# Supplementary material for: RNA-Seq analysis of duck embryo fibroblast cells gene expression during duck Tembusu virus infection
Source: Vet Res. 2022 May 18;53:34. doi: 10.1186/s13567-022-01051-y (PMC9116716; doi:10.1186/s13567-022-01051-y)
Supplement: Supplementary file 1 — Additional file 1: Information of differentially expressed genes at 12 hpi after DTMUV infection. [file 13567_2022_1051_MOESM1_ESM.xls]

gene_id	baseMean	baseMean_control_12h_Con	baseMean_case_12h_DTMUV	foldChange	log2FoldChange	pval	padj	up_down	expression_Sample_12h_C_1	expression_Sample_12h_C_2	expression_Sample_12h_C_3	expression_Sample_12h_V_1	expression_Sample_12h_V_2	expression_Sample_12h_V_3	gene_Dbxref	description	GO_id	GO_term	pathway	pathway_description
ABHD14A	27.605419016045	38.6795204255812	16.5313176065088	0.427392000330376	-1.22636819014585	0.0024436566929683	0.0121283071172339	Down	3.36847	3.18669	2.83099	3.25887	0.566202	0.618274	GeneID:113845100	abhydrolase domain containing 14A	GO:0005737,GO:0016021,GO:0016787	cytoplasm|integral component of membrane|hydrolase activity
ABLIM3	85.9681315004881	121.996218989651	49.9400440113252	0.40935730979959	-1.28856743744969	3.36691559360193e-08	4.77492857487911e-07	Down	0.672957	0.425429	0.239745	0.14944	0.258538	0.222731	GeneID:101804679	actin binding LIM protein family member 3	GO:0001725,GO:0005737,GO:0006351,GO:0015629,GO:0030027,GO:0030032,GO:0030036,GO:0045944,GO:0046872,GO:0051015,GO:0060271,GO:0098978,GO:1903955	stress fiber|cytoplasm|transcription, DNA-templated|actin cytoskeleton|lamellipodium|lamellipodium assembly|actin cytoskeleton organization|positive regulation of transcription by RNA polymerase II|metal ion binding|actin filament binding|cilium assembly|glutamatergic synapse|positive regulation of protein targeting to mitochondrion
ACKR2	93.5367118730306	41.652674053018	145.420749693043	3.49127044059507	1.80375211518158	1.74328028901203e-15	4.94947472606704e-14	Up	0.816858	0.7394	0.366747	2.26592	1.95665	2.1218	GeneID:101797665	atypical chemokine receptor 2	GO:0004950,GO:0005044,GO:0005654,GO:0005769,GO:0005829,GO:0005884,GO:0005886,GO:0005887,GO:0006935,GO:0006954,GO:0006955,GO:0007186,GO:0007204,GO:0007275,GO:0009897,GO:0016493,GO:0019722,GO:0019956,GO:0019957,GO:0031965,GO:0043231,GO:0055037,GO:0060326	chemokine receptor activity|scavenger receptor activity|nucleoplasm|early endosome|cytosol|actin filament|plasma membrane|integral component of plasma membrane|chemotaxis|inflammatory response|immune response|G protein-coupled receptor signaling pathway|positive regulation of cytosolic calcium ion concentration|multicellular organism development|external side of plasma membrane|C-C chemokine rece…
ACKR4	1563.83135373496	557.024564424978	2570.63814304493	4.61494574426646	2.20631368688777	1.57914710766102e-75	2.12860175082195e-73	Up	8.68421	8.35166	9.44832	34.9371	38.5542	35.5378	GeneID:101804100	atypical chemokine receptor 4	GO:0004950,GO:0005044,GO:0005769,GO:0006935,GO:0006955,GO:0007204,GO:0009897,GO:0016021,GO:0016493,GO:0019722,GO:0019956,GO:0019957,GO:0055037,GO:0060326	chemokine receptor activity|scavenger receptor activity|early endosome|chemotaxis|immune response|positive regulation of cytosolic calcium ion concentration|external side of plasma membrane|integral component of membrane|C-C chemokine receptor activity|calcium-mediated signaling|chemokine binding|C-C chemokine binding|recycling endosome|cell chemotaxis	path:apla04060	Cytokine-cytokine receptor interaction
ACSL5	3.74142542658818	6.80991678309619	0.672934070080168	0.0988167831581361	-3.3391000981397	0.029471854846748	0.0944605694343658	Down	0.050241	0.123697	0.0250188	0	0	0.0251197	GeneID:101801834	acyl-CoA synthetase long chain family member 5	GO:0004467,GO:0005524,GO:0005739,GO:0005741,GO:0005789,GO:0006631,GO:0007584,GO:0008654,GO:0009744,GO:0009749,GO:0010747,GO:0010867,GO:0015908,GO:0016021,GO:0032000,GO:0032869,GO:0035338,GO:0070723,GO:0102391	long-chain fatty acid-CoA ligase activity|ATP binding|mitochondrion|mitochondrial outer membrane|endoplasmic reticulum membrane|fatty acid metabolic process|response to nutrient|phospholipid biosynthetic process|response to sucrose|response to glucose|positive regulation of plasma membrane long-chain fatty acid transport|positive regulation of triglyceride biosynthetic process|fatty acid transpor…	path:apla00061,path:apla00071,path:apla03320,path:apla04146,path:apla04216,path:apla04920	Fatty acid biosynthesis|Fatty acid degradation|PPAR signaling pathway|Peroxisome|Ferroptosis|Adipocytokine signaling pathway
ACVR1C	4.06749378130152	1.30767279491595	6.8273147676871	5.22096566834667	2.38431667194597	0.0476826859327089	0.137848109226754	Up	0.0289817	0.00958999	0	0.0378521	0.048381	0.0580212	GeneID:101794826	activin A receptor type 1C	GO:0002021,GO:0004674,GO:0005024,GO:0005025,GO:0005524,GO:0005886,GO:0005887,GO:0006468,GO:0007179,GO:0007389,GO:0009749,GO:0016361,GO:0019838,GO:0019915,GO:0030154,GO:0030262,GO:0032868,GO:0032924,GO:0038092,GO:0038100,GO:0043235,GO:0043280,GO:0046332,GO:0046676,GO:0046872,GO:0048179,GO:0048185,GO:1901164,GO:1901383	response to dietary excess|protein serine/threonine kinase activity|transforming growth factor beta-activated receptor activity|transforming growth factor beta receptor activity, type I|ATP binding|plasma membrane|integral component of plasma membrane|protein phosphorylation|transforming growth factor beta receptor signaling pathway|pattern specification process|response to glucose|activin recept…	path:apla04060,path:apla04350	Cytokine-cytokine receptor interaction|TGF-beta signaling pathway
ADAMTS15	552.375459939296	743.349034710839	361.401885167753	0.486180607348656	-1.04043574623462	6.41720841740641e-19	2.27968958138553e-17	Down	8.27585	7.63231	6.93587	4.30045	3.50317	3.82893	GeneID:101799743	ADAM metallopeptidase with thrombospondin type 1 motif 15	GO:0004175,GO:0004222,GO:0005615,GO:0008201,GO:0008270,GO:0009986,GO:0050840,GO:0062023	endopeptidase activity|metalloendopeptidase activity|extracellular space|heparin binding|zinc ion binding|cell surface|extracellular matrix binding|collagen-containing extracellular matrix
ADAR	2509.96022069792	1080.73804883401	3939.18239256183	3.64490025757098	1.86587933584808	1.58540891330328e-153	4.39737553011023e-151	Up	11.4074	11.1028	11.1535	40.692	38.3994	40.0082	GeneID:101796198	adenosine deaminase, RNA specific	GO:0003677,GO:0003725,GO:0003726,GO:0005634,GO:0005730,GO:0005737,GO:0006382,GO:0006396,GO:0006397,GO:0008251,GO:0009615,GO:0016607,GO:0031047,GO:0035455,GO:0044387,GO:0044530,GO:0045070,GO:0045087,GO:0046872,GO:0051607	DNA binding|double-stranded RNA binding|double-stranded RNA adenosine deaminase activity|nucleus|nucleolus|cytoplasm|adenosine to inosine editing|RNA processing|mRNA processing|tRNA-specific adenosine deaminase activity|response to virus|nuclear speck|gene silencing by RNA|response to interferon-alpha|negative regulation of protein kinase activity by regulation of protein phosphorylation|supraspl…	path:apla04623,path:apla05164	Cytosolic DNA-sensing pathway|Influenza A
ADGRG7	77.6369082286821	44.5250626951458	110.748753762218	2.48733515594336	1.31460091657752	4.77804478441018e-08	6.69715645534966e-07	Up	0.442488	0.422977	0.459526	0.926558	0.75111	0.935355	GeneID:101794823	adhesion G protein-coupled receptor G7	GO:0004930,GO:0005622,GO:0005887,GO:0007166,GO:0007186,GO:0007189,GO:0016021	G protein-coupled receptor activity|intracellular|integral component of plasma membrane|cell surface receptor signaling pathway|G protein-coupled receptor signaling pathway|adenylate cyclase-activating G protein-coupled receptor signaling pathway|integral component of membrane
ADGRL4	14.9060991324224	8.75830088216724	21.0538973826776	2.40387920738661	1.26536440383503	0.0224398776760221	0.0759742619064005	Up	0.0457567	0.0674267	0.16987	0.132812	0.237763	0.251507	GeneID:101803808	adhesion G protein-coupled receptor L4	GO:0004930,GO:0005509,GO:0005886,GO:0005887,GO:0007166,GO:0007186,GO:0007189,GO:0016021,GO:0031410,GO:0046983	G protein-coupled receptor activity|calcium ion binding|plasma membrane|integral component of plasma membrane|cell surface receptor signaling pathway|G protein-coupled receptor signaling pathway|adenylate cyclase-activating G protein-coupled receptor signaling pathway|integral component of membrane|cytoplasmic vesicle|protein dimerization activity
ADRA1B	5.38133649085369	9.75476075219956	1.00791222950781	0.103325161437767	-3.27473647707103	0.00330150786737228	0.0155918952099248	Down	0.185992	0.184905	0.117742	0.0172066	0	0.0341446	GeneID:101800019	adrenoceptor alpha 1B	GO:0001994,GO:0004935,GO:0004937,GO:0005634,GO:0005737,GO:0005887,GO:0005901,GO:0007188,GO:0007200,GO:0007204,GO:0009725,GO:0014704,GO:0016020,GO:0030315,GO:0031965,GO:0035024,GO:0042493,GO:0042593,GO:0043410,GO:0043627,GO:0045907,GO:0045987,GO:0046982,GO:0048545,GO:0055117,GO:0071880	norepinephrine-epinephrine vasoconstriction involved in regulation of systemic arterial blood pressure|adrenergic receptor activity|alpha1-adrenergic receptor activity|nucleus|cytoplasm|integral component of plasma membrane|caveola|adenylate cyclase-modulating G protein-coupled receptor signaling pathway|phospholipase C-activating G protein-coupled receptor signaling pathway|positive regulation o…	path:apla04020,path:apla04080,path:apla04261,path:apla04270	Calcium signaling pathway|Neuroactive ligand-receptor interaction|Adrenergic signaling in cardiomyocytes|Vascular smooth muscle contraction
AGTR1	212.587459651298	291.852668328542	133.322250974055	0.456813541358382	-1.13032267763444	7.57628717490069e-14	1.90039634649726e-12	Down	1.26936	1.36718	1.22087	0.50383	0.521746	0.600373	GeneID:101804939	angiotensin II receptor type 1	GO:0004945,GO:0005886,GO:0016021,GO:0019229	angiotensin type II receptor activity|plasma membrane|integral component of membrane|regulation of vasoconstriction	path:apla04020,path:apla04080,path:apla04261,path:apla04270,path:apla04371,path:apla04933	Calcium signaling pathway|Neuroactive ligand-receptor interaction|Adrenergic signaling in cardiomyocytes|Vascular smooth muscle contraction|Apelin signaling pathway|AGE-RAGE signaling pathway in diabetic complications
AJM1	11.6691593237893	16.5332786693709	6.80503997820762	0.411596520828894	-1.28069730751485	0.0416112654072899	0.123642208687545	Down	0.0804145	0.220503	0.121635	0.0711538	0.0862169	0.0730641	GeneID:101798667	apical junction component 1 homolog	GO:0005912,GO:0005929,GO:0016324,GO:0045216	adherens junction|cilium|apical plasma membrane|cell-cell junction organization
ALDH1A1	84.1868634777306	113.117151441347	55.2565755141139	0.488489807337176	-1.0335996351656	7.36208934616987e-06	7.01807102708579e-05	Down	1.78598	1.33073	2.08201	0.914006	0.571333	0.728983	GeneID:101802481	aldehyde dehydrogenase 1 family member A1	GO:0001523,GO:0001758,GO:0004029,GO:0005829,GO:0018479,GO:0042572,GO:0055114	retinoid metabolic process|retinal dehydrogenase activity|aldehyde dehydrogenase (NAD) activity|cytosol|benzaldehyde dehydrogenase (NAD+) activity|retinol metabolic process|oxidation-reduction process	path:apla00830	Retinol metabolism
ALDOB	89.9531646552469	59.414258557507	120.492070752987	2.0279992324799	1.0200571063365	4.71187514152095e-06	4.64838407429252e-05	Up	1.11056	1.48701	1.6969	2.3909	2.78804	3.16443	GeneID:101796090	aldolase, fructose-bisphosphate B	GO:0001889,GO:0004332,GO:0005815,GO:0005829,GO:0006000,GO:0006094,GO:0006096,GO:0006116,GO:0008092,GO:0030388,GO:0032781,GO:0034451,GO:0042802,GO:0051117,GO:0061609,GO:0070061,GO:0070062,GO:0070072	liver development|fructose-bisphosphate aldolase activity|microtubule organizing center|cytosol|fructose metabolic process|gluconeogenesis|glycolytic process|NADH oxidation|cytoskeletal protein binding|fructose 1,6-bisphosphate metabolic process|positive regulation of ATPase activity|centriolar satellite|identical protein binding|ATPase binding|fructose-1-phosphate aldolase activity|fructose bind…	path:apla00010,path:apla00030,path:apla00051	Glycolysis / Gluconeogenesis|Pentose phosphate pathway|Fructose and mannose metabolism
ALK	503.500372029965	324.612108322324	682.388635737607	2.10216630323607	1.07187680600962	3.44249792693376e-19	1.24127869000414e-17	Up	1.44884	1.50749	1.53137	3.31285	2.7003	2.95651	GeneID:101797885	ALK receptor tyrosine kinase
ALPK1	89.6381428816777	53.9020370924447	125.374248670911	2.32596494369754	1.21782935307302	3.35109465327038e-05	0.000274306686629504	Up	0.223474	0.335727	0.159963	0.653202	0.405067	0.699309	GeneID:101803049	alpha kinase 1	GO:0002753,GO:0004674,GO:0005524,GO:0005829,GO:0043123,GO:0045087,GO:0048029	cytoplasmic pattern recognition receptor signaling pathway|protein serine/threonine kinase activity|ATP binding|cytosol|positive regulation of I-kappaB kinase/NF-kappaB signaling|innate immune response|monosaccharide binding
ALX3	71.4573055111244	39.9989336508824	102.915677371366	2.57296052613882	1.3634293236941	6.16715211678445e-08	8.51185023735714e-07	Up	0.57702	0.622467	0.442446	1.60422	1.43894	1.43598	GeneID:101803959	ALX homeobox 3	GO:0003677,GO:0003700,GO:0005634,GO:0006355,GO:0007389,GO:0035115,GO:0035116,GO:0042981,GO:0043565,GO:0048701,GO:0048704	DNA binding|DNA-binding transcription factor activity|nucleus|regulation of transcription, DNA-templated|pattern specification process|embryonic forelimb morphogenesis|embryonic hindlimb morphogenesis|regulation of apoptotic process|sequence-specific DNA binding|embryonic cranial skeleton morphogenesis|embryonic skeletal system morphogenesis
ANGPT1	149.598868021059	76.6613903485844	222.536345693533	2.90284776576116	1.53746891459623	1.22794635729411e-17	3.93570451361176e-16	Up	0.446748	0.523151	0.537105	1.20382	1.47434	1.2701	GeneID:101795228	angiopoietin 1			path:apla04010	MAPK signaling pathway
ANGPTL5	27.1827912984984	41.8807443199364	12.4848382770603	0.298104498374857	-1.74610994923244	2.79276247802113e-05	0.000233101928359367	Down	0.603052	0.83809	0.942567	0.346335	0.136175	0.296956	GeneID:101793067	angiopoietin like 5	GO:0005576	extracellular region
ANKFN1	94.7088742899192	40.54824104663	148.869507533208	3.67141714882306	1.87633704370674	5.7578464404846e-14	1.45949770142547e-12	Up	0.0863033	0.18122	0.130155	0.359379	0.366337	0.505689	GeneID:101791392	ankyrin repeat and fibronectin type III domain containing 1
ANKRD12	1583.53443788072	958.698347302757	2208.37052845867	2.30350926824042	1.20383340268169	8.38469628282948e-35	5.92806247486518e-33	Up	4.3146	4.32776	4.46289	7.63596	9.36357	8.93611	GeneID:101802980	ankyrin repeat domain 12	GO:0005654,GO:0005829	nucleoplasm|cytosol
ANKRD33B	218.826847742999	101.021733842487	336.63196164351	3.33227265895461	1.73650645221246	9.79974958069178e-30	5.81653449392253e-28	Up	0.966976	1.15168	1.07184	3.54724	3.34652	3.50427	GeneID:101794598	ankyrin repeat domain 33B	GO:0003677	DNA binding
ANKRD34B	59.2600815284611	83.6103358886732	34.909827168249	0.417530043351713	-1.26004808452198	4.9073592290776e-06	4.82802470402362e-05	Down	0.862171	0.660508	0.632062	0.312054	0.263449	0.272947	GeneID:101797474	ankyrin repeat domain 34B	GO:0005634,GO:0005737	nucleus|cytoplasm
ANKRD55	14.2926851149645	6.49833724939287	22.0870329805362	3.39887453249672	1.76505710660283	0.00225366679097051	0.011321712339313	Up	0.0273533	0.0273441	0.123184	0.301402	0.281394	0.248152	GeneID:101793834	ankyrin repeat domain 55
ANKRD6	866.092275586133	212.314037176735	1519.87051399553	7.15859645554361	2.83967675437252	8.80697008335373e-50	8.52502882632288e-48	Up	1.27884	1.15604	0.931043	6.85151	7.98852	7.48219	GeneID:101800417	ankyrin repeat domain 6	GO:0005634,GO:0005737,GO:0043231,GO:0090090,GO:2000096	nucleus|cytoplasm|intracellular membrane-bounded organelle|negative regulation of canonical Wnt signaling pathway|positive regulation of Wnt signaling pathway, planar cell polarity pathway
ANKRD9	122.276162701975	20.4828437589489	224.069481645001	10.9393736671504	3.45145823400837	2.00772661260202e-44	1.7549964202157e-42	Up	1.93853	1.38322	2.56233	29.5434	17.9144	17.7656	GeneID:101790995	ankyrin repeat domain 9	GO:0005829,GO:0016020,GO:0043194,GO:0043687,GO:0044325,GO:0072659	cytosol|membrane|axon initial segment|post-translational protein modification|ion channel binding|protein localization to plasma membrane
ANPEP	1185.65552763237	771.047291821139	1600.2637634436	2.0754417795359	1.05341846190879	1.81064520959066e-20	6.94546166434206e-19	Up	8.42542	8.76464	7.66138	18.0836	17.4359	18.9099	GeneID:101804534	alanyl aminopeptidase, membrane	GO:0005737,GO:0005793,GO:0005886,GO:0006508,GO:0008270,GO:0009897,GO:0016021,GO:0042277,GO:0043171,GO:0070006,GO:0070062	cytoplasm|endoplasmic reticulum-Golgi intermediate compartment|plasma membrane|proteolysis|zinc ion binding|external side of plasma membrane|integral component of membrane|peptide binding|peptide catabolic process|metalloaminopeptidase activity|extracellular exosome	path:apla00480	Glutathione metabolism
APAF1	889.705757571929	428.953749890044	1350.45776525382	3.14825960980639	1.65455451236299	1.47012977469799e-75	2.01939826099706e-73	Up	3.63189	3.78418	3.57188	10.5559	10.4234	11.2386	GeneID:101799443	apoptotic peptidase activating factor 1			path:apla04115,path:apla04210,path:apla05168	p53 signaling pathway|Apoptosis|Herpes simplex infection
APOLD1	22.3837820403696	5.51570064500518	39.2518634357341	7.11638755654355	2.83114508152669	0.000499817011652963	0.00306629551640608	Up	0.058451	0.162908	0.0147899	0.338742	0.811498	0.507198	GeneID:101798726	apolipoprotein L domain containing 1	GO:0001525,GO:0001666,GO:0005576,GO:0005654,GO:0005829,GO:0005886,GO:0006869,GO:0008289,GO:0016021,GO:0030154,GO:0042118,GO:0042157,GO:0045601	angiogenesis|response to hypoxia|extracellular region|nucleoplasm|cytosol|plasma membrane|lipid transport|lipid binding|integral component of membrane|cell differentiation|endothelial cell activation|lipoprotein metabolic process|regulation of endothelial cell differentiation
AQP3	27.033730433645	16.5549965766382	37.5124642906518	2.26593005422835	1.18010332807134	0.0130291970951097	0.0489806065557521	Up	0.347773	0.377328	0.81931	1.15069	0.718379	1.37153	GeneID:101795669	aquaporin 3 (Gill blood group)	GO:0002684,GO:0005634,GO:0005737,GO:0005911,GO:0015254,GO:0015840,GO:0016021,GO:0016323,GO:0032526,GO:0042476,GO:0070295,GO:0071456,GO:0090650	positive regulation of immune system process|nucleus|cytoplasm|cell-cell junction|glycerol channel activity|urea transport|integral component of membrane|basolateral plasma membrane|response to retinoic acid|odontogenesis|renal water absorption|cellular response to hypoxia|cellular response to oxygen-glucose deprivation
ARHGAP8	132.129383628202	61.6931941352451	202.56557312116	3.28343467963567	1.71520575467566	4.06714391755761e-19	1.45921434634163e-17	Up	0.347997	0.381788	0.494281	1.21436	1.21935	1.47894	GeneID:101794945	Rho GTPase activating protein 8	GO:0005096,GO:0005829,GO:0007165,GO:0051056,GO:0070374	GTPase activator activity|cytosol|signal transduction|regulation of small GTPase mediated signal transduction|positive regulation of ERK1 and ERK2 cascade
ARL14EPL	33.6185834138402	45.196143129362	22.0410236983184	0.487674880470039	-1.0360084320371	0.00423895831998489	0.0191596665149302	Down	0.385513	0.328509	0.305443	0.157595	0.0860069	0.215461	GeneID:101796430	ADP ribosylation factor like GTPase 14 effector protein like
ART5	26.7739869062044	8.77521335540333	44.7727604570055	5.10218482943628	2.35111516230402	6.17651670119969e-08	8.51662527546875e-07	Up	0.0739125	0.077298	0.150473	1.51055	1.11135	1.19996	GeneID:101800656	ADP-ribosyltransferase 5	GO:0003950,GO:0003956,GO:0005576,GO:0006471,GO:0016020,GO:0018120	NAD+ ADP-ribosyltransferase activity|NAD(P)+-protein-arginine ADP-ribosyltransferase activity|extracellular region|protein ADP-ribosylation|membrane|peptidyl-arginine ADP-ribosylation
ASB12	37.6356126484595	52.9532020709975	22.3180232259215	0.421466924625228	-1.24650867736526	0.0054965785177857	0.0238427524697814	Down	1.36423	1.93587	1.34814	1.22316	0.492357	0.345339	GeneID:101791994	ankyrin repeat and SOCS box containing 12	GO:0000151,GO:0005829,GO:0016567,GO:0043687	ubiquitin ligase complex|cytosol|protein ubiquitination|post-translational protein modification
ASPA	46.2116707021196	25.990603035268	66.4327383689713	2.5560291263279	1.3539042761008	1.33627300950846e-05	0.000119857373234705	Up	0.436791	0.336194	0.467029	0.824966	0.787521	0.97213	GeneID:101795665	aspartoacylase	GO:0005634,GO:0005737,GO:0016788,GO:0019807,GO:0046872	nucleus|cytoplasm|hydrolase activity, acting on ester bonds|aspartoacylase activity|metal ion binding	path:apla00250,path:apla00340	Alanine, aspartate and glutamate metabolism|Histidine metabolism
ASPG	478.201534993113	162.145985509977	794.257084476249	4.8984073332323	2.29231274801374	1.34903172879184e-87	2.23644650854767e-85	Up	2.41541	3.27311	2.51578	13.3645	12.4376	11.6992	GeneID:101800984	asparaginase	GO:0004067,GO:0006528	asparaginase activity|asparagine metabolic process
ATF3	1545.91956096939	717.683228621411	2374.15589331738	3.30808328610084	1.72599555704005	3.34319471853781e-46	3.03263505820571e-44	Up	9.42323	10.6426	9.64427	31.9691	31.9234	29.4863	GeneID:101805187	activating transcription factor 3
ATP10A	1726.16154204568	826.374649394984	2625.94843469638	3.17767302835213	1.66797068395538	4.91833680912373e-108	1.04319370291164e-105	Up	5.884	6.43571	6.2145	19.5254	18.5721	18.9979	GeneID:101795223	ATPase phospholipid transporting 10A (putative)	GO:0000287,GO:0004012,GO:0005524,GO:0005783,GO:0005789,GO:0005886,GO:0016021,GO:0045332	magnesium ion binding|phospholipid-translocating ATPase activity|ATP binding|endoplasmic reticulum|endoplasmic reticulum membrane|plasma membrane|integral component of membrane|phospholipid translocation
ATP6V0A2	1798.07866192664	949.398953548221	2646.75837030507	2.78782524502818	1.47914012862632	3.07408836319818e-88	5.27828291219135e-86	Up	13.7897	13.6959	14.3365	36.2891	35.8187	36.0977	GeneID:101799483	ATPase H+ transporting V0 subunit a2	GO:0000220,GO:0001669,GO:0005765,GO:0005886,GO:0006879,GO:0006955,GO:0007035,GO:0008286,GO:0010008,GO:0015991,GO:0016021,GO:0016241,GO:0016471,GO:0030670,GO:0033572,GO:0034220,GO:0036295,GO:0046961,GO:0051117	vacuolar proton-transporting V-type ATPase, V0 domain|acrosomal vesicle|lysosomal membrane|plasma membrane|cellular iron ion homeostasis|immune response|vacuolar acidification|insulin receptor signaling pathway|endosome membrane|ATP hydrolysis coupled proton transport|integral component of membrane|regulation of macroautophagy|vacuolar proton-transporting V-type ATPase complex|phagocytic vesicle …	path:apla00190,path:apla04142,path:apla04145	Oxidative phosphorylation|Lysosome|Phagosome
AVPR1A	14.9050746438622	8.1041329211872	21.7060163665372	2.67838849357833	1.42136523516146	0.0106470572172138	0.0414921659670021	Up	0.0782838	0.273726	0.0974775	0.458968	0.400971	0.394744	GeneID:101796503	arginine vasopressin receptor 1A			path:apla04020,path:apla04080,path:apla04270	Calcium signaling pathway|Neuroactive ligand-receptor interaction|Vascular smooth muscle contraction
B2M	3204.38188816082	765.178541845497	5643.58523447614	7.37551424385824	2.8827436420669	0	0	Up	43.8399	44.4433	40.2769	373.549	334.471	336.56	GeneID:101799108	beta-2-microglobulin	GO:0002474,GO:0005576,GO:0006955,GO:0042612	antigen processing and presentation of peptide antigen via MHC class I|extracellular region|immune response|MHC class I protein complex	path:apla05168	Herpes simplex infection
B3GALT2	241.430484161797	149.73857504153	333.122393282063	2.22469322410522	1.15360640817975	7.53649907435404e-16	2.19151060785097e-14	Up	1.18627	1.38166	1.56537	2.63615	3.14761	2.98053	GeneID:101802460	beta-1,3-galactosyltransferase 2			path:apla00601	Glycosphingolipid biosynthesis - lacto and neolacto series
B3GNT7	23.3484261792781	12.0298972682386	34.6669550903177	2.88173326150055	1.52693680320185	0.000563143674754101	0.00340554348887983	Up	0.15262	0.107359	0.176837	0.322096	0.410397	0.451664	GeneID:101797691	UDP-GlcNAc:betaGal beta-1,3-N-acetylglucosaminyltransferase 7			path:apla00533	Glycosaminoglycan biosynthesis - keratan sulfate
B4GALNT4	2960.72870053083	1539.65274847443	4381.80465258723	2.84596942845	1.50892016444329	4.03028746375555e-90	7.26610451121828e-88	Up	13.6559	14.303	13.0552	40.6188	36.02	38.8966	GeneID:101795425	beta-1,4-N-acetyl-galactosaminyltransferase 4	GO:0008376,GO:0016021,GO:0032580,GO:0033842	acetylgalactosaminyltransferase activity|integral component of membrane|Golgi cisterna membrane|N-acetyl-beta-glucosaminyl-glycoprotein 4-beta-N-acetylgalactosaminyltransferase activity
BAK1	3747.3335254729	2285.80854522559	5208.85850572022	2.27878162263417	1.18826267667075	3.89937659813171e-75	5.20747302544941e-73	Up	22.6005	23.7916	24.652	56.0099	52.8119	52.2738	GeneID:101789424	BCL2 antagonist/killer 1			path:apla04141,path:apla04210,path:apla05168	Protein processing in endoplasmic reticulum|Apoptosis|Herpes simplex infection
BBIP1	49.0969862975547	67.3409885408888	30.8529840542205	0.458160545645791	-1.12607486813465	0.00326988439155759	0.0154476064786882	Down	25.4952	12.7694	24.506	9.58178	8.78876	13.2939	GeneID:106015390	BBSome interacting protein 1	GO:0005737,GO:0032402,GO:0034464,GO:0060271,GO:0070121,GO:0097500	cytoplasm|melanosome transport|BBSome|cilium assembly|Kupffer's vesicle development|receptor localization to non-motile cilium
BCL2A1	35.3060750823311	23.4663414720874	47.1458086925747	2.00908218900051	1.00653658410011	0.00405054866854985	0.0184584718630314	Up	1.2836	0.613582	0.43724	1.43551	1.49838	1.30028	GeneID:101800789	BCL2 related protein A1	GO:0005741,GO:0007568,GO:0008630,GO:0021987,GO:0042803,GO:0043066,GO:0046982,GO:0051400,GO:0097192,GO:2001243	mitochondrial outer membrane|aging|intrinsic apoptotic signaling pathway in response to DNA damage|cerebral cortex development|protein homodimerization activity|negative regulation of apoptotic process|protein heterodimerization activity|BH domain binding|extrinsic apoptotic signaling pathway in absence of ligand|negative regulation of intrinsic apoptotic signaling pathway	path:apla04210	Apoptosis
BCL2L15	41.5665874798035	2.27790584187428	80.8552691177326	35.4954395530257	5.14956177424069	1.88812509048988e-19	6.89428561522419e-18	Up	0.213812	0.142974	0.0721651	5.54988	4.90007	3.3161	GeneID:101796858	BCL2 like 15	GO:0005634,GO:0005829,GO:0006915,GO:0042981	nucleus|cytosol|apoptotic process|regulation of apoptotic process
BCO1	135.57318435029	66.7396174713447	204.406751229234	3.06274981748282	1.61482752435831	1.02446418125677e-17	3.32789344285279e-16	Up	1.17029	0.709438	0.689036	2.04025	2.76509	2.58759	GeneID:101798614	beta-carotene oxygenase 1	GO:0001523,GO:0003834,GO:0004497,GO:0004744,GO:0010436,GO:0016121,GO:0032526,GO:0042572,GO:0042574,GO:0046872,GO:1901810	retinoid metabolic process|beta-carotene 15,15'-monooxygenase activity|monooxygenase activity|retinal isomerase activity|carotenoid dioxygenase activity|carotene catabolic process|response to retinoic acid|retinol metabolic process|retinal metabolic process|metal ion binding|beta-carotene metabolic process	path:apla00830	Retinol metabolism
BIRC2	3460.87440791451	1499.11436808702	5422.63444774201	3.61722531861374	1.85488346692435	1.99164834040695e-168	6.11181787525307e-166	Up	19.6569	18.5766	19.4807	63.5914	63.7631	62.9689	GeneID:101793263	baculoviral IAP repeat containing 2	GO:0005634,GO:0005737,GO:0043027,GO:0043066,GO:0046872,GO:0060546,GO:0061630,GO:1990001	nucleus|cytoplasm|cysteine-type endopeptidase inhibitor activity involved in apoptotic process|negative regulation of apoptotic process|metal ion binding|negative regulation of necroptotic process|ubiquitin protein ligase activity|inhibition of cysteine-type endopeptidase activity involved in apoptotic process	path:apla04120,path:apla04210,path:apla04217,path:apla04510,path:apla04621,path:apla05168	Ubiquitin mediated proteolysis|Apoptosis|Necroptosis|Focal adhesion|NOD-like receptor signaling pathway|Herpes simplex infection
BLK	12.9034846515342	7.15735737146758	18.6496119316007	2.60565610513545	1.38164668937257	0.0208128896924648	0.0715235425385799	Up	0.096466	0.130401	0	0.26141	0.193257	0.210141	GeneID:101794713	BLK proto-oncogene, Src family tyrosine kinase	GO:0004713,GO:0004715,GO:0005102,GO:0005524,GO:0005829,GO:0007169,GO:0030154,GO:0031234,GO:0032024,GO:0038083,GO:0050853	protein tyrosine kinase activity|non-membrane spanning protein tyrosine kinase activity|signaling receptor binding|ATP binding|cytosol|transmembrane receptor protein tyrosine kinase signaling pathway|cell differentiation|extrinsic component of cytoplasmic side of plasma membrane|positive regulation of insulin secretion|peptidyl-tyrosine autophosphorylation|B cell receptor signaling pathway
BMP4	1054.65261186364	1454.7528617005	654.552362026768	0.449940590776115	-1.15219357133589	4.75121133514581e-32	3.0867892381445e-30	Down	67.1354	69.1989	71.7396	31.5511	29.8786	36.4771	GeneID:101803077	bone morphogenetic protein 4	GO:0000122,GO:0001503,GO:0005125,GO:0005160,GO:0005615,GO:0008083,GO:0008283,GO:0009951,GO:0010453,GO:0010862,GO:0030509,GO:0042981,GO:0043066,GO:0043408,GO:0045606,GO:0045892,GO:0045893,GO:0048392,GO:0048468,GO:0048704,GO:0051216,GO:0060197,GO:0060395,GO:0060675,GO:0070700,GO:0071729,GO:0072138,GO:0072179,GO:0072198,GO:2000290,GO:2000872	negative regulation of transcription by RNA polymerase II|ossification|cytokine activity|transforming growth factor beta receptor binding|extracellular space|growth factor activity|cell proliferation|polarity specification of dorsal/ventral axis|regulation of cell fate commitment|positive regulation of pathway-restricted SMAD protein phosphorylation|BMP signaling pathway|regulation of apoptotic p…	path:apla04060,path:apla04350	Cytokine-cytokine receptor interaction|TGF-beta signaling pathway
BSN	315.229344289498	420.906899412567	209.551789166428	0.497857814777772	-1.0061943188674	2.6572360357022e-15	7.44180880445299e-14	Down	1.71542	1.94404	1.63574	1.06114	0.907104	0.907641	GeneID:101789549	bassoon presynaptic cytomatrix protein	GO:0005634,GO:0007268,GO:0007416,GO:0008021,GO:0009986,GO:0014069,GO:0030054,GO:0030424,GO:0030425,GO:0030672,GO:0035418,GO:0044306,GO:0046872,GO:0048786,GO:0048788,GO:0060076,GO:0098685,GO:0098693,GO:0098882,GO:0098978,GO:0098982,GO:0099526	nucleus|chemical synaptic transmission|synapse assembly|synaptic vesicle|cell surface|postsynaptic density|cell junction|axon|dendrite|synaptic vesicle membrane|protein localization to synapse|neuron projection terminus|metal ion binding|presynaptic active zone|cytoskeleton of presynaptic active zone|excitatory synapse|Schaffer collateral - CA1 synapse|regulation of synaptic vesicle cycle|structu…
C12H15orf48	382.719291375149	64.0642668390301	701.374315911268	10.9479800599851	3.45259280706433	6.84316677213677e-51	6.76020509277593e-49	Up	2.10129	2.12422	1.62335	21.119	20.9744	18.4002	GeneID:101795211	chromosome 12 C15orf48 homolog	GO:0005634,GO:0005751,GO:0009617,GO:0022900,GO:1902600	nucleus|mitochondrial respiratory chain complex IV|response to bacterium|electron transport chain|proton transmembrane transport
C1HXorf21	9.38010194423701	4.88048126545712	13.8797226230169	2.84392498773723	1.50788341247958	0.034163581525896	0.105966971948423	Up	0.122375	0.0609886	0.122006	0.277042	0.19015	0.378944	GeneID:101803977	chromosome 1 CXorf21 homolog
C1QA	153.978309710091	22.107611375707	285.849008044476	12.9298911215068	3.69263822161143	5.30160656847336e-54	5.46179082407795e-52	Up	1.14576	1.01525	0.833276	13.3596	14.3621	14.7778	GeneID:101803758	complement C1q A chain	GO:0005576,GO:0005581,GO:0006958,GO:0045087	extracellular region|collagen trimer|complement activation, classical pathway|innate immune response
C1R	2724.24739938061	681.497123611	4766.99767515022	6.99489038176958	2.8063014488244	0	0	Up	9.05211	9.73393	10.0435	70.1551	63.0336	66.038	GeneID:101791982	complement C1r	GO:0004252,GO:0005509,GO:0006958,GO:0045087	serine-type endopeptidase activity|calcium ion binding|complement activation, classical pathway|innate immune response	path:apla04145	Phagosome
C1S	4311.65676865816	512.096541651253	8111.21699566508	15.8392340817427	3.98543066937134	0	0	Up	7.88542	8.20344	8.86963	121.495	118.448	120.148	GeneID:101791779	complement C1s
C3H1orf115	21.9737172049966	11.3646753674492	32.5827590425441	2.86702065734918	1.51955229946782	0.00087032964147669	0.00498125572183266	Up	0.321853	0.318712	0.604334	1.35213	1.13723	0.695336	GeneID:113843041	chromosome 3 C1orf115 homolog	GO:0016021	integral component of membrane
C4H4orf19	28.9161699781394	43.5834825518088	14.24885740447	0.326932511359825	-1.6129352437982	5.53708898530858e-05	0.000432384593584763	Down	0.595892	0.612782	0.336029	0.146209	0.157766	0.209518	GeneID:101796779	chromosome 4 C4orf19 homolog	GO:0005654,GO:0030054	nucleoplasm|cell junction
C4H4orf54	33.4004077181819	50.0986855473743	16.7021298889896	0.333384592958945	-1.58474066175479	0.000791416422082008	0.00458601810192398	Down	0.875654	0.473163	0.917572	0.16098	0.331416	0.249777	GeneID:113843490	chromosome 4 C4orf54 homolog
C5	19.1794039861978	4.86462189161661	33.4941860807789	6.88525990858628	2.78351111503579	1.76035782005511e-07	2.23303789258178e-06	Up	0.0269451	0.0874839	0	0.162853	0.149084	0.151227	GeneID:101797076	complement C5	GO:0001701,GO:0004866,GO:0005579,GO:0005615,GO:0006954,GO:0006957,GO:0006958,GO:0010575,GO:0010760,GO:0019835,GO:0045766,GO:0090197	in utero embryonic development|endopeptidase inhibitor activity|membrane attack complex|extracellular space|inflammatory response|complement activation, alternative pathway|complement activation, classical pathway|positive regulation of vascular endothelial growth factor production|negative regulation of macrophage chemotaxis|cytolysis|positive regulation of angiogenesis|positive regulation of ch…	path:apla04080,path:apla05168	Neuroactive ligand-receptor interaction|Herpes simplex infection
C5H11orf96	30.6014983717864	41.5736737020398	19.6293230415329	0.472157528877939	-1.0826598195912	0.00446145539304474	0.0199899257949314	Down	5.34822	7.60619	5.68654	3.80238	2.15665	3.11479	GeneID:113843873	chromosome 5 C11orf96 homolog
CALB2	13.2087390909443	1.62682708848571	24.7906510934028	15.2386515253312	3.92966333867718	6.10711133621772e-08	8.43705620711381e-07	Up	0.164088	0	0.166281	1.35018	1.27073	1.22721	GeneID:101789977	calbindin 2	GO:0005509,GO:0005634,GO:0005829,GO:0005921,GO:0030425,GO:0043005,GO:0045202,GO:0051480,GO:0098688,GO:0098793,GO:0099509,GO:0099534,GO:1900271	calcium ion binding|nucleus|cytosol|gap junction|dendrite|neuron projection|synapse|regulation of cytosolic calcium ion concentration|parallel fiber to Purkinje cell synapse|presynapse|regulation of presynaptic cytosolic calcium ion concentration|calcium ion binding involved in regulation of presynaptic cytosolic calcium ion concentration|regulation of long-term synaptic potentiation
CALCOCO2	1641.00693336519	840.847015186058	2441.16685154433	2.9032235441832	1.53765566175718	1.15931429868254e-55	1.23857704665913e-53	Up	9.2638	10.6204	10.702	27.3565	26.1594	26.7165	GeneID:101797184	calcium binding and coiled-coil domain 2	GO:0000421,GO:0005776,GO:0005829,GO:0005856,GO:0031410,GO:0034341,GO:0042803,GO:0048471,GO:0098792,GO:1901098	autophagosome membrane|autophagosome|cytosol|cytoskeleton|cytoplasmic vesicle|response to interferon-gamma|protein homodimerization activity|perinuclear region of cytoplasm|xenophagy|positive regulation of autophagosome maturation	path:apla04137	Mitophagy - animal
CAPN11	430.093336698743	591.661679189356	268.524994208131	0.453848886370401	-1.13971607749118	6.77823028481172e-24	3.13341074993075e-22	Down	13.9568	12.0473	12.9042	5.44966	5.4219	5.63253	GeneID:101793085	calpain 11	GO:0001669,GO:0004198,GO:0005509,GO:0005737,GO:0005886,GO:0006508	acrosomal vesicle|calcium-dependent cysteine-type endopeptidase activity|calcium ion binding|cytoplasm|plasma membrane|proteolysis	path:apla04141,path:apla04210,path:apla04217,path:apla04218	Protein processing in endoplasmic reticulum|Apoptosis|Necroptosis|Cellular senescence
CAPS2	18.533586749341	12.3507911517798	24.7163823469022	2.00119830731171	1.00086413715841	0.040385663277962	0.120621748075802	Up	0.121414	0.195127	0.0302406	0.217494	0.219413	0.283145	GeneID:101792186	calcyphosine 2	GO:0005509	calcium ion binding
CARD19	1518.29246933362	992.871740364902	2043.71319830234	2.05838590748008	1.0415134849602	1.12389830094482e-42	9.53528540854542e-41	Up	7.6839	7.85113	8.03307	15.261	15.202	15.2418	GeneID:101805327	caspase recruitment domain family member 19	GO:0005739,GO:0005789,GO:0016021,GO:0031966,GO:0042981	mitochondrion|endoplasmic reticulum membrane|integral component of membrane|mitochondrial membrane|regulation of apoptotic process
CASP7	341.142717108168	88.9655863876429	593.319847828693	6.66909388135167	2.73749075815896	1.35649851405986e-89	2.41540469978832e-87	Up	1.19099	1.59785	2.06275	10.1169	10.1386	10.1156	GeneID:101799962	caspase 7	GO:0004197,GO:0005634,GO:0005654,GO:0005737,GO:0005829,GO:0006508,GO:0006915,GO:0008233,GO:0008234,GO:0072734,GO:0097153,GO:0097194,GO:0097200	cysteine-type endopeptidase activity|nucleus|nucleoplasm|cytoplasm|cytosol|proteolysis|apoptotic process|peptidase activity|cysteine-type peptidase activity|cellular response to staurosporine|cysteine-type endopeptidase activity involved in apoptotic process|execution phase of apoptosis|cysteine-type endopeptidase activity involved in execution phase of apoptosis	path:apla04210	Apoptosis
CAV3	22.8755134809766	32.5086220837322	13.242404878221	0.407350543622325	-1.29565726137286	0.00349944911483467	0.0163341600593076	Down	1.88045	2.14657	1.65908	1.29788	0.894217	0.491318	GeneID:101792227	caveolin 3	GO:0000139,GO:0001778,GO:0002027,GO:0005198,GO:0005246,GO:0005783,GO:0005887,GO:0005901,GO:0006641,GO:0007015,GO:0007520,GO:0008022,GO:0010614,GO:0010831,GO:0014819,GO:0016010,GO:0017015,GO:0017080,GO:0030154,GO:0030315,GO:0031122,GO:0032947,GO:0035995,GO:0038009,GO:0042383,GO:0042391,GO:0042593,GO:0042632,GO:0043014,GO:0043407,GO:0044325,GO:0044877,GO:0045792,GO:0046716,GO:0051001,GO:0051394,GO:…	Golgi membrane|plasma membrane repair|regulation of heart rate|structural molecule activity|calcium channel regulator activity|endoplasmic reticulum|integral component of plasma membrane|caveola|triglyceride metabolic process|actin filament organization|myoblast fusion|protein C-terminus binding|negative regulation of cardiac muscle hypertrophy|positive regulation of myotube differentiation|regul…	path:apla04144,path:apla04510	Endocytosis|Focal adhesion
CCDC110	12.9816111597366	3.88956004709535	22.0736622723778	5.67510515459505	2.50464712449295	8.88399057214622e-05	0.000659463695430082	Up	0.0167151	0.0736371	0.00828291	0.173758	0.183019	0.148649	GeneID:101793501	coiled-coil domain containing 110	GO:0005634	nucleus
CCDC158	5.20419957112794	1.94183907506843	8.46656006718744	4.36007297200418	2.12435228075165	0.0380137352835225	0.114965632490041	Up	0	0	0.00981065	0.0046206	0.0139914	0.00968108	GeneID:101791603	coiled-coil domain containing 158
CCDC162P	9.7339624108249	5.2027481301501	14.2651766914997	2.74185417680178	1.4551518446404	0.0374364487691982	0.113434012730703	Up	0.0269941	0.0199922	0.0134071	0.0946873	0.065841	0.0601401	GeneID:101801906	coiled-coil domain containing 162, pseudogene
CCDC28A	457.379681671557	155.997858174791	758.761505168323	4.86392258230978	2.28212026599231	3.50764848320452e-84	5.62120156369542e-82	Up	6.9587	7.65736	5.84854	31.0528	30.6899	30.9119	GeneID:101800238	coiled-coil domain containing 28A
CCDC3	71.3919242550199	101.789413591494	40.9944349185462	0.40273770593735	-1.31208754531972	2.0334799329603e-07	2.5614743295272e-06	Down	2.43589	2.09823	1.9037	0.845317	0.650589	1.00333	GeneID:101791844	coiled-coil domain containing 3	GO:0005576,GO:0005783,GO:0010804,GO:0045600,GO:0046889	extracellular region|endoplasmic reticulum|negative regulation of tumor necrosis factor-mediated signaling pathway|positive regulation of fat cell differentiation|positive regulation of lipid biosynthetic process
CCK	12.7358946502567	7.14527369579441	18.3265156047191	2.56484445312511	1.35887133518533	0.0242455902532212	0.0807794290187595	Up	0.201542	0.163063	0.285272	0.719965	0.360547	0.480568	GeneID:101794600	cholecystokinin	GO:0001764,GO:0005179,GO:0005576,GO:0007409,GO:0007586,GO:0030424	neuron migration|hormone activity|extracellular region|axonogenesis|digestion|axon	path:apla04080	Neuroactive ligand-receptor interaction
CCKAR	7.07304227035358	10.7443089894096	3.40177555129759	0.316611850482953	-1.65921283968697	0.0491765160068936	0.141289420391918	Down	0.211634	0.151884	0.114077	0.0535558	0.0751379	0.0568858	GeneID:101802176	cholecystokinin A receptor			path:apla04020,path:apla04080	Calcium signaling pathway|Neuroactive ligand-receptor interaction
CCL19	117.503546485365	2.27790584187428	232.729187128856	102.168045250441	6.67480022981357	1.00234160357531e-88	1.74177987329718e-86	Up	0.0729096	0.107945	0.0362521	5.92801	6.49047	7.17936	GeneID:101793244	C-C motif chemokine ligand 19	GO:0001768,GO:0001771,GO:0002407,GO:0002408,GO:0002548,GO:0002606,GO:0005615,GO:0005622,GO:0006954,GO:0007186,GO:0007257,GO:0008009,GO:0009897,GO:0010560,GO:0030593,GO:0031295,GO:0031732,GO:0031735,GO:0032735,GO:0032760,GO:0034695,GO:0042102,GO:0042379,GO:0043123,GO:0043547,GO:0043552,GO:0045627,GO:0045807,GO:0045860,GO:0046330,GO:0048020,GO:0048247,GO:0048260,GO:0048469,GO:0050718,GO:0050921,GO:…	establishment of T cell polarity|immunological synapse formation|dendritic cell chemotaxis|myeloid dendritic cell chemotaxis|monocyte chemotaxis|positive regulation of dendritic cell antigen processing and presentation|extracellular space|intracellular|inflammatory response|G protein-coupled receptor signaling pathway|activation of JUN kinase activity|chemokine activity|external side of plasma me…
CD274	626.953423468821	65.9577945749376	1187.9490523627	18.0107455080691	4.17078599398465	1.76652201973093e-82	2.73962871941712e-80	Up	1.13488	1.38466	1.20305	16.1353	15.4717	15.375	GeneID:101799097	CD274 molecule	GO:0002845,GO:0005886,GO:0006955,GO:0007165,GO:0007166,GO:0009897,GO:0009986,GO:0016021,GO:0030335,GO:0031295,GO:0031901,GO:0032689,GO:0032693,GO:0034097,GO:0042102,GO:0042130,GO:0046007,GO:0055038,GO:0070062,GO:0071222,GO:1901998,GO:1903556,GO:1905404,GO:2000562,GO:2001181,GO:2001186	positive regulation of tolerance induction to tumor cell|plasma membrane|immune response|signal transduction|cell surface receptor signaling pathway|external side of plasma membrane|cell surface|integral component of membrane|positive regulation of cell migration|T cell costimulation|early endosome membrane|negative regulation of interferon-gamma production|negative regulation of interleukin-10 p…	path:apla04514	Cell adhesion molecules (CAMs)
CD28	4.89143994671819	0.970919537534213	8.81196035590217	9.07589147735288	3.18203935845705	0.00586296403538871	0.0251800715482738	Up	0	0	0.047135	0.0885702	0.105014	0.200615	GeneID:101803044	CD28 molecule	GO:0001772,GO:0002020,GO:0002863,GO:0005070,GO:0006955,GO:0009897,GO:0010629,GO:0014068,GO:0019901,GO:0031295,GO:0032733,GO:0032753,GO:0044214,GO:0045060,GO:0045066,GO:0045086,GO:0045589,GO:0045840,GO:0045944,GO:0046641,GO:0048304,GO:0050852,GO:0051897,GO:0097190,GO:0098636	immunological synapse|protease binding|positive regulation of inflammatory response to antigenic stimulus|SH3/SH2 adaptor activity|immune response|external side of plasma membrane|negative regulation of gene expression|positive regulation of phosphatidylinositol 3-kinase signaling|protein kinase binding|T cell costimulation|positive regulation of interleukin-10 production|positive regulation of i…	path:apla04514,path:apla04672	Cell adhesion molecules (CAMs)|Intestinal immune network for IgA production
CD36	107.191055983604	162.098680543148	52.2834314240599	0.322540758807366	-1.63244661244844	9.97369486581257e-15	2.66884232002996e-13	Down	1.59392	1.8358	1.92125	0.415415	0.562862	0.631837	GeneID:101796495	CD36 molecule	GO:0005794,GO:0006955,GO:0007155,GO:0007166,GO:0007204,GO:0016020,GO:0016021,GO:0016324,GO:0030299,GO:0031526,GO:0031623,GO:0033993,GO:0034197,GO:0044539,GO:0045121,GO:0050702,GO:0050892,GO:0050909,GO:0070374,GO:0070508,GO:0070542,GO:0070543,GO:0071404,GO:0071726,GO:0097009,GO:1900227,GO:1990000	Golgi apparatus|immune response|cell adhesion|cell surface receptor signaling pathway|positive regulation of cytosolic calcium ion concentration|membrane|integral component of membrane|apical plasma membrane|intestinal cholesterol absorption|brush border membrane|receptor internalization|response to lipid|triglyceride transport|long-chain fatty acid import|membrane raft|interleukin-1 beta secreti…	path:apla03320,path:apla04145,path:apla04512,path:apla04920	PPAR signaling pathway|Phagosome|ECM-receptor interaction|Adipocytokine signaling pathway
CD4	3.60342568166707	6.17815321995929	1.02869814337485	0.166505767460009	-2.58635594436653	0.0493389420625725	0.141699633884605	Down	0.0516386	0.0772196	0.0779073	0.0256591	0.0517234	0	GeneID:101790140	CD4 molecule	GO:0002250,GO:0005886,GO:0007155,GO:0015026,GO:0016021,GO:0030217,GO:0045058	adaptive immune response|plasma membrane|cell adhesion|coreceptor activity|integral component of membrane|T cell differentiation|T cell selection	path:apla04060,path:apla04514	Cytokine-cytokine receptor interaction|Cell adhesion molecules (CAMs)
CD44	6405.67660221795	3858.29617916486	8953.05702527104	2.32046909037682	1.21441648033203	8.30893030126094e-88	1.39348490389636e-85	Up	16.7188	17.9515	17.8333	37.0212	37.6692	38.482	GeneID:101797405	CD44 molecule (Indian blood group)			path:apla04512	ECM-receptor interaction
CD7	88.7310503390292	1.29387289280307	176.168227785255	136.155745100743	7.08911404805422	6.3390661924804e-70	7.88175445639179e-68	Up	0	0.0427407	0.0435802	2.66506	2.44336	2.28242	GeneID:101801512	CD7 molecule	GO:0002250,GO:0016021,GO:0038023,GO:0048873	adaptive immune response|integral component of membrane|signaling receptor activity|homeostasis of number of cells within a tissue
CD74	38.8277622762063	22.8000898354342	54.8554347169783	2.40593063943661	1.26659505166477	0.00851273823624949	0.0345467708445207	Up	0.181463	0.0743136	0.163671	0.42235	0.53599	0.421088	GeneID:101803352	CD74 molecule	GO:0000187,GO:0001516,GO:0001540,GO:0001961,GO:0002606,GO:0002792,GO:0002830,GO:0002906,GO:0004896,GO:0005764,GO:0005771,GO:0005783,GO:0005794,GO:0006886,GO:0006952,GO:0008283,GO:0009897,GO:0016021,GO:0016064,GO:0019886,GO:0019955,GO:0030890,GO:0035691,GO:0035692,GO:0035693,GO:0035718,GO:0042609,GO:0042613,GO:0042658,GO:0043066,GO:0043123,GO:0043518,GO:0044183,GO:0045059,GO:0045060,GO:0045581,GO:…	activation of MAPK activity|prostaglandin biosynthetic process|amyloid-beta binding|positive regulation of cytokine-mediated signaling pathway|positive regulation of dendritic cell antigen processing and presentation|negative regulation of peptide secretion|positive regulation of type 2 immune response|negative regulation of mature B cell apoptotic process|cytokine receptor activity|lysosome|mult…	path:apla05168	Herpes simplex infection
CD79B	3.26257809177286	5.85519986469043	0.669956318855288	0.114420742987005	-3.12757947728381	0.0343761263556188	0.106396324125985	Down	0.146206	0.0993994	0.14733	0.0583803	0	0	GeneID:101790676	CD79b molecule	GO:0002250,GO:0004888,GO:0005654,GO:0005794,GO:0005829,GO:0005886,GO:0009617,GO:0009897,GO:0016021,GO:0019815,GO:0030183,GO:0042802,GO:0042803,GO:0050853,GO:0051260	adaptive immune response|transmembrane signaling receptor activity|nucleoplasm|Golgi apparatus|cytosol|plasma membrane|response to bacterium|external side of plasma membrane|integral component of membrane|B cell receptor complex|B cell differentiation|identical protein binding|protein homodimerization activity|B cell receptor signaling pathway|protein homooligomerization
CD83	77.2799514116944	24.054989102446	130.504913720943	5.42527428156983	2.43969607666454	5.7489320566984e-21	2.28421066263804e-19	Up	0.351652	0.450729	0.221006	1.59577	1.88612	1.65191	GeneID:101793226	CD83 molecule
CD86	4.57274310012829	1.30284399735303	7.84264220290355	6.01963260285755	2.5896754374484	0.0233270091462141	0.078254017209528	Up	0.0529827	0.0259459	0	0.0930301	0.184704	0.0264292	GeneID:101794331	CD86 molecule			path:apla04514,path:apla04620,path:apla04672	Cell adhesion molecules (CAMs)|Toll-like receptor signaling pathway|Intestinal immune network for IgA production
CDC25A	1252.61490954801	819.321006035226	1685.90881306079	2.05769021011566	1.04102579760044	1.11024738446913e-31	7.05422820537366e-30	Up	10.2616	10.271	11.3443	20.0836	21.1449	18.8289	GeneID:101800901	cell division cycle 25A			path:apla04110,path:apla04218,path:apla04914	Cell cycle|Cellular senescence|Progesterone-mediated oocyte maturation
CDH17	23.5874475588967	13.3234269157537	33.8514682020396	2.54074784333552	1.34525320214423	0.00199639599152666	0.0102142672528517	Up	0.114929	0.0948244	0.143113	0.2045	0.152749	0.417674	GeneID:101793802	cadherin 17
CDH26	14.3052295728853	20.4476691948567	8.16278995091392	0.399203932395734	-1.32480216273954	0.0191477321187099	0.0667555572511852	Down	0.0568284	0.0421228	0	0.0135668	0.042278	0.100051	GeneID:101802911	cadherin 26	GO:0005178,GO:0005509,GO:0005886,GO:0005913,GO:0007043,GO:0007156,GO:0008013,GO:0008092,GO:0009986,GO:0016021,GO:0016339,GO:0016342,GO:0034332,GO:0035710,GO:0042803,GO:0044331,GO:0045294,GO:0045296,GO:0070097,GO:0098609	integrin binding|calcium ion binding|plasma membrane|cell-cell adherens junction|cell-cell junction assembly|homophilic cell adhesion via plasma membrane adhesion molecules|beta-catenin binding|cytoskeletal protein binding|cell surface|integral component of membrane|calcium-dependent cell-cell adhesion via plasma membrane cell adhesion molecules|catenin complex|adherens junction organization|CD4-…
CDKN1C	262.295992387769	356.609250082577	167.98273469296	0.471055460995646	-1.0860311654253	2.93792795094982e-05	0.00024408833431192	Down	51.0986	43.6075	59.2966	32.7664	19.2219	30.9237	GeneID:113843792	cyclin dependent kinase inhibitor 1C	GO:0000122,GO:0001501,GO:0001822,GO:0001890,GO:0004861,GO:0005634,GO:0005737,GO:0007050,GO:0007096,GO:0007568,GO:0030099,GO:0030325,GO:0030511,GO:0035264,GO:0042326,GO:0042551,GO:0043010,GO:0044877,GO:0045893,GO:0050680,GO:0055123,GO:0060065,GO:0060669,GO:0071514,GO:1902746	negative regulation of transcription by RNA polymerase II|skeletal system development|kidney development|placenta development|cyclin-dependent protein serine/threonine kinase inhibitor activity|nucleus|cytoplasm|cell cycle arrest|regulation of exit from mitosis|aging|myeloid cell differentiation|adrenal gland development|positive regulation of transforming growth factor beta receptor signaling pa…	path:apla04110	Cell cycle
CFAP52	4.56592831301234	1.62717033377365	7.50468629225103	4.61210860134511	2.20542648453725	0.0476256074937489	0.137727334921882	Up	0.0431562	0	0.0643838	0.160601	0.19213	0.0424813	GeneID:101797668	cilia and flagella associated protein 52	GO:0005737,GO:0031514	cytoplasm|motile cilium
CFAP69	30.8679804364708	18.2318512307245	43.5041096422171	2.3861597537009	1.25469063488423	0.000942191856856939	0.00532407063601796	Up	0.309013	0.171968	0.288727	0.544759	0.747611	0.270315	GeneID:101797298	cilia and flagella associated protein 69	GO:0005737,GO:0042048,GO:0097225,GO:0097730,GO:1902093,GO:1905516,GO:1990834	cytoplasm|olfactory behavior|sperm midpiece|non-motile cilium|positive regulation of flagellated sperm motility|positive regulation of fertilization|response to odorant
CFLAR	922.448069104009	505.388099707573	1339.50803850045	2.65045425342526	1.40623964005378	1.58653075964435e-57	1.7467582554466e-55	Up	5.52873	5.23747	4.9813	12.8182	12.8484	13.1195	GeneID:101799915	CASP8 and FADD like apoptosis regulator			path:apla04140,path:apla04210,path:apla04217	Autophagy - animal|Apoptosis|Necroptosis
CGAS	605.318592915954	266.412745670174	944.224440161735	3.54421646677037	1.82546672070982	3.37659814112529e-70	4.23484130343044e-68	Up	3.42248	4.06114	3.68477	12.094	13.0528	12.9495	GeneID:101797757	cyclic GMP-AMP synthase	GO:0002218,GO:0002230,GO:0003677,GO:0003682,GO:0003690,GO:0005524,GO:0005525,GO:0005829,GO:0006974,GO:0010753,GO:0032481,GO:0038001,GO:0043950,GO:0045087,GO:0046872,GO:0051607,GO:0061501,GO:0071360,GO:2000774	activation of innate immune response|positive regulation of defense response to virus by host|DNA binding|chromatin binding|double-stranded DNA binding|ATP binding|GTP binding|cytosol|cellular response to DNA damage stimulus|positive regulation of cGMP-mediated signaling|positive regulation of type I interferon production|paracrine signaling|positive regulation of cAMP-mediated signaling|innate i…	path:apla04623,path:apla05168	Cytosolic DNA-sensing pathway|Herpes simplex infection
CHAF1B	1482.16591930596	944.911548338588	2019.42029027333	2.13715272484924	1.09569000931248	8.85891001855267e-33	5.86110363291675e-31	Up	11.8417	11.615	10.8434	23.0063	24.8264	22.1554	GeneID:101794053	chromatin assembly factor 1 subunit B	GO:0005634,GO:0006260,GO:0006281,GO:0007049,GO:0031497,GO:0033186,GO:0042393	nucleus|DNA replication|DNA repair|cell cycle|chromatin assembly|CAF-1 complex|histone binding
CHRNA2	49.9035135011525	67.2658106151415	32.5412163871636	0.483770523087082	-1.04760522861139	0.000426215886176879	0.00266347995074919	Down	0.904427	0.962006	1.13893	0.655194	0.405436	0.456112	GeneID:101792085	cholinergic receptor nicotinic alpha 2 subunit	GO:0004888,GO:0005887,GO:0007165,GO:0007268,GO:0022848,GO:0030054,GO:0034220,GO:0042391,GO:0043005,GO:0045202,GO:0045211,GO:0050877	transmembrane signaling receptor activity|integral component of plasma membrane|signal transduction|chemical synaptic transmission|acetylcholine-gated cation-selective channel activity|cell junction|ion transmembrane transport|regulation of membrane potential|neuron projection|synapse|postsynaptic membrane|nervous system process	path:apla04080	Neuroactive ligand-receptor interaction
CIITA	15.4785818401817	2.92518553356376	28.0319781467997	9.58297442167651	3.26047351790003	0.00325251062649952	0.0153856873617588	Up	0.0161057	0.0236163	0.0159466	0.245871	0.071148	0.119896	GeneID:101803334	class II major histocompatibility complex transactivator			path:apla05164	Influenza A
CILP	69.7792707191279	102.482921787085	37.0756196511712	0.361773639984606	-1.46684080259689	7.26554958442356e-08	9.94222216851432e-07	Down	1.29903	0.999385	0.918939	0.392476	0.445812	0.273958	GeneID:101793418	cartilage intermediate layer protein	GO:0005615,GO:0010629,GO:0043569,GO:0060392,GO:0062023,GO:0071560	extracellular space|negative regulation of gene expression|negative regulation of insulin-like growth factor receptor signaling pathway|negative regulation of SMAD protein signal transduction|collagen-containing extracellular matrix|cellular response to transforming growth factor beta stimulus
CILP2	17.7007566284787	4.23734388075469	31.1641693762027	7.35464721608865	2.87865614069071	2.67715328854345e-07	3.31723212033181e-06	Up	0.0864492	0.0611064	0.0294047	0.664067	0.372462	0.481503	GeneID:101789438	cartilage intermediate layer protein 2	GO:0016311,GO:0070062	dephosphorylation|extracellular exosome
CLDN1	2364.30983872879	1498.946773472	3229.67290398558	2.15462814366964	1.10743890338637	1.07794733889169e-56	1.16024137827125e-54	Up	33.7409	35.5302	37.3375	72.4059	72.0323	80.5047	GeneID:101797741	claudin 1	GO:0001618,GO:0005198,GO:0005887,GO:0005923,GO:0016323,GO:0016324,GO:0016328,GO:0016338,GO:0042802,GO:0051260,GO:0051291,GO:0061436,GO:0070830	virus receptor activity|structural molecule activity|integral component of plasma membrane|bicellular tight junction|basolateral plasma membrane|apical plasma membrane|lateral plasma membrane|calcium-independent cell-cell adhesion via plasma membrane cell-adhesion molecules|identical protein binding|protein homooligomerization|protein heterooligomerization|establishment of skin barrier|bicellular…	path:apla04514,path:apla04530	Cell adhesion molecules (CAMs)|Tight junction
CLDN20	2.10745805968989	4.21491611937979	0	0	-Inf	0.021621119749212	0.0737885897415476	Down	0.00965434	0.00953342	0.0335692	0	0	0	GeneID:101792045	claudin 20	GO:0005198,GO:0005886,GO:0005923,GO:0016021,GO:0016338,GO:0042802	structural molecule activity|plasma membrane|bicellular tight junction|integral component of membrane|calcium-independent cell-cell adhesion via plasma membrane cell-adhesion molecules|identical protein binding	path:apla04514,path:apla04530	Cell adhesion molecules (CAMs)|Tight junction
CLEC3B	165.951663475199	237.157027590771	94.7462993596257	0.399508715057418	-1.32370111981176	7.50428161475468e-08	1.02300806927795e-06	Down	8.58334	6.61426	6.26865	3.33324	1.94729	3.1038	GeneID:101803169	C-type lectin domain family 3 member B	GO:0001503,GO:0001652,GO:0005509,GO:0005615,GO:0005737,GO:0008201,GO:0010756,GO:0030246,GO:0030282,GO:0036143,GO:0071560	ossification|granular component|calcium ion binding|extracellular space|cytoplasm|heparin binding|positive regulation of plasminogen activation|carbohydrate binding|bone mineralization|kringle domain binding|cellular response to transforming growth factor beta stimulus
CMPK2	2792.87661620496	19.8724782213231	5565.88075418859	280.079851752783	8.1296943930306	0	0	Up	0.676725	0.231364	0.439737	121.608	118.446	114.813	GeneID:101790338	cytidine/uridine monophosphate kinase 2	GO:0004127,GO:0004550,GO:0004798,GO:0005524,GO:0005737,GO:0005739,GO:0006165,GO:0006227,GO:0006233,GO:0006235,GO:0009041,GO:0009142,GO:0033862,GO:0071222	cytidylate kinase activity|nucleoside diphosphate kinase activity|thymidylate kinase activity|ATP binding|cytoplasm|mitochondrion|nucleoside diphosphate phosphorylation|dUDP biosynthetic process|dTDP biosynthetic process|dTTP biosynthetic process|uridylate kinase activity|nucleoside triphosphate biosynthetic process|UMP kinase activity|cellular response to lipopolysaccharide	path:apla00240	Pyrimidine metabolism
CMTM6	333.405804184348	130.921602087454	535.890006281241	4.09321302013456	2.03323374987279	1.50433482450128e-54	1.56093677509223e-52	Up	2.61506	3.17727	2.28256	10.6616	10.4664	10.2756	GeneID:113842698	CKLF like MARVEL transmembrane domain containing 6	GO:0005886,GO:0015031,GO:0016020,GO:0016021,GO:0031647,GO:0031901,GO:0032456,GO:0035577,GO:0035579,GO:0043312,GO:0055038	plasma membrane|protein transport|membrane|integral component of membrane|regulation of protein stability|early endosome membrane|endocytic recycling|azurophil granule membrane|specific granule membrane|neutrophil degranulation|recycling endosome membrane
CMTR1	1206.47901950847	396.942307846197	2016.01573117074	5.07886332930751	2.34450565198519	3.83366509404518e-165	1.12842758472273e-162	Up	5.98043	5.79218	5.61388	28.3631	26.9721	28.4454	GeneID:101791717	cap methyltransferase 1	GO:0003676,GO:0004483,GO:0005634,GO:0005654,GO:0005737,GO:0005829,GO:0006370,GO:0080009,GO:0097309	nucleic acid binding|mRNA (nucleoside-2'-O-)-methyltransferase activity|nucleus|nucleoplasm|cytoplasm|cytosol|7-methylguanosine mRNA capping|mRNA methylation|cap1 mRNA methylation
CMTR2	513.299399881745	183.289908862728	843.308890900761	4.60095646363348	2.20193380506162	2.58231123021873e-86	4.2323494174369e-84	Up	1.37006	1.46324	1.35786	5.99753	5.95503	5.8352	GeneID:101802442	cap methyltransferase 2	GO:0004483,GO:0005634,GO:0005737,GO:0006370,GO:0097310	mRNA (nucleoside-2'-O-)-methyltransferase activity|nucleus|cytoplasm|7-methylguanosine mRNA capping|cap2 mRNA methylation
CNP	4097.38135468313	1214.84913438543	6979.91357498083	5.74549824946934	2.52243200877557	1.77932245404651e-104	3.71929967459606e-102	Up	16.1312	16.5686	15.9297	96.9666	83.2187	83.4957	GeneID:101794702	2',3'-cyclic nucleotide 3' phosphodiesterase	GO:0000226,GO:0003723,GO:0004113,GO:0005615,GO:0005634,GO:0005654,GO:0005737,GO:0005741,GO:0005743,GO:0005829,GO:0005874,GO:0005886,GO:0005902,GO:0007268,GO:0007409,GO:0007568,GO:0008344,GO:0009214,GO:0009636,GO:0016020,GO:0021762,GO:0030551,GO:0030900,GO:0031143,GO:0032496,GO:0035748,GO:0035749,GO:0042470,GO:0046902,GO:0048471,GO:0048709,GO:0070062	microtubule cytoskeleton organization|RNA binding|2',3'-cyclic-nucleotide 3'-phosphodiesterase activity|extracellular space|nucleus|nucleoplasm|cytoplasm|mitochondrial outer membrane|mitochondrial inner membrane|cytosol|microtubule|plasma membrane|microvillus|chemical synaptic transmission|axonogenesis|aging|adult locomotory behavior|cyclic nucleotide catabolic process|response to toxic substance…
CNTNAP4	24.0691517508639	13.6377524117605	34.5005510899672	2.52978277125896	1.33901350812811	0.0266552154069429	0.0872754079033685	Up	0.0641512	0.0818197	0.108606	0.248916	0.12955	0.126249	GeneID:101794509	contactin associated protein like 4	GO:0007155,GO:0030054,GO:0030425,GO:0032225,GO:0032228,GO:0042734,GO:0050807,GO:0098982,GO:0099056,GO:2000821	cell adhesion|cell junction|dendrite|regulation of synaptic transmission, dopaminergic|regulation of synaptic transmission, GABAergic|presynaptic membrane|regulation of synapse organization|GABA-ergic synapse|integral component of presynaptic membrane|regulation of grooming behavior
COL6A6	394.813785733029	119.662107166993	669.965464299064	5.59881051872253	2.48512035555992	7.41124664617057e-32	4.75077379456525e-30	Up	0.585565	0.530983	0.485194	3.09618	2.46814	2.81888	GeneID:101802198	collagen type VI alpha 6 chain	GO:0005576,GO:0005581,GO:0007155,GO:0030020,GO:0031012,GO:0062023	extracellular region|collagen trimer|cell adhesion|extracellular matrix structural constituent conferring tensile strength|extracellular matrix|collagen-containing extracellular matrix	path:apla04510,path:apla04512	Focal adhesion|ECM-receptor interaction
COL8A2	518.286131996027	711.683124511299	324.889139480755	0.456508140057208	-1.13128750956184	9.73006148065679e-27	5.14053760935944e-25	Down	7.76197	8.83433	7.45491	4.33383	3.24676	3.44136	GeneID:101792331	collagen type VIII alpha 2 chain	GO:0001525,GO:0005201,GO:0005576,GO:0005581,GO:0005604,GO:0005615,GO:0005788,GO:0030020,GO:0030198,GO:0030674,GO:0031012,GO:0048593,GO:0050673,GO:0062023,GO:0098609	angiogenesis|extracellular matrix structural constituent|extracellular region|collagen trimer|basement membrane|extracellular space|endoplasmic reticulum lumen|extracellular matrix structural constituent conferring tensile strength|extracellular matrix organization|protein binding, bridging|extracellular matrix|camera-type eye morphogenesis|epithelial cell proliferation|collagen-containing extrac…
COL9A3	100.490661563453	26.6461673409315	174.335155785974	6.54259779860255	2.70986358480703	6.25802351542941e-31	3.84082864523568e-29	Up	0.115169	0.128812	0.269556	1.07739	1.04277	1.23692	GeneID:101799887	collagen type IX alpha 3 chain	GO:0005201,GO:0005594,GO:0005615,GO:0008584,GO:0008585,GO:0030198,GO:0031012	extracellular matrix structural constituent|collagen type IX trimer|extracellular space|male gonad development|female gonad development|extracellular matrix organization|extracellular matrix	path:apla04510,path:apla04512	Focal adhesion|ECM-receptor interaction
COLQ	24.7179354398316	34.8134412392564	14.6224296404068	0.420022529226966	-1.25146138144285	0.00326825145965472	0.0154449511148755	Down	0.242022	0.226344	0.139684	0.0961515	0.104959	0.0719938	GeneID:101796885	collagen like tail subunit of asymmetric acetylcholinesterase	GO:0001507,GO:0005201,GO:0005581,GO:0005604,GO:0005615,GO:0005886,GO:0008201,GO:0008582,GO:0030054,GO:0030198,GO:0031012,GO:0031594,GO:0043083,GO:0071340,GO:0090150	acetylcholine catabolic process in synaptic cleft|extracellular matrix structural constituent|collagen trimer|basement membrane|extracellular space|plasma membrane|heparin binding|regulation of synaptic growth at neuromuscular junction|cell junction|extracellular matrix organization|extracellular matrix|neuromuscular junction|synaptic cleft|skeletal muscle acetylcholine-gated channel clustering|e…
CPA6	12.8124167116386	18.8153268182322	6.80950660504494	0.361912746498055	-1.46628617483733	0.017887855446717	0.0632189510188678	Down	0.275487	0.711027	0.356692	0.0521678	0.22604	0.166823	GeneID:101804024	carboxypeptidase A6	GO:0004181,GO:0005615,GO:0006508,GO:0008270	metallocarboxypeptidase activity|extracellular space|proteolysis|zinc ion binding
CPM	119.040801922822	161.522186679058	76.5594171665868	0.473987002904494	-1.07708059505141	5.56360249282762e-06	5.44026025451205e-05	Down	4.6515	5.30324	3.66274	1.93797	1.42373	2.45136	GeneID:101789743	carboxypeptidase M	GO:0004180,GO:0004181,GO:0005576,GO:0005615,GO:0005886,GO:0006518,GO:0008270,GO:0009653,GO:0009986,GO:0016485,GO:0031225,GO:0070062	carboxypeptidase activity|metallocarboxypeptidase activity|extracellular region|extracellular space|plasma membrane|peptide metabolic process|zinc ion binding|anatomical structure morphogenesis|cell surface|protein processing|anchored component of membrane|extracellular exosome
CRIP1	126.046307042141	172.550428670882	79.5421854133996	0.460979355577936	-1.11722595219855	4.56221991624167e-09	7.27886038185327e-08	Down	23.1423	24.0858	18.8065	9.01311	14.3601	7.81457	GeneID:113844326	cysteine rich protein 1	GO:0003680,GO:0005737,GO:0008270,GO:0008301,GO:0008630,GO:0010043,GO:0042277,GO:0071236,GO:0071493	AT DNA binding|cytoplasm|zinc ion binding|DNA binding, bending|intrinsic apoptotic signaling pathway in response to DNA damage|response to zinc ion|peptide binding|cellular response to antibiotic|cellular response to UV-B
CRISPLD2	1426.05162213925	907.304951644341	1944.79829263415	2.14348912028919	1.09996109448417	3.863436195419e-41	3.20243334750162e-39	Up	9.87697	8.16347	8.37083	18.345	17.0954	18.3071	GeneID:101797642	cysteine rich secretory protein LCCL domain containing 2	GO:0005539,GO:0005576,GO:0005615,GO:0008201,GO:0030133,GO:0030198,GO:0030324,GO:0031012,GO:0034774,GO:0043312,GO:0060325,GO:0070062,GO:1904813	glycosaminoglycan binding|extracellular region|extracellular space|heparin binding|transport vesicle|extracellular matrix organization|lung development|extracellular matrix|secretory granule lumen|neutrophil degranulation|face morphogenesis|extracellular exosome|ficolin-1-rich granule lumen
CRTAM	7.10762481290828	2.93518637397754	11.280063251839	3.84304838419959	1.94225114012837	0.0366240483622577	0.111622016212769	Up	0.0575764	0	0.0459676	0.0464813	0.168672	0.0803571	GeneID:101802573	cytotoxic and regulatory T cell molecule	GO:0002250,GO:0002355,GO:0002860,GO:0005102,GO:0005886,GO:0008037,GO:0016021,GO:0042802,GO:0045954,GO:0050715,GO:0050776,GO:0051606	adaptive immune response|detection of tumor cell|positive regulation of natural killer cell mediated cytotoxicity directed against tumor cell target|signaling receptor binding|plasma membrane|cell recognition|integral component of membrane|identical protein binding|positive regulation of natural killer cell mediated cytotoxicity|positive regulation of cytokine secretion|regulation of immune respo…
CRYAB	73.1257405555594	98.1200058061622	48.1314753049566	0.490536816722587	-1.02756667442696	3.07027060342956e-05	0.000254059167603354	Down	4.65009	6.51531	7.37239	2.74084	2.13121	2.91093	GeneID:101800794	crystallin alpha B	GO:0001540,GO:0001666,GO:0002088,GO:0005212,GO:0005634,GO:0005739,GO:0005829,GO:0005886,GO:0007021,GO:0007517,GO:0010629,GO:0030018,GO:0032387,GO:0032463,GO:0042542,GO:0042803,GO:0043154,GO:0043209,GO:0044877,GO:0046872,GO:0050821,GO:0051082,GO:0051260,GO:0060561,GO:0071480,GO:1905907	amyloid-beta binding|response to hypoxia|lens development in camera-type eye|structural constituent of eye lens|nucleus|mitochondrion|cytosol|plasma membrane|tubulin complex assembly|muscle organ development|negative regulation of gene expression|Z disc|negative regulation of intracellular transport|negative regulation of protein homooligomerization|response to hydrogen peroxide|protein homodimer…	path:apla04141	Protein processing in endoplasmic reticulum
CSF3R	14.0829220988756	7.80566679902088	20.3601773987304	2.60838412949991	1.38315634691415	0.0154741532499235	0.056402252293062	Up	0.157301	0.141868	0.15906	0.348188	0.191059	0.390403	GeneID:101791747	colony stimulating factor 3 receptor			path:apla04060	Cytokine-cytokine receptor interaction
CXXC4	50.238043035578	69.5057725670883	30.9703135040677	0.445579012508271	-1.16624681387753	8.14369011377437e-05	0.000611752304744624	Down	0.434486	0.695665	0.491669	0.105106	0.324342	0.295304	GeneID:106020086	CXXC finger protein 4	GO:0003677,GO:0005737,GO:0008270,GO:0016055	DNA binding|cytoplasm|zinc ion binding|Wnt signaling pathway	path:apla04310	Wnt signaling pathway
CYGB	1557.33063632443	881.725400784001	2232.93587186485	2.53246177310918	1.34054049206213	4.56121575030272e-69	5.52827014845514e-67	Up	29.5631	29.2973	29.1325	81.6175	74.1885	76.9465	GeneID:101796982	cytoglobin	GO:0001666,GO:0004096,GO:0004601,GO:0005344,GO:0005506,GO:0005829,GO:0006979,GO:0008941,GO:0010764,GO:0015671,GO:0016607,GO:0019395,GO:0019825,GO:0020037,GO:0032966,GO:0043005,GO:0043025,GO:0047888,GO:0050999,GO:2000490	response to hypoxia|catalase activity|peroxidase activity|oxygen carrier activity|iron ion binding|cytosol|response to oxidative stress|nitric oxide dioxygenase activity|negative regulation of fibroblast migration|oxygen transport|nuclear speck|fatty acid oxidation|oxygen binding|heme binding|negative regulation of collagen biosynthetic process|neuron projection|neuronal cell body|fatty acid pero…
CYSLTR2	14.6249061516452	5.84657200542842	23.403240297862	4.00289952405146	2.00104540339172	0.00414935431882677	0.0188432422356544	Up	0.12077	0.0914327	0.24234	0.456979	0.508776	0.749956	GeneID:101805449	cysteinyl leukotriene receptor 2	GO:0004966,GO:0004974,GO:0005886,GO:0005887,GO:0006955,GO:0007186,GO:0007218,GO:0008528	galanin receptor activity|leukotriene receptor activity|plasma membrane|integral component of plasma membrane|immune response|G protein-coupled receptor signaling pathway|neuropeptide signaling pathway|G protein-coupled peptide receptor activity	path:apla04020,path:apla04080	Calcium signaling pathway|Neuroactive ligand-receptor interaction
CYTL1	72.4693308697767	103.265424765538	41.6732369740155	0.403554597956031	-1.30916422219771	0.00548590183296331	0.023810762003259	Down	4.64867	4.8951	8.26131	2.88148	2.35801	1.64268	GeneID:101804514	cytokine like 1	GO:0002062,GO:0005102,GO:0005615,GO:0007165,GO:0045944,GO:0048839,GO:0050650,GO:0051091,GO:1990079	chondrocyte differentiation|signaling receptor binding|extracellular space|signal transduction|positive regulation of transcription by RNA polymerase II|inner ear development|chondroitin sulfate proteoglycan biosynthetic process|positive regulation of DNA-binding transcription factor activity|cartilage homeostasis
DACT2	340.738021953636	527.45122216935	154.024821737921	0.292017186166398	-1.77587481596219	9.0313168640864e-44	7.70761438643303e-42	Down	6.64118	7.13967	6.58644	2.07628	1.85794	2.00192	GeneID:101791215	dishevelled binding antagonist of beta catenin 2	GO:0002244,GO:0003382,GO:0005080,GO:0005737,GO:0005739,GO:0007162,GO:0008013,GO:0008134,GO:0030111,GO:0043588,GO:0051018,GO:0070097,GO:0072061,GO:1900108	hematopoietic progenitor cell differentiation|epithelial cell morphogenesis|protein kinase C binding|cytoplasm|mitochondrion|negative regulation of cell adhesion|beta-catenin binding|transcription factor binding|regulation of Wnt signaling pathway|skin development|protein kinase A binding|delta-catenin binding|inner medullary collecting duct development|negative regulation of nodal signaling path…
DAW1	47.1265290592261	30.6026440633319	63.6504140551203	2.07989917222173	1.05651359218297	0.000493607464177431	0.00303336193260805	Up	0.884844	0.341257	0.519805	1.40938	0.979746	1.19102	GeneID:101803583	dynein assembly factor with WD repeats 1	GO:0005929	cilium
DCAF17	963.674924775114	612.296822253027	1315.0530272972	2.14773779563038	1.10281787412694	9.64590426660571e-38	7.4001530445348e-36	Up	6.69453	7.25414	6.73495	13.1189	13.4388	13.5983	GeneID:101792823	DDB1 and CUL4 associated factor 17	GO:0005654,GO:0005730,GO:0005829,GO:0016021,GO:0016567,GO:0043687,GO:0080008	nucleoplasm|nucleolus|cytosol|integral component of membrane|protein ubiquitination|post-translational protein modification|Cul4-RING E3 ubiquitin ligase complex
DDX58	1965.76993051211	146.589438184503	3784.95042283971	25.8200759189473	4.69042133750488	0	0	Up	1.82524	1.52195	2.08685	41.0154	35.858	39.0545	GeneID:101789567	DExD/H-box helicase 58	GO:0002230,GO:0002735,GO:0003690,GO:0003725,GO:0003727,GO:0004386,GO:0005524,GO:0005737,GO:0005829,GO:0005923,GO:0008270,GO:0009597,GO:0009615,GO:0010628,GO:0015629,GO:0016032,GO:0016579,GO:0030334,GO:0031625,GO:0032480,GO:0032587,GO:0032725,GO:0032727,GO:0032728,GO:0032755,GO:0032757,GO:0034344,GO:0035549,GO:0039528,GO:0039529,GO:0042802,GO:0043330,GO:0045087,GO:0045944,GO:0051091,GO:0051607,GO:…	positive regulation of defense response to virus by host|positive regulation of myeloid dendritic cell cytokine production|double-stranded DNA binding|double-stranded RNA binding|single-stranded RNA binding|helicase activity|ATP binding|cytoplasm|cytosol|bicellular tight junction|zinc ion binding|detection of virus|response to virus|positive regulation of gene expression|actin cytoskeleton|viral …	path:apla04622,path:apla04623,path:apla05164,path:apla05168	RIG-I-like receptor signaling pathway|Cytosolic DNA-sensing pathway|Influenza A|Herpes simplex infection
DDX60	2833.3654957958	11.3536447911716	5655.37734680043	498.111174941634	8.96032396748273	0	0	Up	0.0374655	0.0798766	0.0621644	29.7918	31.1372	29.4586	GeneID:101790417	DExD/H-box helicase 60	GO:0003690,GO:0003725,GO:0003727,GO:0004386,GO:0005524,GO:0005737,GO:0005829,GO:0009615,GO:0045087,GO:0045111,GO:0051607,GO:1900245,GO:1900246	double-stranded DNA binding|double-stranded RNA binding|single-stranded RNA binding|helicase activity|ATP binding|cytoplasm|cytosol|response to virus|innate immune response|intermediate filament cytoskeleton|defense response to virus|positive regulation of MDA-5 signaling pathway|positive regulation of RIG-I signaling pathway
DENND2D	245.769715963198	50.6207597477158	440.91867217868	8.71023418803144	3.12271150841881	6.86602381143134e-83	1.07639849382907e-80	Up	0.436172	0.690008	0.841227	6.02825	5.6829	5.52756	GeneID:101799913	DENN domain containing 2D	GO:0005654,GO:0005829,GO:0017112	nucleoplasm|cytosol|Rab guanyl-nucleotide exchange factor activity
DENND3	693.643624157467	410.081117264569	977.206131050364	2.38295812684276	1.25275360082443	3.80510642447056e-39	3.03210220774248e-37	Up	3.1704	3.27603	3.44998	7.48956	7.02005	7.48239	GeneID:101797304	DENN domain containing 3	GO:0005737,GO:0008333,GO:0017112,GO:0044257	cytoplasm|endosome to lysosome transport|Rab guanyl-nucleotide exchange factor activity|cellular protein catabolic process
DGKB	38.177177672776	22.8245770685367	53.5297782770152	2.34526922957994	1.22975354913064	0.000759827598272671	0.00442787614136838	Up	0.215936	0.0904145	0.0381701	0.185004	0.164975	0.336973	GeneID:101797346	diacylglycerol kinase beta	GO:0003951,GO:0004143,GO:0005509,GO:0005524,GO:0005737,GO:0005829,GO:0005886,GO:0007205,GO:0009617,GO:0030168,GO:0035556,GO:0046486,GO:0046834,GO:0050804,GO:0098685,GO:0098978,GO:0099175	NAD+ kinase activity|diacylglycerol kinase activity|calcium ion binding|ATP binding|cytoplasm|cytosol|plasma membrane|protein kinase C-activating G protein-coupled receptor signaling pathway|response to bacterium|platelet activation|intracellular signal transduction|glycerolipid metabolic process|lipid phosphorylation|modulation of chemical synaptic transmission|Schaffer collateral - CA1 synapse|…	path:apla00561,path:apla00564,path:apla04070	Glycerolipid metabolism|Glycerophospholipid metabolism|Phosphatidylinositol signaling system
DHRS3	2175.86635087554	3278.87257130186	1072.86013044921	0.327203972438378	-1.61173783138044	4.15212688199169e-111	8.9382277640248e-109	Down	13.07	13.2766	13.2359	4.0593	3.7311	4.19459	GeneID:101792259	dehydrogenase/reductase 3	GO:0000166,GO:0001523,GO:0003151,GO:0004745,GO:0005789,GO:0005811,GO:0007601,GO:0009055,GO:0016021,GO:0030278,GO:0042572,GO:0042622,GO:0048387,GO:0052650,GO:0060021,GO:0060349,GO:0060411	nucleotide binding|retinoid metabolic process|outflow tract morphogenesis|retinol dehydrogenase activity|endoplasmic reticulum membrane|lipid droplet|visual perception|electron transfer activity|integral component of membrane|regulation of ossification|retinol metabolic process|photoreceptor outer segment membrane|negative regulation of retinoic acid receptor signaling pathway|NADP-retinol dehydr…	path:apla00830	Retinol metabolism
DHX58	988.768288268561	25.65352989613	1951.88304664099	76.0863341046662	6.24956544888037	4.31104594565178e-280	1.72717265761488e-277	Up	0.547685	0.990745	0.474745	55.0874	47.2135	53.4599	GeneID:101792382	DExH-box helicase 58	GO:0003677,GO:0003725,GO:0003727,GO:0004386,GO:0005524,GO:0005737,GO:0008270,GO:0009615,GO:0009617,GO:0016032,GO:0032480,GO:0032481,GO:0039534,GO:0039536,GO:0045087,GO:0045088,GO:0045824,GO:0051607,GO:1900245,GO:1900246	DNA binding|double-stranded RNA binding|single-stranded RNA binding|helicase activity|ATP binding|cytoplasm|zinc ion binding|response to virus|response to bacterium|viral process|negative regulation of type I interferon production|positive regulation of type I interferon production|negative regulation of MDA-5 signaling pathway|negative regulation of RIG-I signaling pathway|innate immune response…	path:apla04622	RIG-I-like receptor signaling pathway
DIO3	1627.51496037398	791.887187036522	2463.14273371144	3.11047176167764	1.63713340884998	4.73343497283996e-30	2.84459719221961e-28	Up	38.7097	38.1813	36.5618	114.276	118.653	113.712	GeneID:101801522	iodothyronine deiodinase 3	GO:0004800,GO:0005886,GO:0010008,GO:0016021,GO:0042403,GO:0042446	thyroxine 5'-deiodinase activity|plasma membrane|endosome membrane|integral component of membrane|thyroid hormone metabolic process|hormone biosynthetic process
DLL4	122.733235508756	48.7827748655478	196.683696151965	4.03182673995182	2.01143364310791	2.3323936644827e-23	1.04472403176503e-21	Up	0.562836	0.5132	0.378068	2.15269	1.69478	1.8442	GeneID:101792399	delta like canonical Notch ligand 4	GO:0000122,GO:0001525,GO:0001569,GO:0001974,GO:0003180,GO:0003208,GO:0003209,GO:0003222,GO:0003344,GO:0005112,GO:0005509,GO:0005886,GO:0007165,GO:0007219,GO:0007601,GO:0008015,GO:0008285,GO:0010596,GO:0010628,GO:0010629,GO:0016021,GO:0030217,GO:0035912,GO:0035924,GO:0044344,GO:0045746,GO:0045747,GO:0060579,GO:0061074,GO:0061314,GO:0090051,GO:1903588,GO:2000179	negative regulation of transcription by RNA polymerase II|angiogenesis|branching involved in blood vessel morphogenesis|blood vessel remodeling|aortic valve morphogenesis|cardiac ventricle morphogenesis|cardiac atrium morphogenesis|ventricular trabecula myocardium morphogenesis|pericardium morphogenesis|Notch binding|calcium ion binding|plasma membrane|signal transduction|Notch signaling pathway|…	path:apla04330	Notch signaling pathway
DOK5	253.259160522496	123.828025456636	382.690295588357	3.09049824688009	1.62783944665922	5.91629501216186e-30	3.54069389877222e-28	Up	1.85351	1.49102	1.86288	5.21086	4.30898	4.65646	GeneID:101796412	docking protein 5	GO:0005829,GO:0007169,GO:0007411,GO:0043410,GO:0051386	cytosol|transmembrane receptor protein tyrosine kinase signaling pathway|axon guidance|positive regulation of MAPK cascade|regulation of neurotrophin TRK receptor signaling pathway
DRAM1	1109.56551424264	158.318879949443	2060.81214853584	13.0168439114395	3.70230778722595	1.24358724201697e-98	2.45702175227545e-96	Up	4.92029	4.70526	3.70002	50.7027	47.7414	51.1711	GeneID:101793314	DNA damage regulated autophagy modulator 1	GO:0005737,GO:0005764,GO:0005765,GO:0006914,GO:0006915,GO:0010506,GO:0016021	cytoplasm|lysosome|lysosomal membrane|autophagy|apoptotic process|regulation of autophagy|integral component of membrane
DRD1	19.8811869903792	28.9613305821574	10.801043398601	0.372947070507021	-1.42295720042683	0.0031919839537572	0.0151511972237247	Down	0.394441	0.20235	0.258778	0.0988782	0.0562763	0.12379	GeneID:101797733	dopamine receptor D1	GO:0004952,GO:0005622,GO:0005887,GO:0007189,GO:0042311	dopamine neurotransmitter receptor activity|intracellular|integral component of plasma membrane|adenylate cyclase-activating G protein-coupled receptor signaling pathway|vasodilation	path:apla04020,path:apla04080,path:apla04540	Calcium signaling pathway|Neuroactive ligand-receptor interaction|Gap junction
DTX3L	2704.63737835607	161.802687228593	5247.47206948355	32.431303579464	5.01931510911681	0	0	Up	1.66529	2.14607	1.58543	54.9618	53.0757	52.6946	GeneID:110352909	deltex E3 ubiquitin ligase 3L	GO:0000209,GO:0002230,GO:0004842,GO:0004857,GO:0005634,GO:0005654,GO:0005737,GO:0005764,GO:0005765,GO:0005829,GO:0006302,GO:0006511,GO:0006974,GO:0007219,GO:0008047,GO:0008333,GO:0010390,GO:0015031,GO:0019899,GO:0031901,GO:0032092,GO:0032991,GO:0033522,GO:0033523,GO:0035563,GO:0042393,GO:0044389,GO:0045087,GO:0045893,GO:0046872,GO:0051444,GO:0051607,GO:0051865,GO:0070936,GO:0097677,GO:1900182,GO:…	protein polyubiquitination|positive regulation of defense response to virus by host|ubiquitin-protein transferase activity|enzyme inhibitor activity|nucleus|nucleoplasm|cytoplasm|lysosome|lysosomal membrane|cytosol|double-strand break repair|ubiquitin-dependent protein catabolic process|cellular response to DNA damage stimulus|Notch signaling pathway|enzyme activator activity|endosome to lysosome…	path:apla04330	Notch signaling pathway
DUSP26	47.0497062799511	65.3053428403973	28.7940697195049	0.440914456109296	-1.1814293160165	0.000122972481607152	0.000886372864677638	Down	1.98557	2.08539	2.37738	1.44186	0.715019	1.00823	GeneID:101804841	dual specificity phosphatase 26	GO:0000122,GO:0001102,GO:0002039,GO:0004647,GO:0004725,GO:0005634,GO:0005794,GO:0008138,GO:0044387,GO:0045785,GO:0070373,GO:1902310	negative regulation of transcription by RNA polymerase II|RNA polymerase II activating transcription factor binding|p53 binding|phosphoserine phosphatase activity|protein tyrosine phosphatase activity|nucleus|Golgi apparatus|protein tyrosine/serine/threonine phosphatase activity|negative regulation of protein kinase activity by regulation of protein phosphorylation|positive regulation of cell adh…
EEF1AKMT4	28.9699200712964	39.3733718664602	18.5664682761326	0.471548851317665	-1.08452085653639	0.00588761537340766	0.0252729394436484	Down	3.96245	2.79968	2.89539	2.46725	0.367315	1.68637	GeneID:101800016	EEF1A lysine methyltransferase 4	GO:0008168,GO:0016279	methyltransferase activity|protein-lysine N-methyltransferase activity
EFCAB3	5.9382618945927	0.646936446401536	11.2295873427839	17.3580997101746	4.11753711128912	0.00032136798516531	0.00207572344381517	Up	0	0	0.00900908	0.051857	0.087022	0.0981844	GeneID:101804416	EF-hand calcium binding domain 3	GO:0005509	calcium ion binding
EGLN3	3110.81689225509	1956.06488793659	4265.5688965736	2.18068885284948	1.12478393665724	2.18559500529755e-64	2.50181244138147e-62	Up	21.8119	22.7475	22.3591	42.9744	45.0285	45.4955	GeneID:101803442	egl-9 family hypoxia inducible factor 3	GO:0005506,GO:0005634,GO:0005737,GO:0005829,GO:0006915,GO:0006919,GO:0006974,GO:0016706,GO:0018126,GO:0018401,GO:0031418,GO:0031543,GO:0031545,GO:0042127,GO:0043523,GO:1990830	iron ion binding|nucleus|cytoplasm|cytosol|apoptotic process|activation of cysteine-type endopeptidase activity involved in apoptotic process|cellular response to DNA damage stimulus|oxidoreductase activity, acting on paired donors, with incorporation or reduction of molecular oxygen, 2-oxoglutarate as one donor, and incorporation of one atom each of oxygen into both donors|protein hydroxylation|…
EMILIN3	134.753191648912	186.660483917073	82.845899380751	0.443832018658842	-1.1719143455722	2.73827148484252e-10	4.94293987808307e-09	Down	3.60739	3.03997	3.28169	1.69544	1.51832	1.20671	GeneID:101798326	elastin microfibril interfacer 3	GO:0005201,GO:0005737,GO:0010811,GO:0031012	extracellular matrix structural constituent|cytoplasm|positive regulation of cell-substrate adhesion|extracellular matrix
EML6	543.02406432215	360.687360461414	725.360768182885	2.01105125296034	1.00794985014126	1.72520691091992e-22	7.47227005291233e-21	Up	1.46461	1.51033	1.46903	2.6815	2.66847	2.58812	GeneID:101796882	EMAP like 6	GO:0005737,GO:0005874,GO:0008017,GO:0015630	cytoplasm|microtubule|microtubule binding|microtubule cytoskeleton
ENHO	32.6805559349827	44.7624706754339	20.5986411945315	0.460176591767895	-1.11974049637379	0.0322095451757074	0.101233007206195	Down	2.17619	5.32773	3.8471	2.3428	0.897901	2.61004	GeneID:113840143	energy homeostasis associated
EPSTI1	6928.77766227862	39.3095443987467	13818.2457801585	351.523936273325	8.45747911966167	0	0	Up	0.723564	0.731985	1.00112	237.141	266.963	242.188	GeneID:101802974	epithelial stromal interaction 1
EPYC	29.878883627004	18.1825335192315	41.5752337347765	2.28654789448361	1.19317113843651	0.0239044291153054	0.0798271778490506	Up	0.418556	0.744891	0.480139	1.52169	0.75301	0.994412	GeneID:101804801	epiphycan	GO:0005576	extracellular region
ERAP1	764.757492936872	370.348977715235	1159.16600815851	3.12992900725597	1.646129934461	8.34492682972541e-28	4.54184451566527e-26	Up	7.84216	9.09354	8.65301	25.3597	25.0612	23.2538	GeneID:101796678	endoplasmic reticulum aminopeptidase 1	GO:0001525,GO:0002250,GO:0002474,GO:0004175,GO:0004177,GO:0005138,GO:0005151,GO:0005576,GO:0005615,GO:0005737,GO:0005783,GO:0005788,GO:0005789,GO:0005829,GO:0006508,GO:0006509,GO:0008217,GO:0008235,GO:0008270,GO:0009617,GO:0016020,GO:0016021,GO:0019885,GO:0042277,GO:0043171,GO:0045088,GO:0045444,GO:0045766,GO:0070006,GO:0070062	angiogenesis|adaptive immune response|antigen processing and presentation of peptide antigen via MHC class I|endopeptidase activity|aminopeptidase activity|interleukin-6 receptor binding|interleukin-1, type II receptor binding|extracellular region|extracellular space|cytoplasm|endoplasmic reticulum|endoplasmic reticulum lumen|endoplasmic reticulum membrane|cytosol|proteolysis|membrane protein ect…
ERBB3	22.8507296660564	32.1611814953608	13.5402778367519	0.421013072504973	-1.24806306505104	0.00496350121888675	0.0219126348576687	Down	2.94364	3.37407	2.601	1.90495	1.03829	1.40982	GeneID:101791759	erb-b2 receptor tyrosine kinase 3	GO:0004714,GO:0005524,GO:0007169,GO:0016021,GO:0038132	transmembrane receptor protein tyrosine kinase activity|ATP binding|transmembrane receptor protein tyrosine kinase signaling pathway|integral component of membrane|neuregulin binding
EXOC3L4	3.22650818710682	0.651421998676515	5.80159437553713	8.90604613802443	3.15478508572272	0.0328093578189729	0.102661976954874	Up	0.00888211	0.00885719	0	0.00889799	0.0696588	0.0615774	GeneID:101795721	exocyst complex component 3 like 4	GO:0000145,GO:0000149,GO:0006887,GO:0051601	exocyst|SNARE binding|exocytosis|exocyst localization
F13A1	59.6961686824738	85.4666295887608	33.9257077761867	0.396946831054726	-1.33298231600948	1.25757896408924e-06	1.38036996948699e-05	Down	0.685839	0.773638	0.657371	0.205234	0.256102	0.31187	GeneID:101800928	coagulation factor XIII A chain	GO:0003810,GO:0005576,GO:0005737,GO:0007596,GO:0018149,GO:0042060,GO:0046872,GO:0072378	protein-glutamine gamma-glutamyltransferase activity|extracellular region|cytoplasm|blood coagulation|peptide cross-linking|wound healing|metal ion binding|blood coagulation, fibrin clot formation
FADD	818.366839529117	314.895658068872	1321.83802098936	4.19770164217463	2.06959962859963	1.79830383682059e-65	2.07495489907706e-63	Up	6.86932	7.14585	6.87007	27.5509	26.4765	26.2698	GeneID:101801863	Fas associated via death domain	GO:0001916,GO:0002020,GO:0002821,GO:0005123,GO:0005164,GO:0005634,GO:0005737,GO:0005829,GO:0005886,GO:0006915,GO:0030217,GO:0031264,GO:0031265,GO:0032729,GO:0032757,GO:0032760,GO:0032813,GO:0032991,GO:0033077,GO:0033612,GO:0035877,GO:0036462,GO:0042104,GO:0042802,GO:0043005,GO:0043029,GO:0043065,GO:0043123,GO:0043278,GO:0044297,GO:0044877,GO:0045087,GO:0045121,GO:0045651,GO:0045862,GO:0045944,GO:…	positive regulation of T cell mediated cytotoxicity|protease binding|positive regulation of adaptive immune response|death receptor binding|tumor necrosis factor receptor binding|nucleus|cytoplasm|cytosol|plasma membrane|apoptotic process|T cell differentiation|death-inducing signaling complex|CD95 death-inducing signaling complex|positive regulation of interferon-gamma production|positive regula…	path:apla04210,path:apla04217,path:apla04620,path:apla04621,path:apla04622,path:apla05168	Apoptosis|Necroptosis|Toll-like receptor signaling pathway|NOD-like receptor signaling pathway|RIG-I-like receptor signaling pathway|Herpes simplex infection
FAM183A	25.867253826303	36.6983644794336	15.0361431731724	0.40972243276942	-1.28728121071155	0.00274639427425582	0.0133371193998625	Down	2.17835	3.63177	1.90677	0.534243	2.2317	0.901347	GeneID:101793323	family with sequence similarity 183 member A	GO:0005737,GO:0036064,GO:0097546	cytoplasm|ciliary basal body|ciliary base
FAM208B	703.673749044902	466.168836027243	941.17866206256	2.01896521029466	1.01361605115091	1.17885915250138e-15	3.39374961208132e-14	Up	2.60877	2.36103	2.69877	5.14669	4.85378	5.29687	GeneID:101790459	family with sequence similarity 208 member B	GO:0005634,GO:0005654,GO:0005829	nucleus|nucleoplasm|cytosol
FAM43A	165.436603684783	220.607220011986	110.265987357581	0.499829458671342	-1.00049216219701	2.59158626299495e-09	4.23791935047348e-08	Down	18.0603	20.5392	21.6135	12.4355	9.82413	11.8033	GeneID:106015344	family with sequence similarity 43 member A
FBH1	1803.06219438271	237.233002416224	3368.89138634919	14.2007703482945	3.82789728852713	0	0	Up	2.45985	3.0447	2.512	37.5017	34.7199	34.3863	GeneID:101803598	F-box DNA helicase 1	GO:0000724,GO:0000737,GO:0000785,GO:0001934,GO:0003678,GO:0003690,GO:0003697,GO:0005524,GO:0005634,GO:0006974,GO:0008219,GO:0015616,GO:0016567,GO:0019005,GO:0031146,GO:0031297,GO:0035562,GO:0043138,GO:0043140,GO:0043224,GO:0048478,GO:0072429,GO:1902231,GO:2000042	double-strand break repair via homologous recombination|DNA catabolic process, endonucleolytic|chromatin|positive regulation of protein phosphorylation|DNA helicase activity|double-stranded DNA binding|single-stranded DNA binding|ATP binding|nucleus|cellular response to DNA damage stimulus|cell death|DNA translocase activity|protein ubiquitination|SCF ubiquitin ligase complex|SCF-dependent protea…
FBXO33	103.867783271604	61.751826196576	145.983740346631	2.36403924123503	1.24125398334341	3.2219008005411e-09	5.2212893535061e-08	Up	1.20291	1.08385	1.59471	3.00773	3.15571	2.55167	GeneID:113843729	F-box protein 33	GO:0016567	protein ubiquitination
FGF22	11.7893918009124	18.1656210459954	5.41316255582946	0.297989402185772	-1.74666707187075	0.00959848978716889	0.038138625264987	Down	1.06865	1.93066	2.54791	0.153084	0.138674	1.3378	GeneID:113845652	fibroblast growth factor 22	GO:0005104,GO:0005730,GO:0005794,GO:0008083,GO:0008543,GO:0009986	fibroblast growth factor receptor binding|nucleolus|Golgi apparatus|growth factor activity|fibroblast growth factor receptor signaling pathway|cell surface	path:apla04010,path:apla04810	MAPK signaling pathway|Regulation of actin cytoskeleton
FGF4	12.0534273555747	1.63579819303567	22.4710565181137	13.7370591395584	3.78000127670764	2.03280001995289e-05	0.00017472630922396	Up	0.0649449	0.0160806	0	0.172216	0.44537	0.442862	GeneID:113843807	fibroblast growth factor 4	GO:0005104,GO:0005576,GO:0007275,GO:0008083,GO:0008543,GO:0030154,GO:0051781	fibroblast growth factor receptor binding|extracellular region|multicellular organism development|growth factor activity|fibroblast growth factor receptor signaling pathway|cell differentiation|positive regulation of cell division	path:apla04010,path:apla04810	MAPK signaling pathway|Regulation of actin cytoskeleton
FGF7	2798.92852293257	1316.49630678615	4281.36073907898	3.2520871627287	1.70136592517163	1.65212930715197e-21	6.69344410029574e-20	Up	20.008	21.6648	23.8866	54.0353	60.212	53.9565	GeneID:101795837	fibroblast growth factor 7	GO:0000165,GO:0004713,GO:0005088,GO:0005104,GO:0005576,GO:0005794,GO:0007165,GO:0008083,GO:0008201,GO:0008284,GO:0008543,GO:0008544,GO:0009611,GO:0010463,GO:0010838,GO:0016303,GO:0031069,GO:0031532,GO:0034394,GO:0042056,GO:0045893,GO:0046934,GO:0050679,GO:0050731,GO:0050918,GO:0051549,GO:0051781,GO:0051897,GO:0060445,GO:0060501,GO:0060665,GO:0061033	MAPK cascade|protein tyrosine kinase activity|Ras guanyl-nucleotide exchange factor activity|fibroblast growth factor receptor binding|extracellular region|Golgi apparatus|signal transduction|growth factor activity|heparin binding|positive regulation of cell proliferation|fibroblast growth factor receptor signaling pathway|epidermis development|response to wounding|mesenchymal cell proliferation|…	path:apla04010,path:apla04810	MAPK signaling pathway|Regulation of actin cytoskeleton
FGFBP3	11.6105883331947	19.1672529588786	4.05392370751072	0.211502593314128	-2.24125274199842	0.000792305092030024	0.00458748147023245	Down	7.62492	12.7006	8.37822	2.34365	1.08906	2.87925	GeneID:113844012	fibroblast growth factor binding protein 3	GO:0005576,GO:0005622,GO:0007267,GO:0008201,GO:0017134,GO:0030534,GO:0031646,GO:0043117,GO:0045743,GO:0070374	extracellular region|intracellular|cell-cell signaling|heparin binding|fibroblast growth factor binding|adult behavior|positive regulation of neurological system process|positive regulation of vascular permeability|positive regulation of fibroblast growth factor receptor signaling pathway|positive regulation of ERK1 and ERK2 cascade
FHAD1	57.470350991243	31.8044031936198	83.1362987888662	2.61398707225369	1.38625200615186	7.67139006060882e-07	8.7396886922718e-06	Up	0.0939791	0.117625	0.153471	0.319434	0.266003	0.286851	GeneID:101789763	forkhead associated phosphopeptide binding domain 1
FMOD	7.37954599751326	12.3756216301703	2.38347036485626	0.19259399132288	-2.37636540117591	0.00571583326472378	0.0246677029255269	Down	0.265054	0.151704	0.147352	0.0383001	0.0474013	0.0309266	GeneID:101789778	fibromodulin	GO:0062023	collagen-containing extracellular matrix	path:apla04350	TGF-beta signaling pathway
FNDC1	2782.20905708681	3718.16451227598	1846.25360189764	0.496549734634388	-1.00998986894253	8.53144269760106e-38	6.58016032232621e-36	Down	17.8301	15.8396	16.133	8.2608	7.63355	8.05516	GeneID:101794732	fibronectin type III domain containing 1	GO:0005576,GO:0016607	extracellular region|nuclear speck
FOXA2	17.3661263164745	4.87979477488124	29.8524578580678	6.11756420817806	2.61295733849248	2.29707928112735e-06	2.39904232235335e-05	Up	0.140308	0.0985279	0.094008	1.08262	0.717926	0.670424	GeneID:101795285	forkhead box A2	GO:0001707,GO:0003700,GO:0005634,GO:0008134,GO:0019904,GO:0043565,GO:0045893	mesoderm formation|DNA-binding transcription factor activity|nucleus|transcription factor binding|protein domain specific binding|sequence-specific DNA binding|positive regulation of transcription, DNA-templated
FOXO6	145.233213036417	204.85819031957	85.6082357532634	0.417890227477449	-1.25880407380702	3.23629563139868e-12	7.04907182227434e-11	Down	2.79897	2.4888	2.5645	1.74605	0.765616	1.02084	GeneID:113839807	forkhead box O6	GO:0000122,GO:0000978,GO:0000981,GO:0001221,GO:0001227,GO:0001228,GO:0001542,GO:0001544,GO:0001547,GO:0001556,GO:0003677,GO:0003700,GO:0005634,GO:0005654,GO:0005737,GO:0005739,GO:0005741,GO:0005759,GO:0005829,GO:0006355,GO:0006357,GO:0006390,GO:0006417,GO:0007568,GO:0008013,GO:0008134,GO:0008286,GO:0016020,GO:0019901,GO:0030330,GO:0030336,GO:0031490,GO:0031667,GO:0032991,GO:0033209,GO:0034246,GO:…	negative regulation of transcription by RNA polymerase II|RNA polymerase II proximal promoter sequence-specific DNA binding|DNA-binding transcription factor activity, RNA polymerase II-specific|transcription cofactor binding|DNA-binding transcription repressor activity, RNA polymerase II-specific|DNA-binding transcription activator activity, RNA polymerase II-specific|ovulation from ovarian folli…	path:apla04068	FoxO signaling pathway
FOXS1	9.95924454299814	2.27824908716222	17.6402399988341	7.74289347825732	2.95287279462017	0.00010740787797665	0.000783979668045155	Up	0.0999812	0.0716291	0.0676599	0.817975	0.566641	0.72453	GeneID:113845714	forkhead box S1	GO:0000978,GO:0000981,GO:0001078,GO:0001568,GO:0003677,GO:0003700,GO:0005634,GO:0006357,GO:0009653,GO:0030154,GO:0040018,GO:0043433,GO:0045892,GO:0050885	RNA polymerase II proximal promoter sequence-specific DNA binding|DNA-binding transcription factor activity, RNA polymerase II-specific|proximal promoter DNA-binding transcription repressor activity, RNA polymerase II-specific|blood vessel development|DNA binding|DNA-binding transcription factor activity|nucleus|regulation of transcription by RNA polymerase II|anatomical structure morphogenesis|c…
FRMD1	64.2130362734313	88.7537421033848	39.6723304434778	0.446993326740697	-1.16167480162187	1.06987313746411e-05	9.86622778877552e-05	Down	1.01711	0.954412	0.931569	0.438065	0.382	0.439954	GeneID:101790727	FERM domain containing 1	GO:0003383,GO:0005737,GO:0005856,GO:0005886,GO:0031032,GO:0032970,GO:0034613,GO:0043296	apical constriction|cytoplasm|cytoskeleton|plasma membrane|actomyosin structure organization|regulation of actin filament-based process|cellular protein localization|apical junction complex
FZD7	602.288034685748	812.771931366125	391.804138005372	0.482059139698413	-1.05271794570229	2.55602587428554e-22	1.09718932097679e-20	Down	16.2426	15.8728	17.9645	6.41479	6.73046	8.84982	GeneID:101800813	frizzled class receptor 7	GO:0004930,GO:0005886,GO:0007275,GO:0010008,GO:0016021,GO:0017147,GO:0035567,GO:0042813,GO:0060070	G protein-coupled receptor activity|plasma membrane|multicellular organism development|endosome membrane|integral component of membrane|Wnt-protein binding|non-canonical Wnt signaling pathway|Wnt-activated receptor activity|canonical Wnt signaling pathway	path:apla04150,path:apla04310,path:apla04916	mTOR signaling pathway|Wnt signaling pathway|Melanogenesis
G0S2	1591.19188204869	975.691688793852	2206.69207530354	2.26166943989391	1.17738808393642	8.4374326636357e-34	5.74024015601971e-32	Up	61.8967	69.3228	56.6011	143.067	121.077	143.925	GeneID:101803046	G0/G1 switch 2	GO:0005739,GO:0007049,GO:0097191,GO:0120162,GO:2001238	mitochondrion|cell cycle|extrinsic apoptotic signaling pathway|positive regulation of cold-induced thermogenesis|positive regulation of extrinsic apoptotic signaling pathway
GAB2	182.327906533029	117.728186097079	246.927626968978	2.09743847378537	1.0686284913008	2.94508146697171e-11	5.88322853159737e-10	Up	2.13235	1.84528	1.59105	4.81898	3.92462	4.4431	GeneID:101799688	GRB2 associated binding protein 2
GABRA1	152.862803059677	92.27375368249	213.451852436865	2.31324557545739	1.20991843142505	5.46375464470355e-12	1.15041946336583e-10	Up	1.01865	0.973187	1.18891	1.80871	2.50801	2.26145	GeneID:101805326	gamma-aminobutyric acid type A receptor alpha1 subunit	GO:0004890,GO:0005237,GO:0005254,GO:0005887,GO:0007165,GO:0007214,GO:0007268,GO:0022851,GO:0030054,GO:0032590,GO:0034220,GO:0034707,GO:0042391,GO:0043005,GO:0045202,GO:0045211,GO:0050877,GO:0051932,GO:0060078,GO:0098794,GO:0098982,GO:1902476,GO:1902711,GO:1904315	GABA-A receptor activity|inhibitory extracellular ligand-gated ion channel activity|chloride channel activity|integral component of plasma membrane|signal transduction|gamma-aminobutyric acid signaling pathway|chemical synaptic transmission|GABA-gated chloride ion channel activity|cell junction|dendrite membrane|ion transmembrane transport|chloride channel complex|regulation of membrane potential…	path:apla04080	Neuroactive ligand-receptor interaction
GADL1	25.6435886873477	36.7300832271146	14.5570941475808	0.396326195548465	-1.33523976815961	0.00148879868321858	0.00792944734418817	Down	0.518607	0.424884	0.572695	0.195314	0.157224	0.185306	GeneID:101798008	glutamate decarboxylase like 1	GO:0000098,GO:0004068,GO:0004782,GO:0005829,GO:0008652,GO:0016831,GO:0030170	sulfur amino acid catabolic process|aspartate 1-decarboxylase activity|sulfinoalanine decarboxylase activity|cytosol|cellular amino acid biosynthetic process|carboxy-lyase activity|pyridoxal phosphate binding	path:apla00410,path:apla00430,path:apla00770	beta-Alanine metabolism|Taurine and hypotaurine metabolism|Pantothenate and CoA biosynthesis
GALNT16	466.794896997965	627.612318873547	305.977475122383	0.487526241791363	-1.03644821882852	2.82316323507746e-21	1.1310689816534e-19	Down	7.72933	7.43857	8.42215	3.55617	3.36275	3.92349	GeneID:101797306	polypeptide N-acetylgalactosaminyltransferase 16			path:apla00512	Mucin type O-glycan biosynthesis
GCH1	1469.53153735575	213.430227568511	2725.63284714298	12.7706036684427	3.67475481796123	0	0	Up	3.8756	4.59604	4.43224	50.3388	55.0373	52.4561	GeneID:101789988	GTP cyclohydrolase 1	GO:0003933,GO:0003934,GO:0005525,GO:0005634,GO:0005737,GO:0006729,GO:0008270,GO:0035998,GO:0045429,GO:0046654	GTP cyclohydrolase activity|GTP cyclohydrolase I activity|GTP binding|nucleus|cytoplasm|tetrahydrobiopterin biosynthetic process|zinc ion binding|7,8-dihydroneopterin 3'-triphosphate biosynthetic process|positive regulation of nitric oxide biosynthetic process|tetrahydrofolate biosynthetic process	path:apla00790	Folate biosynthesis
GCNT1	64.1204705555235	9.10816755108597	119.132773559961	13.0797740480473	3.70926571350797	3.47996070714301e-31	2.16342557237602e-29	Up	0.200101	0.142794	0.144905	1.88018	2.03332	1.93855	GeneID:101796875	glucosaminyl (N-acetyl) transferase 1			path:apla00512	Mucin type O-glycan biosynthesis
GDNF	32.6219287864442	14.6680138647333	50.5758437081551	3.44803626275238	1.78577494722803	2.28652406277792e-06	2.39064402089107e-05	Up	0.325112	0.108108	0.107858	0.559187	0.617037	0.748575	GeneID:101802438	glial cell derived neurotrophic factor	GO:0000165,GO:0001656,GO:0001658,GO:0001755,GO:0001759,GO:0001941,GO:0003337,GO:0005088,GO:0005102,GO:0005576,GO:0005622,GO:0007165,GO:0007399,GO:0007411,GO:0008083,GO:0008284,GO:0008344,GO:0010468,GO:0021516,GO:0021784,GO:0030432,GO:0031175,GO:0032770,GO:0033603,GO:0042803,GO:0043066,GO:0043524,GO:0045597,GO:0045944,GO:0048255,GO:0048484,GO:0048485,GO:0048568,GO:0051584,GO:0060676,GO:0060688,GO:…	MAPK cascade|metanephros development|branching involved in ureteric bud morphogenesis|neural crest cell migration|organ induction|postsynaptic membrane organization|mesenchymal to epithelial transition involved in metanephros morphogenesis|Ras guanyl-nucleotide exchange factor activity|signaling receptor binding|extracellular region|intracellular|signal transduction|nervous system development|axo…
GDPGP1	22.3756203343324	33.5112603689475	11.2399802997174	0.335409058804983	-1.57600644081952	0.000579135593304854	0.00349159771028388	Down	6.74957	3.8952	6.66383	1.56311	2.64108	2.19654	GeneID:113844911	GDP-D-glucose phosphorylase 1	GO:0000166,GO:0005085,GO:0005737,GO:0006006,GO:0016779,GO:0016787,GO:0080048	nucleotide binding|guanyl-nucleotide exchange factor activity|cytoplasm|glucose metabolic process|nucleotidyltransferase activity|hydrolase activity|GDP-D-glucose phosphorylase activity
GJA5	91.8683101097221	127.353255805656	56.3833644137884	0.442732021706856	-1.1754943711309	1.13889990963686e-07	1.49602489951662e-06	Down	0.797449	0.950331	0.757086	0.278655	0.311226	0.314985	GeneID:101796939	gap junction protein alpha 5	GO:0005922,GO:0007154,GO:0016021	connexin complex|cell communication|integral component of membrane
GLRX	10.9734885105357	2.93415663811372	19.0128203829576	6.47982460649422	2.6959547633004	0.000139071880963372	0.000989069891092071	Up	0.315371	0.212964	0.106845	1.89801	1.47239	1.97217	GeneID:113840301	glutaredoxin	GO:0005737,GO:0009055,GO:0015035,GO:0045454	cytoplasm|electron transfer activity|protein disulfide oxidoreductase activity|cell redox homeostasis
GP1BA	21.3063044707973	12.0426674344876	30.5699415071069	2.53846929456519	1.34395880927122	0.00346285372261576	0.0161947922312864	Up	0.0961136	0.0631341	0.0550328	0.23535	0.18747	0.150941	GeneID:101805382	glycoprotein Ib platelet subunit alpha	GO:0007155,GO:0007596,GO:0016021	cell adhesion|blood coagulation|integral component of membrane	path:apla04512	ECM-receptor interaction
GPAT2	5.40176955715596	8.76692874142925	2.03661037288266	0.232306025627697	-2.10590151917175	0.0361442978373584	0.110540544467392	Down	0.0765391	0.0634388	0	0	0.0162747	0	GeneID:101800566	glycerol-3-phosphate acyltransferase 2, mitochondrial	GO:0004366,GO:0005739,GO:0005741,GO:0006072,GO:0006631,GO:0006654,GO:0008654,GO:0016021,GO:0016024,GO:0019432,GO:0031966,GO:0102420,GO:1990511	glycerol-3-phosphate O-acyltransferase activity|mitochondrion|mitochondrial outer membrane|glycerol-3-phosphate metabolic process|fatty acid metabolic process|phosphatidic acid biosynthetic process|phospholipid biosynthetic process|integral component of membrane|CDP-diacylglycerol biosynthetic process|triglyceride biosynthetic process|mitochondrial membrane|sn-1-glycerol-3-phosphate C16:0-DCA-CoA…	path:apla00561,path:apla00564	Glycerolipid metabolism|Glycerophospholipid metabolism
GPC3	73.4149621430469	97.9112507294955	48.9186735565983	0.499622598956973	-1.0010893604039	0.000771511568580788	0.00448509123484108	Down	0.944857	0.719765	0.720081	0.578772	0.381747	0.192741	GeneID:101795981	glypican 3
GPER1	297.55712918234	139.166799873829	455.947458490851	3.27626602684131	1.71205250594795	3.49173160351778e-37	2.62298150612172e-35	Up	0.560207	0.529468	0.44584	1.43471	1.62295	1.67468	GeneID:101792901	G protein-coupled estrogen receptor 1	GO:0000139,GO:0001934,GO:0001956,GO:0002695,GO:0003682,GO:0004930,GO:0005496,GO:0005622,GO:0005634,GO:0005635,GO:0005737,GO:0005769,GO:0005783,GO:0005789,GO:0005794,GO:0005802,GO:0005886,GO:0006954,GO:0007049,GO:0007189,GO:0007204,GO:0008284,GO:0008285,GO:0010628,GO:0010629,GO:0014068,GO:0014069,GO:0016323,GO:0017082,GO:0019228,GO:0030054,GO:0030263,GO:0030264,GO:0030284,GO:0030335,GO:0030424,GO:…	Golgi membrane|positive regulation of protein phosphorylation|positive regulation of neurotransmitter secretion|negative regulation of leukocyte activation|chromatin binding|G protein-coupled receptor activity|steroid binding|intracellular|nucleus|nuclear envelope|cytoplasm|early endosome|endoplasmic reticulum|endoplasmic reticulum membrane|Golgi apparatus|trans-Golgi network|plasma membrane|infl…
GPR160	56.072057041432	20.7885647592255	91.3555493236386	4.39450969231038	2.13570220884259	5.84787073653305e-13	1.36038451020994e-11	Up	0.739214	1.07841	0.651128	3.42181	3.85125	3.45498	GeneID:101800050	G protein-coupled receptor 160	GO:0004930,GO:0005886,GO:0016021,GO:0043235	G protein-coupled receptor activity|plasma membrane|integral component of membrane|receptor complex
GPR61	9.85744713451593	14.3091760912646	5.40571817776726	0.377779834652207	-1.40438240010576	0.0444676506478577	0.130516264813604	Down	0.777626	0.338243	1.16121	0.589537	0.0677979	0.383332	GeneID:101789802	G protein-coupled receptor 61	GO:0004930,GO:0005768,GO:0005886,GO:0007186,GO:0010008,GO:0016021,GO:0043235,GO:0043950,GO:1990763	G protein-coupled receptor activity|endosome|plasma membrane|G protein-coupled receptor signaling pathway|endosome membrane|integral component of membrane|receptor complex|positive regulation of cAMP-mediated signaling|arrestin family protein binding
GPR65	32.2586098000425	4.23734388075469	60.2798757193304	14.2258635163201	3.83044432231567	3.04972743678143e-17	9.50026324421136e-16	Up	0.0453577	0.0253955	0.0127973	0.357079	0.294582	0.450289	GeneID:101796098	G protein-coupled receptor 65	GO:0004930,GO:0005622,GO:0005886,GO:0005887,GO:0006915,GO:0006955,GO:0007186,GO:0007189,GO:0007275,GO:0010447,GO:0031532,GO:0035025,GO:0051482,GO:0051496,GO:0090630	G protein-coupled receptor activity|intracellular|plasma membrane|integral component of plasma membrane|apoptotic process|immune response|G protein-coupled receptor signaling pathway|adenylate cyclase-activating G protein-coupled receptor signaling pathway|multicellular organism development|response to acidic pH|actin cytoskeleton reorganization|positive regulation of Rho protein signal transduct…
GREM1	3097.38318462907	1941.54871972217	4253.21764953597	2.19063143063678	1.13134677418593	3.84846086711981e-15	1.06538101893415e-13	Up	18.5806	19.1849	18.1426	35.4441	41.2331	34.2457	GeneID:101789702	gremlin 1, DAN family BMP antagonist	GO:0000902,GO:0001658,GO:0002042,GO:0002092,GO:0003257,GO:0003337,GO:0005125,GO:0005615,GO:0007267,GO:0008284,GO:0009954,GO:0009986,GO:0010717,GO:0030199,GO:0030297,GO:0030326,GO:0030514,GO:0032331,GO:0033689,GO:0036122,GO:0042803,GO:0043066,GO:0043184,GO:0045668,GO:0045766,GO:0045892,GO:0046851,GO:0048263,GO:0051092,GO:0051893,GO:0051973,GO:0060173,GO:0060394,GO:0060676,GO:0090090,GO:0090190,GO:…	cell morphogenesis|branching involved in ureteric bud morphogenesis|cell migration involved in sprouting angiogenesis|positive regulation of receptor internalization|positive regulation of transcription from RNA polymerase II promoter involved in myocardial precursor cell differentiation|mesenchymal to epithelial transition involved in metanephros morphogenesis|cytokine activity|extracellular spa…
GSC	194.830930305213	83.228360499722	306.433500110704	3.68183991935931	1.88042690192763	5.54996257425235e-31	3.42081667557443e-29	Up	3.77487	3.22417	4.26967	14.9286	10.8409	12.0154	GeneID:101791361	goosecoid homeobox	GO:0005634,GO:0006355,GO:0014036,GO:0042474,GO:0043565	nucleus|regulation of transcription, DNA-templated|neural crest cell fate specification|middle ear morphogenesis|sequence-specific DNA binding
GSDMA	187.212127396744	104.314704890538	270.109549902951	2.58937174951881	1.37260210416667	1.41050487137742e-17	4.50082118581338e-16	Up	1.20635	1.39161	1.44853	3.64848	2.87173	3.88808	GeneID:101803587	gasdermin A	GO:0001786,GO:0005546,GO:0005737,GO:0005829,GO:0005886,GO:0006915,GO:0048471,GO:0070269,GO:0070273	phosphatidylserine binding|phosphatidylinositol-4,5-bisphosphate binding|cytoplasm|cytosol|plasma membrane|apoptotic process|perinuclear region of cytoplasm|pyroptosis|phosphatidylinositol-4-phosphate binding
HACD4	234.279373976168	140.669061234479	327.889686717857	2.33092965745539	1.22090546762786	4.19050684287381e-17	1.29421156733981e-15	Up	4.48112	4.64001	4.7495	10.8072	9.86	8.44975	GeneID:101799288	3-hydroxyacyl-CoA dehydratase 4	GO:0005783,GO:0005789,GO:0016021,GO:0018812,GO:0019899,GO:0030148,GO:0030497,GO:0042761,GO:0102158,GO:0102343,GO:0102344,GO:0102345	endoplasmic reticulum|endoplasmic reticulum membrane|integral component of membrane|3-hydroxyacyl-CoA dehydratase activity|enzyme binding|sphingolipid biosynthetic process|fatty acid elongation|very long-chain fatty acid biosynthetic process|very-long-chain 3-hydroxyacyl-CoA dehydratase activity|3-hydroxy-arachidoyl-CoA dehydratase activity|3-hydroxy-behenoyl-CoA dehydratase activity|3-hydroxy-li…	path:apla00062,path:apla01040	Fatty acid elongation|Biosynthesis of unsaturated fatty acids
HAS2	2957.37049216995	1222.33117829361	4692.4098060463	3.83890216446656	1.94069379315244	1.03723194845744e-103	2.13714234180023e-101	Up	13.0846	14.3971	14.3248	48.9447	46.7	48.9934	GeneID:101798379	hyaluronan synthase 2	GO:0001570,GO:0005887,GO:0030213,GO:0035810,GO:0036302,GO:0045226,GO:0050501,GO:0070295,GO:0085029,GO:0090500	vasculogenesis|integral component of plasma membrane|hyaluronan biosynthetic process|positive regulation of urine volume|atrioventricular canal development|extracellular polysaccharide biosynthetic process|hyaluronan synthase activity|renal water absorption|extracellular matrix assembly|endocardial cushion to mesenchymal transition
HCRTR2	6.90042570928025	2.2734202895993	11.5274311289612	5.0705235550585	2.34213471986955	0.0081363497937969	0.033281501155965	Up	0.0151529	0.0303887	0	0.160126	0.0792119	0.155881	GeneID:101794034	hypocretin receptor 2	GO:0004930,GO:0005887,GO:0007186,GO:0007200,GO:0007218,GO:0007631,GO:0010840,GO:0016499,GO:0022410,GO:0051480	G protein-coupled receptor activity|integral component of plasma membrane|G protein-coupled receptor signaling pathway|phospholipase C-activating G protein-coupled receptor signaling pathway|neuropeptide signaling pathway|feeding behavior|regulation of circadian sleep/wake cycle, wakefulness|orexin receptor activity|circadian sleep/wake cycle process|regulation of cytosolic calcium ion concentrat…	path:apla04080	Neuroactive ligand-receptor interaction
HELZ2	3421.6110750265	88.469785737439	6754.75236431556	76.3509520002948	6.25457424061337	0	0	Up	0.480504	0.42152	0.351916	34.9465	29.6844	33.3952	GeneID:101801034	helicase with zinc finger 2	GO:0000184,GO:0003677,GO:0003723,GO:0004004,GO:0005524,GO:0005654,GO:0005737,GO:0016020,GO:0019216,GO:0030374,GO:0045944,GO:0046872	nuclear-transcribed mRNA catabolic process, nonsense-mediated decay|DNA binding|RNA binding|ATP-dependent RNA helicase activity|ATP binding|nucleoplasm|cytoplasm|membrane|regulation of lipid metabolic process|nuclear receptor transcription coactivator activity|positive regulation of transcription by RNA polymerase II|metal ion binding
HES1	108.710767691824	151.512395619227	65.9091397644208	0.435008234772159	-1.20088538323057	5.84249306998676e-09	9.16934467338618e-08	Down	20.7607	19.6855	18.7478	16.2214	5.61497	8.27087	GeneID:113844479	hes family bHLH transcription factor 1	GO:0000122,GO:0003677,GO:0005634,GO:0007219,GO:0007275,GO:0043425,GO:0045892,GO:0046982,GO:0048635	negative regulation of transcription by RNA polymerase II|DNA binding|nucleus|Notch signaling pathway|multicellular organism development|bHLH transcription factor binding|negative regulation of transcription, DNA-templated|protein heterodimerization activity|negative regulation of muscle organ development	path:apla03460,path:apla04330	Fanconi anemia pathway|Notch signaling pathway
HEYL	162.240115368483	228.217221782345	96.2630089546203	0.421804315216964	-1.24535424036678	3.69844288603751e-13	8.730383264373e-12	Down	5.39695	4.80747	5.47969	2.4256	1.84074	2.72568	GeneID:101804919	hes related family bHLH transcription factor with YRPW motif-like	GO:0000977,GO:0001077,GO:0001078,GO:0001568,GO:0003714,GO:0005634,GO:0007219,GO:0007507,GO:0008134,GO:0030154,GO:0035939,GO:0043565,GO:0045944,GO:0046983,GO:0050767,GO:0060412,GO:1990837	RNA polymerase II regulatory region sequence-specific DNA binding|proximal promoter DNA-binding transcription activator activity, RNA polymerase II-specific|proximal promoter DNA-binding transcription repressor activity, RNA polymerase II-specific|blood vessel development|transcription corepressor activity|nucleus|Notch signaling pathway|heart development|transcription factor binding|cell differe…
HGF	1158.2471290825	707.356662621493	1609.13759554351	2.27486030820715	1.1857779568083	7.68860335433461e-46	6.80323473494283e-44	Up	6.20845	5.91532	5.89154	13.1967	11.5462	12.8912	GeneID:101793664	hepatocyte growth factor	GO:0000187,GO:0000902,GO:0001889,GO:0001934,GO:0004252,GO:0008083,GO:0014068,GO:0030335,GO:0032715,GO:0032733,GO:0033137,GO:0035729,GO:0042056,GO:0042802,GO:0043066,GO:0043154,GO:0048012,GO:0050728,GO:0050731,GO:0051450,GO:0060326,GO:0060665,GO:0090201,GO:1900744,GO:1901299,GO:1902042,GO:1902947,GO:2000573	activation of MAPK activity|cell morphogenesis|liver development|positive regulation of protein phosphorylation|serine-type endopeptidase activity|growth factor activity|positive regulation of phosphatidylinositol 3-kinase signaling|positive regulation of cell migration|negative regulation of interleukin-6 production|positive regulation of interleukin-10 production|negative regulation of peptidyl…	path:apla04010,path:apla04510	MAPK signaling pathway|Focal adhesion
HHATL	7.19741744118408	12.3701063420315	2.0247285403367	0.163679153950118	-2.61105750189532	0.00339126777933288	0.0159323306779538	Down	0.260454	0.202479	0.122898	0.0516325	0.0159066	0.0156257	GeneID:101791859	hedgehog acyltransferase like	GO:0005783,GO:0005789,GO:0016021,GO:0048471,GO:0060262	endoplasmic reticulum|endoplasmic reticulum membrane|integral component of membrane|perinuclear region of cytoplasm|negative regulation of N-terminal protein palmitoylation
HHIP	307.865959367614	426.695549210772	189.036369524456	0.443024001244218	-1.17454323462167	2.09057178164874e-17	6.59788113932601e-16	Down	1.87218	2.053	1.76728	0.917834	0.661189	0.761393	GeneID:101794667	hedgehog interacting protein	GO:0003824,GO:0005576,GO:0005634,GO:0005737,GO:0005887,GO:0007224,GO:0007405,GO:0008270,GO:0009953,GO:0009968,GO:0009986,GO:0040036,GO:0043066,GO:0045879,GO:0048705,GO:0060170,GO:0060441,GO:0097108	catalytic activity|extracellular region|nucleus|cytoplasm|integral component of plasma membrane|smoothened signaling pathway|neuroblast proliferation|zinc ion binding|dorsal/ventral pattern formation|negative regulation of signal transduction|cell surface|regulation of fibroblast growth factor receptor signaling pathway|negative regulation of apoptotic process|negative regulation of smoothened si…	path:apla04340	Hedgehog signaling pathway
HIC1	2567.11262653048	3653.81636970807	1480.40888335289	0.405167839201282	-1.3034084322642	5.84389415444247e-28	3.20480933040014e-26	Down	113.383	113.524	110.95	60.634	38.818	55.648	GeneID:101799878	HIC ZBTB transcriptional repressor 1	GO:0000122,GO:0003677,GO:0003700,GO:0005634,GO:0007275,GO:0008630,GO:0046872	negative regulation of transcription by RNA polymerase II|DNA binding|DNA-binding transcription factor activity|nucleus|multicellular organism development|intrinsic apoptotic signaling pathway in response to DNA damage|metal ion binding
HLX	17.8016162244929	23.7482383663056	11.8549940826802	0.499194672877306	-1.00232555622907	0.0466680035006911	0.13567680195333	Down	1.19373	0.779514	0.747869	0.228163	0.312602	0.41587	GeneID:110353861	H2.0 like homeobox	GO:0001889,GO:0005634,GO:0006355,GO:0007519,GO:0008284,GO:0030154,GO:0043565,GO:0045627,GO:0045629,GO:0046622,GO:0048484,GO:0048557	liver development|nucleus|regulation of transcription, DNA-templated|skeletal muscle tissue development|positive regulation of cell proliferation|cell differentiation|sequence-specific DNA binding|positive regulation of T-helper 1 cell differentiation|negative regulation of T-helper 2 cell differentiation|positive regulation of organ growth|enteric nervous system development|embryonic digestive t…
HMX3	17.5842442766099	5.22240656568972	29.9460819875302	5.73415371071847	2.51958057823016	0.00614460098291775	0.0262247465548757	Up	0.754342	0.157019	0.302161	1.03677	2.65665	3.15834	GeneID:101794880	H6 family homeobox 3	GO:0005634,GO:0006355,GO:0007399,GO:0030154,GO:0043565	nucleus|regulation of transcription, DNA-templated|nervous system development|cell differentiation|sequence-specific DNA binding
HOXB13	17.46805045473	23.7258106049307	11.2102903045293	0.472493458335184	-1.0816337395065	0.0328443056428535	0.10273550645996	Down	1.25863	0.894569	1.3983	0.170819	0.614727	0.939907	GeneID:101800514	homeobox B13	GO:0000122,GO:0001525,GO:0002009,GO:0005654,GO:0005667,GO:0008327,GO:0033574,GO:0040008,GO:0043565,GO:0060527,GO:0060743	negative regulation of transcription by RNA polymerase II|angiogenesis|morphogenesis of an epithelium|nucleoplasm|transcription factor complex|methyl-CpG binding|response to testosterone|regulation of growth|sequence-specific DNA binding|prostate epithelial cord arborization involved in prostate glandular acinus morphogenesis|epithelial cell maturation involved in prostate gland development
HPD	4.89843423203887	9.12542326961001	0.671445194467728	0.073579621967105	-3.7645499256354	0.0128312859190117	0.048395825525603	Down	0.31215	0.210189	0.0416129	0.0232428	0	0.0209082	GeneID:101803264	4-hydroxyphenylpyruvate dioxygenase	GO:0000139,GO:0003868,GO:0005789,GO:0005829,GO:0006559,GO:0006572,GO:0046872,GO:0070062	Golgi membrane|4-hydroxyphenylpyruvate dioxygenase activity|endoplasmic reticulum membrane|cytosol|L-phenylalanine catabolic process|tyrosine catabolic process|metal ion binding|extracellular exosome	path:apla00130,path:apla00350,path:apla00360	Ubiquinone and other terpenoid-quinone biosynthesis|Tyrosine metabolism|Phenylalanine metabolism
HSD17B2	69.3824016777812	93.2567802592291	45.5080230963332	0.487986213654739	-1.03508770483054	4.0938708262157e-05	0.000328215113543686	Down	2.68327	3.01458	2.52161	1.60832	1.48031	0.978818	GeneID:101792379	hydroxysteroid 17-beta dehydrogenase 2			path:apla00140	Steroid hormone biosynthesis
HSD17B3	4.05428523306827	1.30353048792891	6.80503997820762	5.22046859756973	2.38417931121044	0.0479015247711547	0.13823203116734	Up	0.0161697	0	0.0320156	0.0671155	0.0152332	0.0943811	GeneID:101797428	hydroxysteroid 17-beta dehydrogenase 3			path:apla00140	Steroid hormone biosynthesis
HTR2A	42.4711495682582	24.9810531172304	59.961246019286	2.40026894534436	1.26319606599051	0.00013207218270818	0.000943008460990138	Up	0.173402	0.390376	0.282319	0.573053	0.557911	0.882498	GeneID:101799400	5-hydroxytryptamine receptor 2A	GO:0004930,GO:0004993,GO:0005887,GO:0005901,GO:0007187,GO:0007200,GO:0007268,GO:0007610,GO:0030424,GO:0030425,GO:0030594,GO:0031410,GO:0042493,GO:0051209	G protein-coupled receptor activity|G protein-coupled serotonin receptor activity|integral component of plasma membrane|caveola|G protein-coupled receptor signaling pathway, coupled to cyclic nucleotide second messenger|phospholipase C-activating G protein-coupled receptor signaling pathway|chemical synaptic transmission|behavior|axon|dendrite|neurotransmitter receptor activity|cytoplasmic vesicl…	path:apla04020,path:apla04080,path:apla04540	Calcium signaling pathway|Neuroactive ligand-receptor interaction|Gap junction
HTR2B	187.139467929673	102.314233754139	271.964702105207	2.65813164137787	1.41041255444862	2.53289555373777e-18	8.65686079894784e-17	Up	0.560548	0.634249	0.638792	1.54975	1.60349	1.5567	GeneID:101797990	5-hydroxytryptamine receptor 2B			path:apla04020,path:apla04080,path:apla04540	Calcium signaling pathway|Neuroactive ligand-receptor interaction|Gap junction
ICOSLG	293.91007427574	194.957855786375	392.862292765106	2.01511393926893	1.01086141442121	1.13273718398225e-14	3.01986476979225e-13	Up	2.37736	2.55129	2.57676	4.83575	4.67403	4.78529	GeneID:101792229	inducible T cell costimulator ligand	GO:0002250,GO:0005102,GO:0005886,GO:0006952,GO:0006972,GO:0007165,GO:0009897,GO:0016021,GO:0031295,GO:0036464,GO:0042104,GO:0042110,GO:0042113,GO:0042802,GO:0050776,GO:0050852,GO:0070062	adaptive immune response|signaling receptor binding|plasma membrane|defense response|hyperosmotic response|signal transduction|external side of plasma membrane|integral component of membrane|T cell costimulation|cytoplasmic ribonucleoprotein granule|positive regulation of activated T cell proliferation|T cell activation|B cell activation|identical protein binding|regulation of immune response|T c…	path:apla04514,path:apla04672	Cell adhesion molecules (CAMs)|Intestinal immune network for IgA production
IFI30	141.086164951143	188.29284965723	93.8794802450569	0.498582290384134	-1.00409645559734	2.94529763926232e-08	4.20594335159213e-07	Down	17.316	15.6208	15.8877	11.1596	7.42217	8.46038	GeneID:101803864	IFI30, lysosomal thiol reductase	GO:0005576,GO:0005764,GO:0019882,GO:0047134	extracellular region|lysosome|antigen processing and presentation|protein-disulfide reductase activity
IFIH1	2284.46166454611	155.330849956966	4413.59247913525	28.4141397562559	4.82853713305787	7.72658150898745e-115	1.74125757975197e-112	Up	1.69583	1.62814	1.94422	42.3411	46.1507	40.2269	GeneID:101800076	interferon induced with helicase C domain 1	GO:0003677,GO:0003725,GO:0003727,GO:0004386,GO:0005524,GO:0005634,GO:0005829,GO:0008270,GO:0009597,GO:0009615,GO:0016032,GO:0016579,GO:0016925,GO:0032480,GO:0032727,GO:0032728,GO:0034344,GO:0035549,GO:0039528,GO:0039530,GO:0042802,GO:0043021,GO:0045087,GO:0051607,GO:0060760,GO:0071360,GO:1902741,GO:1904469,GO:2000778	DNA binding|double-stranded RNA binding|single-stranded RNA binding|helicase activity|ATP binding|nucleus|cytosol|zinc ion binding|detection of virus|response to virus|viral process|protein deubiquitination|protein sumoylation|negative regulation of type I interferon production|positive regulation of interferon-alpha production|positive regulation of interferon-beta production|regulation of type …	path:apla04622,path:apla05164,path:apla05168	RIG-I-like receptor signaling pathway|Influenza A|Herpes simplex infection
IFITM1	65.8810509641409	1.29870169036599	130.463400237916	100.456787887255	6.65043124036082	2.20088323930802e-51	2.20925664208127e-49	Up	0.117923	0.124901	0.241669	15.5	16.0545	15.1692	GeneID:101791431	interferon-induced transmembrane protein 1	GO:0005765,GO:0005886,GO:0006955,GO:0009615,GO:0016021,GO:0031902,GO:0032897,GO:0032991,GO:0034341,GO:0035455,GO:0035456,GO:0045071,GO:0046597,GO:0051607,GO:0060337	lysosomal membrane|plasma membrane|immune response|response to virus|integral component of membrane|late endosome membrane|negative regulation of viral transcription|protein-containing complex|response to interferon-gamma|response to interferon-alpha|response to interferon-beta|negative regulation of viral genome replication|negative regulation of viral entry into host cell|defense response to vi…
IFITM2	1972.92268568234	715.851561536457	3229.99380982821	4.51209997069164	2.17379903263549	8.608830948412e-22	3.58858869274411e-20	Up	169.245	142.789	167.169	703.908	533.743	764.055	GeneID:106014264	interferon-induced transmembrane protein 2	GO:0001701,GO:0005886,GO:0005887,GO:0030282,GO:0030500,GO:0060349	in utero embryonic development|plasma membrane|integral component of plasma membrane|bone mineralization|regulation of bone mineralization|bone morphogenesis
IFITM5	4.92357363688696	0.328125398119717	9.51902187565421	29.0103171842284	4.85849416421203	0.000461611849349884	0.00286358180781651	Up	0.306026	0	0	0.341357	0	0.308457	GeneID:101795624	interferon induced transmembrane protein 5	GO:0001701,GO:0005886,GO:0005887,GO:0030282,GO:0030500,GO:0060349	in utero embryonic development|plasma membrane|integral component of plasma membrane|bone mineralization|regulation of bone mineralization|bone morphogenesis
IFNAR2	2481.53108976239	1409.03784398752	3554.02433553726	2.52230580654918	1.33474319987154	1.15038357332909e-25	5.801392404939e-24	Up	23.1169	24.3127	25.1169	64.3267	54.1293	57.4309	GeneID:101804315	interferon alpha and beta receptor subunit 2			path:apla04060,path:apla04217,path:apla04620,path:apla04621,path:apla05164,path:apla05168	Cytokine-cytokine receptor interaction|Necroptosis|Toll-like receptor signaling pathway|NOD-like receptor signaling pathway|Influenza A|Herpes simplex infection
IGF1	108.087998832035	159.56167217725	56.6143254868202	0.354811557903014	-1.49487508903143	8.21772715861992e-13	1.88133775886945e-11	Down	1.02398	1.07729	0.98963	0.38661	0.326519	0.29253	GeneID:101793597	insulin like growth factor 1	GO:0000187,GO:0001775,GO:0005158,GO:0005159,GO:0005178,GO:0005179,GO:0005615,GO:0005622,GO:0005623,GO:0007405,GO:0008083,GO:0008283,GO:0009408,GO:0010467,GO:0010560,GO:0010629,GO:0014065,GO:0014068,GO:0014834,GO:0014896,GO:0014904,GO:0014911,GO:0021650,GO:0030166,GO:0032148,GO:0033160,GO:0035630,GO:0035867,GO:0040014,GO:0042104,GO:0042531,GO:0042567,GO:0043066,GO:0043491,GO:0043524,GO:0043568,GO:…	activation of MAPK activity|cell activation|insulin receptor binding|insulin-like growth factor receptor binding|integrin binding|hormone activity|extracellular space|intracellular|cell|neuroblast proliferation|growth factor activity|cell proliferation|response to heat|gene expression|positive regulation of glycoprotein biosynthetic process|negative regulation of gene expression|phosphatidylinosi…	path:apla04010,path:apla04068,path:apla04114,path:apla04115,path:apla04150,path:apla04510,path:apla04914	MAPK signaling pathway|FoxO signaling pathway|Oocyte meiosis|p53 signaling pathway|mTOR signaling pathway|Focal adhesion|Progesterone-mediated oocyte maturation
IGSF10	144.406511955933	214.533264230215	74.2797596816515	0.346238891894835	-1.53016030781305	6.17266754702452e-17	1.88220685054407e-15	Down	0.75809	0.725068	0.737676	0.335253	0.242727	0.173006	GeneID:101803383	immunoglobulin superfamily member 10	GO:0001503,GO:0005576,GO:2001222	ossification|extracellular region|regulation of neuron migration
IKBKE	450.618115750305	254.082689416861	647.15354208375	2.54701941155069	1.34880995483834	1.98087892016008e-33	1.33505685352658e-31	Up	2.54046	3.14269	2.59922	8.54636	6.9472	7.24045	GeneID:101800153	inhibitor of nuclear factor kappa B kinase subunit epsilon			path:apla04620,path:apla04621,path:apla04622,path:apla04623,path:apla04625,path:apla05164,path:apla05168	Toll-like receptor signaling pathway|NOD-like receptor signaling pathway|RIG-I-like receptor signaling pathway|Cytosolic DNA-sensing pathway|C-type lectin receptor signaling pathway|Influenza A|Herpes simplex infection
IL10	42.9032634205066	16.5439660003606	69.2625608406526	4.18657538580187	2.06577060332729	8.474299148854e-10	1.46027260004685e-08	Up	0.414931	0.744686	0.332317	2.18337	2.41892	2.28771	GeneID:101801826	interleukin 10	GO:0001938,GO:0002740,GO:0002826,GO:0002875,GO:0002904,GO:0005125,GO:0005576,GO:0005615,GO:0006954,GO:0006955,GO:0030886,GO:0030889,GO:0032695,GO:0032715,GO:0032720,GO:0032800,GO:0034115,GO:0035729,GO:0042742,GO:0042832,GO:0044130,GO:0045019,GO:0045077,GO:0045348,GO:0045787,GO:0050715,GO:0051045,GO:0051091,GO:0051384,GO:0060302,GO:0071222,GO:1902895,GO:1903034,GO:1903208,GO:1903672,GO:1904706,GO:…	positive regulation of endothelial cell proliferation|negative regulation of cytokine secretion involved in immune response|negative regulation of T-helper 1 type immune response|negative regulation of chronic inflammatory response to antigenic stimulus|positive regulation of B cell apoptotic process|cytokine activity|extracellular region|extracellular space|inflammatory response|immune response|…	path:apla04060,path:apla04068,path:apla04625,path:apla04672	Cytokine-cytokine receptor interaction|FoxO signaling pathway|C-type lectin receptor signaling pathway|Intestinal immune network for IgA production
IL12B	25.6913493018895	0.974718599233313	50.4079800045457	51.7154182183404	5.69252255861857	4.1917775212453e-14	1.0815385901417e-12	Up	0.0175772	0.0348821	0	0.345074	0.315814	0.230829	GeneID:101800211	interleukin 12B	GO:0002827,GO:0004896,GO:0005125,GO:0005143,GO:0008083,GO:0009897,GO:0010536,GO:0019955,GO:0032729,GO:0032816,GO:0042104,GO:0042164,GO:0042531,GO:0043235,GO:0043514,GO:0045519,GO:0050671,GO:0051135,GO:0070743	positive regulation of T-helper 1 type immune response|cytokine receptor activity|cytokine activity|interleukin-12 receptor binding|growth factor activity|external side of plasma membrane|positive regulation of activation of Janus kinase activity|cytokine binding|positive regulation of interferon-gamma production|positive regulation of natural killer cell activation|positive regulation of activat…	path:apla04060,path:apla04620,path:apla04622,path:apla04625,path:apla05164,path:apla05168	Cytokine-cytokine receptor interaction|Toll-like receptor signaling pathway|RIG-I-like receptor signaling pathway|C-type lectin receptor signaling pathway|Influenza A|Herpes simplex infection
IL12RB1	7.31121482020341	0	14.6224296404068	Inf	Inf	4.69107543171105e-07	5.58245717422182e-06	Up	0	0	0	0.318382	0.249736	0.132593	GeneID:101797086	interleukin 12 receptor subunit beta 1			path:apla04060	Cytokine-cytokine receptor interaction
IL13RA1	778.38007598352	501.801077999036	1054.959073968	2.10234517266228	1.07199955702876	1.21316932345186e-31	7.64084766469262e-30	Up	6.48549	6.35301	7.13352	11.3655	12.6407	13.6176	GeneID:101790036	interleukin 13 receptor subunit alpha 1	GO:0004896,GO:0009897,GO:0016021,GO:0016515,GO:0019955,GO:0043235	cytokine receptor activity|external side of plasma membrane|integral component of membrane|interleukin-13 receptor activity|cytokine binding|receptor complex	path:apla04060	Cytokine-cytokine receptor interaction
IL15RA	92.0520512189991	23.406313066073	160.697789371925	6.86557463870095	2.77938047692139	1.79680110268296e-18	6.19982351770248e-17	Up	0.47997	0.450269	0.431539	3.50825	3.20427	4.59051	GeneID:113844118	interleukin 15 receptor subunit alpha
IL17RA	1713.0689353917	945.028102607142	2481.10976817626	2.62543490646615	1.39255642675255	2.94454324668031e-77	4.2898128532192e-75	Up	9.20466	8.71918	8.72621	23.5479	22.0058	22.3627	GeneID:101793100	interleukin 17 receptor A	GO:0005102,GO:0005886,GO:0016021,GO:0030368,GO:0032747,GO:0050729,GO:0050832,GO:0071345,GO:0071621,GO:0072537,GO:1900017,GO:2000664,GO:2000667	signaling receptor binding|plasma membrane|integral component of membrane|interleukin-17 receptor activity|positive regulation of interleukin-23 production|positive regulation of inflammatory response|defense response to fungus|cellular response to cytokine stimulus|granulocyte chemotaxis|fibroblast activation|positive regulation of cytokine production involved in inflammatory response|positive r…	path:apla04060	Cytokine-cytokine receptor interaction
IL17REL	370.588480011348	105.331166441398	635.845793581298	6.03663488275389	2.59374454443871	4.38941534371054e-88	7.44806323556908e-86	Up	2.13324	1.99625	2.20062	11.0408	11.4196	12.1007	GeneID:101790673	interleukin 17 receptor E like	GO:0030368	interleukin-17 receptor activity
IL18R1	30.5631015600269	14.9481945325118	46.1780085875421	3.08920307981721	1.62723471480332	2.73044129896333e-05	0.000228296549883757	Up	0.145898	0.186089	0.111321	0.302928	0.380923	0.342846	GeneID:101795383	interleukin 18 receptor 1	GO:0004908,GO:0005886,GO:0006954,GO:0006955,GO:0007165,GO:0016021,GO:0030101,GO:0032729,GO:0035655,GO:0038023,GO:0042007,GO:0042008,GO:0045063,GO:0051092,GO:0071345,GO:0120163,GO:1901224,GO:2000556	interleukin-1 receptor activity|plasma membrane|inflammatory response|immune response|signal transduction|integral component of membrane|natural killer cell activation|positive regulation of interferon-gamma production|interleukin-18-mediated signaling pathway|signaling receptor activity|interleukin-18 binding|interleukin-18 receptor activity|T-helper 1 cell differentiation|positive regulation of…	path:apla04060	Cytokine-cytokine receptor interaction
IL23R	130.278180598415	57.8326068735273	202.723754323303	3.50535390470354	1.80956010779814	1.10914309588454e-20	4.34705730215837e-19	Up	0.568918	0.600728	0.721302	2.66024	1.84512	2.15428	GeneID:101791678	interleukin 23 receptor	GO:0001916,GO:0002230,GO:0002827,GO:0004896,GO:0005886,GO:0006954,GO:0009897,GO:0010536,GO:0019221,GO:0019955,GO:0032496,GO:0032693,GO:0032725,GO:0032729,GO:0032735,GO:0032740,GO:0032819,GO:0034341,GO:0038155,GO:0042102,GO:0042104,GO:0042509,GO:0042531,GO:0043235,GO:0043382,GO:0045672,GO:0050829,GO:0051135,GO:0072536,GO:2000318,GO:2000330	positive regulation of T cell mediated cytotoxicity|positive regulation of defense response to virus by host|positive regulation of T-helper 1 type immune response|cytokine receptor activity|plasma membrane|inflammatory response|external side of plasma membrane|positive regulation of activation of Janus kinase activity|cytokine-mediated signaling pathway|cytokine binding|response to lipopolysacch…	path:apla04060	Cytokine-cytokine receptor interaction
IL31RA	313.579397510389	169.026937911833	458.131857108944	2.71040736328023	1.43850969911327	1.32339550699152e-28	7.51469818792865e-27	Up	1.10578	1.15001	1.03441	2.63236	2.71689	2.81327	GeneID:101801072	interleukin 31 receptor A	GO:0000165,GO:0002067,GO:0002438,GO:0003713,GO:0004896,GO:0005622,GO:0005886,GO:0006952,GO:0007169,GO:0007259,GO:0008284,GO:0009897,GO:0016021,GO:0019221,GO:0019901,GO:0019955,GO:0030054,GO:0030224,GO:0030225,GO:0030424,GO:0035745,GO:0042531,GO:0042592,GO:0042734,GO:0043031,GO:0043066,GO:0043235,GO:0045893,GO:0098542	MAPK cascade|glandular epithelial cell differentiation|acute inflammatory response to antigenic stimulus|transcription coactivator activity|cytokine receptor activity|intracellular|plasma membrane|defense response|transmembrane receptor protein tyrosine kinase signaling pathway|JAK-STAT cascade|positive regulation of cell proliferation|external side of plasma membrane|integral component of membra…	path:apla04060	Cytokine-cytokine receptor interaction
IL6	249.44594732328	47.4088718859027	451.483022760658	9.52317582766421	3.25144276962213	4.55809153562848e-76	6.38265574935627e-74	Up	0.149714	0.247199	0.156679	1.6394	1.48886	1.77742	GeneID:101798321	interleukin 6	GO:0001781,GO:0002384,GO:0002675,GO:0005125,GO:0005138,GO:0005615,GO:0005896,GO:0006953,GO:0008083,GO:0010574,GO:0031175,GO:0032722,GO:0032755,GO:0032966,GO:0033138,GO:0042102,GO:0042531,GO:0043065,GO:0043066,GO:0043410,GO:0045727,GO:0045944,GO:0048661,GO:0050871,GO:0051024,GO:0051091,GO:0051384,GO:0051607,GO:0060252,GO:0070102,GO:0070301,GO:0070417,GO:0071222	neutrophil apoptotic process|hepatic immune response|positive regulation of acute inflammatory response|cytokine activity|interleukin-6 receptor binding|extracellular space|interleukin-6 receptor complex|acute-phase response|growth factor activity|regulation of vascular endothelial growth factor production|neuron projection development|positive regulation of chemokine production|positive regulati…	path:apla04060,path:apla04068,path:apla04218,path:apla04620,path:apla04621,path:apla04623,path:apla04625,path:apla04672,path:apla04933,path:apla05132,path:apla05164,path:apla05168	Cytokine-cytokine receptor interaction|FoxO signaling pathway|Cellular senescence|Toll-like receptor signaling pathway|NOD-like receptor signaling pathway|Cytosolic DNA-sensing pathway|C-type lectin receptor signaling pathway|Intestinal immune network for IgA production|AGE-RAGE signaling pathway in diabetic complications|Salmonella infection|Influenza A|Herpes simplex infection
IL7R	175.899651501241	108.278093245761	243.521209756722	2.24903489207182	1.16930604360951	9.8763274535853e-13	2.2503360325918e-11	Up	1.13913	1.10443	1.03579	2.79245	2.10836	2.31561	GeneID:101800042	interleukin 7 receptor	GO:0004896,GO:0005886,GO:0016021	cytokine receptor activity|plasma membrane|integral component of membrane	path:apla04060,path:apla04068	Cytokine-cytokine receptor interaction|FoxO signaling pathway
IL8	3570.64426272254	2094.30521045976	5046.98331498532	2.40986045862789	1.26894961057393	1.77935332791978e-42	1.50079608471269e-40	Up	94.4262	95.7458	97.791	215.306	234.191	227.001	GeneID:101804010	interleukin 8	GO:0001525,GO:0002232,GO:0002269,GO:0002548,GO:0005125,GO:0005153,GO:0005615,GO:0006954,GO:0006955,GO:0008009,GO:0008083,GO:0010628,GO:0030097,GO:0030593,GO:0030595,GO:0036446,GO:0042060,GO:0042119,GO:0048147,GO:0048246,GO:0048247,GO:0050729,GO:0061844,GO:0070098,GO:0071222	angiogenesis|leukocyte chemotaxis involved in inflammatory response|leukocyte activation involved in inflammatory response|monocyte chemotaxis|cytokine activity|interleukin-8 receptor binding|extracellular space|inflammatory response|immune response|chemokine activity|growth factor activity|positive regulation of gene expression|hemopoiesis|neutrophil chemotaxis|leukocyte chemotaxis|myofibroblast…	path:apla04060,path:apla04218,path:apla04620,path:apla04621,path:apla04622,path:apla04933,path:apla05132,path:apla05164	Cytokine-cytokine receptor interaction|Cellular senescence|Toll-like receptor signaling pathway|NOD-like receptor signaling pathway|RIG-I-like receptor signaling pathway|AGE-RAGE signaling pathway in diabetic complications|Salmonella infection|Influenza A
INHBB	33.8233367432516	22.3874487981975	45.2592246883057	2.02163386709564	1.015521738114	0.00501564614978081	0.0220954992114504	Up	0.452931	1.31625	0.754529	1.52292	1.44254	1.53578	GeneID:101800492	inhibin subunit beta B	GO:0005125,GO:0005160,GO:0005179,GO:0005615,GO:0008083,GO:0009267,GO:0009611,GO:0010862,GO:0032869,GO:0032924,GO:0042803,GO:0042981,GO:0043408,GO:0045444,GO:0046676,GO:0046881,GO:0046882,GO:0048178,GO:0048468,GO:0048471,GO:0060279,GO:0060395,GO:1900164	cytokine activity|transforming growth factor beta receptor binding|hormone activity|extracellular space|growth factor activity|cellular response to starvation|response to wounding|positive regulation of pathway-restricted SMAD protein phosphorylation|cellular response to insulin stimulus|activin receptor signaling pathway|protein homodimerization activity|regulation of apoptotic process|regulatio…	path:apla04060,path:apla04350	Cytokine-cytokine receptor interaction|TGF-beta signaling pathway
INSM1	9.49040754416651	14.5993575994569	4.38145748887617	0.300113032989833	-1.73642212276381	0.0176711842978928	0.0626219879922624	Down	0.691155	1.1383	1.70932	0.940982	0.165946	0.160621	GeneID:113843047	INSM transcriptional repressor 1	GO:0000122,GO:0000978,GO:0003309,GO:0003310,GO:0003700,GO:0005634,GO:0007399,GO:0017053,GO:0031490,GO:0046872,GO:0060290	negative regulation of transcription by RNA polymerase II|RNA polymerase II proximal promoter sequence-specific DNA binding|type B pancreatic cell differentiation|pancreatic A cell differentiation|DNA-binding transcription factor activity|nucleus|nervous system development|transcriptional repressor complex|chromatin DNA binding|metal ion binding|transdifferentiation
IP6K2	2586.32842041695	1549.88944629265	3622.76739454125	2.3374360043595	1.22492686662293	3.05018350960094e-71	3.8931678547765e-69	Up	38.5562	37	36.9876	76.4402	84.3125	79.1688	GeneID:101797078	inositol hexakisphosphate kinase 2	GO:0000827,GO:0000828,GO:0000829,GO:0000832,GO:0001650,GO:0005524,GO:0005634,GO:0005654,GO:0006817,GO:0030054,GO:0030308,GO:0032958,GO:0043065,GO:0043647,GO:0046854,GO:0052723,GO:0052724,GO:0052836,GO:0052839,GO:0060337	inositol-1,3,4,5,6-pentakisphosphate kinase activity|inositol hexakisphosphate kinase activity|inositol heptakisphosphate kinase activity|inositol hexakisphosphate 5-kinase activity|fibrillar center|ATP binding|nucleus|nucleoplasm|phosphate ion transport|cell junction|negative regulation of cell growth|inositol phosphate biosynthetic process|positive regulation of apoptotic process|inositol phosp…	path:apla04070	Phosphatidylinositol signaling system
IRF1	3153.99066507406	309.001094606038	5998.98023554208	19.4141067467431	4.27903342450356	0	0	Up	4.54096	4.84959	5.50297	89.7692	81.8405	84.5334	GeneID:101799633	interferon regulatory factor 1	GO:0000790,GO:0000978,GO:0001077,GO:0005737,GO:0006915,GO:0007050,GO:0008285,GO:0032728,GO:0034124,GO:0035458,GO:0043374,GO:0045084,GO:0045590,GO:0045892,GO:0051607,GO:0060333,GO:0071260,GO:2000564	nuclear chromatin|RNA polymerase II proximal promoter sequence-specific DNA binding|proximal promoter DNA-binding transcription activator activity, RNA polymerase II-specific|cytoplasm|apoptotic process|cell cycle arrest|negative regulation of cell proliferation|positive regulation of interferon-beta production|regulation of MyD88-dependent toll-like receptor signaling pathway|cellular response t…	path:apla04625	C-type lectin receptor signaling pathway
IRF2	606.566493409444	402.190597989672	810.942388829216	2.01631364055417	1.01172006963036	1.59103213003886e-20	6.11932170974679e-19	Up	5.07001	4.97661	4.26983	7.85534	9.07113	9.57748	GeneID:101789879	interferon regulatory factor 2	GO:0000977,GO:0001228,GO:0005654,GO:0005829,GO:0005925,GO:0008283,GO:0051607	RNA polymerase II regulatory region sequence-specific DNA binding|DNA-binding transcription activator activity, RNA polymerase II-specific|nucleoplasm|cytosol|focal adhesion|cell proliferation|defense response to virus
IRF4	8.60203387383965	2.26893473732432	14.935133010355	6.58244274930863	2.71862306850868	0.000782392965989229	0.00453920102512577	Up	0.0189986	0.0575434	0.0189279	0.317056	0.23705	0.21439	GeneID:101800773	interferon regulatory factor 4	GO:0000788,GO:0000978,GO:0001077,GO:0003700,GO:0005654,GO:0006479,GO:0016279,GO:0034122,GO:0042832,GO:0043011,GO:0043388,GO:0043565,GO:0043966,GO:0043967,GO:0045082,GO:0045086,GO:0045368,GO:0045404,GO:0045893,GO:0045944,GO:0072540,GO:0120162	nuclear nucleosome|RNA polymerase II proximal promoter sequence-specific DNA binding|proximal promoter DNA-binding transcription activator activity, RNA polymerase II-specific|DNA-binding transcription factor activity|nucleoplasm|protein methylation|protein-lysine N-methyltransferase activity|negative regulation of toll-like receptor signaling pathway|defense response to protozoan|myeloid dendrit…
IRF6	138.982081150459	58.8480620520551	219.116100248863	3.72342083338343	1.89662868358772	1.32475302743217e-23	6.00846318070885e-22	Up	1.10808	1.11064	0.811029	3.94892	3.06029	3.43018	GeneID:101789859	interferon regulatory factor 6	GO:0003677,GO:0003700,GO:0005634,GO:0005737,GO:0008285,GO:0044212,GO:0045893,GO:0060644	DNA binding|DNA-binding transcription factor activity|nucleus|cytoplasm|negative regulation of cell proliferation|transcription regulatory region DNA binding|positive regulation of transcription, DNA-templated|mammary gland epithelial cell differentiation
IRF7	12.6943608469033	1.62682708848571	23.7618946053209	14.606281622369	3.86851704731082	6.89399699804853e-05	0.00052553973944426	Up	0.513687	0	0	1.76863	4.69548	0.525156	GeneID:113843752	interferon regulatory factor 7	GO:0002224,GO:0003700,GO:0005634,GO:0005737,GO:0044212,GO:0051607	toll-like receptor signaling pathway|DNA-binding transcription factor activity|nucleus|cytoplasm|transcription regulatory region DNA binding|defense response to virus	path:apla04620,path:apla04621,path:apla04622,path:apla04623,path:apla05164,path:apla05168	Toll-like receptor signaling pathway|NOD-like receptor signaling pathway|RIG-I-like receptor signaling pathway|Cytosolic DNA-sensing pathway|Influenza A|Herpes simplex infection
IRF8	554.166017825588	217.22520745401	891.106828197166	4.10222569765909	2.03640686869149	7.43371588047712e-80	1.11683837650127e-77	Up	5.57671	4.54203	4.36035	21.722	21.0467	18.7872	GeneID:101798500	interferon regulatory factor 8	GO:0000122,GO:0000978,GO:0001078,GO:0005634,GO:0005654,GO:0005737,GO:0006909,GO:0030099,GO:0032729,GO:0032735,GO:0042742,GO:0042832,GO:0044130,GO:0045944,GO:0071222,GO:0071346	negative regulation of transcription by RNA polymerase II|RNA polymerase II proximal promoter sequence-specific DNA binding|proximal promoter DNA-binding transcription repressor activity, RNA polymerase II-specific|nucleus|nucleoplasm|cytoplasm|phagocytosis|myeloid cell differentiation|positive regulation of interferon-gamma production|positive regulation of interleukin-12 production|defense resp…
ISL2	53.3340179956603	18.1980496477841	88.4699863435364	4.86150923070534	2.2814042606714	1.36485959935947e-08	2.03361260346711e-07	Up	1.54293	0.696185	1.43424	7.41117	7.2539	7.6394	GeneID:113844784	ISL LIM homeobox 2	GO:0005623,GO:0005634,GO:0006355,GO:0007275,GO:0032526,GO:0043565,GO:0046872	cell|nucleus|regulation of transcription, DNA-templated|multicellular organism development|response to retinoic acid|sequence-specific DNA binding|metal ion binding
ITGBL1	19.7237201427262	27.9883515728955	11.4590887125568	0.40942349472464	-1.28833420124574	0.0327251653269156	0.102518475132516	Down	0.571459	0.444717	0.299776	0.32605	0.0820548	0.115763	GeneID:101800423	integrin subunit beta like 1	GO:0005178,GO:0005576,GO:0005886,GO:0005925,GO:0007155,GO:0007160,GO:0007229,GO:0008305,GO:0009986,GO:0016477,GO:0033627	integrin binding|extracellular region|plasma membrane|focal adhesion|cell adhesion|cell-matrix adhesion|integrin-mediated signaling pathway|integrin complex|cell surface|cell migration|cell adhesion mediated by integrin
KAZN	434.454619415136	216.167712805631	652.741526024642	3.01960694107709	1.59436076774098	3.35906878505051e-22	1.43336831617702e-20	Up	4.37308	5.09998	4.08486	15.874	11.647	14.7798	GeneID:101791582	kazrin, periplakin interacting protein	GO:0001533,GO:0005654,GO:0005829,GO:0005856,GO:0016607,GO:0030057,GO:0070268	cornified envelope|nucleoplasm|cytosol|cytoskeleton|nuclear speck|desmosome|cornification
KCNG1	17.1064389366166	25.7269915954377	8.4858862777956	0.329843706999946	-1.60014551450441	0.00224645577519629	0.0112972913687783	Down	0.230364	0.106902	0.15422	0.0360331	0.0531671	0.0737252	GeneID:101791145	potassium voltage-gated channel modifier subfamily G member 1	GO:0005249,GO:0005251,GO:0005267,GO:0005886,GO:0006813,GO:0008076,GO:0016021,GO:0051260,GO:0071805,GO:1902259	voltage-gated potassium channel activity|delayed rectifier potassium channel activity|potassium channel activity|plasma membrane|potassium ion transport|voltage-gated potassium channel complex|integral component of membrane|protein homooligomerization|potassium ion transmembrane transport|regulation of delayed rectifier potassium channel activity
KCNG3	101.698117477154	144.414700044954	58.9815349093539	0.408417805742725	-1.29188233029565	1.33514436714431e-09	2.25225581372192e-08	Down	2.03344	1.50573	1.74811	0.626657	0.634532	0.835217	GeneID:101800555	potassium voltage-gated channel modifier subfamily G member 3	GO:0005249,GO:0005251,GO:0005737,GO:0005886,GO:0006813,GO:0008076,GO:0016021,GO:0034765,GO:0051260,GO:0071805	voltage-gated potassium channel activity|delayed rectifier potassium channel activity|cytoplasm|plasma membrane|potassium ion transport|voltage-gated potassium channel complex|integral component of membrane|regulation of ion transmembrane transport|protein homooligomerization|potassium ion transmembrane transport
KCNRG	380.499373054656	221.984625535106	539.014120574205	2.42815969473058	1.27986330759835	5.68455983110623e-27	3.03660764607575e-25	Up	3.72796	3.8888	3.48738	9.70742	7.19495	9.07409	GeneID:101802989	potassium channel regulator	GO:0005783,GO:0051260,GO:1902260	endoplasmic reticulum|protein homooligomerization|negative regulation of delayed rectifier potassium channel activity
KDM4A	1795.61997647819	1171.93428282376	2419.30567013263	2.0643697394903	1.04570138818216	2.70026772677402e-46	2.46493426729505e-44	Up	13.9157	13.6296	14.4049	29.1054	25.4542	27.6878	GeneID:101803199	lysine demethylase 4A	GO:0001078,GO:0001227,GO:0001650,GO:0003682,GO:0005634,GO:0005654,GO:0005721,GO:0005829,GO:0008270,GO:0010507,GO:0010628,GO:0010629,GO:0014898,GO:0016032,GO:0016577,GO:0031625,GO:0031667,GO:0032452,GO:0032454,GO:0033169,GO:0035064,GO:0035097,GO:0045666,GO:0045892,GO:0048712,GO:0051864,GO:0060548,GO:0070544,GO:1900113	proximal promoter DNA-binding transcription repressor activity, RNA polymerase II-specific|DNA-binding transcription repressor activity, RNA polymerase II-specific|fibrillar center|chromatin binding|nucleus|nucleoplasm|pericentric heterochromatin|cytosol|zinc ion binding|negative regulation of autophagy|positive regulation of gene expression|negative regulation of gene expression|cardiac muscle h…
KHDRBS2	56.6973182168466	77.1389119529302	36.2557244807629	0.470005650363412	-1.0892499940497	0.0029303634499316	0.0140694514109066	Down	0.306122	0.202142	0.154938	0.0839323	0.107719	0.139113	GeneID:101799423	KH RNA binding domain containing, signal transduction associated 2	GO:0005654,GO:0006397,GO:0008143,GO:0008266,GO:0017124,GO:0042169,GO:0042802,GO:0046982,GO:0048024	nucleoplasm|mRNA processing|poly(A) binding|poly(U) RNA binding|SH3 domain binding|SH2 domain binding|identical protein binding|protein heterodimerization activity|regulation of mRNA splicing, via spliceosome
KIAA0895L	31.7459468982254	45.2158249284333	18.2760688680175	0.40419629403963	-1.30687200076783	0.00121864902921524	0.00667042692537813	Down	1.80455	1.3752	1.13508	0.531725	0.257367	0.982989	GeneID:101804990	KIAA0895 like
KIF17	139.961229182027	68.9171249367297	211.005333427323	3.06172571216573	1.61434504331355	3.54389477641614e-18	1.18868824093604e-16	Up	0.477729	0.465774	0.583853	1.6105	1.26555	1.23958	GeneID:101795616	kinesin family member 17	GO:0003777,GO:0005524,GO:0005829,GO:0005871,GO:0005874,GO:0005929,GO:0005930,GO:0007018,GO:0008017,GO:0008574,GO:0015031,GO:0016192,GO:0016887,GO:0030992,GO:0032391,GO:0032839,GO:0035735,GO:0036064,GO:0043005,GO:0098971,GO:1990075	microtubule motor activity|ATP binding|cytosol|kinesin complex|microtubule|cilium|axoneme|microtubule-based movement|microtubule binding|ATP-dependent microtubule motor activity, plus-end-directed|protein transport|vesicle-mediated transport|ATPase activity|intraciliary transport particle B|photoreceptor connecting cilium|dendrite cytoplasm|intraciliary transport involved in cilium assembly|cilia…
KLHDC8B	10.0069424923618	14.9267965070007	5.08708847772289	0.340802427053724	-1.55299248501051	0.0249714519475417	0.0828723542198328	Down	0.580207	0.859157	0.82081	0.0836113	0.2428	0.411877	GeneID:106016370	kelch domain containing 8B	GO:0005829,GO:0007049,GO:0030496,GO:0051301	cytosol|cell cycle|midbody|cell division
KLHL35	294.677926108193	160.529869116013	428.825983100374	2.67131584584092	1.41755056462486	5.14607866113935e-25	2.51599635693603e-23	Up	1.56323	1.94348	1.42853	4.8714	4.14655	3.81312	GeneID:101799500	kelch like family member 35
LAMA1	273.134615137962	366.359665463692	179.909564812232	0.491073613642826	-1.02598878913146	3.29721703637965e-14	8.58407243965772e-13	Down	3.58773	3.40328	3.22462	1.2418	1.62671	1.78142	GeneID:113842837	laminin subunit alpha 1	GO:0002011,GO:0005102,GO:0005201,GO:0005576,GO:0005604,GO:0005606,GO:0005608,GO:0005615,GO:0005911,GO:0006468,GO:0007155,GO:0007166,GO:0008022,GO:0009888,GO:0016020,GO:0030155,GO:0030334,GO:0031012,GO:0031175,GO:0043208,GO:0043256,GO:0045198,GO:0045995,GO:0060041,GO:0060441,GO:0060445,GO:0061304,GO:0062023	morphogenesis of an epithelial sheet|signaling receptor binding|extracellular matrix structural constituent|extracellular region|basement membrane|laminin-1 complex|laminin-3 complex|extracellular space|cell-cell junction|protein phosphorylation|cell adhesion|cell surface receptor signaling pathway|protein C-terminus binding|tissue development|membrane|regulation of cell adhesion|regulation of ce…	path:apla04510,path:apla04512	Focal adhesion|ECM-receptor interaction
LAMC3	26.8793097095711	36.7497416626542	17.008877756488	0.462829859121777	-1.1114461530493	0.00609853716847308	0.0260465506606121	Down	0.564765	0.217528	0.449948	0.26286	0.215315	0.118965	GeneID:101790325	laminin subunit gamma 3	GO:0000904,GO:0005198,GO:0005576,GO:0005604,GO:0007155,GO:0007601,GO:0014002,GO:0016020,GO:0030198,GO:0031012,GO:0060041	cell morphogenesis involved in differentiation|structural molecule activity|extracellular region|basement membrane|cell adhesion|visual perception|astrocyte development|membrane|extracellular matrix organization|extracellular matrix|retina development in camera-type eye	path:apla04510,path:apla04512	Focal adhesion|ECM-receptor interaction
LAMP3	1132.9026859589	175.880290509464	2089.92508140834	11.8826565236761	3.5707855004783	2.11972533546702e-305	8.9919995627767e-303	Up	1.44747	1.24581	1.40587	16.1265	17.2021	15.9054	GeneID:101793169	lysosomal associated membrane protein 3	GO:0002250,GO:0005765,GO:0005769,GO:0005886,GO:0010506,GO:0010628,GO:0016021,GO:0030659,GO:0035455,GO:0043154,GO:0048471,GO:1901799,GO:1903900	adaptive immune response|lysosomal membrane|early endosome|plasma membrane|regulation of autophagy|positive regulation of gene expression|integral component of membrane|cytoplasmic vesicle membrane|response to interferon-alpha|negative regulation of cysteine-type endopeptidase activity involved in apoptotic process|perinuclear region of cytoplasm|negative regulation of proteasomal protein catabol…	path:apla04142	Lysosome
LAT2	19.4325552989087	11.3857301476723	27.4793804501451	2.41349303854377	1.27112266549274	0.00815112134040459	0.033313579793895	Up	0.122702	0.124454	0.0683238	0.402022	0.213389	0.228432	GeneID:101790172	linker for activation of T cells family member 2	GO:0002250,GO:0002764,GO:0005886,GO:0016021,GO:0042113,GO:0042629,GO:0043303	adaptive immune response|immune response-regulating signaling pathway|plasma membrane|integral component of membrane|B cell activation|mast cell granule|mast cell degranulation
LITAF	23.7199391360341	14.3029743125499	33.1369039595183	2.31678413422324	1.21212362771857	0.00492419457610029	0.0217457619017436	Up	0.247434	0.385362	0.34915	0.782664	0.511475	0.6476	GeneID:101800838	lipopolysaccharide induced TNF factor	GO:0000139,GO:0001816,GO:0003677,GO:0005125,GO:0005634,GO:0005765,GO:0008270,GO:0009898,GO:0019953,GO:0098559,GO:0098560,GO:0098574	Golgi membrane|cytokine production|DNA binding|cytokine activity|nucleus|lysosomal membrane|zinc ion binding|cytoplasmic side of plasma membrane|sexual reproduction|cytoplasmic side of early endosome membrane|cytoplasmic side of late endosome membrane|cytoplasmic side of lysosomal membrane	path:apla04142	Lysosome
LMCD1	324.920112411621	456.273743627495	193.566481195747	0.424233223802982	-1.23707048500696	2.15933453500914e-22	9.32457544863378e-21	Down	8.3909	8.58918	8.92648	4.14434	2.99284	3.59733	GeneID:101791827	LIM and cysteine rich domains 1	GO:0000122,GO:0003714,GO:0005634,GO:0005737,GO:0008270,GO:0010611,GO:0070886	negative regulation of transcription by RNA polymerase II|transcription corepressor activity|nucleus|cytoplasm|zinc ion binding|regulation of cardiac muscle hypertrophy|positive regulation of calcineurin-NFAT signaling cascade
LMO2	353.757009439065	219.168762755518	488.345256122611	2.22816997268611	1.15585929075605	2.33922853790597e-17	7.36652690004755e-16	Up	4.66464	4.42436	4.42527	10.9637	8.76791	8.95822	GeneID:101804898	LIM domain only 2
LMX1A	34.3220753093211	16.9110883878033	51.733062230839	3.05912079959029	1.61311707764762	0.000315252638335654	0.0020389635886615	Up	0.539357	0.616007	0.244311	2.35654	0.949302	1.45903	GeneID:101795021	LIM homeobox transcription factor 1 alpha	GO:0000977,GO:0000981,GO:0001228,GO:0001558,GO:0005634,GO:0007411,GO:0007613,GO:0007626,GO:0021542,GO:0021549,GO:0042048,GO:0045665,GO:0045944,GO:0046872,GO:0050808,GO:0071542,GO:1904948	RNA polymerase II regulatory region sequence-specific DNA binding|DNA-binding transcription factor activity, RNA polymerase II-specific|DNA-binding transcription activator activity, RNA polymerase II-specific|regulation of cell growth|nucleus|axon guidance|memory|locomotory behavior|dentate gyrus development|cerebellum development|olfactory behavior|negative regulation of neuron differentiation|p…
LNPEP	2083.82444922408	1356.78716794373	2810.86173050443	2.07170424139876	1.0508180571156	3.91286341034994e-38	3.05055291716093e-36	Up	10.1939	10.2156	10.535	19.2735	19.0339	19.5794	GeneID:101792280	leucyl and cystinyl aminopeptidase	GO:0004177,GO:0005622,GO:0005737,GO:0005886,GO:0005887,GO:0006508,GO:0008270,GO:0012505,GO:0016020,GO:0030163,GO:0030659,GO:0042277,GO:0043171,GO:0048471,GO:0060395,GO:0070006,GO:0120163	aminopeptidase activity|intracellular|cytoplasm|plasma membrane|integral component of plasma membrane|proteolysis|zinc ion binding|endomembrane system|membrane|protein catabolic process|cytoplasmic vesicle membrane|peptide binding|peptide catabolic process|perinuclear region of cytoplasm|SMAD protein signal transduction|metalloaminopeptidase activity|negative regulation of cold-induced thermogene…
LOC101789646	14.8866827852593	9.12576651489795	20.6475990556206	2.26256052266	1.17795638427257	0.0352083640613117	0.108402305971828	Up	0.339317	0.262515	0.0575156	0.828688	0.19715	0.310055	GeneID:101789646	left-right determination factor 2	GO:0002576,GO:0005125,GO:0005160,GO:0005576,GO:0005615,GO:0007179,GO:0007275,GO:0008083,GO:0010862,GO:0031093,GO:0042981,GO:0043408,GO:0048468,GO:0060395,GO:0062023	platelet degranulation|cytokine activity|transforming growth factor beta receptor binding|extracellular region|extracellular space|transforming growth factor beta receptor signaling pathway|multicellular organism development|growth factor activity|positive regulation of pathway-restricted SMAD protein phosphorylation|platelet alpha granule lumen|regulation of apoptotic process|regulation of MAPK …	path:apla04350	TGF-beta signaling pathway
LOC101789766	1661.74957220285	908.121523751056	2415.37762065464	2.65975153928493	1.41129148264999	2.87508524007583e-29	1.69254507826995e-27	Up	6.22741	7.21245	6.45095	19.5497	17.73	15.1911	GeneID:101789766	excitatory amino acid transporter 1-like	GO:0001504,GO:0005313,GO:0005314,GO:0005886,GO:0005887,GO:0006537,GO:0006811,GO:0007268,GO:0007605,GO:0009416,GO:0009449,GO:0009611,GO:0009986,GO:0014047,GO:0015171,GO:0015501,GO:0015813,GO:0016020,GO:0016595,GO:0021545,GO:0031223,GO:0043005,GO:0043025,GO:0046677,GO:0046872,GO:0048667,GO:0050806,GO:0050885,GO:0051938,GO:0070779,GO:0071805,GO:0098712,GO:0140009,GO:1902476	neurotransmitter uptake|L-glutamate transmembrane transporter activity|high-affinity glutamate transmembrane transporter activity|plasma membrane|integral component of plasma membrane|glutamate biosynthetic process|ion transport|chemical synaptic transmission|sensory perception of sound|response to light stimulus|gamma-aminobutyric acid biosynthetic process|response to wounding|cell surface|gluta…
LOC101789892	68.5461372169391	43.2522445825659	93.8400298513123	2.16959907530758	1.11742846870422	1.15637560285026e-05	0.000105961914357746	Up	1.45624	0.736682	0.878879	1.16899	2.47104	2.10562	GeneID:101789892	C-type lectin domain family 2 member L-like	GO:0016021,GO:0030246	integral component of membrane|carbohydrate binding
LOC101789899	974.833680143725	601.352996037664	1348.31436424979	2.24213460834797	1.16487289409629	5.29304428264146e-42	4.43846381910103e-40	Up	10.3385	11.9791	12.0869	27.1305	25.3935	24.397	GeneID:101789899	caspase-1	GO:0005737,GO:0006915,GO:0006919,GO:0072557,GO:0072558,GO:0072559,GO:0097153,GO:0097169,GO:0097194,GO:0097199	cytoplasm|apoptotic process|activation of cysteine-type endopeptidase activity involved in apoptotic process|IPAF inflammasome complex|NLRP1 inflammasome complex|NLRP3 inflammasome complex|cysteine-type endopeptidase activity involved in apoptotic process|AIM2 inflammasome complex|execution phase of apoptosis|cysteine-type endopeptidase activity involved in apoptotic signaling pathway	path:apla04217,path:apla04621,path:apla04623,path:apla04625,path:apla05132,path:apla05164	Necroptosis|NOD-like receptor signaling pathway|Cytosolic DNA-sensing pathway|C-type lectin receptor signaling pathway|Salmonella infection|Influenza A
LOC101789908	10842.075237083	744.257173471525	20939.8933006945	28.135292540107	4.81430905895699	0	0	Up	4.43108	4.37519	4.53677	113.45	116.405	113.541	GeneID:101789908	poly [ADP-ribose] polymerase 14	GO:0003950,GO:0005634,GO:0005737,GO:0005829,GO:0006471,GO:0010629,GO:0016020,GO:0019899,GO:0042531,GO:0042532,GO:0045087,GO:0060336,GO:0070212,GO:0070403,GO:1902216	NAD+ ADP-ribosyltransferase activity|nucleus|cytoplasm|cytosol|protein ADP-ribosylation|negative regulation of gene expression|membrane|enzyme binding|positive regulation of tyrosine phosphorylation of STAT protein|negative regulation of tyrosine phosphorylation of STAT protein|innate immune response|negative regulation of interferon-gamma-mediated signaling pathway|protein poly-ADP-ribosylation|…
LOC101789968	10.9315200924188	3.57660753224027	18.2864326525974	5.11278704408012	2.35410993667462	0.000638432867798645	0.00380815436404461	Up	0.0292516	0.0215684	0	0.0947466	0.0972451	0.104748	GeneID:101789968	vasoactive intestinal polypeptide receptor 1	GO:0004999,GO:0005886,GO:0007166,GO:0007187,GO:0008528,GO:0016021,GO:0017046,GO:0043235	vasoactive intestinal polypeptide receptor activity|plasma membrane|cell surface receptor signaling pathway|G protein-coupled receptor signaling pathway, coupled to cyclic nucleotide second messenger|G protein-coupled peptide receptor activity|integral component of membrane|peptide hormone binding|receptor complex	path:apla04080	Neuroactive ligand-receptor interaction
LOC101790017	8.02444595724072	12.0157541208377	4.03313779364369	0.335654154794114	-1.57495259439606	0.0459430670115529	0.133893080522859	Down	0.421982	0.196514	0.524759	0.128609	0	0.33943	GeneID:101790017	C-type lectin domain family 18 member A-like	GO:0005615,GO:0030247	extracellular space|polysaccharide binding
LOC101790071	18.7986380013622	25.7111322215971	11.8861437811272	0.462295618827044	-1.11311240466144	0.0228657970957088	0.077016520066417	Down	0.0825399	0.0627473	0.0381737	0.0312902	0.0284384	0.00986289	GeneID:101790071	collagen alpha-1(VII) chain-like	GO:0003229,GO:0003429,GO:0005581,GO:0005614,GO:0005615,GO:0007155,GO:0030020,GO:0030199,GO:0031012,GO:0048873,GO:0061050,GO:0062023	ventricular cardiac muscle tissue development|growth plate cartilage chondrocyte morphogenesis|collagen trimer|interstitial matrix|extracellular space|cell adhesion|extracellular matrix structural constituent conferring tensile strength|collagen fibril organization|extracellular matrix|homeostasis of number of cells within a tissue|regulation of cell growth involved in cardiac muscle cell develop…
LOC101790278	6.57019827430974	10.7346513942837	2.40574515433574	0.224110226403515	-2.15771961272794	0.0162423624217193	0.0586391972987377	Down	0.777795	0.686993	0.542356	0.0810675	0.309564	0.0610995	GeneID:101790278	claudin-3	GO:0001666,GO:0003382,GO:0005198,GO:0005923,GO:0016021,GO:0016327,GO:0016328,GO:0016338,GO:0042802,GO:0051260,GO:0051291,GO:0070830	response to hypoxia|epithelial cell morphogenesis|structural molecule activity|bicellular tight junction|integral component of membrane|apicolateral plasma membrane|lateral plasma membrane|calcium-independent cell-cell adhesion via plasma membrane cell-adhesion molecules|identical protein binding|protein homooligomerization|protein heterooligomerization|bicellular tight junction assembly	path:apla04514,path:apla04530	Cell adhesion molecules (CAMs)|Tight junction
LOC101790301	326.988883451822	161.909264020265	492.06850288338	3.03916212491579	1.60367363786556	1.0520097618262e-35	7.74139632388737e-34	Up	1.88188	1.98583	1.69017	5.56866	4.22973	4.22046	GeneID:101790301	endonuclease domain-containing 1 protein	GO:0002576,GO:0003676,GO:0004519,GO:0005576,GO:0005829,GO:0016020,GO:0046872,GO:0070062	platelet degranulation|nucleic acid binding|endonuclease activity|extracellular region|cytosol|membrane|metal ion binding|extracellular exosome
LOC101790497	615.646736333752	65.3622353117567	1165.93123735575	17.837995163333	4.15688157278853	6.85954885646607e-248	2.60355981991606e-245	Up	1.6096	0.987952	1.39347	24.167	22.6791	22.5566	GeneID:101790497	class I histocompatibility antigen, F10 alpha chain	GO:0002474,GO:0005886,GO:0006955,GO:0016021,GO:0042612	antigen processing and presentation of peptide antigen via MHC class I|plasma membrane|immune response|integral component of membrane|MHC class I protein complex	path:apla04144,path:apla04145,path:apla04218,path:apla04514,path:apla05168	Endocytosis|Phagosome|Cellular senescence|Cell adhesion molecules (CAMs)|Herpes simplex infection
LOC101790845	21.6875899236256	11.0338040070259	32.3413758402253	2.93111748401833	1.55145079478071	0.000780968415549804	0.00453275954023132	Up	0.211046	0.68554	0.368337	1.1268	1.76653	1.43492	GeneID:101790845	glutamine amidotransferase-like class 1 domain-containing protein 3A, mitochondrial	GO:0005739	mitochondrion
LOC101790937	685.699043614175	73.8052043255851	1297.59288290276	17.5813195662809	4.13597145093668	2.85456553118358e-266	1.11274050422326e-263	Up	0.851421	0.684189	0.799174	15.332	12.6727	13.6647	GeneID:101790937	uncharacterized LOC101790937	GO:0002230,GO:0004842,GO:0004857,GO:0005634,GO:0005654,GO:0005737,GO:0005764,GO:0005765,GO:0005829,GO:0006302,GO:0006511,GO:0006974,GO:0007219,GO:0008047,GO:0008333,GO:0010390,GO:0015031,GO:0019899,GO:0031901,GO:0032092,GO:0032991,GO:0033522,GO:0033523,GO:0035563,GO:0042393,GO:0044389,GO:0045087,GO:0045893,GO:0046872,GO:0051444,GO:0051607,GO:0051865,GO:0070936,GO:0097677,GO:1900182,GO:1901666,GO:…	positive regulation of defense response to virus by host|ubiquitin-protein transferase activity|enzyme inhibitor activity|nucleus|nucleoplasm|cytoplasm|lysosome|lysosomal membrane|cytosol|double-strand break repair|ubiquitin-dependent protein catabolic process|cellular response to DNA damage stimulus|Notch signaling pathway|enzyme activator activity|endosome to lysosome transport|histone monoubiq…
LOC101790952	15.3784511851505	3.56797967297825	27.1889226973228	7.62025717333411	2.92983968753919	1.62076009203875e-05	0.00014210469791778	Up	0.0289238	0.0895289	0.145848	0.863759	0.755789	0.262627	GeneID:101790952	uncharacterized LOC101790952	GO:0005525,GO:0005739,GO:0005783,GO:0005794,GO:0005829,GO:0070232	GTP binding|mitochondrion|endoplasmic reticulum|Golgi apparatus|cytosol|regulation of T cell apoptotic process
LOC101791120	5223.56945468394	328.760794256975	10118.3781151109	30.7773259216606	4.94379598389105	0	0	Up	7.59144	9.23808	9.30167	199.684	216.093	204.368	GeneID:101791120	interferon-induced 35 kDa protein	GO:0005634,GO:0005829,GO:0060337	nucleus|cytosol|type I interferon signaling pathway
LOC101791268	265.376635944359	37.3801322446394	493.373139644079	13.1988066926872	3.72233559595865	1.01285064607821e-111	2.21338558611909e-109	Up	0.87865	0.827265	0.900324	12.7387	10.074	12.1203	GeneID:101791268	ly6/PLAUR domain-containing protein 2	GO:0005886,GO:0031225	plasma membrane|anchored component of membrane
LOC101791302	4.21229320088352	0.647279691689476	7.77730671007756	12.015372658731	3.58680948946964	0.00621095914048521	0.0264870118784321	Up	0	0	0.034432	0.139092	0.0718347	0.0358473	GeneID:101791302	mucin-5AC	GO:0005576,GO:0030277	extracellular region|maintenance of gastrointestinal epithelium
LOC101791534	15.6273107396476	7.1621861690305	24.0924353102648	3.36383818315714	1.75010830667162	0.00144994325671791	0.00774538207097869	Up	0.103723	0.0584868	0.0463467	0.294196	0.252599	0.17331	GeneID:101791534	zinc finger protein RFP	GO:0000122,GO:0001650,GO:0002820,GO:0003676,GO:0003677,GO:0004842,GO:0005634,GO:0005654,GO:0005730,GO:0005737,GO:0005768,GO:0005769,GO:0005829,GO:0006469,GO:0007283,GO:0008270,GO:0008283,GO:0016605,GO:0019789,GO:0031965,GO:0032720,GO:0032897,GO:0034314,GO:0042147,GO:0042802,GO:0045087,GO:0045814,GO:0046872,GO:0051091,GO:0051127,GO:0061630,GO:0070206,GO:0070534,GO:0072643,GO:0090281,GO:1900041,GO:…	negative regulation of transcription by RNA polymerase II|fibrillar center|negative regulation of adaptive immune response|nucleic acid binding|DNA binding|ubiquitin-protein transferase activity|nucleus|nucleoplasm|nucleolus|cytoplasm|endosome|early endosome|cytosol|negative regulation of protein kinase activity|spermatogenesis|zinc ion binding|cell proliferation|PML body|SUMO transferase activit…
LOC101791564	15.5720770132259	9.10610807935833	22.0380459470935	2.42013885131116	1.27508982202524	0.0180593071073618	0.0636721333124577	Up	0.148349	0.234233	0.0425185	0.30645	0.29258	0.297263	GeneID:101791564	probable pleckstrin homology domain-containing family N member 1	GO:0001726,GO:0005085,GO:0005089,GO:0005737,GO:0005925,GO:0005938,GO:0007264,GO:0019901,GO:0030027,GO:0030032,GO:0030426,GO:0032991,GO:0035023,GO:0043065,GO:0043615,GO:0098974,GO:0098982,GO:0099140	ruffle|guanyl-nucleotide exchange factor activity|Rho guanyl-nucleotide exchange factor activity|cytoplasm|focal adhesion|cell cortex|small GTPase mediated signal transduction|protein kinase binding|lamellipodium|lamellipodium assembly|growth cone|protein-containing complex|regulation of Rho protein signal transduction|positive regulation of apoptotic process|astrocyte cell migration|postsynaptic…
LOC101791571	727.576435151646	16.9162604306542	1438.23660987264	85.0209545879531	6.40974655207163	1.00226267266714e-67	1.18488807605558e-65	Up	0.820761	1.06623	0.529355	49.2725	56.1487	61.6472	GeneID:101791571	uncharacterized LOC101791571
LOC101791974	259.236586594192	1.94012284862873	516.533050339754	266.237290440056	8.05656884579205	6.59629316549532e-61	7.31833356353376e-59	Up	0	0.0773354	0.0766426	24.9796	22.6202	29.7694	GeneID:101791974	placenta-specific gene 8 protein	GO:0003682,GO:0005634,GO:0008284,GO:0009409,GO:0040015,GO:0042742,GO:0043066,GO:0045944,GO:0050873,GO:0120162	chromatin binding|nucleus|positive regulation of cell proliferation|response to cold|negative regulation of multicellular organism growth|defense response to bacterium|negative regulation of apoptotic process|positive regulation of transcription by RNA polymerase II|brown fat cell differentiation|positive regulation of cold-induced thermogenesis
LOC101791980	6312.69107949651	1592.88150547974	11032.5006535133	6.92612765956534	2.79204897894786	1.51211275786663e-78	2.22542880680718e-76	Up	160.593	166.738	164.821	1341.14	1037.06	1217.59	GeneID:101791980	lymphocyte antigen 6E	GO:0002320,GO:0005886,GO:0008283,GO:0009986,GO:0016020,GO:0030550,GO:0031225	lymphoid progenitor cell differentiation|plasma membrane|cell proliferation|cell surface|membrane|acetylcholine receptor inhibitor activity|anchored component of membrane
LOC101792168	61.0584035115434	35.3937808921091	86.7230261309777	2.45023345754825	1.29291921535075	0.000423087581405536	0.0026496709451203	Up	0.308204	0.354361	0.454447	1.2431	0.873112	0.697447	GeneID:101792168	uncharacterized LOC101792168
LOC101792364	347.438438255497	78.4317317463377	616.445144764656	7.85963960044068	2.97446315999308	5.44679349096978e-103	1.10646623267968e-100	Up	2.05943	1.29758	1.11385	11.6978	10.7046	10.5459	GeneID:101792364	torsin-1A	GO:0005524,GO:0005635,GO:0005783,GO:0005788,GO:0006986,GO:0007029,GO:0016887,GO:0031965,GO:0051085,GO:0051260,GO:0070062,GO:0071763	ATP binding|nuclear envelope|endoplasmic reticulum|endoplasmic reticulum lumen|response to unfolded protein|endoplasmic reticulum organization|ATPase activity|nuclear membrane|chaperone cofactor-dependent protein refolding|protein homooligomerization|extracellular exosome|nuclear membrane organization
LOC101792387	70.6128951756972	6.81543207123499	134.410358280159	19.7214728098381	4.30169539184185	5.35985195018319e-40	4.3923377657666e-38	Up	0.0579183	0.115384	0.0692043	1.31682	1.30318	1.36569	GeneID:101792387	uncharacterized LOC101792387	GO:0000145,GO:0000149,GO:0005794,GO:0005829,GO:0006887,GO:0015031,GO:0030426,GO:0030496,GO:0030667,GO:0042734,GO:0045296,GO:0048471,GO:0051601	exocyst|SNARE binding|Golgi apparatus|cytosol|exocytosis|protein transport|growth cone|midbody|secretory granule membrane|presynaptic membrane|cadherin binding|perinuclear region of cytoplasm|exocyst localization
LOC101792564	8.57912846152558	3.25331093168347	13.9049459913677	4.27409069817141	2.0956175229752	0.00662287105370425	0.0279303126337942	Up	0.314683	0.237296	0.236869	1.07052	1.05275	0.637219	GeneID:101792564	lymphocyte antigen 6E	GO:0002320,GO:0005886,GO:0008283,GO:0009986,GO:0016020,GO:0030550,GO:0031225	lymphoid progenitor cell differentiation|plasma membrane|cell proliferation|cell surface|membrane|acetylcholine receptor inhibitor activity|anchored component of membrane
LOC101792766	85.4179006587338	33.7596989255131	137.076102391954	4.06034730032389	2.02160313308185	7.05219621098703e-06	6.74047885692949e-05	Up	0.329484	0.404554	0.547984	1.29384	1.82505	2.01166	GeneID:101792766	cytosolic 5'-nucleotidase 1A	GO:0000166,GO:0000287,GO:0005829,GO:0006195,GO:0008253,GO:0009116,GO:0009128,GO:0046085,GO:0046135	nucleotide binding|magnesium ion binding|cytosol|purine nucleotide catabolic process|5'-nucleotidase activity|nucleoside metabolic process|purine nucleoside monophosphate catabolic process|adenosine metabolic process|pyrimidine nucleoside catabolic process	path:apla00230,path:apla00240,path:apla00760	Purine metabolism|Pyrimidine metabolism|Nicotinate and nicotinamide metabolism
LOC101792932	25.0052609685862	12.3421632925178	37.6683586446546	3.05200618010705	1.60975788353573	0.000174844011328664	0.00121239191124679	Up	0.0697874	0.192393	0.110571	0.303133	0.30564	0.279469	GeneID:101792932	cytosolic phospholipase A2 epsilon	GO:0004622,GO:0004623,GO:0005509,GO:0005544,GO:0005737,GO:0005765,GO:0005829,GO:0006644,GO:0008970,GO:0036149,GO:0036150,GO:0036151,GO:0036152,GO:0046475,GO:0047498,GO:0102567,GO:0102568	lysophospholipase activity|phospholipase A2 activity|calcium ion binding|calcium-dependent phospholipid binding|cytoplasm|lysosomal membrane|cytosol|phospholipid metabolic process|phospholipase A1 activity|phosphatidylinositol acyl-chain remodeling|phosphatidylserine acyl-chain remodeling|phosphatidylcholine acyl-chain remodeling|phosphatidylethanolamine acyl-chain remodeling|glycerophospholipid …	path:apla00564,path:apla00565,path:apla00590,path:apla00591,path:apla00592,path:apla04010,path:apla04217,path:apla04270,path:apla04370,path:apla04912	Glycerophospholipid metabolism|Ether lipid metabolism|Arachidonic acid metabolism|Linoleic acid metabolism|alpha-Linolenic acid metabolism|MAPK signaling pathway|Necroptosis|Vascular smooth muscle contraction|VEGF signaling pathway|GnRH signaling pathway
LOC101793233	67.3810876588182	27.6105418544631	107.151633463173	3.88082327496418	1.95636273713318	2.63082517485318e-13	6.25113533721704e-12	Up	0.77188	0.870695	0.941315	3.17724	2.88087	3.40174	GeneID:101793233	C-type lectin domain family 17, member A	GO:0005537,GO:0009986,GO:0016021,GO:0042806,GO:0046872	mannose binding|cell surface|integral component of membrane|fucose binding|metal ion binding
LOC101793492	6436.55292851473	30.2355216758891	12842.8703353536	424.760997115355	8.73050748922284	0	0	Up	0.309451	0.185884	0.42843	112.29	108.416	107.909	GeneID:101793492	interferon-induced GTP-binding protein Mx-like	GO:0003924,GO:0005525,GO:0005634,GO:0005737	GTPase activity|GTP binding|nucleus|cytoplasm	path:apla05164	Influenza A
LOC101793511	12033.9503135273	56.8196011390785	24011.0810259156	422.584469875864	8.72309593848447	0	0	Up	0.303209	0.341883	0.498575	141.165	144.539	144.59	GeneID:101793511	sterile alpha motif domain-containing protein 9	GO:0005737,GO:0005829,GO:0034058,GO:0043231	cytoplasm|cytosol|endosomal vesicle fusion|intracellular membrane-bounded organelle
LOC101793639	32.7720146524985	20.7906242309531	44.7534050740438	2.15257630443894	1.10606437912479	0.00250745609300716	0.0123852874073433	Up	0.132502	0.251288	0.277547	0.629738	0.428844	0.43045	GeneID:101793639	bile acid receptor-like
LOC101793739	77.8483484486926	17.5555987536575	138.141098143728	7.86877736738814	2.97613949049348	3.98169717864692e-28	2.21476307000531e-26	Up	0.378255	0.367097	0.360835	3.26752	2.41477	2.35011	GeneID:101793739	butyrophilin subfamily 3 member A2	GO:0005102,GO:0009897,GO:0016021,GO:0050776,GO:0050852	signaling receptor binding|external side of plasma membrane|integral component of membrane|regulation of immune response|T cell receptor signaling pathway
LOC101793849	54.1437826031042	23.0685300728274	85.2190351333809	3.69416841317345	1.88524963873825	2.03245831961001e-10	3.73904927853766e-09	Up	0.368343	0.347197	0.349719	1.08944	1.22949	1.37128	GeneID:101793849	E-selectin	GO:0005509,GO:0005886,GO:0007155,GO:0016021,GO:0030246	calcium ion binding|plasma membrane|cell adhesion|integral component of membrane|carbohydrate binding	path:apla04514,path:apla04933	Cell adhesion molecules (CAMs)|AGE-RAGE signaling pathway in diabetic complications
LOC101794244	6.05986272174065	9.77338945187536	2.34633599160595	0.240073927592819	-2.05844936176872	0.0298789935384671	0.095362851030164	Down	0.153921	0.0863076	0.0652245	0.0609766	0	0.0112819	GeneID:101794244	neuropeptide Y receptor type 6	GO:0001601,GO:0005886,GO:0016021	peptide YY receptor activity|plasma membrane|integral component of membrane	path:apla04080	Neuroactive ligand-receptor interaction
LOC101794396	212.981962421984	106.642295052725	319.321629791243	2.9943244341597	1.58223054544286	6.80491321696677e-25	3.28251716817096e-23	Up	1.32493	1.16711	1.09302	3.88935	3.38362	3.68916	GeneID:101794396	cytosolic phospholipase A2 epsilon	GO:0004622,GO:0004623,GO:0005509,GO:0005544,GO:0005737,GO:0005765,GO:0005829,GO:0006644,GO:0008970,GO:0036149,GO:0036150,GO:0036151,GO:0036152,GO:0046475,GO:0047498,GO:0102567,GO:0102568	lysophospholipase activity|phospholipase A2 activity|calcium ion binding|calcium-dependent phospholipid binding|cytoplasm|lysosomal membrane|cytosol|phospholipid metabolic process|phospholipase A1 activity|phosphatidylinositol acyl-chain remodeling|phosphatidylserine acyl-chain remodeling|phosphatidylcholine acyl-chain remodeling|phosphatidylethanolamine acyl-chain remodeling|glycerophospholipid …	path:apla00564,path:apla00565,path:apla00590,path:apla00591,path:apla00592,path:apla04010,path:apla04217,path:apla04270,path:apla04370,path:apla04912	Glycerophospholipid metabolism|Ether lipid metabolism|Arachidonic acid metabolism|Linoleic acid metabolism|alpha-Linolenic acid metabolism|MAPK signaling pathway|Necroptosis|Vascular smooth muscle contraction|VEGF signaling pathway|GnRH signaling pathway
LOC101794571	7.86367720706196	3.90059062337295	11.826763790751	3.0320443575604	1.60029085969776	0.0418529691689471	0.124155774233592	Up	0.037255	0.0276424	0.046425	0.103317	0.045302	0.0738949	GeneID:101794571	cytosolic phospholipase A2 epsilon	GO:0004622,GO:0004623,GO:0005509,GO:0005544,GO:0005737,GO:0005765,GO:0005829,GO:0006644,GO:0008970,GO:0036149,GO:0036150,GO:0036151,GO:0036152,GO:0046475,GO:0047498,GO:0102567,GO:0102568	lysophospholipase activity|phospholipase A2 activity|calcium ion binding|calcium-dependent phospholipid binding|cytoplasm|lysosomal membrane|cytosol|phospholipid metabolic process|phospholipase A1 activity|phosphatidylinositol acyl-chain remodeling|phosphatidylserine acyl-chain remodeling|phosphatidylcholine acyl-chain remodeling|phosphatidylethanolamine acyl-chain remodeling|glycerophospholipid …	path:apla00564,path:apla00565,path:apla00590,path:apla00591,path:apla00592,path:apla04010,path:apla04217,path:apla04270,path:apla04370,path:apla04912	Glycerophospholipid metabolism|Ether lipid metabolism|Arachidonic acid metabolism|Linoleic acid metabolism|alpha-Linolenic acid metabolism|MAPK signaling pathway|Necroptosis|Vascular smooth muscle contraction|VEGF signaling pathway|GnRH signaling pathway
LOC101794647	150.617566226633	8.0910195096502	293.144112943615	36.2308004070415	5.17914477289811	5.50522245912002e-95	1.04476083589326e-92	Up	0.0361556	0.429662	0.397485	8.70935	8.50859	8.37928	GeneID:101794647	pancreatic alpha-amylase	GO:0004556,GO:0005615,GO:0005975,GO:0046872,GO:0103025	alpha-amylase activity|extracellular space|carbohydrate metabolic process|metal ion binding|alpha-amylase activity (releasing maltohexaose)	path:apla00500	Starch and sucrose metabolism
LOC101794704	201.810893257573	2.58843227618202	401.033354238964	154.932913613059	7.27549984947516	6.52990541030401e-151	1.74408936542249e-148	Up	0	0.335908	0.496171	67.6624	49.2453	54.0898	GeneID:101794704	interferon alpha-inducible protein 27-like protein 2B
LOC101794709	37.382447729764	50.032135480889	24.7327599786391	0.49433748411731	-1.01643178905744	0.00305926972247088	0.0146202277028487	Down	7.59171	11.2625	8.06305	5.46281	4.36361	6.8539	GeneID:101794709	gastrin/cholecystokinin-like peptide	GO:0005179,GO:0005576,GO:0007586	hormone activity|extracellular region|digestion
LOC101794959	54.0602454417382	75.7553513781593	32.3651395053172	0.427232385785596	-1.2269070821284	1.8233847285933e-05	0.000158664195990325	Down	0.814713	0.9637	0.734457	0.274499	0.443412	0.271722	GeneID:101794959	acyl-CoA dehydrogenase family member 11	GO:0000166,GO:0006631,GO:0016627	nucleotide binding|fatty acid metabolic process|oxidoreductase activity, acting on the CH-CH group of donors
LOC101795149	143.674201560434	94.2439024158918	193.104500704977	2.04898667982592	1.0349106056222	7.3924651047335e-09	1.1489388384221e-07	Up	1.6721	1.76943	1.98938	3.93481	3.16574	3.98694	GeneID:101795149	E3 ubiquitin-protein ligase HECTD3	GO:0004842,GO:0019905,GO:0043161,GO:0048471	ubiquitin-protein transferase activity|syntaxin binding|proteasome-mediated ubiquitin-dependent protein catabolic process|perinuclear region of cytoplasm
LOC101795151	137.143397864126	183.318218521062	90.9685772071898	0.496233150971508	-1.01090997685851	3.29992372159197e-08	4.68452754296466e-07	Down	1.70142	1.83092	1.45472	0.800931	0.826316	0.760036	GeneID:101795151	neuropeptide Y receptor type 4	GO:0001602,GO:0004930,GO:0005886,GO:0005887,GO:0007186,GO:0016020,GO:0017046	pancreatic polypeptide receptor activity|G protein-coupled receptor activity|plasma membrane|integral component of plasma membrane|G protein-coupled receptor signaling pathway|membrane|peptide hormone binding	path:apla04080	Neuroactive ligand-receptor interaction
LOC101795347	13.333087409042	18.8487851558847	7.81738966219919	0.414742361247539	-1.26971268511498	0.0306342998414169	0.0971091469463356	Down	1.01745	1.33338	1.00888	0.528181	0.589461	0.266902	GeneID:101795347	beta-microseminoprotein	GO:0005576	extracellular region
LOC101795385	1523.30141517981	352.771207399893	2693.83162295974	7.63620036571202	2.93285495800988	2.32842780602312e-143	5.89173934145112e-141	Up	7.82537	7.12905	7.59018	51.7614	56.0986	51.0535	GeneID:101795385	OTU domain-containing protein 4
LOC101795398	20.8318153900501	32.8353511371684	8.82827964293189	0.268865090129601	-1.8950456493324	7.90730015082549e-05	0.000596168270127319	Down	1.4348	1.09026	1.44695	0.358554	0.277892	0.230747	GeneID:101795398	myeloid protein 1	GO:0005615,GO:0030851,GO:0044194,GO:0046677,GO:0046872	extracellular space|granulocyte differentiation|cytolytic granule|response to antibiotic|metal ion binding
LOC101795565	9771.98394765458	783.537791811958	18760.4301034972	23.9432357948084	4.58154623253487	0	0	Up	6.50352	6.57183	6.46859	133.878	140.29	140.968	GeneID:101795565	zinc finger CCCH-type antiviral protein 1	GO:0003723,GO:0005634,GO:0005737,GO:0005829,GO:0009615,GO:0032727,GO:0032728,GO:0043123,GO:0045071,GO:0045087,GO:0045296,GO:0046872,GO:0051607,GO:0061014,GO:1900246	RNA binding|nucleus|cytoplasm|cytosol|response to virus|positive regulation of interferon-alpha production|positive regulation of interferon-beta production|positive regulation of I-kappaB kinase/NF-kappaB signaling|negative regulation of viral genome replication|innate immune response|cadherin binding|metal ion binding|defense response to virus|positive regulation of mRNA catabolic process|posit…
LOC101795904	310.544418486571	18.8277303756616	602.261106597481	31.9879823314242	4.9994580910218	1.24009130425782e-26	6.52767769390896e-25	Up	0.258158	0.298353	0.287774	10.8602	5.38348	10.7106	GeneID:101795904	interferon regulatory factor 3	GO:0002224,GO:0003700,GO:0005634,GO:0005737,GO:0044212,GO:0051607	toll-like receptor signaling pathway|DNA-binding transcription factor activity|nucleus|cytoplasm|transcription regulatory region DNA binding|defense response to virus	path:apla04620,path:apla04621,path:apla04622,path:apla04623,path:apla05164,path:apla05168	Toll-like receptor signaling pathway|NOD-like receptor signaling pathway|RIG-I-like receptor signaling pathway|Cytosolic DNA-sensing pathway|Influenza A|Herpes simplex infection
LOC101795923	3.56852019320519	0	7.13704038641039	Inf	Inf	0.00100102201202969	0.00561779785194719	Up	0	0	0	0.185594	0.0426721	0.0634605	GeneID:101795923	apoptosis-inducing factor 3-like	GO:0005739,GO:0005743,GO:0005783,GO:0005829,GO:0016491,GO:0046872,GO:0050660,GO:0051537,GO:0097194	mitochondrion|mitochondrial inner membrane|endoplasmic reticulum|cytosol|oxidoreductase activity|metal ion binding|flavin adenine dinucleotide binding|2 iron, 2 sulfur cluster binding|execution phase of apoptosis
LOC101796052	481.839779966209	9.75544724277544	953.924112689642	97.7837395816051	6.61152267483632	1.93635650408377e-37	1.46989841360001e-35	Up	0.876863	0.757149	0.731055	79.2926	103.4	74.8431	GeneID:101796052	interferon-like	GO:0005125,GO:0005126,GO:0005615,GO:0051607	cytokine activity|cytokine receptor binding|extracellular space|defense response to virus
LOC101796105	799.242887491438	99.8496339881528	1498.63614099472	15.0089297390167	3.90774919941	1.79061465578499e-161	5.06392846674253e-159	Up	1.35488	1.37768	1.3078	22.6708	17.6	20.2904	GeneID:101796105	protein PML			path:apla04120,path:apla04144,path:apla05164,path:apla05168	Ubiquitin mediated proteolysis|Endocytosis|Influenza A|Herpes simplex infection
LOC101796142	523.639426323329	42.6321980862825	1004.64665456037	23.5654434830475	4.55860092687814	6.5019139887787e-45	5.71811618659483e-43	Up	1.91055	1.19489	1.58232	42.3292	41.8949	36.4066	GeneID:101796142	interferon regulatory factor 4
LOC101796474	10.1778863408861	14.6121277657059	5.74364491606622	0.393073822523392	-1.34712780686488	0.0490575891154241	0.141003907495369	Down	0.0643226	0.0693416	0.0990563	0.0439441	0.0164188	0.00565789	GeneID:101796474	myosin heavy chain, skeletal muscle, adult-like	GO:0003774,GO:0005516,GO:0005524,GO:0030016,GO:0032982,GO:0051015	motor activity|calmodulin binding|ATP binding|myofibril|myosin filament|actin filament binding	path:apla04530	Tight junction
LOC101796526	6812.37067159486	3781.78725647593	9842.95408671379	2.60272548908157	1.38002315790991	5.44083247903298e-113	1.20727887453989e-110	Up	14.4528	14.2519	14.7076	33.9208	35.069	34.6991	GeneID:101796526	E3 SUMO-protein ligase RanBP2	GO:0001975,GO:0003723,GO:0003755,GO:0005634,GO:0005635,GO:0005642,GO:0005643,GO:0005737,GO:0005739,GO:0005813,GO:0006111,GO:0006457,GO:0006607,GO:0008536,GO:0016925,GO:0019789,GO:0031965,GO:0033133,GO:0042405,GO:0043547,GO:0044614,GO:0044615,GO:0044877,GO:0046872,GO:0051028,GO:0051642,GO:1990723	response to amphetamine|RNA binding|peptidyl-prolyl cis-trans isomerase activity|nucleus|nuclear envelope|annulate lamellae|nuclear pore|cytoplasm|mitochondrion|centrosome|regulation of gluconeogenesis|protein folding|NLS-bearing protein import into nucleus|Ran GTPase binding|protein sumoylation|SUMO transferase activity|nuclear membrane|positive regulation of glucokinase activity|nuclear inclusi…	path:apla03013	RNA transport
LOC101796528	7.71391466234968	12.031980103498	3.39584922120139	0.282235275656261	-1.8250297779876	0.0242552051259788	0.0807927998919151	Down	0.462663	0.710518	0.257348	0	0.135809	0.262479	GeneID:101796528	ras-related and estrogen-regulated growth inhibitor-like protein	GO:0003924,GO:0005525,GO:0007165,GO:0016020,GO:0048382	GTPase activity|GTP binding|signal transduction|membrane|mesendoderm development
LOC101796567	67.5762530513673	21.4506740888917	113.701832013843	5.30061813175018	2.40616060941383	2.89259549303228e-18	9.8164481872952e-17	Up	0.5235	0.584361	0.226044	2.4428	2.00164	2.2745	GeneID:101796567	interferon alpha-inducible protein 27-like protein 2A
LOC101796621	25.8787571545623	40.9356849966565	10.821829312468	0.264361749738692	-1.91941464517614	8.59324790332992e-06	8.098127834447e-05	Down	0.625933	0.53733	0.727137	0.146173	0.0887652	0.21446	GeneID:101796621	urea transporter 2	GO:0015204,GO:0015840,GO:0016021,GO:0016324,GO:0050839	urea transmembrane transporter activity|urea transport|integral component of membrane|apical plasma membrane|cell adhesion molecule binding
LOC101796643	2408.91490277224	810.914980947523	4006.91482459696	4.94122678547021	2.30486927209079	6.06322489910988e-13	1.40821083284802e-11	Up	17.0427	17.5825	15.6603	45.7526	56.304	56.629	GeneID:101796643	C-type lectin domain family 2 member B	GO:0005886,GO:0016021,GO:0030246	plasma membrane|integral component of membrane|carbohydrate binding
LOC101796692	250.989204342642	160.959695781178	341.018712904105	2.11865902982144	1.08315142368589	9.65922714610533e-15	2.58949875703117e-13	Up	1.41654	1.11422	1.18252	2.71613	2.1929	2.57196	GeneID:101796692	uncharacterized LOC101796692	GO:0005634,GO:0006954,GO:0016607,GO:0036464,GO:0050729,GO:0050852,GO:2000321	nucleus|inflammatory response|nuclear speck|cytoplasmic ribonucleoprotein granule|positive regulation of inflammatory response|T cell receptor signaling pathway|positive regulation of T-helper 17 cell differentiation
LOC101796809	1690.66048992436	52.0543478880873	3329.26663196063	63.957513003876	5.99904193541397	0	0	Up	0.427913	0.338282	0.43817	29.2687	27.8196	28.0078	GeneID:101796809	probable E3 ubiquitin-protein ligase HERC3	GO:0004842,GO:0005829,GO:0031410	ubiquitin-protein transferase activity|cytosol|cytoplasmic vesicle	path:apla04120	Ubiquitin mediated proteolysis
LOC101796889	29.6302938184004	12.3428497830936	46.9177378537071	3.80120787972091	1.92645792518454	1.59574700432901e-06	1.71757157040577e-05	Up	0.0853447	0.128054	0.127931	0.514967	0.529553	0.319493	GeneID:101796889	poly [ADP-ribose] polymerase 12	GO:0003723,GO:0003950,GO:0005634,GO:0046872	RNA binding|NAD+ ADP-ribosyltransferase activity|nucleus|metal ion binding
LOC101797023	306.261256546416	164.024253317022	448.498259775809	2.73434111545054	1.45119323375256	4.91782734767583e-17	1.50914518798997e-15	Up	1.36571	0.779798	0.999514	2.44141	3.0502	2.53714	GeneID:101797023	suppressor of tumorigenicity 14 protein	GO:0001843,GO:0004252,GO:0005576,GO:0005615,GO:0005886,GO:0005887,GO:0006508,GO:0008236,GO:0016323,GO:0016477,GO:0019897,GO:0030216,GO:0060672	neural tube closure|serine-type endopeptidase activity|extracellular region|extracellular space|plasma membrane|integral component of plasma membrane|proteolysis|serine-type peptidase activity|basolateral plasma membrane|cell migration|extrinsic component of plasma membrane|keratinocyte differentiation|epithelial cell morphogenesis involved in placental branching
LOC101797172	188.784766666552	114.26304783614	263.306485496965	2.30438878082933	1.20438413902712	4.30284280038288e-14	1.10426871369969e-12	Up	1.33182	2.07122	2.11953	4.09005	4.40261	3.81054	GeneID:101797172	F-box only protein 33	GO:0016567	protein ubiquitination
LOC101797491	150.632376107746	226.380313363105	74.8844388523879	0.33079041962574	-1.5960106432034	2.51747647288816e-12	5.56042314984165e-11	Down	0.210131	0.16374	0.13702	0.0680466	0.0403821	0.0544554	GeneID:101797491	uncharacterized LOC101797491
LOC101797502	421.510139727393	51.3211562125974	791.699123242189	15.4263695845546	3.94732667535642	1.37447288339686e-79	2.04371364919928e-77	Up	2.04686	2.50977	3.28169	37.6504	38.7455	32.2194	GeneID:101797502	class I histocompatibility antigen, F10 alpha chain-like	GO:0002474,GO:0005886,GO:0006955,GO:0016021,GO:0042612	antigen processing and presentation of peptide antigen via MHC class I|plasma membrane|immune response|integral component of membrane|MHC class I protein complex	path:apla04144,path:apla04145,path:apla04218,path:apla04514,path:apla05168	Endocytosis|Phagosome|Cellular senescence|Cell adhesion molecules (CAMs)|Herpes simplex infection
LOC101797528	1307.82638242335	818.812825191124	1796.83993965558	2.19444528025824	1.1338562962243	1.32288766950998e-46	1.21528718836576e-44	Up	4.13238	3.85211	3.71975	8.97145	7.93651	8.14061	GeneID:101797528	torsin-1A-interacting protein 2	GO:0001671,GO:0005635,GO:0005783,GO:0005789,GO:0007029,GO:0016021,GO:0032781,GO:0051117,GO:0090435	ATPase activator activity|nuclear envelope|endoplasmic reticulum|endoplasmic reticulum membrane|endoplasmic reticulum organization|integral component of membrane|positive regulation of ATPase activity|ATPase binding|protein localization to nuclear envelope
LOC101797569	51613.7811652667	112.784907099772	103114.777423434	914.26042787991	9.83646136653944	0	0	Up	1.64924	1.55864	1.605	1278.22	1366.64	1303.58	GeneID:101797569	interferon-induced protein with tetratricopeptide repeats 5	GO:0000049,GO:0000339,GO:0003690,GO:0003723,GO:0003727,GO:0005829,GO:0005886,GO:0008266,GO:0015629,GO:0032587,GO:0043123,GO:0043231,GO:0045071,GO:0045087,GO:0045177,GO:0051607	tRNA binding|RNA cap binding|double-stranded DNA binding|RNA binding|single-stranded RNA binding|cytosol|plasma membrane|poly(U) RNA binding|actin cytoskeleton|ruffle membrane|positive regulation of I-kappaB kinase/NF-kappaB signaling|intracellular membrane-bounded organelle|negative regulation of viral genome replication|innate immune response|apical part of cell|defense response to virus
LOC101797692	1153.79375196608	161.914069454296	2145.67343447786	13.2519270358005	3.72813026006105	0	0	Up	1.53065	1.39766	1.44572	17.8512	18.3433	18.0102	GeneID:101797692	schlafen family member 9	GO:0000049,GO:0004521,GO:0005524,GO:0005622,GO:0005634,GO:0005737,GO:0008270,GO:0051607	tRNA binding|endoribonuclease activity|ATP binding|intracellular|nucleus|cytoplasm|zinc ion binding|defense response to virus
LOC101797703	3.2345582310653	0.323639845844738	6.14547661628585	18.9886279306723	4.24706375871447	0.0106435276043355	0.0414896212533326	Up	0	0	0.024271	0.0684145	0.210368	0.143544	GeneID:101797703	gap junction beta-6 protein	GO:0005922,GO:0007154,GO:0007605,GO:0016021	connexin complex|cell communication|sensory perception of sound|integral component of membrane
LOC101798185	1319.68369434243	1809.45765333355	829.909735351302	0.458651095714987	-1.12453100855052	5.56060359927426e-46	5.01253660702079e-44	Down	15.9154	14.837	14.9518	6.60335	6.76432	6.55048	GeneID:101798185	refilin-A	GO:0005737,GO:0031005,GO:0032432,GO:0048705,GO:0061182,GO:0061572,GO:1900158	cytoplasm|filamin binding|actin filament bundle|skeletal system morphogenesis|negative regulation of chondrocyte development|actin filament bundle organization|negative regulation of bone mineralization involved in bone maturation
LOC101798211	56.1917792337035	75.7839809182489	36.5995775491581	0.48294609369544	-1.05006593004671	0.000185743482528184	0.00128119476255571	Down	0.841244	0.759291	0.596912	0.452532	0.353323	0.36542	GeneID:101798211	uncharacterized LOC101798211
LOC101798228	83.1939951270504	35.0711707821282	131.316819471973	3.74429528708206	1.90469421494543	2.84658450913156e-15	7.94125500487515e-14	Up	0.552525	0.693073	0.842831	2.19421	2.71885	2.56354	GeneID:101798228	pantetheinase	GO:0005886,GO:0015939,GO:0017159,GO:0031225	plasma membrane|pantothenate metabolic process|pantetheine hydrolase activity|anchored component of membrane	path:apla00770	Pantothenate and CoA biosynthesis
LOC101798268	34.9854696908167	19.1803663704156	50.7905730112178	2.6480502004153	1.40493047229759	0.00208050721748277	0.0105882694416916	Up	0.130014	0.234654	0.117497	0.341057	0.326947	0.541825	GeneID:101798268	melanopsin	GO:0004930,GO:0007601,GO:0007602,GO:0009881,GO:0016021,GO:0018298	G protein-coupled receptor activity|visual perception|phototransduction|photoreceptor activity|integral component of membrane|protein-chromophore linkage
LOC101798298	21.2534991024007	7.13595934595651	35.3710388588449	4.95673211463675	2.30938929081784	2.23940857194761e-06	2.34731030764538e-05	Up	0.0877728	0.107768	0.152576	0.49436	0.766357	0.575089	GeneID:101798298	interstitial collagenase	GO:0004222,GO:0008270,GO:0030574,GO:0031012	metalloendopeptidase activity|zinc ion binding|collagen catabolic process|extracellular matrix	path:apla03320	PPAR signaling pathway
LOC101798362	37.0727048707863	10.0694294934943	64.0759802480783	6.36341714190228	2.6698016978631	1.75357749455811e-12	3.93341340653369e-11	Up	0.0453611	0.0549338	0.0549987	0.334313	0.277167	0.282333	GeneID:101798362	monocarboxylate transporter 2	GO:0005477,GO:0005886,GO:0005887,GO:0008028,GO:0015129,GO:0015293,GO:0015718,GO:0035873,GO:0050833,GO:1901475	pyruvate secondary active transmembrane transporter activity|plasma membrane|integral component of plasma membrane|monocarboxylic acid transmembrane transporter activity|lactate transmembrane transporter activity|symporter activity|monocarboxylic acid transport|lactate transmembrane transport|pyruvate transmembrane transporter activity|pyruvate transmembrane transport
LOC101798418	112.203206979117	51.2863482573249	173.12006570091	3.37555843969031	1.75512619594884	1.99693561575447e-10	3.67839110932654e-09	Up	0.663464	1.32521	0.799397	3.72767	2.78649	2.46271	GeneID:101798418	vascular non-inflammatory molecule 3			path:apla00770	Pantothenate and CoA biosynthesis
LOC101798516	6840.16303890566	43.9288403049208	13636.3972375064	310.420150927109	8.2780784029022	0	0	Up	0.829073	0.460361	0.53181	168.665	216.873	194.817	GeneID:101798516	interferon-induced, double-stranded RNA-activated protein kinase	GO:0000186,GO:0001819,GO:0003725,GO:0004672,GO:0004694,GO:0004715,GO:0005524,GO:0005634,GO:0005737,GO:0005829,GO:0006412,GO:0006468,GO:0009615,GO:0009636,GO:0017148,GO:0022626,GO:0030968,GO:0032496,GO:0032722,GO:0032874,GO:0033197,GO:0033689,GO:0034198,GO:0035455,GO:0042802,GO:0043065,GO:0043066,GO:0045071,GO:0045087,GO:0046777,GO:0048471,GO:0051092,GO:0051607,GO:1900225,GO:1901224,GO:1901532,GO:…	activation of MAPKK activity|positive regulation of cytokine production|double-stranded RNA binding|protein kinase activity|eukaryotic translation initiation factor 2alpha kinase activity|non-membrane spanning protein tyrosine kinase activity|ATP binding|nucleus|cytoplasm|cytosol|translation|protein phosphorylation|response to virus|response to toxic substance|negative regulation of translation|c…	path:apla04141,path:apla04217,path:apla05164,path:apla05168	Protein processing in endoplasmic reticulum|Necroptosis|Influenza A|Herpes simplex infection
LOC101798651	865.478682598795	236.192326786954	1494.76503841064	6.32859271401699	2.66188472394607	1.80023269210656e-167	5.40932419130268e-165	Up	3.05196	3.24414	3.76835	22.4953	19.8405	20.1359	GeneID:101798651	pantetheinase	GO:0005886,GO:0015939,GO:0017159,GO:0031225	plasma membrane|pantothenate metabolic process|pantetheine hydrolase activity|anchored component of membrane	path:apla00770	Pantothenate and CoA biosynthesis
LOC101798744	3158.55887294445	313.771933235764	6003.34581265313	19.1328324071048	4.25797855964315	5.36229878389329e-243	1.98308808615623e-240	Up	1.64627	2.01586	1.81821	32.7732	32.3308	31.797	GeneID:101798744	poly [ADP-ribose] polymerase 14	GO:0003950,GO:0005634,GO:0005737,GO:0005829,GO:0006471,GO:0010629,GO:0016020,GO:0019899,GO:0042531,GO:0042532,GO:0045087,GO:0060336,GO:0070212,GO:0070403,GO:1902216	NAD+ ADP-ribosyltransferase activity|nucleus|cytoplasm|cytosol|protein ADP-ribosylation|negative regulation of gene expression|membrane|enzyme binding|positive regulation of tyrosine phosphorylation of STAT protein|negative regulation of tyrosine phosphorylation of STAT protein|innate immune response|negative regulation of interferon-gamma-mediated signaling pathway|protein poly-ADP-ribosylation|…
LOC101798847	144.064972108861	4.88013802016918	283.249806197553	58.0413515000819	5.85900920801643	1.57991101758521e-49	1.51913710710877e-47	Up	0.0497946	0.0327042	0.0411922	1.88745	2.58977	1.996	GeneID:101798847	interferon alpha-2	GO:0002250,GO:0002286,GO:0002323,GO:0005125,GO:0005132,GO:0005576,GO:0005615,GO:0006355,GO:0006959,GO:0008285,GO:0009615,GO:0019221,GO:0030101,GO:0030183,GO:0033141,GO:0042100,GO:0043330,GO:0045089,GO:0051607	adaptive immune response|T cell activation involved in immune response|natural killer cell activation involved in immune response|cytokine activity|type I interferon receptor binding|extracellular region|extracellular space|regulation of transcription, DNA-templated|humoral immune response|negative regulation of cell proliferation|response to virus|cytokine-mediated signaling pathway|natural kill…	path:apla04060,path:apla04217,path:apla04620,path:apla04621,path:apla04622,path:apla04623,path:apla05164,path:apla05168	Cytokine-cytokine receptor interaction|Necroptosis|Toll-like receptor signaling pathway|NOD-like receptor signaling pathway|RIG-I-like receptor signaling pathway|Cytosolic DNA-sensing pathway|Influenza A|Herpes simplex infection
LOC101799158	19.4175237057736	11.4002165403611	27.4348308711861	2.40651840024762	1.26694745419599	0.00816519266972976	0.0333427445853659	Up	0.179881	0.104167	0.0841009	0.305338	0.20452	0.272168	GeneID:101799158	uncharacterized LOC101799158
LOC101799189	5.39115900450909	0.969889801670394	9.81242820734778	10.1170547318348	3.33871744991794	0.00260159882989609	0.012762877525031	Up	0	0.0262902	0	0.0688074	0.0508203	0.078352	GeneID:101799189	lipoxygenase homology domain-containing protein 1	GO:0004096,GO:0007605,GO:0020037,GO:0032420	catalase activity|sensory perception of sound|heme binding|stereocilium
LOC101799835	93.0484506134693	61.0562585292573	125.040642697681	2.04795782954443	1.03418600843679	2.27854897785554e-06	2.38487024002979e-05	Up	1.40067	1.67562	2.16977	3.74433	3.08088	3.64828	GeneID:101799835	probable acyl-CoA dehydrogenase 6	GO:0003995,GO:0005886,GO:0006552,GO:0050660	acyl-CoA dehydrogenase activity|plasma membrane|leucine catabolic process|flavin adenine dinucleotide binding
LOC101800035	12.8608854710248	7.80152449203384	17.9202464500157	2.29701854660766	1.19976250538405	0.0434050410136691	0.127918043837382	Up	0.298614	0.216576	0.256538	0.832914	0.356453	0.700687	GeneID:101800035	lipocalin	GO:0005576,GO:0036094	extracellular region|small molecule binding	path:apla00590	Arachidonic acid metabolism
LOC101800036	8.99427795123877	14.9395666732497	3.04898922922779	0.204088197195652	-2.29273534387228	0.00281170285644735	0.0135993260558485	Down	0.392109	0.552683	0.576462	0	0.0958846	0.326766	GeneID:101800036	zinc finger protein ZIC 4	GO:0003677,GO:0005634,GO:0007399,GO:0014029,GO:0046872	DNA binding|nucleus|nervous system development|neural crest formation|metal ion binding
LOC101800424	51.3756264549853	26.6851409667228	76.0661119432478	2.85050440760664	1.51121723224709	3.7873876516561e-07	4.59423819174398e-06	Up	2.96434	1.79563	3.57213	7.96628	8.5272	7.91266	GeneID:101800424	C-C motif chemokine 3	GO:0000165,GO:0001649,GO:0001775,GO:0002548,GO:0004672,GO:0004698,GO:0005615,GO:0005622,GO:0005737,GO:0005829,GO:0006468,GO:0006816,GO:0006874,GO:0006887,GO:0006935,GO:0006954,GO:0007010,GO:0007186,GO:0007267,GO:0008009,GO:0008360,GO:0009636,GO:0010628,GO:0010629,GO:0010818,GO:0014808,GO:0016004,GO:0016301,GO:0019722,GO:0023052,GO:0030335,GO:0030593,GO:0031663,GO:0032760,GO:0042056,GO:0043308,GO:…	MAPK cascade|osteoblast differentiation|cell activation|monocyte chemotaxis|protein kinase activity|calcium-dependent protein kinase C activity|extracellular space|intracellular|cytoplasm|cytosol|protein phosphorylation|calcium ion transport|cellular calcium ion homeostasis|exocytosis|chemotaxis|inflammatory response|cytoskeleton organization|G protein-coupled receptor signaling pathway|cell-cell…
LOC101800429	71.3917125545922	37.991527518129	104.791897591055	2.75829650547876	1.46377754894449	7.26284044934235e-09	1.13123053780631e-07	Up	0.471796	0.587507	0.713951	1.47829	1.44837	1.74163	GeneID:101800429	C-C chemokine receptor type 5	GO:0000165,GO:0003779,GO:0005737,GO:0005768,GO:0006935,GO:0006954,GO:0006955,GO:0007204,GO:0007267,GO:0009897,GO:0014808,GO:0016021,GO:0016493,GO:0019722,GO:0019956,GO:0019957,GO:0060326,GO:0070723,GO:0071222,GO:0071791	MAPK cascade|actin binding|cytoplasm|endosome|chemotaxis|inflammatory response|immune response|positive regulation of cytosolic calcium ion concentration|cell-cell signaling|external side of plasma membrane|release of sequestered calcium ion into cytosol by sarcoplasmic reticulum|integral component of membrane|C-C chemokine receptor activity|calcium-mediated signaling|chemokine binding|C-C chemok…	path:apla04060,path:apla04144	Cytokine-cytokine receptor interaction|Endocytosis
LOC101800449	158.400155525269	104.296076190862	212.504234859676	2.03750939269079	1.02680671002209	2.05155135867772e-09	3.39627321770946e-08	Up	1.32373	1.41968	1.50914	2.58839	2.74939	2.98088	GeneID:101800449	zinc finger protein 239
LOC101800493	26.6912815590635	4.21491611937979	49.1676469987472	11.6651543248225	3.54413348855181	2.58355448100835e-10	4.70487453025042e-09	Up	0.0244533	0.0494908	0.0855601	0.508451	0.507973	0.818749	GeneID:101800493	immunoglobulin superfamily member 2	GO:0002763,GO:0005886,GO:0007166,GO:0016021,GO:0016812,GO:0070062	positive regulation of myeloid leukocyte differentiation|plasma membrane|cell surface receptor signaling pathway|integral component of membrane|hydrolase activity, acting on carbon-nitrogen (but not peptide) bonds, in cyclic amides|extracellular exosome
LOC101800857	20.9146130097533	28.95890450161	12.8703215178967	0.444433991526893	-1.16995893267904	0.0118029697401244	0.0452411056332079	Down	0.347945	0.1945	0.395971	0.175939	0.121585	0.180277	GeneID:101800857	beta-2 adrenergic receptor	GO:0001540,GO:0002024,GO:0002025,GO:0002028,GO:0002032,GO:0004935,GO:0004941,GO:0005634,GO:0005769,GO:0005887,GO:0006898,GO:0007188,GO:0007190,GO:0008179,GO:0009409,GO:0010739,GO:0015459,GO:0016324,GO:0030501,GO:0031398,GO:0031649,GO:0040015,GO:0042803,GO:0043235,GO:0043410,GO:0044877,GO:0045453,GO:0045944,GO:0045986,GO:0050873,GO:0051379,GO:0051380,GO:0061885,GO:0071880,GO:0071902,GO:0120162,GO:…	amyloid-beta binding|diet induced thermogenesis|norepinephrine-epinephrine-mediated vasodilation involved in regulation of systemic arterial blood pressure|regulation of sodium ion transport|desensitization of G protein-coupled receptor signaling pathway by arrestin|adrenergic receptor activity|beta2-adrenergic receptor activity|nucleus|early endosome|integral component of plasma membrane|recepto…	path:apla04020,path:apla04080,path:apla04261	Calcium signaling pathway|Neuroactive ligand-receptor interaction|Adrenergic signaling in cardiomyocytes
LOC101800860	7515.87858237575	262.788146680529	14768.969018071	56.2010471348451	5.8125251057993	0	0	Up	1.33526	1.53364	1.64193	75.7062	79.5139	76.4732	GeneID:101800860	sterile alpha motif domain-containing protein 9-like	GO:0005737,GO:0005769,GO:0034058	cytoplasm|early endosome|endosomal vesicle fusion
LOC101800921	3987.42120328227	419.866916682403	7554.97548988214	17.9937384673651	4.16942305401721	8.1055544898247e-21	3.21171462655884e-19	Up	52.5306	44.2297	41.3968	739.685	1067.48	939.561	GeneID:101800921	C-C motif chemokine 4-like	GO:0002548,GO:0005615,GO:0006954,GO:0007186,GO:0008009,GO:0030593,GO:0035690,GO:0043547,GO:0048020,GO:0048245,GO:0048247,GO:0070098,GO:0070374,GO:0071346,GO:0071347,GO:0071356	monocyte chemotaxis|extracellular space|inflammatory response|G protein-coupled receptor signaling pathway|chemokine activity|neutrophil chemotaxis|cellular response to drug|positive regulation of GTPase activity|CCR chemokine receptor binding|eosinophil chemotaxis|lymphocyte chemotaxis|chemokine-mediated signaling pathway|positive regulation of ERK1 and ERK2 cascade|cellular response to interfer…	path:apla04060,path:apla04620,path:apla04623,path:apla05132	Cytokine-cytokine receptor interaction|Toll-like receptor signaling pathway|Cytosolic DNA-sensing pathway|Salmonella infection
LOC101800938	1292.39753875917	123.243886742084	2461.55119077625	19.9730084456651	4.31997975079131	6.25939962037033e-77	9.02793207246013e-75	Up	11.7788	7.3005	7.00031	164.137	221.379	188.89	GeneID:101800938	C-C motif chemokine 4	GO:0002548,GO:0005615,GO:0006954,GO:0007186,GO:0008009,GO:0030593,GO:0035690,GO:0043547,GO:0048020,GO:0048245,GO:0048247,GO:0070098,GO:0070374,GO:0071346,GO:0071347,GO:0071356	monocyte chemotaxis|extracellular space|inflammatory response|G protein-coupled receptor signaling pathway|chemokine activity|neutrophil chemotaxis|cellular response to drug|positive regulation of GTPase activity|CCR chemokine receptor binding|eosinophil chemotaxis|lymphocyte chemotaxis|chemokine-mediated signaling pathway|positive regulation of ERK1 and ERK2 cascade|cellular response to interfer…	path:apla04060,path:apla04620,path:apla04623,path:apla05132	Cytokine-cytokine receptor interaction|Toll-like receptor signaling pathway|Cytosolic DNA-sensing pathway|Salmonella infection
LOC101800956	135.189615959114	75.4261962441758	194.953035674053	2.58468602928	1.36998904204459	2.10978521237339e-13	5.06313346390372e-12	Up	0.430972	0.421708	0.227715	0.863046	1.17814	1.09117	GeneID:101800956	lymphoid-restricted membrane protein	GO:0000785,GO:0005789,GO:0005813,GO:0007052,GO:0007344,GO:0016021,GO:0031965,GO:0035046,GO:0051028,GO:0051984,GO:0072686,GO:0097431	chromatin|endoplasmic reticulum membrane|centrosome|mitotic spindle organization|pronuclear fusion|integral component of membrane|nuclear membrane|pronuclear migration|mRNA transport|positive regulation of chromosome segregation|mitotic spindle|mitotic spindle pole
LOC101800964	27.4986081939415	14.6549004531963	40.3423159346866	2.7528208781444	1.46091073902173	0.000303698291816781	0.001974860443135	Up	3.65897	1.2882	2.31469	6.59366	5.93719	8.72714	GeneID:101800964	interleukin-8	GO:0001525,GO:0002232,GO:0002269,GO:0002548,GO:0005125,GO:0005153,GO:0005615,GO:0006954,GO:0006955,GO:0008009,GO:0008083,GO:0010628,GO:0030097,GO:0030593,GO:0030595,GO:0036446,GO:0042060,GO:0042119,GO:0048147,GO:0048246,GO:0048247,GO:0050729,GO:0061844,GO:0070098,GO:0071222	angiogenesis|leukocyte chemotaxis involved in inflammatory response|leukocyte activation involved in inflammatory response|monocyte chemotaxis|cytokine activity|interleukin-8 receptor binding|extracellular space|inflammatory response|immune response|chemokine activity|growth factor activity|positive regulation of gene expression|hemopoiesis|neutrophil chemotaxis|leukocyte chemotaxis|myofibroblast…	path:apla04060	Cytokine-cytokine receptor interaction
LOC101801566	200.411940953327	126.730463347069	274.093418559586	2.16280609508184	1.11290432724919	6.60538207757718e-13	1.52431081127833e-11	Up	0.22232	0.278805	0.232573	0.395176	0.48586	0.510927	GeneID:101801566	elongation of very long chain fatty acids protein 4	GO:0005783,GO:0006636,GO:0009922,GO:0019367,GO:0030176,GO:0034626,GO:0035338,GO:0042761,GO:0102336,GO:0102337,GO:0102338,GO:0102756	endoplasmic reticulum|unsaturated fatty acid biosynthetic process|fatty acid elongase activity|fatty acid elongation, saturated fatty acid|integral component of endoplasmic reticulum membrane|fatty acid elongation, polyunsaturated fatty acid|long-chain fatty-acyl-CoA biosynthetic process|very long-chain fatty acid biosynthetic process|3-oxo-arachidoyl-CoA synthase activity|3-oxo-cerotoyl-CoA synt…	path:apla00062,path:apla01040	Fatty acid elongation|Biosynthesis of unsaturated fatty acids
LOC101801932	33.6055511923095	16.5639676811881	50.6471347034308	3.05766925402489	1.61243235981039	1.32106675822255e-05	0.000118788939238428	Up	0.299659	0.280185	0.408534	0.622437	1.02262	1.0303	GeneID:101801932	thiamine transporter 2	GO:0015234,GO:0015888,GO:0016021	thiamine transmembrane transporter activity|thiamine transport|integral component of membrane
LOC101801995	22.4401673222666	30.2638313342225	14.6165033103106	0.482969361971768	-1.04999642287261	0.0182470136213643	0.0641894335270579	Down	2.02646	1.13679	1.09575	0.625979	0.440549	0.780583	GeneID:101801995	retinol dehydrogenase 8	GO:0004303,GO:0004745,GO:0005737,GO:0005887,GO:0006694,GO:0006703,GO:0007601,GO:0050896,GO:0052650	estradiol 17-beta-dehydrogenase activity|retinol dehydrogenase activity|cytoplasm|integral component of plasma membrane|steroid biosynthetic process|estrogen biosynthetic process|visual perception|response to stimulus|NADP-retinol dehydrogenase activity	path:apla00830	Retinol metabolism
LOC101802072	408.931409253393	132.031137046097	685.831681460689	5.19446925024389	2.37697634794405	4.23341673309627e-75	5.60170362765573e-73	Up	3.69384	2.89602	3.25168	15.2749	16.104	14.7786	GeneID:101802072	uncharacterized LOC101802072			path:apla04060	Cytokine-cytokine receptor interaction
LOC101802145	205.735495396617	97.1415115087616	314.329479284473	3.23578946222308	1.69411774136245	1.18400512821525e-25	5.95014145095769e-24	Up	0.557902	0.678092	0.544852	2.11026	1.74725	1.76676	GeneID:101802145	sulfate transporter	GO:0001503,GO:0005886,GO:0005887,GO:0006811,GO:0008271,GO:0015106,GO:0015108,GO:0015116,GO:0015301,GO:0016020,GO:0016021,GO:0016324,GO:0019531,GO:0031528,GO:0042391,GO:0050428,GO:0070062,GO:1902358	ossification|plasma membrane|integral component of plasma membrane|ion transport|secondary active sulfate transmembrane transporter activity|bicarbonate transmembrane transporter activity|chloride transmembrane transporter activity|sulfate transmembrane transporter activity|anion:anion antiporter activity|membrane|integral component of membrane|apical plasma membrane|oxalate transmembrane transpo…
LOC101802261	39.9458001436132	18.1797641933962	61.7118360938302	3.39453446355739	1.76321373259388	2.46231295155987e-07	3.06154652589206e-06	Up	0.117672	0.149791	0.183582	0.508731	0.437582	0.522123	GeneID:101802261	thiamine transporter 2	GO:0015234,GO:0015888,GO:0016021	thiamine transmembrane transporter activity|thiamine transport|integral component of membrane
LOC101802417	727.50809633179	468.868121174745	986.148071488834	2.10325255003059	1.07262209343671	2.09931327561016e-30	1.27220148630779e-28	Up	14.3025	15.4109	15.7942	33.2665	30.9304	31.2412	GeneID:101802417	cytosolic 5'-nucleotidase 1B	GO:0000166,GO:0000287,GO:0005829,GO:0008253,GO:0009116,GO:0009117,GO:0046085	nucleotide binding|magnesium ion binding|cytosol|5'-nucleotidase activity|nucleoside metabolic process|nucleotide metabolic process|adenosine metabolic process	path:apla00230,path:apla00240,path:apla00760	Purine metabolism|Pyrimidine metabolism|Nicotinate and nicotinamide metabolism
LOC101802673	20.1027431092533	27.2772444134925	12.928241805014	0.473957032060728	-1.07717182150801	0.0217335178196228	0.0740406310267191	Down	0.388885	0.666294	0.363309	0.258011	0.0914976	0.223849	GeneID:101802673	cadherin EGF LAG seven-pass G-type receptor 2-like	GO:0004930,GO:0005509,GO:0005737,GO:0005886,GO:0006355,GO:0007156,GO:0007186,GO:0016021,GO:0016055,GO:0021999,GO:0022407,GO:0048813,GO:0060071	G protein-coupled receptor activity|calcium ion binding|cytoplasm|plasma membrane|regulation of transcription, DNA-templated|homophilic cell adhesion via plasma membrane adhesion molecules|G protein-coupled receptor signaling pathway|integral component of membrane|Wnt signaling pathway|neural plate anterior/posterior regionalization|regulation of cell-cell adhesion|dendrite morphogenesis|Wnt sign…
LOC101802744	109.400237212496	69.5589127038122	149.241561721179	2.14554189995267	1.10134207552754	6.02197235873672e-08	8.32741201630487e-07	Up	1.01229	0.996441	0.762321	1.84494	1.7569	2.19025	GeneID:101802744	carbonic anhydrase 2	GO:0004089,GO:0005623,GO:0005737,GO:0005886,GO:0008270,GO:0071244	carbonate dehydratase activity|cell|cytoplasm|plasma membrane|zinc ion binding|cellular response to carbon dioxide	path:apla00910	Nitrogen metabolism
LOC101802866	4984.70011852899	800.620041040318	9168.78019601767	11.4520992805824	3.51754017740878	0	0	Up	8.51727	8.51699	7.36113	85.6254	85.4732	85.9865	GeneID:101802866	poly [ADP-ribose] polymerase 12	GO:0003723,GO:0003950,GO:0005634,GO:0046872	RNA binding|NAD+ ADP-ribosyltransferase activity|nucleus|metal ion binding
LOC101802909	248.844984003733	150.761604979925	346.928363027542	2.30117186052602	1.20236873370096	1.59184849581169e-10	2.95485596590631e-09	Up	12.4228	12.5453	14.8525	33.742	36.5066	26.0278	GeneID:101802909	C-C motif chemokine 4 homolog	GO:0002548,GO:0005615,GO:0006954,GO:0007186,GO:0008009,GO:0030593,GO:0043547,GO:0048020,GO:0048245,GO:0048247,GO:0070098,GO:0070374,GO:0071346,GO:0071347,GO:0071356	monocyte chemotaxis|extracellular space|inflammatory response|G protein-coupled receptor signaling pathway|chemokine activity|neutrophil chemotaxis|positive regulation of GTPase activity|CCR chemokine receptor binding|eosinophil chemotaxis|lymphocyte chemotaxis|chemokine-mediated signaling pathway|positive regulation of ERK1 and ERK2 cascade|cellular response to interferon-gamma|cellular response…	path:apla04060,path:apla04620,path:apla04623,path:apla05132	Cytokine-cytokine receptor interaction|Toll-like receptor signaling pathway|Cytosolic DNA-sensing pathway|Salmonella infection
LOC101802962	7.03322660385047	11.6903980485533	2.37605515914762	0.20324843938412	-2.29868382008489	0.00880111181181463	0.0354874016387482	Down	0.127267	0.223117	0.140044	0	0.0287474	0.057516	GeneID:101802962	protein NDNF	GO:0001764,GO:0005539,GO:0005576,GO:0008201,GO:0010811,GO:0010976,GO:0019800,GO:0030198,GO:0031012,GO:0043524	neuron migration|glycosaminoglycan binding|extracellular region|heparin binding|positive regulation of cell-substrate adhesion|positive regulation of neuron projection development|peptide cross-linking via chondroitin 4-sulfate glycosaminoglycan|extracellular matrix organization|extracellular matrix|negative regulation of neuron apoptotic process
LOC101803211	31.2720520841488	3.58040659393937	58.9636975743582	16.4684362033539	4.04163166216909	1.04567091079519e-17	3.38914866211214e-16	Up	0.0905541	0.0590145	0	0.884513	0.643726	0.835514	GeneID:101803211	uncharacterized LOC101803211
LOC101803350	85.2048041650668	23.4387416678617	146.970866662272	6.27042478409978	2.64856318037274	6.92473636346627e-26	3.55428728008092e-24	Up	0.33492	0.149925	0.184494	1.38389	1.28914	1.04115	GeneID:101803350	nuclear GTPase SLIP-GC-like	GO:0003924,GO:0005525,GO:0016607,GO:0033262,GO:0043066,GO:0071222,GO:0097752	GTPase activity|GTP binding|nuclear speck|regulation of nuclear cell cycle DNA replication|negative regulation of apoptotic process|cellular response to lipopolysaccharide|regulation of DNA stability
LOC101803633	7.58181101583717	1.94495164619165	13.2186703854827	6.7964005230494	2.76477087541655	0.00147362958253174	0.0078602660757601	Up	0.01831	0.0369645	0.0182939	0.219999	0.172033	0.208061	GeneID:101803633	sulfotransferase family cytosolic 2B member 1	GO:0000103,GO:0003676,GO:0004027,GO:0005634,GO:0005737,GO:0005783,GO:0005829,GO:0008202,GO:0008203,GO:0008285,GO:0015485,GO:0043231,GO:0045606,GO:0050294,GO:0050427,GO:0070062,GO:1990239	sulfate assimilation|nucleic acid binding|alcohol sulfotransferase activity|nucleus|cytoplasm|endoplasmic reticulum|cytosol|steroid metabolic process|cholesterol metabolic process|negative regulation of cell proliferation|cholesterol binding|intracellular membrane-bounded organelle|positive regulation of epidermal cell differentiation|steroid sulfotransferase activity|3'-phosphoadenosine 5'-phosp…	path:apla00140	Steroid hormone biosynthesis
LOC101803782	2.11677240952779	4.23354481905559	0	0	-Inf	0.0214471555906659	0.0733536459768019	Down	0.0811883	0.0319113	0.0161084	0	0	0	GeneID:101803782	astacin-like metalloendopeptidase	GO:0004222,GO:0005737,GO:0005886,GO:0007155,GO:0008233,GO:0008270,GO:0009566,GO:0010954,GO:0030133,GO:0060468,GO:0060473,GO:0070001,GO:0070002,GO:2000360	metalloendopeptidase activity|cytoplasm|plasma membrane|cell adhesion|peptidase activity|zinc ion binding|fertilization|positive regulation of protein processing|transport vesicle|prevention of polyspermy|cortical granule|aspartic-type peptidase activity|glutamic-type peptidase activity|negative regulation of binding of sperm to zona pellucida
LOC101803823	45.2158556755756	25.9747436614274	64.4569676897238	2.48152468913264	1.31122680833724	3.0145532995366e-05	0.000249735222511295	Up	0.443533	0.725507	0.656404	1.71569	1.37168	1.15407	GeneID:101803823	gamma-aminobutyric acid receptor subunit pi	GO:0004890,GO:0005230,GO:0005254,GO:0005887,GO:0007165,GO:0007268,GO:0030054,GO:0034220,GO:0034707,GO:0042391,GO:0043005,GO:0045202,GO:0045211,GO:0050877,GO:1902711	GABA-A receptor activity|extracellular ligand-gated ion channel activity|chloride channel activity|integral component of plasma membrane|signal transduction|chemical synaptic transmission|cell junction|ion transmembrane transport|chloride channel complex|regulation of membrane potential|neuron projection|synapse|postsynaptic membrane|nervous system process|GABA-A receptor complex	path:apla04080	Neuroactive ligand-receptor interaction
LOC101803976	15.4381843709086	9.44595054433152	21.4304181974858	2.26874130844842	1.18189211615197	0.0291659556389961	0.0937091954068257	Up	0.336816	0.170639	0.14544	0.617464	0.5479	0.27807	GeneID:101803976	soluble scavenger receptor cysteine-rich domain-containing protein SSC5D	GO:0001968,GO:0005044,GO:0005615,GO:0005622,GO:0005737,GO:0007275,GO:0009897,GO:0042494,GO:0043236,GO:0045087,GO:0050829,GO:0050830,GO:0050840,GO:0062023,GO:2000483	fibronectin binding|scavenger receptor activity|extracellular space|intracellular|cytoplasm|multicellular organism development|external side of plasma membrane|detection of bacterial lipoprotein|laminin binding|innate immune response|defense response to Gram-negative bacterium|defense response to Gram-positive bacterium|extracellular matrix binding|collagen-containing extracellular matrix|negativ…
LOC101804095	109.43357789024	66.6375028684158	152.229652912065	2.28444413970106	1.19184316552226	4.988012492843e-09	7.87974854154158e-08	Up	1.49401	1.31933	1.57356	3.07112	2.77045	3.49079	GeneID:101804095	serine protease inhibitor 2.1	GO:0004867,GO:0005615,GO:0010951,GO:0034097,GO:0043434	serine-type endopeptidase inhibitor activity|extracellular space|negative regulation of endopeptidase activity|response to cytokine|response to peptide hormone
LOC101804340	4.57953301967527	7.80429381786912	1.35477222148141	0.173593185123227	-2.52621778294546	0.0268406225186686	0.0877430413841245	Down	0.0953421	0.187782	0.0473433	0.0219707	0.0234681	0.0475263	GeneID:101804340	uncharacterized LOC101804340	GO:0003823,GO:0006910,GO:0006911,GO:0006958,GO:0009897,GO:0034987,GO:0042571,GO:0042742,GO:0045087,GO:0050853,GO:0050871	antigen binding|phagocytosis, recognition|phagocytosis, engulfment|complement activation, classical pathway|external side of plasma membrane|immunoglobulin receptor binding|immunoglobulin complex, circulating|defense response to bacterium|innate immune response|B cell receptor signaling pathway|positive regulation of B cell activation
LOC101804439	38.9264287404779	1.95460924131748	75.8982482396384	38.8303946565196	5.27911446518063	2.23182370157572e-18	7.64598414437686e-17	Up	0.0406711	0.0413916	0	1.41975	0.802787	0.927976	GeneID:101804439	butyrophilin subfamily 1 member A1	GO:0005102,GO:0009897,GO:0016021,GO:0050776,GO:0050852	signaling receptor binding|external side of plasma membrane|integral component of membrane|regulation of immune response|T cell receptor signaling pathway
LOC101804639	340.664155551982	29.50615242563	651.822158678334	22.0910591552472	4.46539068521438	7.80691400643921e-70	9.62385647135664e-68	Up	0.076061	0.218103	0.242039	4.76817	3.82068	3.83609	GeneID:101804639	atrial natriuretic peptide receptor 1-like	GO:0001653,GO:0004383,GO:0004672,GO:0005524,GO:0005525,GO:0005622,GO:0005886,GO:0006182,GO:0007165,GO:0007166,GO:0007168,GO:0007589,GO:0008217,GO:0008528,GO:0010753,GO:0016021,GO:0016525,GO:0016941,GO:0017046,GO:0019901,GO:0019934,GO:0030308,GO:0035810,GO:0035815,GO:0042417,GO:0042562,GO:0043114,GO:0043235,GO:0048662,GO:0097746,GO:1903779	peptide receptor activity|guanylate cyclase activity|protein kinase activity|ATP binding|GTP binding|intracellular|plasma membrane|cGMP biosynthetic process|signal transduction|cell surface receptor signaling pathway|receptor guanylyl cyclase signaling pathway|body fluid secretion|regulation of blood pressure|G protein-coupled peptide receptor activity|positive regulation of cGMP-mediated signali…
LOC101804640	54.8987298830907	73.4467097974043	36.350749968777	0.494926866963096	-1.01471273426995	0.000329974392745537	0.00212845289202544	Down	3.14824	2.81985	2.98778	1.61	1.47313	1.82849	GeneID:101804640	protein eva-1 homolog C	GO:0005576,GO:0005886,GO:0008201,GO:0016021,GO:0030246	extracellular region|plasma membrane|heparin binding|integral component of membrane|carbohydrate binding
LOC101804743	136.814559786232	83.8908364382079	189.738283134256	2.26172835067646	1.1774256620128	1.5312150571535e-10	2.84964061539677e-09	Up	1.94627	1.7157	2.14423	3.90405	3.60811	4.15671	GeneID:101804743	butyrophilin subfamily 1 member A1	GO:0005102,GO:0009897,GO:0016021,GO:0050776,GO:0050852	signaling receptor binding|external side of plasma membrane|integral component of membrane|regulation of immune response|T cell receptor signaling pathway
LOC101804833	24.8671014614445	33.7614385154846	15.9727644074045	0.473106748697293	-1.0797623543661	0.0102922252773235	0.0403931333809081	Down	0.342719	0.467625	0.5318	0.117243	0.206506	0.237813	GeneID:101804833	prostatic acid phosphatase	GO:0003993,GO:0005615,GO:0005622,GO:0005886,GO:0006144,GO:0006772,GO:0008253,GO:0009117,GO:0012506,GO:0016021,GO:0016311,GO:0016791,GO:0030175,GO:0042131,GO:0042803,GO:0046085,GO:0051289,GO:0051930,GO:0052642,GO:0060168	acid phosphatase activity|extracellular space|intracellular|plasma membrane|purine nucleobase metabolic process|thiamine metabolic process|5'-nucleotidase activity|nucleotide metabolic process|vesicle membrane|integral component of membrane|dephosphorylation|phosphatase activity|filopodium|thiamine phosphate phosphatase activity|protein homodimerization activity|adenosine metabolic process|protei…
LOC101804866	1.68975038090906	0	3.37950076181812	Inf	Inf	0.0467668269494884	0.135913530491298	Up	0	0	0	0.0460122	0.0252976	0.0513415	GeneID:101804866	C-type lectin domain family 2 member B	GO:0016021,GO:0030246	integral component of membrane|carbohydrate binding
LOC101804875	361.903197647526	73.8017485091739	650.004646785877	8.80744236981159	3.13872312969083	9.96148080708262e-69	1.19728698067127e-66	Up	2.21079	1.89957	2.115	14.26	16.8665	15.138	GeneID:101804875	E3 ubiquitin-protein ligase TRIM39-like	GO:0005739,GO:0005829,GO:0006915,GO:0008270,GO:0016567,GO:0016740,GO:0042802,GO:2000059,GO:2001235	mitochondrion|cytosol|apoptotic process|zinc ion binding|protein ubiquitination|transferase activity|identical protein binding|negative regulation of ubiquitin-dependent protein catabolic process|positive regulation of apoptotic signaling pathway
LOC101805050	13.7145458200831	8.45191675484653	18.9771748853198	2.24531019835681	1.16691477267966	0.0424878136727985	0.125702920328774	Up	0.195316	0.204042	0.175002	0.527024	0.33791	0.324351	GeneID:101805050	brain-specific homeobox/POU domain protein 3	GO:0003700,GO:0005634,GO:0043565	DNA-binding transcription factor activity|nucleus|sequence-specific DNA binding
LOC101805457	33.211993139794	13.6422379640355	52.7817483155525	3.86899484195327	1.95195880541762	3.43751954418941e-06	3.46708701998908e-05	Up	0.125984	0.127325	0.168058	0.403029	0.717459	0.580346	GeneID:101805457	E3 ubiquitin-protein ligase TRIM39-like	GO:0000122,GO:0001650,GO:0002820,GO:0003676,GO:0003677,GO:0004842,GO:0005634,GO:0005654,GO:0005730,GO:0005737,GO:0005768,GO:0005769,GO:0005829,GO:0006469,GO:0007283,GO:0008270,GO:0008283,GO:0016605,GO:0019789,GO:0031965,GO:0032720,GO:0032897,GO:0034314,GO:0042147,GO:0042802,GO:0045087,GO:0045814,GO:0046872,GO:0051091,GO:0051127,GO:0061630,GO:0070206,GO:0070534,GO:0072643,GO:0090281,GO:1900041,GO:…	negative regulation of transcription by RNA polymerase II|fibrillar center|negative regulation of adaptive immune response|nucleic acid binding|DNA binding|ubiquitin-protein transferase activity|nucleus|nucleoplasm|nucleolus|cytoplasm|endosome|early endosome|cytosol|negative regulation of protein kinase activity|spermatogenesis|zinc ion binding|cell proliferation|PML body|SUMO transferase activit…
LOC106014260	5203.77891766543	3281.09232357178	7126.46551175908	2.17197957538764	1.11901053655594	4.87521843542841e-34	3.38054209106654e-32	Up	20.4375	18.9511	18.5512	36.4742	37.3294	36.339	GeneID:106014260	A-kinase anchor protein 2	GO:0007015,GO:0007178,GO:0008104,GO:0019904,GO:0032991,GO:0051018,GO:0051291	actin filament organization|transmembrane receptor protein serine/threonine kinase signaling pathway|protein localization|protein domain specific binding|protein-containing complex|protein kinase A binding|protein heterooligomerization
LOC106014693	985.811541449405	652.763869704291	1318.85921319452	2.02042311838119	1.01465745479261	9.6690535939984e-09	1.47106286905315e-07	Up	26.3093	29.1508	24.4557	60.1069	68.6117	53.564	GeneID:106014693	BTB/POZ domain-containing protein KCTD12-like	GO:0003723,GO:0030054,GO:0042734,GO:0042802,GO:0045211,GO:0051260	RNA binding|cell junction|presynaptic membrane|identical protein binding|postsynaptic membrane|protein homooligomerization
LOC106014761	82.0759268479489	53.0556365556826	111.096217140215	2.09395691678524	1.06623175908834	4.62120786356942e-06	4.56205893335125e-05	Up	3.28615	2.4906	2.23715	5.32492	5.78621	4.83018	GeneID:106014761	palmitoyltransferase ZDHHC20-like	GO:0005783,GO:0005794,GO:0005886,GO:0006612,GO:0008270,GO:0016020,GO:0016409,GO:0018230,GO:0018345,GO:0019706,GO:0030173,GO:0048471	endoplasmic reticulum|Golgi apparatus|plasma membrane|protein targeting to membrane|zinc ion binding|membrane|palmitoyltransferase activity|peptidyl-L-cysteine S-palmitoylation|protein palmitoylation|protein-cysteine S-palmitoyltransferase activity|integral component of Golgi membrane|perinuclear region of cytoplasm
LOC106015872	20.020240224506	0.328125398119717	39.7123550508923	121.027982833573	6.91919684081029	1.1620564897048e-09	1.97180082744139e-08	Up	0.0128828	0	0	0.454931	0.469078	0.231997	GeneID:106015872	interleukin-7	GO:0001961,GO:0002360,GO:0005125,GO:0005139,GO:0005576,GO:0005615,GO:0006955,GO:0008083,GO:0010468,GO:0019221,GO:0030890,GO:0032722,GO:0043086,GO:0045453,GO:0045582,GO:0046622,GO:0048873,GO:2001237,GO:2001240	positive regulation of cytokine-mediated signaling pathway|T cell lineage commitment|cytokine activity|interleukin-7 receptor binding|extracellular region|extracellular space|immune response|growth factor activity|regulation of gene expression|cytokine-mediated signaling pathway|positive regulation of B cell proliferation|positive regulation of chemokine production|negative regulation of catalyti…	path:apla04060	Cytokine-cytokine receptor interaction
LOC106016586	129.643536636719	9.75993279505042	249.527140478388	25.566481421361	4.67618171869551	5.11338648124277e-76	7.09138204028504e-74	Up	0.0891898	0.0391718	0.0886898	1.26819	1.18105	1.12917	GeneID:106016586	uncharacterized LOC106016586
LOC106017738	591.88667714087	295.91086968152	887.86248460022	3.00043890092919	1.58517355201443	5.71534049667358e-54	5.8050954917974e-52	Up	11.3177	9.16031	9.87792	27.4697	27.4907	26.7236	GeneID:106017738	synaptojanin-2-binding protein	GO:0001937,GO:0005739,GO:0006605,GO:0007266,GO:0007268,GO:0008022,GO:0008593,GO:0010596,GO:0016323,GO:0016525,GO:0030054,GO:0030100,GO:0031307,GO:0031594,GO:0035255,GO:0043005,GO:0043113,GO:0045197,GO:0048312,GO:0070373,GO:0097120,GO:0098609,GO:0098839,GO:1903671	negative regulation of endothelial cell proliferation|mitochondrion|protein targeting|Rho protein signal transduction|chemical synaptic transmission|protein C-terminus binding|regulation of Notch signaling pathway|negative regulation of endothelial cell migration|basolateral plasma membrane|negative regulation of angiogenesis|cell junction|regulation of endocytosis|integral component of mitochond…
LOC106018440	7.30780302572623	0.328125398119717	14.2874806533327	43.5427453504222	5.44436046655167	4.93858789867507e-06	4.84882595388636e-05	Up	0.0181458	0	0	0.123916	0.222948	0.273606	GeneID:106018440	angiopoietin-related protein 7-like	GO:0005576	extracellular region
LOC106020333	10.8243737711382	16.2489556946054	5.39979184767106	0.332316239219224	-1.58937130029677	0.0174375176700094	0.0620072281446118	Down	0	0	0	0	0	0	GeneID:106020333	uncharacterized LOC106020333
LOC110351189	13.1307088908845	4.54649733391067	21.7149204478583	4.77618677699304	2.25585925556687	0.000290251869711742	0.00189939989132584	Up	0.102644	0.104785	0.0775012	0.64028	0.51977	0.400715	GeneID:110351189	butyrophilin subfamily 3 member A2	GO:0005102,GO:0009897,GO:0016021,GO:0050776,GO:0050852	signaling receptor binding|external side of plasma membrane|integral component of membrane|regulation of immune response|T cell receptor signaling pathway
LOC110351494	205.697050557672	85.1233313073765	326.270769807968	3.83291824693537	1.93844322694126	4.78990843161031e-34	3.33743233377369e-32	Up	0.296156	0.364049	0.27291	1.08434	1.08315	1.3819	GeneID:110351494	voltage-dependent P/Q-type calcium channel subunit alpha-1A-like
LOC110351730	5.2651604172838	1.30318724264097	9.22713359192664	7.08043578851142	2.82383815841221	0.0256682957683393	0.0847559134310342	Up	0.022076	0	0	0	0.27196	0.158371	GeneID:110351730	cysteine-rich venom protein-like
LOC110353866	5691.67635450579	449.1105277226	10934.242181289	24.3464392534629	4.6056388837449	0	0	Up	4.42802	4.52322	4.51821	100.278	105.789	102.521	GeneID:110353866	interferon-induced, double-stranded RNA-activated protein kinase	GO:0000186,GO:0001819,GO:0003725,GO:0004672,GO:0004694,GO:0004715,GO:0005524,GO:0005634,GO:0005737,GO:0005829,GO:0006412,GO:0006468,GO:0009615,GO:0009636,GO:0017148,GO:0022626,GO:0030968,GO:0032496,GO:0032722,GO:0032874,GO:0033197,GO:0033689,GO:0034198,GO:0035455,GO:0042802,GO:0043065,GO:0043066,GO:0045071,GO:0045087,GO:0046777,GO:0048471,GO:0051092,GO:0051607,GO:1900225,GO:1901224,GO:1901532,GO:…	activation of MAPKK activity|positive regulation of cytokine production|double-stranded RNA binding|protein kinase activity|eukaryotic translation initiation factor 2alpha kinase activity|non-membrane spanning protein tyrosine kinase activity|ATP binding|nucleus|cytoplasm|cytosol|translation|protein phosphorylation|response to virus|response to toxic substance|negative regulation of translation|c…	path:apla04141,path:apla04217,path:apla05164,path:apla05168	Protein processing in endoplasmic reticulum|Necroptosis|Influenza A|Herpes simplex infection
LOC110354195	47.1386297632069	29.9101889671364	64.3670705592775	2.15201149782104	1.1056857859824	0.00225965621482356	0.0113438989162549	Up	0.237911	0.307447	0.158079	0.472334	0.627075	0.50508	GeneID:110354195	mesothelin-like protein	GO:0007160,GO:0009986,GO:0016021	cell-matrix adhesion|cell surface|integral component of membrane
LOC110354301	23.5698300284721	1.62717033377365	45.5124897231706	27.9703290912516	4.80582532315708	6.01071183437313e-16	1.75490884184542e-14	Up	0.0864576	0	0.17494	3.64339	3.79716	2.51754	GeneID:110354301	C-C motif chemokine 3
LOC113839616	53.0668473646108	3.26262528152137	102.8710694477	31.5301515102988	4.97866019743736	5.21049017807146e-35	3.70201477036082e-33	Up	0.601601	0	0.100062	8.36505	8.94361	6.81142	GeneID:113839616	oxysterol-binding protein 2-like
LOC113839799	42.8345932055542	57.2650373869236	28.4041490241847	0.496012057623677	-1.01155290318157	0.00168604296108471	0.00884605224726258	Down	5.31904	5.47312	4.42183	4.17009	1.94945	3.34561	GeneID:113839799	platelet-activating factor receptor-like	GO:0001530,GO:0001816,GO:0001875,GO:0004992,GO:0005543,GO:0005622,GO:0005886,GO:0006935,GO:0006954,GO:0016021,GO:0032959,GO:0048015	lipopolysaccharide binding|cytokine production|lipopolysaccharide receptor activity|platelet activating factor receptor activity|phospholipid binding|intracellular|plasma membrane|chemotaxis|inflammatory response|integral component of membrane|inositol trisphosphate biosynthetic process|phosphatidylinositol-mediated signaling
LOC113839921	27.4347212684588	38.6374575921985	16.231984944719	0.420110068215165	-1.25116073350941	0.00742438526328859	0.0308149377417011	Down	0.34913	0.567012	0.299907	0.253847	0.129124	0.132228	GeneID:113839921	CMRF35-like molecule 1	GO:0001786,GO:0005886,GO:0007155,GO:0008429,GO:0016020,GO:0016021,GO:0030889,GO:0032516,GO:0033007,GO:0034125,GO:0038023,GO:0043305,GO:0043312,GO:0043407,GO:0048147,GO:0050776,GO:0050856,GO:0050859,GO:0051134,GO:0060101,GO:0070062,GO:0070821,GO:0101003,GO:1902564,GO:1902567,GO:1902569,GO:2000417	phosphatidylserine binding|plasma membrane|cell adhesion|phosphatidylethanolamine binding|membrane|integral component of membrane|negative regulation of B cell proliferation|positive regulation of phosphoprotein phosphatase activity|negative regulation of mast cell activation involved in immune response|negative regulation of MyD88-dependent toll-like receptor signaling pathway|signaling receptor…
LOC113840073	48.0116299181259	68.3053864179521	27.7178734182997	0.405793376948306	-1.30118277617478	2.26291393240866e-05	0.000191875412387596	Down	9.19798	9.4127	8.38364	4.02786	1.32166	4.24418	GeneID:113840073	methyltransferase-like protein 27
LOC113840127	11.8371417564713	17.8771557642429	5.79712774869981	0.32427573072306	-1.62470704049134	0.0102905705934804	0.0403931333809081	Down	0.0753286	0.0760144	0.0905389	0	0.0150504	0	GeneID:113840127	uncharacterized LOC113840127	GO:0005579,GO:0005615,GO:0006958,GO:0019835,GO:0043065,GO:0045087	membrane attack complex|extracellular space|complement activation, classical pathway|cytolysis|positive regulation of apoptotic process|innate immune response
LOC113840163	4.74419326190835	0.323639845844738	9.16474667797197	28.3177327997142	4.82363385855885	0.00063941404217935	0.00381198759751241	Up	0	0	0	0.0400567	0.0258846	0.0266905	GeneID:113840163	interferon	GO:0005125,GO:0005126,GO:0005615,GO:0051607	cytokine activity|cytokine receptor binding|extracellular space|defense response to virus
LOC113840164	2.03957353793076	0	4.07914707586152	Inf	Inf	0.032446571501809	0.10175622978269	Up	0	0	0	0.0284201	0.00409148	0	GeneID:113840164	interferon-like	GO:0005125,GO:0005126,GO:0005615,GO:0051607	cytokine activity|cytokine receptor binding|extracellular space|defense response to virus
LOC113840165	5.61506543087346	0.323639845844738	10.9064910159022	33.699469196801	5.07465396246145	0.000251811875553088	0.00167136800787031	Up	0	0	0	0	0.0123211	0	GeneID:113840165	interferon	GO:0005125,GO:0005126,GO:0005615,GO:0051607	cytokine activity|cytokine receptor binding|extracellular space|defense response to virus
LOC113840231	2103.67212514756	1081.62670885972	3125.71754143541	2.88983021206145	1.53098473168349	8.62999968037423e-17	2.61492616365625e-15	Up	96.2839	100.714	123.241	309.752	309.242	336.083	GeneID:113840231	avidin-like
LOC113840377	12.9995016775261	18.2142522669125	7.78475108813976	0.427398883800534	-1.22634495464242	0.0402962897314217	0.120404679261714	Down	0.306046	0.130968	0.34901	0.0511677	0.0707062	0.199821	GeneID:113840377	transmembrane protein 271-like	GO:0016021	integral component of membrane
LOC113840493	2.76595163206682	5.53190326413364	0	0	-Inf	0.00579764863314495	0.0249527893833243	Down	0.299643	0.0950346	0.182805	0	0	0	GeneID:113840493	cohesin subunit SA-3-like	GO:0000775,GO:0000795,GO:0005615,GO:0005634,GO:0007130,GO:0030893	chromosome, centromeric region|synaptonemal complex|extracellular space|nucleus|synaptonemal complex assembly|meiotic cohesin complex	path:apla04114	Oocyte meiosis
LOC113840914	52.7631817458293	32.5151671077348	73.0111963839238	2.24545044292747	1.16700488220133	5.56886087150889e-05	0.000434395242562319	Up	0.776819	0.649584	0.661748	1.06421	1.28657	1.38693	GeneID:113840914	echinoderm microtubule-associated protein-like 6	GO:0005737,GO:0005874,GO:0008017,GO:0015630	cytoplasm|microtubule|microtubule binding|microtubule cytoskeleton
LOC113840920	5.05822227042269	8.43708711686984	1.67935742397554	0.199044694064814	-2.32883568087285	0.0286540590896513	0.0924765035242873	Down	0.105026	0.174209	0.0848569	0.054452	0	0.0212197	GeneID:113840920	protein O-GlcNAcase-like	GO:0004402,GO:0005634,GO:0005739,GO:0006044,GO:0006612,GO:0007568,GO:0009100,GO:0010524,GO:0010616,GO:0016231,GO:0031343,GO:0032024,GO:0043243,GO:0045862,GO:0046060,GO:0046326,GO:0048545,GO:0051054,GO:0051901,GO:0051928,GO:0060051,GO:0060124,GO:0070265,GO:0102166,GO:0102167,GO:0102571	histone acetyltransferase activity|nucleus|mitochondrion|N-acetylglucosamine metabolic process|protein targeting to membrane|aging|glycoprotein metabolic process|positive regulation of calcium ion transport into cytosol|negative regulation of cardiac muscle adaptation|beta-N-acetylglucosaminidase activity|positive regulation of cell killing|positive regulation of insulin secretion|positive regula…
LOC113840976	52.9599707121183	7.8142946582829	98.1056467659537	12.5546387813729	3.65014861526748	1.11866040633842e-25	5.68114050726023e-24	Up	0.0621017	0.042241	0.104663	1.12605	0.591232	0.752778	GeneID:113840976	GTPase IMAP family member 1-like	GO:0000139,GO:0005525,GO:0005783,GO:0005789,GO:0016021,GO:0030183,GO:0030217	Golgi membrane|GTP binding|endoplasmic reticulum|endoplasmic reticulum membrane|integral component of membrane|B cell differentiation|T cell differentiation
LOC113841015	14.071926907264	8.80349965020497	19.3403541643231	2.19689384140235	1.13546515734303	0.0448456838394734	0.131358508939221	Up	0.338738	0.119904	0.0729839	0.404952	0.304563	0.263396	GeneID:113841015	serine/threonine-protein kinase RIO2-like	GO:0004672,GO:0004674,GO:0005524,GO:0005634,GO:0005654,GO:0005737,GO:0005829,GO:0007049,GO:0030071,GO:0030490,GO:0030688,GO:0042274,GO:0046777,GO:0046872,GO:2000208,GO:2000234	protein kinase activity|protein serine/threonine kinase activity|ATP binding|nucleus|nucleoplasm|cytoplasm|cytosol|cell cycle|regulation of mitotic metaphase/anaphase transition|maturation of SSU-rRNA|preribosome, small subunit precursor|ribosomal small subunit biogenesis|protein autophosphorylation|metal ion binding|positive regulation of ribosomal small subunit export from nucleus|positive regu…	path:apla03008	Ribosome biogenesis in eukaryotes
LOC113841028	281.691699969401	394.825188987116	168.558210951686	0.426918584865634	-1.22796712670361	0.000739476095482702	0.00432851612221876	Down	12.1308	13.2029	12.9679	6.72315	8.35963	1.08996	GeneID:113841028	ATP synthase subunit alpha, mitochondrial	GO:0005524,GO:0005753,GO:0005886,GO:0015986,GO:0045261,GO:0046933	ATP binding|mitochondrial proton-transporting ATP synthase complex|plasma membrane|ATP synthesis coupled proton transport|proton-transporting ATP synthase complex, catalytic core F(1)|proton-transporting ATP synthase activity, rotational mechanism	path:apla00190	Oxidative phosphorylation
LOC113841552	5.86875373770068	10.7281063702811	1.00940110512025	0.0940894012681011	-3.40982397053115	0.00488623301981477	0.0216244672736387	Down	0.39992	0.667511	0.150972	0	0	0.101409	GeneID:113841552	uncharacterized LOC113841552
LOC113841577	21.0353253455773	29.8391066213126	12.2315440698419	0.409916564362068	-1.28659780571933	0.00828472391172629	0.0337353396326449	Down	1.19305	3.49639	3.89699	1.17606	1.15442	0.891342	GeneID:113841577	keratin, type I cytoskeletal 18-like
LOC113841944	5.73351163684897	10.101858095283	1.36516517841493	0.135140007465793	-2.88747325495344	0.0051659212580025	0.0226882102022442	Down	2.27057	1.25936	1.03631	0.209975	0.29302	0.142591	GeneID:113841944	B9 domain-containing protein 2-like	GO:0005634,GO:0005737,GO:0005813,GO:0016020,GO:0035869,GO:0036038,GO:0036064,GO:0043015,GO:0060271	nucleus|cytoplasm|centrosome|membrane|ciliary transition zone|MKS complex|ciliary basal body|gamma-tubulin binding|cilium assembly
LOC113841983	7.58429203984174	2.2641059397614	12.9044781399221	5.69959113365604	2.51085842969777	0.00325591046048512	0.0153967201874023	Up	0	0.103407	0.102192	0.385013	0.305549	0.415488	GeneID:113841983	uncharacterized LOC113841983
LOC113842133	1516.1859704242	755.974211679036	2276.39772916936	3.01121082439231	1.5903437192408	7.217135330877e-46	6.42547795538512e-44	Up	4.25053	4.39592	3.91665	11.1706	12.4593	11.216	GeneID:113842133	E3 SUMO-protein ligase RanBP2-like	GO:0001975,GO:0003723,GO:0003755,GO:0005634,GO:0005635,GO:0005642,GO:0005643,GO:0005737,GO:0005739,GO:0005813,GO:0006111,GO:0006457,GO:0006607,GO:0008536,GO:0016925,GO:0019789,GO:0031965,GO:0033133,GO:0042405,GO:0043547,GO:0044614,GO:0044615,GO:0044877,GO:0046872,GO:0051028,GO:0051642,GO:1990723	response to amphetamine|RNA binding|peptidyl-prolyl cis-trans isomerase activity|nucleus|nuclear envelope|annulate lamellae|nuclear pore|cytoplasm|mitochondrion|centrosome|regulation of gluconeogenesis|protein folding|NLS-bearing protein import into nucleus|Ran GTPase binding|protein sumoylation|SUMO transferase activity|nuclear membrane|positive regulation of glucokinase activity|nuclear inclusi…	path:apla03013	RNA transport
LOC113842145	2.0217653752886	0	4.04353075057721	Inf	Inf	0.0326964944094888	0.102450910029993	Up	0	0	0	0	0.0223378	0.157686	GeneID:113842145	cadherin-17-like
LOC113842279	26.3756572060766	41.5929888922915	11.1583255198617	0.26827419276737	-1.89821981687217	8.65950896929508e-06	8.14716881044638e-05	Down	2.05723	2.0998	1.94249	0.189136	0.0752784	0.943609	GeneID:113842279	protein YIF1B-like
LOC113842551	54.3504161106772	33.7845527674354	74.916279453919	2.21747139793812	1.14891549603977	0.000575012327966045	0.0034714955237565	Up	1.19866	1.36928	1.28896	2.38269	3.28016	2.14588	GeneID:113842551	class E basic helix-loop-helix protein 22	GO:0000981,GO:0005634,GO:0022008,GO:0046983	DNA-binding transcription factor activity, RNA polymerase II-specific|nucleus|neurogenesis|protein dimerization activity
LOC113842862	3.09352422200996	0	6.18704844401993	Inf	Inf	0.0394709202026328	0.118453824819512	Up	0	0	0	0.0531632	0.248758	0.0424309	GeneID:113842862	lipoxygenase homology domain-containing protein 1-like	GO:0004096,GO:0007605,GO:0020037,GO:0032420	catalase activity|sensory perception of sound|heme binding|stereocilium
LOC113842870	15.7519723637407	7.13147379368153	24.3724709337999	3.41759244146615	1.77298036139859	0.00168702803189031	0.00884800192871053	Up	0.0645193	0.132169	0.283906	0.742051	0.381522	0.390502	GeneID:113842870	class E basic helix-loop-helix protein 22-like	GO:0000981,GO:0005634,GO:0022008,GO:0046983	DNA-binding transcription factor activity, RNA polymerase II-specific|nucleus|neurogenesis|protein dimerization activity
LOC113842963	186.909931811561	20.1419481945801	353.677915428541	17.5592704346102	4.13416099885884	4.04873113763471e-93	7.5837466491046e-91	Up	0.0770129	0.103501	0.193179	2.95968	2.60255	2.10678	GeneID:113842963	uncharacterized LOC113842963	GO:0005525,GO:0005739,GO:0005783,GO:0005794,GO:0005829,GO:0070232	GTP binding|mitochondrion|endoplasmic reticulum|Golgi apparatus|cytosol|regulation of T cell apoptotic process
LOC113842971	201.4272556561	79.6262593620471	323.228251950152	4.05931729733138	2.02123711298348	8.15767783905837e-36	6.06485502436798e-34	Up	2.54429	2.65981	2.50106	10.9444	9.77298	8.92646	GeneID:113842971	GTPase IMAP family member 1-like	GO:0000139,GO:0005525,GO:0005783,GO:0005789,GO:0016021,GO:0030183,GO:0030217	Golgi membrane|GTP binding|endoplasmic reticulum|endoplasmic reticulum membrane|integral component of membrane|B cell differentiation|T cell differentiation
LOC113842972	4.21573850697514	0.328125398119717	8.10335161583057	24.6958987700003	4.62619956926993	0.0236812109712856	0.0792285098211209	Up	0.0391709	0	0	0.642202	0.19439	0.116095	GeneID:113842972	GTPase IMAP family member 7-like	GO:0003924,GO:0005525,GO:0005783,GO:0005794,GO:0005811,GO:0005829,GO:0042802,GO:0042803,GO:0043231,GO:0046039	GTPase activity|GTP binding|endoplasmic reticulum|Golgi apparatus|lipid droplet|cytosol|identical protein binding|protein homodimerization activity|intracellular membrane-bounded organelle|GTP metabolic process
LOC113843303	86.8526655602795	56.2682342716033	117.437096848956	2.08709404816391	1.0614956123629	2.74839315890303e-06	2.83954688616464e-05	Up	1.03197	0.840013	0.869362	1.5964	1.86694	1.78683	GeneID:113843303	plectin-like	GO:0003779,GO:0005198,GO:0005200,GO:0005737,GO:0005829,GO:0005903,GO:0005925,GO:0007584,GO:0008092,GO:0008307,GO:0009925,GO:0016020,GO:0016324,GO:0016528,GO:0030056,GO:0030506,GO:0031581,GO:0042060,GO:0042383,GO:0043292,GO:0045104,GO:0045111,GO:0047485,GO:0048471	actin binding|structural molecule activity|structural constituent of cytoskeleton|cytoplasm|cytosol|brush border|focal adhesion|response to nutrient|cytoskeletal protein binding|structural constituent of muscle|basal plasma membrane|membrane|apical plasma membrane|sarcoplasm|hemidesmosome|ankyrin binding|hemidesmosome assembly|wound healing|sarcolemma|contractile fiber|intermediate filament cytos…
LOC113843304	64.466017307366	33.1476171614476	95.7844174532843	2.88963206576087	1.53088580736438	0.000773367392798457	0.00449225852047207	Up	0.460707	0.552014	0.456918	1.29376	1.29282	0.684179	GeneID:113843304	plectin-like
LOC113843368	5.46001641269106	0.323296600556798	10.5967362248253	32.7771347009993	5.03461783787461	0.00054612598120122	0.00332073146157892	Up	0	0.0403902	0	0.260203	0.47612	0.19952	GeneID:113843368	nuclear GTPase SLIP-GC-like	GO:0003924,GO:0005525,GO:0016607,GO:0033262,GO:0043066,GO:0071222,GO:0097752	GTPase activity|GTP binding|nuclear speck|regulation of nuclear cell cycle DNA replication|negative regulation of apoptotic process|cellular response to lipopolysaccharide|regulation of DNA stability
LOC113843492	60.2161271121578	27.3058739535821	93.1263802707335	3.41048890905456	1.76997857095288	2.17166765647353e-10	3.9799190100785e-09	Up	1.02363	0.894517	0.776386	2.85446	2.13737	3.31381	GeneID:113843492	homeobox protein Nkx-6.1-like	GO:0000122,GO:0000978,GO:0000981,GO:0001078,GO:0001764,GO:0003682,GO:0005634,GO:0006366,GO:0007224,GO:0009887,GO:0021912,GO:0021913,GO:0030516,GO:0031016,GO:0032024,GO:0035094,GO:0044342,GO:0045666,GO:0045686,GO:0045687,GO:0045944,GO:0048709,GO:0051091,GO:0051594,GO:0070062,GO:0071345,GO:0071375,GO:0072560,GO:2000078,GO:2001222	negative regulation of transcription by RNA polymerase II|RNA polymerase II proximal promoter sequence-specific DNA binding|DNA-binding transcription factor activity, RNA polymerase II-specific|proximal promoter DNA-binding transcription repressor activity, RNA polymerase II-specific|neuron migration|chromatin binding|nucleus|transcription by RNA polymerase II|smoothened signaling pathway|animal …
LOC113843498	3868.23132612642	917.867115943979	6818.59553630887	7.42873932170049	2.89311740206297	2.30142238562291e-71	2.96369777391422e-69	Up	13.5423	11.9177	11.9367	85.2101	94.7899	81.9737	GeneID:113843498	OTU domain-containing protein 4-like
LOC113843588	4.11331828406373	0	8.22663656812747	Inf	Inf	0.00547637010643899	0.0237908692907137	Up	0	0	0	0	0.0727263	0.0713435	GeneID:113843588	placenta-specific gene 8 protein-like	GO:0003682,GO:0005576,GO:0008284,GO:0009409,GO:0035578,GO:0040015,GO:0042742,GO:0043066,GO:0043312,GO:0045944,GO:0050873,GO:0120162	chromatin binding|extracellular region|positive regulation of cell proliferation|response to cold|azurophil granule lumen|negative regulation of multicellular organism growth|defense response to bacterium|negative regulation of apoptotic process|neutrophil degranulation|positive regulation of transcription by RNA polymerase II|brown fat cell differentiation|positive regulation of cold-induced the…
LOC113843692	8312.22730119875	2699.56655798975	13924.8880444077	5.15819400829183	2.36686603631766	5.99944299198518e-34	4.12047458444772e-32	Up	382.656	393.662	393.033	2432.17	1837.9	2239.48	GeneID:113843692	dispanin subfamily A member 2b-like	GO:0005886,GO:0016021	plasma membrane|integral component of membrane
LOC113843742	25.8555263124257	36.7863125714299	14.9247400534215	0.405714490258878	-1.30146326497984	0.00184547182629132	0.00954022944465941	Down	1.15517	0.688494	0.650414	0.500249	0.312075	0.274936	GeneID:113843742	spectrin beta chain, erythrocytic-like	GO:0000165,GO:0003779,GO:0005088,GO:0005200,GO:0005794,GO:0005829,GO:0006888,GO:0007411,GO:0008091,GO:0009986,GO:0014731,GO:0015629,GO:0030506,GO:0031235,GO:0032991,GO:0051015,GO:0051693	MAPK cascade|actin binding|Ras guanyl-nucleotide exchange factor activity|structural constituent of cytoskeleton|Golgi apparatus|cytosol|ER to Golgi vesicle-mediated transport|axon guidance|spectrin|cell surface|spectrin-associated cytoskeleton|actin cytoskeleton|ankyrin binding|intrinsic component of the cytoplasmic side of the plasma membrane|protein-containing complex|actin filament binding|ac…
LOC113843795	23.5055164247319	35.0787922690581	11.9322405804057	0.340155398991052	-1.55573410695111	0.0176354575833514	0.0625414813682511	Down	2.17477	4.25661	1.29517	0	0.545532	1.46262	GeneID:113843795	activator of 90 kDa heat shock protein ATPase homolog 1-like	GO:0001671,GO:0005783,GO:0005829,GO:0032781,GO:0045296,GO:0051087,GO:0051879,GO:0070062	ATPase activator activity|endoplasmic reticulum|cytosol|positive regulation of ATPase activity|cadherin binding|chaperone binding|Hsp90 protein binding|extracellular exosome
LOC113843797	16.6335210314605	23.0557599065784	10.2112821563425	0.442895059530396	-1.17496319075682	0.0237175632372885	0.0793206769828113	Down	0.411976	0.483005	0.606968	0.116165	0.254061	0.255635	GeneID:113843797	translation initiation factor IF-2-like	GO:0004725,GO:0005634,GO:0005737,GO:0017017	protein tyrosine phosphatase activity|nucleus|cytoplasm|MAP kinase tyrosine/serine/threonine phosphatase activity
LOC113843891	5.61477908521515	0	11.2295581704303	Inf	Inf	1.51864611148513e-05	0.000133965950250459	Up	0	0	0	0.363401	0.359415	0.103846	GeneID:113843891	proto-oncogene Mas-like	GO:0004930,GO:0005886,GO:0007186,GO:0016021	G protein-coupled receptor activity|plasma membrane|G protein-coupled receptor signaling pathway|integral component of membrane
LOC113843999	10.5167675275453	15.614446169165	5.41908888592566	0.347056106071001	-1.52675918307163	0.0239262863266877	0.079877807241036	Down	0.237511	0.322491	0.0798733	0	0	0.159578	GeneID:113843999	uncharacterized LOC113843999	GO:0000209,GO:0004842,GO:0005741,GO:0005783,GO:0005789,GO:0008270,GO:0016021,GO:0051020,GO:0051865,GO:0070585,GO:0090140,GO:0090141,GO:0090344	protein polyubiquitination|ubiquitin-protein transferase activity|mitochondrial outer membrane|endoplasmic reticulum|endoplasmic reticulum membrane|zinc ion binding|integral component of membrane|GTPase binding|protein autoubiquitination|protein localization to mitochondrion|regulation of mitochondrial fission|positive regulation of mitochondrial fission|negative regulation of cell aging
LOC113844165	13.753777560073	21.4437624560694	6.06379266407659	0.282776526577327	-1.82226572861565	0.00222457562308152	0.0112028820571595	Down	0.387523	0.349563	0.540724	0.17155	0.0394749	0.135636	GeneID:113844165	transcription factor 15-like	GO:0003677,GO:0005634,GO:0007275,GO:0046983	DNA binding|nucleus|multicellular organism development|protein dimerization activity
LOC113844187	5.0429963457438	0.970233046958333	9.11575964452926	9.39543305920885	3.2319596606314	0.015029133820191	0.0549328933321377	Up	0	0.0178133	0.00902834	0.0313016	0.0358689	0.144989	GeneID:113844187	sodium channel protein type 1 subunit alpha-like	GO:0001508,GO:0001518,GO:0005244,GO:0005248,GO:0005654,GO:0005886,GO:0006814,GO:0007628,GO:0014704,GO:0016020,GO:0016604,GO:0019227,GO:0019228,GO:0030018,GO:0030315,GO:0030424,GO:0031402,GO:0033268,GO:0034706,GO:0034765,GO:0035725,GO:0042391,GO:0043025,GO:0043194,GO:0050884,GO:0050966,GO:0086002,GO:0086010,GO:0099056	action potential|voltage-gated sodium channel complex|voltage-gated ion channel activity|voltage-gated sodium channel activity|nucleoplasm|plasma membrane|sodium ion transport|adult walking behavior|intercalated disc|membrane|nuclear body|neuronal action potential propagation|neuronal action potential|Z disc|T-tubule|axon|sodium ion binding|node of Ranvier|sodium channel complex|regulation of ion…
LOC113844756	3.25748175014366	6.17849646524723	0.336467035040084	0.0544577531010403	-4.19871873102245	0.0113685787725015	0.0438991341126566	Down	0.104074	0.105698	0.156351	0	0	0.0518862	GeneID:113844756	serine protease 23-like	GO:0004252,GO:0005576,GO:0005634	serine-type endopeptidase activity|extracellular region|nucleus
LOC113845022	28.4862985719174	39.2833409392044	17.6892562046303	0.450299179797526	-1.15104424501822	0.0034066748541215	0.0159838879053333	Down	2.08969	4.94542	4.4569	1.24356	1.98801	1.86272	GeneID:113845022	cytochrome b561 domain-containing protein 2	GO:0004322,GO:0005783,GO:0016021,GO:0020037,GO:0031982,GO:0046872	ferroxidase activity|endoplasmic reticulum|integral component of membrane|heme binding|vesicle|metal ion binding
LOC113845228	167.96395638612	103.597715834176	232.330196938064	2.24261891362492	1.16518448527767	7.6083284315849e-06	7.23367969470989e-05	Up	1.18345	1.81135	2.23149	2.78907	3.73411	2.9836	GeneID:113845228	bifunctional apoptosis regulator-like	GO:0000209,GO:0005783,GO:0005789,GO:0006511,GO:0006915,GO:0016020,GO:0016021,GO:0030674,GO:0043066,GO:0043161,GO:0046872,GO:0051865,GO:0061630,GO:0070534,GO:0070936,GO:0089720,GO:1903895	protein polyubiquitination|endoplasmic reticulum|endoplasmic reticulum membrane|ubiquitin-dependent protein catabolic process|apoptotic process|membrane|integral component of membrane|protein binding, bridging|negative regulation of apoptotic process|proteasome-mediated ubiquitin-dependent protein catabolic process|metal ion binding|protein autoubiquitination|ubiquitin protein ligase activity|pro…
LOC113845377	2171.20046926977	798.225854084582	3544.17508445496	4.44006551068115	2.15058096289015	1.09245286745715e-38	8.61008071439043e-37	Up	17.3425	18.9051	16.9956	77.7683	76.5064	70.836	GeneID:113845377	C-type lectin domain family 2 member B-like
LOC113845381	838.419348373991	376.756487137667	1300.08220961032	3.45072282494041	1.7868985957255	1.84335857782159e-26	9.63288433620319e-25	Up	7.2655	7.3402	6.57096	28.3489	17.4928	24.3822	GeneID:113845381	C-type lectin domain family 2 member B-like	GO:0005886,GO:0016021,GO:0030246	plasma membrane|integral component of membrane|carbohydrate binding
LOC113845386	3.37058209432026	0	6.74116418864051	Inf	Inf	0.00859647339702434	0.0347984664061976	Up	0	0	0	0	0	0	GeneID:113845386	butyrophilin subfamily 3 member A1-like	GO:0005102,GO:0005615,GO:0005886,GO:0005887,GO:0009897,GO:0038023,GO:0050776,GO:0050852	signaling receptor binding|extracellular space|plasma membrane|integral component of plasma membrane|external side of plasma membrane|signaling receptor activity|regulation of immune response|T cell receptor signaling pathway
LOC113845388	6.04367814899859	2.27790584187428	9.8094504561229	4.3063458883145	2.1064642023001	0.0243449205566883	0.0810167949213464	Up	0	0	0	0	0	0	GeneID:113845388	C-type lectin domain family 2 member B-like	GO:0005886,GO:0016021,GO:0030246	plasma membrane|integral component of membrane|carbohydrate binding
LOC113845392	8.51262192548639	1.29835844507805	15.7268854058947	12.1128995351891	3.59847234756009	0.00243794635832902	0.0121052045331286	Up	0.026839	0.0271912	0.0268422	0.118882	0.551104	0.317083	GeneID:113845392	butyrophilin subfamily 1 member A1-like	GO:0005102,GO:0009897,GO:0016021,GO:0050776,GO:0050852	signaling receptor binding|external side of plasma membrane|integral component of membrane|regulation of immune response|T cell receptor signaling pathway
LOC113845674	734.93596411794	489.848051519453	980.023876716426	2.00066913337004	1.00048259697139	7.42443971166872e-13	1.70513843887576e-11	Up	31.059	28.0885	33.984	78.3006	57.1278	66.8697	GeneID:113845674	complement factor D-like	GO:0004252,GO:0005576,GO:0006957	serine-type endopeptidase activity|extracellular region|complement activation, alternative pathway
LOC113845682	17.7236708583435	4.55132613147359	30.8960155852135	6.78835457902251	2.76306192375464	6.31452355613253e-07	7.33878914182913e-06	Up	0.0299428	0.0456239	0.0150024	0.181648	0.179819	0.204204	GeneID:113845682	tripartite motif-containing protein 15-like	GO:0000122,GO:0001650,GO:0002820,GO:0003677,GO:0004842,GO:0005634,GO:0005654,GO:0005730,GO:0005737,GO:0005768,GO:0005829,GO:0006469,GO:0008270,GO:0016605,GO:0019789,GO:0030904,GO:0031965,GO:0032720,GO:0032897,GO:0034314,GO:0042147,GO:0042802,GO:0045087,GO:0045814,GO:0051091,GO:0051127,GO:0061630,GO:0070206,GO:0070534,GO:0072643,GO:0090281,GO:1900041,GO:1902187	negative regulation of transcription by RNA polymerase II|fibrillar center|negative regulation of adaptive immune response|DNA binding|ubiquitin-protein transferase activity|nucleus|nucleoplasm|nucleolus|cytoplasm|endosome|cytosol|negative regulation of protein kinase activity|zinc ion binding|PML body|SUMO transferase activity|retromer complex|nuclear membrane|negative regulation of tumor necros…
LOC113845762	115.549804756677	58.4733649047459	172.626244608608	2.95222012432188	1.56180029606898	1.6898400847151e-08	2.49463291114082e-07	Up	1.65256	2.20517	2.33281	6.34787	4.78546	5.89309	GeneID:113845762	neuritin-like	GO:0005886,GO:0007399,GO:0030054,GO:0031225,GO:0045202	plasma membrane|nervous system development|cell junction|anchored component of membrane|synapse
LPL	994.826143152818	1340.81114444732	648.841141858316	0.483916877142133	-1.04716883919267	1.03991747498115e-34	7.31645353251371e-33	Down	17.6392	17.2772	16.8061	8.20397	6.94791	8.18476	GeneID:101796218	lipoprotein lipase	GO:0004465,GO:0005102,GO:0005615,GO:0005886,GO:0006633,GO:0008201,GO:0009617,GO:0009986,GO:0010744,GO:0010886,GO:0010890,GO:0019432,GO:0019433,GO:0031225,GO:0034185,GO:0034361,GO:0034372,GO:0042627,GO:0042632,GO:0055096,GO:0070328,GO:0090197	lipoprotein lipase activity|signaling receptor binding|extracellular space|plasma membrane|fatty acid biosynthetic process|heparin binding|response to bacterium|cell surface|positive regulation of macrophage derived foam cell differentiation|positive regulation of cholesterol storage|positive regulation of sequestering of triglyceride|triglyceride biosynthetic process|triglyceride catabolic proce…	path:apla00561,path:apla03320	Glycerolipid metabolism|PPAR signaling pathway
LRP3	350.092237897755	187.408935521425	512.775540274084	2.73613175832516	1.45213770482374	1.50101148652634e-31	9.41264724789975e-30	Up	1.37496	1.84275	1.61012	4.09646	4.38182	3.97634	GeneID:101803310	LDL receptor related protein 3	GO:0005905,GO:0006898,GO:0016021	clathrin-coated pit|receptor-mediated endocytosis|integral component of membrane
LRRC32	1568.46505519244	978.520548167319	2158.40956221756	2.20578869422831	1.14129459310964	2.20573359536645e-51	2.20925664208127e-49	Up	8.29241	8.79249	7.97662	18.5671	17.9274	17.6465	GeneID:101796895	leucine rich repeat containing 32	GO:0005615,GO:0005654,GO:0005886,GO:0007179,GO:0009986,GO:0010628,GO:0016021,GO:0031012,GO:0046007,GO:0050431,GO:0050710,GO:0062009,GO:1901398	extracellular space|nucleoplasm|plasma membrane|transforming growth factor beta receptor signaling pathway|cell surface|positive regulation of gene expression|integral component of membrane|extracellular matrix|negative regulation of activated T cell proliferation|transforming growth factor beta binding|negative regulation of cytokine secretion|secondary palate development|regulation of transform…
LRRC36	16.265320478696	24.4272601692078	8.10338078818413	0.331735148848129	-1.59189621456015	0.00533381289006556	0.0232871655421088	Down	0.696287	0.400732	0.357185	0.196025	0.0685024	0.250657	GeneID:101790403	leucine rich repeat containing 36
LRRC38	148.30520388961	98.7124291346881	197.897978644531	2.0047929159408	1.00345322192967	1.30549506371101e-08	1.95120780351336e-07	Up	0.980165	1.12175	1.05865	1.97576	1.99083	1.84259	GeneID:101795535	leucine rich repeat containing 38	GO:0005249,GO:0005887,GO:0008076,GO:0044325,GO:0071805,GO:0099104,GO:1903818	voltage-gated potassium channel activity|integral component of plasma membrane|voltage-gated potassium channel complex|ion channel binding|potassium ion transmembrane transport|potassium channel activator activity|positive regulation of voltage-gated potassium channel activity
LRRC9	5.39476122322226	1.29870169036599	9.49082075607854	7.30792977824176	2.8694627712028	0.00678452342939542	0.0285036939767463	Up	0.00864751	0.00844607	0.0170997	0.0149606	0.0258006	0.0776486	GeneID:101801740	leucine rich repeat containing 9
LVRN	334.509527346085	465.020694051628	203.998360640542	0.438686628896332	-1.18873736099189	2.5578951217755e-21	1.02764683402139e-19	Down	6.64516	6.47323	6.61684	2.79639	2.18741	2.82145	GeneID:101796233	laeverin	GO:0005737,GO:0005886,GO:0006508,GO:0008270,GO:0016021,GO:0042277,GO:0043171,GO:0070006	cytoplasm|plasma membrane|proteolysis|zinc ion binding|integral component of membrane|peptide binding|peptide catabolic process|metalloaminopeptidase activity
LY86	18.6078237618573	25.3398675271673	11.8757799965472	0.468659908494589	-1.09338671011933	0.0259062367949791	0.0852099551411592	Down	0.73808	0.640309	0.865717	0.308766	0.320923	0.452568	GeneID:101800607	lymphocyte antigen 86	GO:0005615,GO:0006954,GO:0045087	extracellular space|inflammatory response|innate immune response
LYRM9	345.048589697422	203.415584347585	486.681595047258	2.39254822391408	1.25854800379199	2.81925010947267e-24	1.32882497806942e-22	Up	5.57018	5.72296	8.36699	17.1037	16.0806	17.421	GeneID:101803631	LYR motif containing 9
MAP3K6	50.3769666643401	17.2499011169127	83.5040322117675	4.84084121096183	2.27525777176227	5.22713273605499e-13	1.22189522612838e-11	Up	0.222568	0.19392	0.137305	1.16867	0.966549	1.01726	GeneID:101803181	mitogen-activated protein kinase kinase kinase 6	GO:0000186,GO:0000287,GO:0004672,GO:0004709,GO:0005524,GO:0005622,GO:0006468,GO:0007165,GO:0007257	activation of MAPKK activity|magnesium ion binding|protein kinase activity|MAP kinase kinase kinase activity|ATP binding|intracellular|protein phosphorylation|signal transduction|activation of JUN kinase activity	path:apla04010	MAPK signaling pathway
MAP3K8	1039.74471732666	506.917960872449	1572.57147378088	3.10222086247319	1.6333014026383	1.12054479324672e-80	1.70122290031551e-78	Up	6.9982	7.74859	7.44228	22.0749	21.3687	22.362	GeneID:101791769	mitogen-activated protein kinase kinase kinase 8			path:apla04010,path:apla04620	MAPK signaling pathway|Toll-like receptor signaling pathway
MAPKAPK3	177.210313152681	115.112154016671	239.308472288691	2.07891576986764	1.05583130660612	8.28942046084264e-11	1.59837314581194e-09	Up	1.46012	1.29766	1.28341	2.77854	2.35329	2.63519	GeneID:101801666	mitogen-activated protein kinase-activated protein kinase 3	GO:0000187,GO:0002224,GO:0004674,GO:0004683,GO:0004708,GO:0005524,GO:0005634,GO:0005654,GO:0005737,GO:0005829,GO:0007165,GO:0009931,GO:0018105,GO:0032496,GO:0034097,GO:0035556,GO:0044351,GO:0048010,GO:0051019	activation of MAPK activity|toll-like receptor signaling pathway|protein serine/threonine kinase activity|calmodulin-dependent protein kinase activity|MAP kinase kinase activity|ATP binding|nucleus|nucleoplasm|cytoplasm|cytosol|signal transduction|calcium-dependent protein serine/threonine kinase activity|peptidyl-serine phosphorylation|response to lipopolysaccharide|response to cytokine|intracel…	path:apla04010,path:apla04370	MAPK signaling pathway|VEGF signaling pathway
MC2R	6.09219405732737	0.646593201113596	11.5377949135412	17.8439780895781	4.15736537664341	0.00196743265532064	0.0100732272586758	Up	0	0.0589415	0	0.46869	0.270713	0.120477	GeneID:101799179	melanocortin 2 receptor	GO:0001890,GO:0004978,GO:0005737,GO:0005886,GO:0007189,GO:0016021	placenta development|corticotropin receptor activity|cytoplasm|plasma membrane|adenylate cyclase-activating G protein-coupled receptor signaling pathway|integral component of membrane	path:apla04080	Neuroactive ligand-receptor interaction
MCF2L	358.28012900913	231.624844763415	484.935413254844	2.0936243421994	1.06600260355581	1.34211567404929e-18	4.67568462966495e-17	Up	1.2278	1.50152	1.36631	2.33069	2.59465	2.86208	GeneID:101805163	MCF.2 cell line derived transforming sequence like	GO:0005089,GO:0005737,GO:0005886,GO:0008289,GO:0019898,GO:0035025,GO:0035556	Rho guanyl-nucleotide exchange factor activity|cytoplasm|plasma membrane|lipid binding|extrinsic component of membrane|positive regulation of Rho protein signal transduction|intracellular signal transduction
MCTP1	99.6709648066555	60.7936768252908	138.54825278802	2.27899117183158	1.18839533602073	2.29321986696735e-08	3.31601689338874e-07	Up	0.579939	0.442457	0.532662	1.13475	0.654397	1.12796	GeneID:101797768	multiple C2 and transmembrane domain containing 1	GO:0005509,GO:0005789,GO:0016021,GO:0030054,GO:0030336,GO:0030672,GO:0045806,GO:0055037,GO:1902883	calcium ion binding|endoplasmic reticulum membrane|integral component of membrane|cell junction|negative regulation of cell migration|synaptic vesicle membrane|negative regulation of endocytosis|recycling endosome|negative regulation of response to oxidative stress
MEF2B	10.131522674134	16.9117748783792	3.35127046988888	0.198161960763403	-2.33524804601058	0.00130723048890962	0.00711210310884327	Down	0.450964	0.414282	0.248967	0.285141	0	0	GeneID:113845645	myocyte enhancer factor 2B	GO:0000790,GO:0000978,GO:0000981,GO:0001077,GO:0001205,GO:0003700,GO:0005634,GO:0005667,GO:0007517,GO:0042826,GO:0045944,GO:0046983	nuclear chromatin|RNA polymerase II proximal promoter sequence-specific DNA binding|DNA-binding transcription factor activity, RNA polymerase II-specific|proximal promoter DNA-binding transcription activator activity, RNA polymerase II-specific|distal enhancer DNA-binding transcription activator activity, RNA polymerase II-specific|DNA-binding transcription factor activity|nucleus|transcription f…	path:apla04371	Apelin signaling pathway
METTL4	181.747015294094	109.778685107035	253.715345481153	2.31115307342021	1.20861281625329	9.66035170927939e-14	2.40226297763684e-12	Up	1.62644	2.40391	1.68129	4.03915	4.36481	3.98516	GeneID:101796657	methyltransferase like 4	GO:0003676,GO:0005634,GO:0009007	nucleic acid binding|nucleus|site-specific DNA-methyltransferase (adenine-specific) activity
MFNG	9.31324972512473	15.2662957266859	3.36020372356352	0.220106028582283	-2.18372943449818	0.0150288094172509	0.0549328933321377	Down	0.115171	0.0874166	0.230345	0.0314824	0	0.0481239	GeneID:101790022	MFNG O-fucosylpeptide 3-beta-N-acetylglucosaminyltransferase			path:apla00514,path:apla04330	Other types of O-glycan biosynthesis|Notch signaling pathway
MFSD14B	890.403967357273	396.206666726628	1384.60126798792	3.49464404379459	1.80514551356774	6.6201047789564e-68	7.89105547329654e-66	Up	9.43413	9.05206	9.96347	30.9491	32.3146	29.2346	GeneID:101791918	major facilitator superfamily domain containing 14B	GO:0005215,GO:0016021,GO:0055085	transporter activity|integral component of membrane|transmembrane transport
MGP	34.6782191022323	50.4178865680076	18.938551636457	0.375631604686785	-1.41260964210154	0.000208590490985454	0.0014177665652607	Down	2.84543	2.535	1.67227	1.21906	0.541118	0.662845	GeneID:101804899	matrix Gla protein	GO:0001503,GO:0005509,GO:0030154,GO:0051216,GO:0062023	ossification|calcium ion binding|cell differentiation|cartilage development|collagen-containing extracellular matrix
MGST2	18.0458543083019	6.51627945849279	29.5754291581111	4.53869870782857	2.18227872111373	3.19837709947414e-05	0.000263601102318374	Up	1.36816	0.466247	0.464903	2.47671	4.50958	3.98387	GeneID:101798388	microsomal glutathione S-transferase 2			path:apla00480,path:apla00980,path:apla00982,path:apla00983	Glutathione metabolism|Metabolism of xenobiotics by cytochrome P450|Drug metabolism - cytochrome P450|Drug metabolism - other enzymes
MITD1	2490.72397811953	396.096977363832	4585.35097887523	11.5763341830892	3.53310656987642	0	0	Up	10.7627	11.5546	11.6753	122.576	127.164	125.388	GeneID:101797635	microtubule interacting and trafficking domain containing 1	GO:0019898,GO:0019904,GO:0030496,GO:0031902,GO:0032091,GO:0035091,GO:0042803,GO:0043231,GO:0061952	extrinsic component of membrane|protein domain specific binding|midbody|late endosome membrane|negative regulation of protein binding|phosphatidylinositol binding|protein homodimerization activity|intracellular membrane-bounded organelle|midbody abscission
MIXL1	4.07061910627476	1.30353048792891	6.83770772462062	5.24552957367693	2.39108843052416	0.0476311409963494	0.137727334921882	Up	0.0228453	0	0.0115017	0.0527334	0.0791002	0.0580466	GeneID:113843121	Mix paired-like homeobox	GO:0005634,GO:0006355,GO:0007275,GO:0030154,GO:0043565	nucleus|regulation of transcription, DNA-templated|multicellular organism development|cell differentiation|sequence-specific DNA binding
MKNK1	284.921826694966	171.567448821206	398.276204568727	2.32139725399647	1.21499342803785	1.01319526959097e-19	3.75663634275336e-18	Up	1.61808	2.01648	1.76706	4.01059	4.54537	4.44555	GeneID:101794448	MAP kinase interacting serine/threonine kinase 1	GO:0004674,GO:0004683,GO:0005524,GO:0005634,GO:0005654,GO:0005737,GO:0006446,GO:0006468,GO:0009651,GO:0009931,GO:0018105,GO:0035556,GO:0046872,GO:0097192	protein serine/threonine kinase activity|calmodulin-dependent protein kinase activity|ATP binding|nucleus|nucleoplasm|cytoplasm|regulation of translational initiation|protein phosphorylation|response to salt stress|calcium-dependent protein serine/threonine kinase activity|peptidyl-serine phosphorylation|intracellular signal transduction|metal ion binding|extrinsic apoptotic signaling pathway in …	path:apla04010,path:apla04910	MAPK signaling pathway|Insulin signaling pathway
MMP11	256.438246609994	365.260747745443	147.615745474544	0.404137992887811	-1.30708010967553	1.32181655348494e-20	5.15258382457118e-19	Down	10.3151	11.2105	10.411	4.3615	4.20064	5.13259	GeneID:101803448	matrix metallopeptidase 11	GO:0004222,GO:0007275,GO:0008270,GO:0030574,GO:0031012	metalloendopeptidase activity|multicellular organism development|zinc ion binding|collagen catabolic process|extracellular matrix
MMRN2	109.950902060331	67.5518731798785	152.349930940783	2.25530283275939	1.1733211656255	8.3159950559064e-09	1.28005972989688e-07	Up	0.285206	0.426549	0.30842	0.609362	0.676145	0.723711	GeneID:101798214	multimerin 2	GO:0002042,GO:0005201,GO:0005604,GO:0005615,GO:0010811,GO:0030948,GO:0031012,GO:0062023,GO:0070062,GO:0090051	cell migration involved in sprouting angiogenesis|extracellular matrix structural constituent|basement membrane|extracellular space|positive regulation of cell-substrate adhesion|negative regulation of vascular endothelial growth factor receptor signaling pathway|extracellular matrix|collagen-containing extracellular matrix|extracellular exosome|negative regulation of cell migration involved in s…
MOV10	2538.39941029429	215.446558078751	4861.35226250982	22.5640748492853	4.49595572264184	9.35196786956263e-242	3.37208581456755e-239	Up	3.14548	3.14377	3.51282	82.2465	67.1621	75.1719	GeneID:101801059	Mov10 RISC complex RNA helicase	GO:0000932,GO:0003723,GO:0005524,GO:0005634,GO:0005829,GO:0010526,GO:0032575,GO:0035194,GO:0035195,GO:0035279,GO:0036464,GO:0043186,GO:0061014,GO:0061158,GO:0150011	P-body|RNA binding|ATP binding|nucleus|cytosol|negative regulation of transposition, RNA-mediated|ATP-dependent 5'-3' RNA helicase activity|posttranscriptional gene silencing by RNA|gene silencing by miRNA|mRNA cleavage involved in gene silencing by miRNA|cytoplasmic ribonucleoprotein granule|P granule|positive regulation of mRNA catabolic process|3'-UTR-mediated mRNA destabilization|regulation o…
MRPL30	492.870636172031	286.825513455631	698.915758888431	2.43672799699022	1.28494521729246	6.59181215782129e-18	2.17525885584553e-16	Up	21.7874	25.711	30.7092	61.0345	60.7507	72.451	GeneID:101789893	mitochondrial ribosomal protein L30	GO:0003735,GO:0005762,GO:0006412	structural constituent of ribosome|mitochondrial large ribosomal subunit|translation	path:apla03010	Ribosome
MYBPC1	32.3877970720723	44.7741877422874	20.0014064018573	0.446717347883159	-1.16256581333992	0.0035415784451623	0.0164774793272825	Down	0.220084	0.37594	0.405588	0.139963	0.140989	0.126443	GeneID:101803053	myosin binding protein C, slow type	GO:0005829,GO:0005865,GO:0006936,GO:0007155,GO:0008307,GO:0030016,GO:0030017,GO:0030018,GO:0030049,GO:0030240,GO:0030241,GO:0031430,GO:0031432,GO:0032982,GO:0045214,GO:0048739,GO:0051015,GO:0051371,GO:0055003,GO:0055008	cytosol|striated muscle thin filament|muscle contraction|cell adhesion|structural constituent of muscle|myofibril|sarcomere|Z disc|muscle filament sliding|skeletal muscle thin filament assembly|skeletal muscle myosin thick filament assembly|M band|titin binding|myosin filament|sarcomere organization|cardiac muscle fiber development|actin filament binding|muscle alpha-actinin binding|cardiac myofi…
MYH7B	37.4257348419478	57.2156963118988	17.6357733719967	0.30823313371665	-1.69790614127814	1.51537886475245e-06	1.6384040004741e-05	Down	0.263489	0.246931	0.241541	0.0558097	0.0412647	0.0736642	GeneID:101789759	myosin heavy chain 7B	GO:0003774,GO:0005524,GO:0016020,GO:0032982,GO:0051015,GO:0097512	motor activity|ATP binding|membrane|myosin filament|actin filament binding|cardiac myofibril	path:apla04260,path:apla04261	Cardiac muscle contraction|Adrenergic signaling in cardiomyocytes
MYO5B	97.3322462718412	44.5747470154585	150.089745528224	3.36714744508079	1.75152689717667	2.7353276012075e-15	7.6456647271736e-14	Up	0.207086	0.175562	0.132041	0.520687	0.548085	0.583929	GeneID:101791989	myosin VB	GO:0000146,GO:0003091,GO:0005516,GO:0005524,GO:0015031,GO:0016192,GO:0016197,GO:0016459,GO:0017137,GO:0030659,GO:0032991,GO:0045179,GO:0051015,GO:0070062	microfilament motor activity|renal water homeostasis|calmodulin binding|ATP binding|protein transport|vesicle-mediated transport|endosomal transport|myosin complex|Rab GTPase binding|cytoplasmic vesicle membrane|protein-containing complex|apical cortex|actin filament binding|extracellular exosome
NAGLU	80.6803506153318	109.845258537052	51.515442693612	0.468981942231357	-1.09239572087766	3.59949958499832e-06	3.61781062818333e-05	Down	3.63991	4.36851	3.41586	2.18945	1.42081	2.00704	GeneID:113839970	N-acetyl-alpha-glucosaminidase	GO:0004561,GO:0005764,GO:0006027,GO:0007040,GO:0007399,GO:0021680,GO:0042474,GO:0043202,GO:0045475,GO:0046548,GO:0060119,GO:0070062	alpha-N-acetylglucosaminidase activity|lysosome|glycosaminoglycan catabolic process|lysosome organization|nervous system development|cerebellar Purkinje cell layer development|middle ear morphogenesis|lysosomal lumen|locomotor rhythm|retinal rod cell development|inner ear receptor cell development|extracellular exosome	path:apla00531,path:apla04142	Glycosaminoglycan degradation|Lysosome
NAMPT	3850.03826542312	2314.69931640777	5385.37721443847	2.3265990430222	1.21822260374487	3.47181356604773e-51	3.45337703883492e-49	Up	29.4704	29.5667	34.6805	62.7288	67.7162	65.1332	GeneID:101800925	nicotinamide phosphoribosyltransferase	GO:0004514,GO:0005125,GO:0005615,GO:0005634,GO:0005737,GO:0009435,GO:0032922,GO:0047280	nicotinate-nucleotide diphosphorylase (carboxylating) activity|cytokine activity|extracellular space|nucleus|cytoplasm|NAD biosynthetic process|circadian regulation of gene expression|nicotinamide phosphoribosyltransferase activity	path:apla00760,path:apla04621	Nicotinate and nicotinamide metabolism|NOD-like receptor signaling pathway
NANP	329.070595798324	197.333070797147	460.8081207995	2.33517939460436	1.22353338580839	2.85925573183748e-06	2.94354357032777e-05	Up	1.53958	1.50456	1.32515	3.65222	2.50058	3.10488	GeneID:101797319	N-acetylneuraminic acid phosphatase	GO:0005829,GO:0005975,GO:0006045,GO:0046380,GO:0050124	cytosol|carbohydrate metabolic process|N-acetylglucosamine biosynthetic process|N-acetylneuraminate biosynthetic process|N-acylneuraminate-9-phosphatase activity	path:apla00520	Amino sugar and nucleotide sugar metabolism
NAT8L	68.897403829328	92.931400823413	44.863406835243	0.482758318907641	-1.05062697492761	3.30363483921402e-05	0.000270883031756588	Down	1.02739	1.39326	1.40488	0.346048	0.677671	0.836014	GeneID:101793941	N-acetyltransferase 8 like	GO:0016021,GO:0017188,GO:0030867,GO:0031966	integral component of membrane|aspartate N-acetyltransferase activity|rough endoplasmic reticulum membrane|mitochondrial membrane	path:apla00250	Alanine, aspartate and glutamate metabolism
NCF1	105.434364816597	151.883613586593	58.9851160466021	0.388357339239714	-1.36454336438669	8.54941918504754e-08	1.14705370145061e-06	Down	3.28085	2.61817	3.03124	0.983548	1.32878	0.872358	GeneID:101802365	neutrophil cytosolic factor 1	GO:0001878,GO:0001909,GO:0002679,GO:0005737,GO:0005791,GO:0005794,GO:0005829,GO:0005886,GO:0006612,GO:0006691,GO:0006742,GO:0006801,GO:0006915,GO:0006954,GO:0006968,GO:0008283,GO:0009617,GO:0014068,GO:0016020,GO:0016175,GO:0016176,GO:0017124,GO:0019898,GO:0030425,GO:0034614,GO:0035091,GO:0042554,GO:0042742,GO:0043020,GO:0043025,GO:0043325,GO:0045730,GO:0045741,GO:0045893,GO:0046330,GO:0050665,GO:…	response to yeast|leukocyte mediated cytotoxicity|respiratory burst involved in defense response|cytoplasm|rough endoplasmic reticulum|Golgi apparatus|cytosol|plasma membrane|protein targeting to membrane|leukotriene metabolic process|NADP catabolic process|superoxide metabolic process|apoptotic process|inflammatory response|cellular defense response|cell proliferation|response to bacterium|posit…	path:apla04145	Phagosome
NDST4	137.509943145123	56.866516133556	218.153370156691	3.83623589045509	1.93969143451831	7.36121870076617e-24	3.39204017000481e-22	Up	0.421125	0.420538	0.565443	1.78218	2.00172	1.56794	GeneID:101799313	N-deacetylase and N-sulfotransferase 4	GO:0000139,GO:0015012,GO:0015016,GO:0016021,GO:0019213,GO:0030210	Golgi membrane|heparan sulfate proteoglycan biosynthetic process|[heparan sulfate]-glucosamine N-sulfotransferase activity|integral component of membrane|deacetylase activity|heparin biosynthetic process	path:apla00534	Glycosaminoglycan biosynthesis - heparan sulfate / heparin
NEUROD1	67.1499442267767	40.9412236483271	93.3586648052263	2.28030958740143	1.18922970591994	0.00266380565401644	0.0130153660301247	Up	1.2613	1.56719	1.19485	2.14154	3.85878	2.6377	GeneID:101803024	neuronal differentiation 1	GO:0003677,GO:0005634,GO:0005737,GO:0006355,GO:0042479,GO:0046983,GO:0048666	DNA binding|nucleus|cytoplasm|regulation of transcription, DNA-templated|positive regulation of eye photoreceptor cell development|protein dimerization activity|neuron development
NFKBIE	81.187875180534	51.9477477328834	110.428002628185	2.12575149929518	1.08797295543502	0.0205462905965639	0.0708098325625426	Up	0.754741	1.14943	1.27337	4.37463	1.04072	2.0428	GeneID:101804372	NFKB inhibitor epsilon	GO:0001650,GO:0005634,GO:0005737,GO:0005794,GO:0005829,GO:0042942,GO:0042994,GO:0048471	fibrillar center|nucleus|cytoplasm|Golgi apparatus|cytosol|D-serine transport|cytoplasmic sequestering of transcription factor|perinuclear region of cytoplasm	path:apla04920	Adipocytokine signaling pathway
NFKBIZ	670.197378468148	429.070304158598	911.324452777698	2.12395135236589	1.08675072259017	1.53702743072939e-29	9.0854699317254e-28	Up	5.5652	5.20116	5.72491	11.0458	12.0113	11.7082	GeneID:101792607	NFKB inhibitor zeta	GO:0005634,GO:0006954,GO:0016607,GO:0036464,GO:0050729,GO:0050852,GO:2000321	nucleus|inflammatory response|nuclear speck|cytoplasmic ribonucleoprotein granule|positive regulation of inflammatory response|T cell receptor signaling pathway|positive regulation of T-helper 17 cell differentiation
NKTR	3251.64261211304	2058.58833603119	4444.6968881949	2.15909942284234	1.11042967853366	3.90420509087892e-61	4.36514341284858e-59	Up	10.0589	9.6746	10.4445	19.1508	20.596	19.5669	GeneID:101791002	natural killer cell triggering receptor	GO:0000413,GO:0003755,GO:0005634,GO:0005654,GO:0005739,GO:0005829,GO:0005886,GO:0016018,GO:0042026,GO:0051082	protein peptidyl-prolyl isomerization|peptidyl-prolyl cis-trans isomerase activity|nucleus|nucleoplasm|mitochondrion|cytosol|plasma membrane|cyclosporin A binding|protein refolding|unfolded protein binding
NKX2-5	4.54876969864243	0.651765243964455	8.44577415332041	12.9583070461809	3.69580534276896	0.00349505162349288	0.016329488035516	Up	0.0443062	0	0	0.553359	0.236312	0.367059	GeneID:101801478	NK2 homeobox 5	GO:0000978,GO:0003700,GO:0005634,GO:0006357,GO:0007507,GO:0032991,GO:0032993,GO:0060048,GO:0071772,GO:1903779	RNA polymerase II proximal promoter sequence-specific DNA binding|DNA-binding transcription factor activity|nucleus|regulation of transcription by RNA polymerase II|heart development|protein-containing complex|protein-DNA complex|cardiac muscle contraction|response to BMP|regulation of cardiac conduction
NLGN1	472.131930011912	298.698766048063	645.565093975762	2.16125798749328	1.11187129573368	8.06735045858345e-20	3.00659937116664e-18	Up	1.30155	1.25561	1.28276	2.42549	2.85117	2.44457	GeneID:101796987	neuroligin 1	GO:0002087,GO:0005794,GO:0005886,GO:0005887,GO:0006605,GO:0007157,GO:0007158,GO:0007399,GO:0007416,GO:0009897,GO:0009986,GO:0010841,GO:0014069,GO:0016080,GO:0016339,GO:0017146,GO:0030054,GO:0030165,GO:0030425,GO:0031175,GO:0032230,GO:0032433,GO:0035418,GO:0038023,GO:0042043,GO:0043197,GO:0043198,GO:0045184,GO:0045202,GO:0045664,GO:0046983,GO:0048488,GO:0048489,GO:0048511,GO:0048789,GO:0050804,GO:…	regulation of respiratory gaseous exchange by neurological system process|Golgi apparatus|plasma membrane|integral component of plasma membrane|protein targeting|heterophilic cell-cell adhesion via plasma membrane cell adhesion molecules|neuron cell-cell adhesion|nervous system development|synapse assembly|external side of plasma membrane|cell surface|positive regulation of circadian sleep/wake c…	path:apla04514	Cell adhesion molecules (CAMs)
NLRC5	741.524245289784	31.8706567418806	1451.17783383769	45.5333520608228	5.50885176605018	3.58749766104042e-149	9.40772341185201e-147	Up	0.182843	0.212569	0.125522	8.35373	7.18134	7.12386	GeneID:101796943	NLR family CARD domain containing 5	GO:0000978,GO:0005524,GO:0005634,GO:0005737,GO:0005813,GO:0005829,GO:0009617,GO:0032088,GO:0032480,GO:0035556,GO:0043549,GO:0045087,GO:0045345,GO:0045944,GO:0051607,GO:0060335,GO:0060339,GO:0060340	RNA polymerase II proximal promoter sequence-specific DNA binding|ATP binding|nucleus|cytoplasm|centrosome|cytosol|response to bacterium|negative regulation of NF-kappaB transcription factor activity|negative regulation of type I interferon production|intracellular signal transduction|regulation of kinase activity|innate immune response|positive regulation of MHC class I biosynthetic process|posi…
NMI	3043.14937430945	514.258922960437	5572.03982565846	10.8350863288514	3.43763874307756	1.97923329873083e-153	5.38612865426317e-151	Up	8.6664	10.2461	10.3378	92.9018	95.1728	91.9887	GeneID:101797758	N-myc and STAT interactor	GO:0003712,GO:0005654,GO:0005737,GO:0005829,GO:0006366,GO:0006954,GO:0007259,GO:0042802,GO:0045355,GO:0045358,GO:0045824,GO:0060333,GO:1902524	transcription coregulator activity|nucleoplasm|cytoplasm|cytosol|transcription by RNA polymerase II|inflammatory response|JAK-STAT cascade|identical protein binding|negative regulation of interferon-alpha biosynthetic process|negative regulation of interferon-beta biosynthetic process|negative regulation of innate immune response|interferon-gamma-mediated signaling pathway|positive regulation of …
NOG	23.1566588965705	34.4835762511652	11.8297415419758	0.343054370457766	-1.54349084859566	0.000566846686821934	0.0034265003202149	Down	1.55797	1.14595	1.23868	0.61954	0.248466	0.579256	GeneID:101796147	noggin	GO:0001649,GO:0005615,GO:0005623,GO:0030514,GO:0051151,GO:0051216,GO:1902747	osteoblast differentiation|extracellular space|cell|negative regulation of BMP signaling pathway|negative regulation of smooth muscle cell differentiation|cartilage development|negative regulation of lens fiber cell differentiation	path:apla04350	TGF-beta signaling pathway
NOS2	5143.73029939327	1929.27396627874	8358.18663250779	4.33229638641181	2.11513194575778	1.24741620225315e-235	4.38816680124323e-233	Up	16.5352	16.8607	18.4935	67.2692	71.5222	70.0651	GeneID:101804455	nitric oxide synthase 2	GO:0003958,GO:0004517,GO:0005516,GO:0005634,GO:0005829,GO:0005886,GO:0006527,GO:0006809,GO:0007263,GO:0009725,GO:0010181,GO:0012506,GO:0016491,GO:0018119,GO:0020037,GO:0031284,GO:0032310,GO:0032496,GO:0042742,GO:0045776,GO:0046872,GO:0050660,GO:0050661,GO:0072604,GO:0072606,GO:1900015	NADPH-hemoprotein reductase activity|nitric-oxide synthase activity|calmodulin binding|nucleus|cytosol|plasma membrane|arginine catabolic process|nitric oxide biosynthetic process|nitric oxide mediated signal transduction|response to hormone|FMN binding|vesicle membrane|oxidoreductase activity|peptidyl-cysteine S-nitrosylation|heme binding|positive regulation of guanylate cyclase activity|prostag…	path:apla00220,path:apla00330,path:apla04020,path:apla04146,path:apla04371,path:apla05132	Arginine biosynthesis|Arginine and proline metabolism|Calcium signaling pathway|Peroxisome|Apelin signaling pathway|Salmonella infection
NOXO1	8.09213619764471	3.56280763012739	12.621464765162	3.54256139411903	1.82479285588812	0.0210447754212359	0.0722343636126809	Up	0.0181275	0.0733041	0.090659	0.190366	0.231644	0.144812	GeneID:101796758	NADPH oxidase organizer 1	GO:0006801,GO:0016176,GO:0019899,GO:0022617,GO:0035091,GO:0043020	superoxide metabolic process|superoxide-generating NADPH oxidase activator activity|enzyme binding|extracellular matrix disassembly|phosphatidylinositol binding|NADPH oxidase complex
NPY	93.6588570017904	126.342629424691	60.97508457889	0.482616871728441	-1.0510497434997	1.63415880225272e-06	1.7515378359298e-05	Down	9.7065	11.5208	12.5663	5.23449	4.24832	6.00347	GeneID:101796619	neuropeptide Y	GO:0001664,GO:0005184,GO:0005615,GO:0005794,GO:0007218,GO:0008217,GO:0021954,GO:0021987,GO:0031175,GO:0031841	G protein-coupled receptor binding|neuropeptide hormone activity|extracellular space|Golgi apparatus|neuropeptide signaling pathway|regulation of blood pressure|central nervous system neuron development|cerebral cortex development|neuron projection development|neuropeptide Y receptor binding	path:apla04080,path:apla04920	Neuroactive ligand-receptor interaction|Adipocytokine signaling pathway
NR4A1	11.5949640914169	19.8341910861077	3.3557370967262	0.169189511291773	-2.5632879618691	0.000192507560854042	0.00132279016207615	Down	0.929205	0.834806	0.752396	0.315328	0	0.175995	GeneID:101800531	nuclear receptor subfamily 4 group A member 1	GO:0003707,GO:0004879,GO:0005634,GO:0005737,GO:0008270,GO:0043565	steroid hormone receptor activity|nuclear receptor activity|nucleus|cytoplasm|zinc ion binding|sequence-specific DNA binding	path:apla04010	MAPK signaling pathway
NR4A3	160.04045655896	85.5128347291306	234.56807838879	2.74307452362917	1.45579381774206	7.26651699167741e-15	1.97372833466974e-13	Up	0.876912	0.763945	0.961446	2.2528	2.59728	1.93255	GeneID:101795028	nuclear receptor subfamily 4 group A member 3	GO:0000122,GO:0000977,GO:0000978,GO:0001077,GO:0001223,GO:0001707,GO:0003677,GO:0003707,GO:0004879,GO:0005634,GO:0005667,GO:0007369,GO:0007411,GO:0008270,GO:0009444,GO:0010613,GO:0010828,GO:0019901,GO:0021766,GO:0030534,GO:0031100,GO:0032765,GO:0035035,GO:0035259,GO:0035497,GO:0035726,GO:0038097,GO:0042542,GO:0042629,GO:0042803,GO:0043303,GO:0043434,GO:0043524,GO:0043565,GO:0044320,GO:0045333,GO:…	negative regulation of transcription by RNA polymerase II|RNA polymerase II regulatory region sequence-specific DNA binding|RNA polymerase II proximal promoter sequence-specific DNA binding|proximal promoter DNA-binding transcription activator activity, RNA polymerase II-specific|transcription coactivator binding|mesoderm formation|DNA binding|steroid hormone receptor activity|nuclear receptor ac…
NUB1	2049.20647660314	1091.00110724797	3007.41184595832	2.75656168080752	1.46286988352572	2.99328322967145e-86	4.85080045185969e-84	Up	14.7172	15.4346	14.6081	34.5635	36.6674	35.2303	GeneID:101792335	negative regulator of ubiquitin like proteins 1	GO:0005634,GO:0005829,GO:0006511,GO:0016567,GO:0032436,GO:0034341,GO:0034612,GO:0043687	nucleus|cytosol|ubiquitin-dependent protein catabolic process|protein ubiquitination|positive regulation of proteasomal ubiquitin-dependent protein catabolic process|response to interferon-gamma|response to tumor necrosis factor|post-translational protein modification
NUGGC	316.126665200748	18.2311647401486	614.022165661348	33.6798100622254	5.07381209721512	1.1182293474869e-131	2.64397079980387e-129	Up	0.253251	0.15119	0.151282	5.33013	5.49971	4.56444	GeneID:101802642	nuclear GTPase, germinal center associated	GO:0003924,GO:0005525,GO:0016607,GO:0033262,GO:0043066,GO:0071222,GO:0097752	GTPase activity|GTP binding|nuclear speck|regulation of nuclear cell cycle DNA replication|negative regulation of apoptotic process|cellular response to lipopolysaccharide|regulation of DNA stability
OBSL1	29.7700447733316	43.5465683977452	15.9935211489179	0.367273972149458	-1.4450714356308	0.000207584671647694	0.0014142625031529	Down	0.716293	1.15906	0.757026	0.553435	0.437097	0.111352	GeneID:101801279	obscurin like 1	GO:0000226,GO:0005737,GO:0005794,GO:0005813,GO:0005829,GO:0005865,GO:0006936,GO:0007010,GO:0007030,GO:0007088,GO:0008093,GO:0008307,GO:0014704,GO:0030017,GO:0030018,GO:0030240,GO:0030241,GO:0031430,GO:0034067,GO:0043687,GO:0045214,GO:0048471,GO:0048739,GO:0050775,GO:0051015,GO:0051371,GO:0055003,GO:0055008,GO:1990393	microtubule cytoskeleton organization|cytoplasm|Golgi apparatus|centrosome|cytosol|striated muscle thin filament|muscle contraction|cytoskeleton organization|Golgi organization|regulation of mitotic nuclear division|cytoskeletal adaptor activity|structural constituent of muscle|intercalated disc|sarcomere|Z disc|skeletal muscle thin filament assembly|skeletal muscle myosin thick filament assembly…
OGFR	7441.03467193358	1644.25479545673	13237.8145484104	8.05095085323036	3.00915918201353	2.67935931439377e-177	8.40095638945681e-175	Up	15.8739	15.449	15.3778	113.847	110.929	107.776	GeneID:101799702	opioid growth factor receptor	GO:0004985,GO:0005634,GO:0005737,GO:0016020,GO:0040008	opioid receptor activity|nucleus|cytoplasm|membrane|regulation of growth
OLFML1	157.659072386276	86.7929077198208	228.525237052732	2.63299436620377	1.39670443446465	9.6293861409872e-16	2.78884811870398e-14	Up	1.3509	1.13154	1.47584	3.27026	2.89515	3.36487	GeneID:101799039	olfactomedin like 1	GO:0005576	extracellular region
OLIG2	10.8978388109226	5.86451421452833	15.9311634073168	2.71653590127723	1.44176811354793	0.0276646102818017	0.0898866127718913	Up	0.218697	0	0.325676	1.23895	0.614352	0.697097	GeneID:113842338	oligodendrocyte transcription factor 2	GO:0000122,GO:0003677,GO:0003700,GO:0003705,GO:0005634,GO:0005667,GO:0005737,GO:0006355,GO:0007399,GO:0021522,GO:0021529,GO:0021530,GO:0021794,GO:0042552,GO:0042803,GO:0045665,GO:0048663,GO:0048709,GO:0048714,GO:0071837	negative regulation of transcription by RNA polymerase II|DNA binding|DNA-binding transcription factor activity|transcription factor activity, RNA polymerase II distal enhancer sequence-specific binding|nucleus|transcription factor complex|cytoplasm|regulation of transcription, DNA-templated|nervous system development|spinal cord motor neuron differentiation|spinal cord oligodendrocyte cell diffe…
ONECUT1	29.1288319688762	18.5244354559323	39.73322848182	2.14490900823084	1.10091644671851	0.00466845924356246	0.0207690276588221	Up	0.104748	0.0651763	0.162732	0.209572	0.236738	0.262681	GeneID:101793784	one cut homeobox 1	GO:0001077,GO:0003677,GO:0003705,GO:0005634,GO:0006006,GO:0030154,GO:0045944	proximal promoter DNA-binding transcription activator activity, RNA polymerase II-specific|DNA binding|transcription factor activity, RNA polymerase II distal enhancer sequence-specific binding|nucleus|glucose metabolic process|cell differentiation|positive regulation of transcription by RNA polymerase II
ONECUT2	12.1447604665562	18.2004757283314	6.08904520478094	0.334554178454937	-1.57968823182638	0.0117743946234643	0.0451654504399535	Down	0.166794	0.220096	0.105274	0.0517424	0.035857	0.0711905	GeneID:113840184	one cut homeobox 2	GO:0000978,GO:0001077,GO:0001889,GO:0001952,GO:0002064,GO:0003677,GO:0003700,GO:0005634,GO:0005654,GO:0009653,GO:0015629,GO:0030154,GO:0030335,GO:0030512,GO:0031016,GO:0031018,GO:0045165,GO:0045944,GO:0048935,GO:0060271	RNA polymerase II proximal promoter sequence-specific DNA binding|proximal promoter DNA-binding transcription activator activity, RNA polymerase II-specific|liver development|regulation of cell-matrix adhesion|epithelial cell development|DNA binding|DNA-binding transcription factor activity|nucleus|nucleoplasm|anatomical structure morphogenesis|actin cytoskeleton|cell differentiation|positive reg…
OPRM1	39.8202732927226	25.3695501666525	54.2709964187927	2.13921792315144	1.09708345802211	0.000933456953953257	0.00527970574386974	Up	0.461152	0.394695	0.331647	0.766915	0.786006	0.852395	GeneID:101804405	opioid receptor mu 1	GO:0001965,GO:0004930,GO:0004979,GO:0005245,GO:0005768,GO:0005886,GO:0005887,GO:0007194,GO:0007200,GO:0007218,GO:0019233,GO:0030424,GO:0030425,GO:0031681,GO:0038003,GO:0038047,GO:0042923,GO:0043204,GO:0043951,GO:0045019,GO:0050769,GO:0051481,GO:0061358,GO:0070374,GO:2000310	G-protein alpha-subunit binding|G protein-coupled receptor activity|beta-endorphin receptor activity|voltage-gated calcium channel activity|endosome|plasma membrane|integral component of plasma membrane|negative regulation of adenylate cyclase activity|phospholipase C-activating G protein-coupled receptor signaling pathway|neuropeptide signaling pathway|sensory perception of pain|axon|dendrite|G-…	path:apla04080	Neuroactive ligand-receptor interaction
OPTN	2289.20821771606	818.103114376405	3760.31332105571	4.5963806456378	2.20049827858333	8.28890728312572e-36	6.13081588433447e-34	Up	9.98336	9.87699	9.866	38.6899	46.0134	39.3173	GeneID:101791650	optineurin	GO:0001920,GO:0005634,GO:0005737,GO:0005776,GO:0005794,GO:0005802,GO:0005829,GO:0006914,GO:0008022,GO:0017137,GO:0030674,GO:0034067,GO:0034620,GO:0042802,GO:0043001,GO:0043124,GO:0046872,GO:0048471,GO:0050829,GO:0055037,GO:0061734,GO:0070530,GO:0090161,GO:1904417	negative regulation of receptor recycling|nucleus|cytoplasm|autophagosome|Golgi apparatus|trans-Golgi network|cytosol|autophagy|protein C-terminus binding|Rab GTPase binding|protein binding, bridging|protein localization to Golgi apparatus|cellular response to unfolded protein|identical protein binding|Golgi to plasma membrane protein transport|negative regulation of I-kappaB kinase/NF-kappaB sig…	path:apla04137	Mitophagy - animal
ORC1	364.196121183165	234.370934496266	494.021307870064	2.10786081018052	1.07577960364865	3.66607757936502e-19	1.318599424618e-17	Up	3.2	3.103	2.97455	6.01295	5.84146	5.98786	GeneID:101800002	origin recognition complex subunit 1	GO:0000082,GO:0000083,GO:0000278,GO:0000784,GO:0000808,GO:0003677,GO:0003682,GO:0003688,GO:0005524,GO:0005634,GO:0005654,GO:0005664,GO:0005730,GO:0005829,GO:0005886,GO:0006260,GO:0006270,GO:0033314,GO:0046872	G1/S transition of mitotic cell cycle|regulation of transcription involved in G1/S transition of mitotic cell cycle|mitotic cell cycle|nuclear chromosome, telomeric region|origin recognition complex|DNA binding|chromatin binding|DNA replication origin binding|ATP binding|nucleus|nucleoplasm|nuclear origin of replication recognition complex|nucleolus|cytosol|plasma membrane|DNA replication|DNA rep…	path:apla04110	Cell cycle
P2RX7	287.691832149082	78.5918556020873	496.791808696076	6.32116145992718	2.6601896657641	1.03911507662436e-74	1.36246879546846e-72	Up	0.945184	1.24746	1.32146	6.42386	6.831	6.61851	GeneID:101801281	purinergic receptor P2X 7			path:apla04020,path:apla04080,path:apla04621	Calcium signaling pathway|Neuroactive ligand-receptor interaction|NOD-like receptor signaling pathway
P3H4	35.3855968971954	49.3793405010607	21.3918532933301	0.433214641513299	-1.20684609182647	0.000650995807354178	0.00387028546144654	Down	2.64626	4.01127	3.00968	1.04937	1.25618	1.39407	GeneID:101793970	prolyl 3-hydroxylase family member 4 (non-enzymatic)	GO:0000794,GO:0000795,GO:0005730,GO:0005783,GO:0007130,GO:0017185,GO:0030199,GO:0032964,GO:0046849,GO:1902494	condensed nuclear chromosome|synaptonemal complex|nucleolus|endoplasmic reticulum|synaptonemal complex assembly|peptidyl-lysine hydroxylation|collagen fibril organization|collagen biosynthetic process|bone remodeling|catalytic complex
PACRG	25.5210644277242	36.0431200555262	14.9990087999221	0.416140688620058	-1.26485673849101	0.0028021098709839	0.0135620237144969	Down	1.33627	1.93685	2.55563	0.670518	0.768543	0.482292	GeneID:101801869	parkin coregulated	GO:0001664,GO:0003779,GO:0005739,GO:0005829,GO:0005929,GO:0007286,GO:0030544,GO:0031072,GO:0031625,GO:0031982,GO:0034620,GO:0043005,GO:0043014,GO:0044297,GO:0048487,GO:0051087,GO:0051879,GO:0060548,GO:0097225	G protein-coupled receptor binding|actin binding|mitochondrion|cytosol|cilium|spermatid development|Hsp70 protein binding|heat shock protein binding|ubiquitin protein ligase binding|vesicle|cellular response to unfolded protein|neuron projection|alpha-tubulin binding|cell body|beta-tubulin binding|chaperone binding|Hsp90 protein binding|negative regulation of cell death|sperm midpiece
PANX1	346.855689429229	204.099895010997	489.611483847461	2.39888160560338	1.26236195662101	5.89261327181098e-18	1.96279818058498e-16	Up	3.12183	3.53666	2.58008	6.52685	7.71957	6.68264	GeneID:101790508	pannexin 1			path:apla04621	NOD-like receptor signaling pathway
PARP9	5092.73281794958	185.19934269954	10000.2662931996	53.9973098577551	5.75481562898659	0	0	Up	1.46778	2.16177	1.67397	91.5453	91.7415	91.004	GeneID:101789724	poly(ADP-ribose) polymerase family member 9	GO:0000122,GO:0002230,GO:0003714,GO:0003950,GO:0004857,GO:0005634,GO:0005654,GO:0005737,GO:0005739,GO:0005829,GO:0006302,GO:0006471,GO:0010608,GO:0010629,GO:0016020,GO:0016477,GO:0019899,GO:0032991,GO:0034356,GO:0035563,GO:0042393,GO:0042531,GO:0043086,GO:0044389,GO:0045087,GO:0045893,GO:0051607,GO:0060330,GO:0060335,GO:0072570,GO:0090734,GO:0097677,GO:1900182,GO:2001034	negative regulation of transcription by RNA polymerase II|positive regulation of defense response to virus by host|transcription corepressor activity|NAD+ ADP-ribosyltransferase activity|enzyme inhibitor activity|nucleus|nucleoplasm|cytoplasm|mitochondrion|cytosol|double-strand break repair|protein ADP-ribosylation|posttranscriptional regulation of gene expression|negative regulation of gene expr…
PATL2	95.5939625674942	56.650506178779	134.53741895621	2.37486702292885	1.24784673418799	3.51113893497647e-08	4.9734746623609e-07	Up	0.967999	0.380903	0.621794	2.09818	1.15279	1.47677	GeneID:101793012	PAT1 homolog 2	GO:0000932,GO:0002151,GO:0003723,GO:0005634,GO:0005737,GO:0008266,GO:0010607,GO:0017148,GO:0030371,GO:0034046,GO:1990904	P-body|G-quadruplex RNA binding|RNA binding|nucleus|cytoplasm|poly(U) RNA binding|negative regulation of cytoplasmic mRNA processing body assembly|negative regulation of translation|translation repressor activity|poly(G) binding|ribonucleoprotein complex	path:apla03018	RNA degradation
PCDH12	5.72576883786483	2.2734202895993	9.17811738613037	4.03714061501054	2.01333383726316	0.0368337628385759	0.112149749086084	Up	0.0236432	0.0371384	0.0240671	0.113591	0.12534	0.123371	GeneID:101802569	protocadherin 12	GO:0005509,GO:0005886,GO:0005887,GO:0005911,GO:0005977,GO:0007155,GO:0007156,GO:0008038,GO:0016339,GO:0060711,GO:0070062	calcium ion binding|plasma membrane|integral component of plasma membrane|cell-cell junction|glycogen metabolic process|cell adhesion|homophilic cell adhesion via plasma membrane adhesion molecules|neuron recognition|calcium-dependent cell-cell adhesion via plasma membrane cell adhesion molecules|labyrinthine layer development|extracellular exosome
PCDH8	43.6461916025888	61.4492411309544	25.8431420742232	0.420560801054465	-1.24961370691886	9.01630504526346e-05	0.000668253687912821	Down	0.898846	0.801857	0.824879	0.236633	0.392233	0.513708	GeneID:101800758	protocadherin 8	GO:0001756,GO:0005509,GO:0005886,GO:0005887,GO:0007155,GO:0007156,GO:0007267,GO:0007268,GO:0016331,GO:0030054,GO:0030425,GO:0042734,GO:0098978,GO:0099055,GO:0099179	somitogenesis|calcium ion binding|plasma membrane|integral component of plasma membrane|cell adhesion|homophilic cell adhesion via plasma membrane adhesion molecules|cell-cell signaling|chemical synaptic transmission|morphogenesis of embryonic epithelium|cell junction|dendrite|presynaptic membrane|glutamatergic synapse|integral component of postsynaptic membrane|regulation of synaptic membrane ad…
PDCD1LG2	16.6547737494966	6.81577531652293	26.4937721824703	3.8871252281811	1.95870358649513	0.000284178800651884	0.00186644391703193	Up	0.0533415	0.139084	0.0702707	0.254507	0.243861	0.263957	GeneID:101798906	programmed cell death 1 ligand 2	GO:0005576,GO:0005886,GO:0006955,GO:0007165,GO:0007166,GO:0009897,GO:0009986,GO:0012505,GO:0016021,GO:0031295,GO:0032689,GO:0032693,GO:0042102,GO:0042130,GO:0046007,GO:0071222	extracellular region|plasma membrane|immune response|signal transduction|cell surface receptor signaling pathway|external side of plasma membrane|cell surface|endomembrane system|integral component of membrane|T cell costimulation|negative regulation of interferon-gamma production|negative regulation of interleukin-10 production|positive regulation of T cell proliferation|negative regulation of T…	path:apla04514	Cell adhesion molecules (CAMs)
PFKFB3	736.957914395674	391.823085937834	1082.09274285351	2.76168705134745	1.46554984564627	5.46660370867424e-54	5.59183158086585e-52	Up	3.14919	3.56513	3.29656	8.84632	9.05708	8.3254	GeneID:101791426	6-phosphofructo-2-kinase/fructose-2,6-biphosphatase 3	GO:0003873,GO:0004331,GO:0005524,GO:0005654,GO:0005829,GO:0006000,GO:0006003,GO:0006110,GO:0007420	6-phosphofructo-2-kinase activity|fructose-2,6-bisphosphate 2-phosphatase activity|ATP binding|nucleoplasm|cytosol|fructose metabolic process|fructose 2,6-bisphosphate metabolic process|regulation of glycolytic process|brain development	path:apla00051	Fructose and mannose metabolism
PGR	15.587172933357	22.730060589006	8.44428527770797	0.371502981465535	-1.42855430585086	0.00893161649564743	0.0359232305400789	Down	0.123396	0.352058	0.470702	0.189495	0.099579	0.12328	GeneID:101797573	progesterone receptor	GO:0000790,GO:0003700,GO:0003707,GO:0005634,GO:0005829,GO:0008270,GO:0016363,GO:0019899,GO:0030544,GO:0031490,GO:0032570,GO:0032993,GO:0043235,GO:0043565,GO:0043627,GO:0051879,GO:1990239	nuclear chromatin|DNA-binding transcription factor activity|steroid hormone receptor activity|nucleus|cytosol|zinc ion binding|nuclear matrix|enzyme binding|Hsp70 protein binding|chromatin DNA binding|response to progesterone|protein-DNA complex|receptor complex|sequence-specific DNA binding|response to estrogen|Hsp90 protein binding|steroid hormone binding	path:apla04114,path:apla04914	Oocyte meiosis|Progesterone-mediated oocyte maturation
PHACTR1	166.203886657627	102.0895959401	230.318177375155	2.25603966059668	1.17379243016721	3.30983366677686e-12	7.16782747386227e-11	Up	0.8243	0.770041	0.654881	1.41959	1.67327	1.58066	GeneID:101800961	phosphatase and actin regulator 1	GO:0003779,GO:0004864,GO:0005634,GO:0005829,GO:0008157,GO:0030054,GO:0031032,GO:0031532,GO:0043149,GO:0045202	actin binding|protein phosphatase inhibitor activity|nucleus|cytosol|protein phosphatase 1 binding|cell junction|actomyosin structure organization|actin cytoskeleton reorganization|stress fiber assembly|synapse
PHF24	6.4109399371969	10.4265276769916	2.39535219740222	0.22973632944821	-2.12194907896199	0.0198782657449803	0.0689027221436795	Down	0.376639	0.0842473	0.299159	0.0372104	0.113308	0.0549133	GeneID:101798384	PHD finger protein 24	GO:0007214,GO:0008277,GO:0032228,GO:0046872,GO:0050966	gamma-aminobutyric acid signaling pathway|regulation of G protein-coupled receptor signaling pathway|regulation of synaptic transmission, GABAergic|metal ion binding|detection of mechanical stimulus involved in sensory perception of pain
PIGY	123.153689102268	180.133860372879	66.1735178316567	0.367357462359808	-1.44474351360816	1.68527882583164e-13	4.09204991666157e-12	Down	29.0796	28.6695	27.0292	8.35794	8.89394	9.99038	GeneID:101795072	phosphatidylinositol glycan anchor biosynthesis class Y	GO:0000506,GO:0005789,GO:0005886,GO:0006506,GO:0016021,GO:0016254	glycosylphosphatidylinositol-N-acetylglucosaminyltransferase (GPI-GnT) complex|endoplasmic reticulum membrane|plasma membrane|GPI anchor biosynthetic process|integral component of membrane|preassembly of GPI anchor in ER membrane	path:apla00563	Glycosylphosphatidylinositol (GPI)-anchor biosynthesis
PLA2G1B	1.7907181649016	3.58143632980319	0	0	-Inf	0.0412871436062503	0.1227549932453	Down	0	0.0637309	0	0	0	0	GeneID:101800970	phospholipase A2 group IB			path:apla00564,path:apla00565,path:apla00590,path:apla00591,path:apla00592,path:apla04270	Glycerophospholipid metabolism|Ether lipid metabolism|Arachidonic acid metabolism|Linoleic acid metabolism|alpha-Linolenic acid metabolism|Vascular smooth muscle contraction
PLAGL1	1204.30115154585	674.974619010261	1733.62768408143	2.56843388663045	1.36088893813573	1.27441806012866e-62	1.43601028759654e-60	Up	4.71166	4.61516	5.21625	11.6894	11.7824	11.6878	GeneID:101791677	PLAG1 like zinc finger 1
PLCL1	92.2165848135849	123.434379727895	60.9987898992748	0.494179903797821	-1.01689175132047	4.00765671300946e-06	4.00293855759941e-05	Down	0.766721	0.985999	0.776569	0.439143	0.318316	0.393069	GeneID:101800952	phospholipase C like 1 (inactive)	GO:0004435,GO:0005737,GO:0006629,GO:0032228,GO:0035556,GO:0050811,GO:0070679,GO:0120163	phosphatidylinositol phospholipase C activity|cytoplasm|lipid metabolic process|regulation of synaptic transmission, GABAergic|intracellular signal transduction|GABA receptor binding|inositol 1,4,5 trisphosphate binding|negative regulation of cold-induced thermogenesis
PLEKHS1	71.845190226888	36.3464383387872	107.343942114989	2.95335518474822	1.56235487237447	2.39748091204838e-06	2.49847306318453e-05	Up	0.230404	0.514409	0.288338	0.962272	0.575748	0.852607	GeneID:101800299	pleckstrin homology domain containing S1
PLVAP	24.4191092216449	16.2182666827882	32.6199517605016	2.01130937100201	1.00813500789016	0.0180992453356739	0.0637629251285845	Up	0.384886	0.707333	0.576649	1.15767	1.29186	1.46297	GeneID:101805361	plasmalemma vesicle associated protein	GO:0000165,GO:0002693,GO:0005901,GO:0009986,GO:0016021,GO:0033209,GO:0042803,GO:0048471,GO:0070062	MAPK cascade|positive regulation of cellular extravasation|caveola|cell surface|integral component of membrane|tumor necrosis factor-mediated signaling pathway|protein homodimerization activity|perinuclear region of cytoplasm|extracellular exosome
PML	878.67884191901	156.321474657104	1601.03620918092	10.2419466851425	3.35641804910041	1.51240226051974e-219	5.19366138178006e-217	Up	3.24571	3.45476	3.44487	44.5748	37.2531	39.236	GeneID:113844857	promyelocytic leukemia			path:apla04120,path:apla04144,path:apla05164,path:apla05168	Ubiquitin mediated proteolysis|Endocytosis|Influenza A|Herpes simplex infection
PNP	2.91638662316884	0	5.83277324633769	Inf	Inf	0.0211575022613882	0.0725522242310989	Up	0	0	0	0	0.13471	0	GeneID:101789787	purine nucleoside phosphorylase	GO:0001882,GO:0001916,GO:0002060,GO:0004731,GO:0005576,GO:0005622,GO:0005634,GO:0005737,GO:0005829,GO:0005856,GO:0006148,GO:0006149,GO:0006161,GO:0006183,GO:0008144,GO:0008630,GO:0008637,GO:0010332,GO:0034418,GO:0042102,GO:0042278,GO:0042301,GO:0045579,GO:0045739,GO:0046070,GO:0046115,GO:0046638,GO:0070233	nucleoside binding|positive regulation of T cell mediated cytotoxicity|purine nucleobase binding|purine-nucleoside phosphorylase activity|extracellular region|intracellular|nucleus|cytoplasm|cytosol|cytoskeleton|inosine catabolic process|deoxyinosine catabolic process|deoxyguanosine catabolic process|GTP biosynthetic process|drug binding|intrinsic apoptotic signaling pathway in response to DNA da…	path:apla00230,path:apla00240,path:apla00760	Purine metabolism|Pyrimidine metabolism|Nicotinate and nicotinamide metabolism
PNRC1	4478.1088564827	2769.63013924688	6186.58757371853	2.23372337195926	1.15945053111509	3.48862684088393e-64	3.96192637213141e-62	Up	120.878	121.483	114.951	243.462	249.142	257.348	GeneID:101797994	proline rich nuclear receptor coactivator 1	GO:0005634	nucleus
POMC	19.9883652765651	0.969889801670394	39.0068407514598	40.217806893402	5.32976250745358	9.2191793953438e-15	2.4761308085483e-13	Up	0	0.118138	0	1.45852	1.21247	1.70183	GeneID:101790746	proopiomelanocortin	GO:0005179,GO:0005576,GO:0007218	hormone activity|extracellular region|neuropeptide signaling pathway	path:apla04080,path:apla04916,path:apla04920	Neuroactive ligand-receptor interaction|Melanogenesis|Adipocytokine signaling pathway
POPDC2	122.846802002114	164.69572372359	80.9978802806377	0.491803177698633	-1.02384703820622	0.0031306379701014	0.0149069631702782	Down	4.12841	2.83504	2.39021	1.7923	1.99242	1.21996	GeneID:101802631	popeye domain containing 2	GO:0002027,GO:0007507,GO:0007519,GO:0016020,GO:0016021,GO:0030552,GO:0042383,GO:0042391,GO:0060931	regulation of heart rate|heart development|skeletal muscle tissue development|membrane|integral component of membrane|cAMP binding|sarcolemma|regulation of membrane potential|sinoatrial node cell development
PPEF1	83.3181749166616	48.0889000611371	118.547449772186	2.46517282827166	1.30168879457476	2.49178354860467e-08	3.58314996226572e-07	Up	0.312022	0.353051	0.386902	0.84898	0.803998	0.732551	GeneID:101803160	protein phosphatase with EF-hand domain 1	GO:0004722,GO:0005506,GO:0005509,GO:0005829,GO:0006470,GO:0022400,GO:0030145,GO:0050906	protein serine/threonine phosphatase activity|iron ion binding|calcium ion binding|cytosol|protein dephosphorylation|regulation of rhodopsin mediated signaling pathway|manganese ion binding|detection of stimulus involved in sensory perception
PPP1R36	29.599634244162	18.5220327389168	40.6772357494072	2.19615397093754	1.13497920430716	0.00323217241370812	0.0152995151699745	Up	0.164427	0.151525	0.193689	0.4068	0.284973	0.321785	GeneID:101795467	protein phosphatase 1 regulatory subunit 36	GO:0004864,GO:0010923,GO:0019902	protein phosphatase inhibitor activity|negative regulation of phosphatase activity|phosphatase binding
PRDM1	322.203704769833	173.674153503989	470.733256035676	2.71043932869875	1.43852671355894	3.46682541113913e-29	2.02437339695788e-27	Up	0.690432	0.438731	0.403616	1.18355	1.57728	1.39159	GeneID:101797804	PR/SET domain 1
PRICKLE4	46.2213485513934	18.8239313139625	73.6187657888244	3.91091343040645	1.96750560180709	1.00886841976623e-09	1.71996562863928e-08	Up	0.204443	0.459042	0.79767	3.2101	1.89072	1.80581	GeneID:101792651	prickle planar cell polarity protein 4	GO:0005737,GO:0008270,GO:0031965,GO:0060071	cytoplasm|zinc ion binding|nuclear membrane|Wnt signaling pathway, planar cell polarity pathway
PROK2	38.653959262353	53.0259772797292	24.2819412449767	0.457925388472929	-1.1268155412133	0.00633394774511662	0.0269244115319237	Down	4.23542	2.79667	0.446773	1.46949	0	0.896411	GeneID:101792749	prokineticin 2	GO:0005576,GO:0090729	extracellular region|toxin activity
PRRG4	33.1505276229624	19.1596548354804	47.1414004104445	2.46045144420591	1.29892304587486	0.000394662470013808	0.00249549180403733	Up	0.332654	0.396863	0.460526	0.800419	0.841701	1.0397	GeneID:101796624	proline rich and Gla domain 4	GO:0005509,GO:0005576,GO:0016021,GO:0033116	calcium ion binding|extracellular region|integral component of membrane|endoplasmic reticulum-Golgi intermediate compartment membrane
PSRC1	60.6368918953227	86.7404774372046	34.5333063534409	0.398122161345505	-1.32871691405497	1.1703106199648e-06	1.29146060227638e-05	Down	1.50646	2.01304	1.89716	1.29292	0.421663	0.878126	GeneID:113839748	proline and serine rich coiled-coil 1	GO:0000922,GO:0001578,GO:0005654,GO:0005737,GO:0005819,GO:0005829,GO:0005876,GO:0007080,GO:0008017,GO:0009987,GO:0015630,GO:0030308,GO:0030496,GO:0031116,GO:0045737,GO:0045893,GO:0051301,GO:0060236	spindle pole|microtubule bundle formation|nucleoplasm|cytoplasm|spindle|cytosol|spindle microtubule|mitotic metaphase plate congression|microtubule binding|cellular process|microtubule cytoskeleton|negative regulation of cell growth|midbody|positive regulation of microtubule polymerization|positive regulation of cyclin-dependent protein serine/threonine kinase activity|positive regulation of tran…
PTCH2	18.9389315133374	26.6378827269574	11.2399802997174	0.421954718208237	-1.2448399095132	0.0104814825533857	0.0410354025156031	Down	0.376808	0.327222	0.432231	0.141276	0.236462	0.208392	GeneID:101795536	patched 2	GO:0001649,GO:0005119,GO:0005886,GO:0007224,GO:0008158,GO:0009954,GO:0010002,GO:0016021,GO:0031290,GO:0043010,GO:0045879,GO:0048635,GO:0097108	osteoblast differentiation|smoothened binding|plasma membrane|smoothened signaling pathway|hedgehog receptor activity|proximal/distal pattern formation|cardioblast differentiation|integral component of membrane|retinal ganglion cell axon guidance|camera-type eye development|negative regulation of smoothened signaling pathway|negative regulation of muscle organ development|hedgehog family protein …	path:apla04340	Hedgehog signaling pathway
PTCHD3	140.17889048378	13.3279124680287	267.029868499532	20.035385822055	4.32447838694736	1.49637245093293e-75	2.03605470375525e-73	Up	0.338885	0.290061	0.363449	6.19434	6.11393	5.4848	GeneID:101800181	patched domain containing 3	GO:0016021,GO:0097225	integral component of membrane|sperm midpiece
PTGFRN	945.080070990332	256.162434058931	1633.99770792173	6.37875617447415	2.67327513310269	3.75595744878527e-178	1.20382609519622e-175	Up	3.27399	2.78168	3.11755	21.67	18.5335	19.9924	GeneID:101794936	prostaglandin F2 receptor inhibitor	GO:0005789,GO:0005794,GO:0009986,GO:0016021,GO:0034389	endoplasmic reticulum membrane|Golgi apparatus|cell surface|integral component of membrane|lipid droplet organization
PTGS2	2957.25570349613	1780.75317969459	4133.75822729766	2.321353837485	1.21496644542148	5.33003595858057e-31	3.2993608854338e-29	Up	15.7805	16.5057	15.3576	33.0772	37.5372	33.3379	GeneID:101790135	prostaglandin-endoperoxide synthase 2	GO:0001516,GO:0004601,GO:0004666,GO:0005737,GO:0005789,GO:0006954,GO:0006979,GO:0008217,GO:0019371,GO:0019899,GO:0020037,GO:0031090,GO:0031394,GO:0031622,GO:0033138,GO:0042127,GO:0042803,GO:0043005,GO:0043154,GO:0046872,GO:0051213,GO:0071456,GO:0071471,GO:0071498,GO:0090336,GO:1902219	prostaglandin biosynthetic process|peroxidase activity|prostaglandin-endoperoxide synthase activity|cytoplasm|endoplasmic reticulum membrane|inflammatory response|response to oxidative stress|regulation of blood pressure|cyclooxygenase pathway|enzyme binding|heme binding|organelle membrane|positive regulation of prostaglandin biosynthetic process|positive regulation of fever generation|positive r…	path:apla00590,path:apla04370,path:apla04625	Arachidonic acid metabolism|VEGF signaling pathway|C-type lectin receptor signaling pathway
PTPRE	132.672890611973	87.4215820753663	177.92419914858	2.03524341386536	1.0252013502535	3.09633741119454e-08	4.4172576144074e-07	Up	0.568103	0.657351	0.609014	1.28558	1.04688	1.3407	GeneID:101804335	protein tyrosine phosphatase, receptor type E	GO:0005001,GO:0005634,GO:0005737,GO:0005886,GO:0006470,GO:0016021,GO:0046627	transmembrane receptor protein tyrosine phosphatase activity|nucleus|cytoplasm|plasma membrane|protein dephosphorylation|integral component of membrane|negative regulation of insulin receptor signaling pathway
PXK	3034.4510372747	886.135888477915	5182.76618607149	5.84872619816104	2.54812245243963	2.15766387253924e-123	5.01935258606991e-121	Up	9.59668	10.7751	11.4124	55.1535	59.4231	56.8267	GeneID:101789868	PX domain containing serine/threonine kinase like	GO:0003779,GO:0005634,GO:0005737,GO:0005815,GO:0005829,GO:0005886,GO:0006468,GO:0006954,GO:0008022,GO:0032780,GO:0032991,GO:0035091,GO:0042391,GO:0043271,GO:0050804	actin binding|nucleus|cytoplasm|microtubule organizing center|cytosol|plasma membrane|protein phosphorylation|inflammatory response|protein C-terminus binding|negative regulation of ATPase activity|protein-containing complex|phosphatidylinositol binding|regulation of membrane potential|negative regulation of ion transport|modulation of chemical synaptic transmission
RAB40B	173.441571027875	109.602288541561	237.28085351419	2.16492608568308	1.11431776969158	1.41238246615557e-11	2.91427643910756e-10	Up	4.2845	3.0691	4.23799	7.67942	7.21466	9.38823	GeneID:101799739	RAB40B, member RAS oncogene family	GO:0000139,GO:0003924,GO:0005525,GO:0005635,GO:0005886,GO:0006886,GO:0016567,GO:0032482,GO:0048471,GO:1990967	Golgi membrane|GTPase activity|GTP binding|nuclear envelope|plasma membrane|intracellular protein transport|protein ubiquitination|Rab protein signal transduction|perinuclear region of cytoplasm|multi-organism toxin transport
RAD50	3584.32258011242	2151.97254479821	5016.67261542663	2.3311973136242	1.22107112001366	3.29478842736846e-16	9.75785081887789e-15	Up	10.5729	10.6686	10.5535	19.6499	23.4735	19.6601	GeneID:101800129	RAD50 double strand break repair protein	GO:0000019,GO:0000722,GO:0000784,GO:0000790,GO:0000794,GO:0003677,GO:0003690,GO:0003691,GO:0004017,GO:0005524,GO:0005634,GO:0005654,GO:0006281,GO:0006302,GO:0006310,GO:0006974,GO:0007004,GO:0007346,GO:0016233,GO:0016234,GO:0016887,GO:0030674,GO:0030870,GO:0031860,GO:0031954,GO:0032206,GO:0032508,GO:0033674,GO:0035861,GO:0043047,GO:0045120,GO:0046597,GO:0046872,GO:0048471,GO:0051276,GO:0051291,GO:…	regulation of mitotic recombination|telomere maintenance via recombination|nuclear chromosome, telomeric region|nuclear chromatin|condensed nuclear chromosome|DNA binding|double-stranded DNA binding|double-stranded telomeric DNA binding|adenylate kinase activity|ATP binding|nucleus|nucleoplasm|DNA repair|double-strand break repair|DNA recombination|cellular response to DNA damage stimulus|telomer…	path:apla03440,path:apla03450,path:apla04218	Homologous recombination|Non-homologous end-joining|Cellular senescence
RASD1	261.724614570475	165.822944691643	357.626284449306	2.15667551383997	1.10880912977184	1.1474598414848e-10	2.16904499262585e-09	Up	5.50506	4.98224	5.01601	10.2072	10.7764	9.88505	GeneID:101801185	ras related dexamethasone induced 1	GO:0003924,GO:0005525,GO:0005634,GO:0005737,GO:0005886,GO:0007263,GO:0016529,GO:0045892,GO:0048471	GTPase activity|GTP binding|nucleus|cytoplasm|plasma membrane|nitric oxide mediated signal transduction|sarcoplasmic reticulum|negative regulation of transcription, DNA-templated|perinuclear region of cytoplasm
RBM43	546.36447312674	115.412336365277	977.316609888203	8.46804285111271	3.08202856988062	1.52186020308018e-99	3.04858190403131e-97	Up	2.18133	2.18148	1.84986	17.2455	14.6102	14.7101	GeneID:101797333	RNA binding motif protein 43	GO:0003723	RNA binding
RBP5	288.258147891545	180.436468802032	396.079826981057	2.19512069600309	1.1343002667483	8.87044203137034e-16	2.57421298628681e-14	Up	18.3933	15.5219	15.1532	49.3584	34.3003	31.254	GeneID:101796094	retinol binding protein 5	GO:0005737,GO:0016918,GO:0019841	cytoplasm|retinal binding|retinol binding
REEP6	12.5158269957103	18.8891551263595	6.14249886506097	0.325186532905816	-1.6206605832072	0.0327802369916655	0.102606909824847	Down	3.10573	2.23584	0.909915	0.752745	1.09503	0.345504	GeneID:101801097	receptor accessory protein 6	GO:0005789,GO:0010842,GO:0016021,GO:0060059	endoplasmic reticulum membrane|retina layer formation|integral component of membrane|embryonic retina morphogenesis in camera-type eye
RFX8	7.23760431568017	0.970576292246273	13.5046323391141	13.9140348337371	3.79846893249154	0.000116824116728077	0.000848490385836242	Up	0	0.0299936	0.060293	0.196999	0.059528	0.149645	GeneID:101799474	RFX family member 8, lacking RFX DNA binding domain	GO:0000978,GO:0000981,GO:0003700,GO:0005634,GO:0006357	RNA polymerase II proximal promoter sequence-specific DNA binding|DNA-binding transcription factor activity, RNA polymerase II-specific|DNA-binding transcription factor activity|nucleus|regulation of transcription by RNA polymerase II
RILPL2	780.17345407482	359.752598496773	1200.59430965287	3.33727765878427	1.73867172256663	3.71206655458854e-41	3.09474774085726e-39	Up	6.42385	6.38374	5.62011	18.2994	17.5815	18.9091	GeneID:101791778	Rab interacting lysosomal protein like 2	GO:0003382,GO:0005737,GO:0005813,GO:0005829,GO:0005929,GO:0016020,GO:0031267,GO:0036064,GO:0042802,GO:0046983,GO:0051959,GO:0060271,GO:1903445	epithelial cell morphogenesis|cytoplasm|centrosome|cytosol|cilium|membrane|small GTPase binding|ciliary basal body|identical protein binding|protein dimerization activity|dynein light intermediate chain binding|cilium assembly|protein transport from ciliary membrane to plasma membrane
RMDN3	1504.64962079944	659.955505676647	2349.34373592222	3.5598517107808	1.83181714552399	3.77280969727812e-67	4.38832534385825e-65	Up	5.4035	6.1258	5.44913	16.9268	19.5584	18.0916	GeneID:101800524	regulator of microtubule dynamics 3	GO:0000922,GO:0005634,GO:0005739,GO:0005741,GO:0005874,GO:0006874,GO:0006915,GO:0016021,GO:0030154	spindle pole|nucleus|mitochondrion|mitochondrial outer membrane|microtubule|cellular calcium ion homeostasis|apoptotic process|integral component of membrane|cell differentiation
RNASEL	125.403124590969	75.9533723967729	174.852876785165	2.30210813907974	1.20295560412599	1.0064619543205e-05	9.33517734222804e-05	Up	0.513926	0.718932	1.01922	1.85858	1.39321	1.40808	GeneID:101800595	ribonuclease L	GO:0003723,GO:0004521,GO:0004672,GO:0005524,GO:0005759,GO:0005829,GO:0006364,GO:0006397,GO:0006468,GO:0016363,GO:0019843,GO:0042802,GO:0043021,GO:0043488,GO:0045071,GO:0045444,GO:0045944,GO:0046872,GO:0051607,GO:0060337,GO:0060338,GO:2001275	RNA binding|endoribonuclease activity|protein kinase activity|ATP binding|mitochondrial matrix|cytosol|rRNA processing|mRNA processing|protein phosphorylation|nuclear matrix|rRNA binding|identical protein binding|ribonucleoprotein complex binding|regulation of mRNA stability|negative regulation of viral genome replication|fat cell differentiation|positive regulation of transcription by RNA polyme…	path:apla04621,path:apla05164,path:apla05168	NOD-like receptor signaling pathway|Influenza A|Herpes simplex infection
RNF114	3123.46410214092	1745.90072451101	4501.02747977083	2.57805464914476	1.36628284601706	5.21373027759069e-93	9.64072202483211e-91	Up	50.8301	49.6821	47.7364	124.175	121.955	125.003	GeneID:101797151	ring finger protein 114	GO:0003676,GO:0004842,GO:0005622,GO:0005634,GO:0005829,GO:0005886,GO:0007275,GO:0007283,GO:0030154,GO:0046872	nucleic acid binding|ubiquitin-protein transferase activity|intracellular|nucleus|cytosol|plasma membrane|multicellular organism development|spermatogenesis|cell differentiation|metal ion binding
RNF135	1959.79796401451	154.440327115094	3765.15560091393	24.3793552580863	4.60758806751238	0	0	Up	2.55259	2.47201	2.39348	58.7041	59.2016	56.993	GeneID:106014788	ring finger protein 135	GO:0004842,GO:0005737,GO:0016567,GO:0032728,GO:0042802,GO:0043021,GO:0045087,GO:0045088,GO:0046872	ubiquitin-protein transferase activity|cytoplasm|protein ubiquitination|positive regulation of interferon-beta production|identical protein binding|ribonucleoprotein complex binding|innate immune response|regulation of innate immune response|metal ion binding
RNF144B	66.6030071665944	37.9822131682911	95.2238011648977	2.50706299664481	1.32599824818828	3.34179591806549e-07	4.0846375022253e-06	Up	0.280177	0.404479	0.469214	1.07019	0.793169	0.877873	GeneID:101793521	ring finger protein 144B	GO:0000151,GO:0000209,GO:0004842,GO:0005737,GO:0005829,GO:0006511,GO:0006915,GO:0016021,GO:0031624,GO:0031966,GO:0032436,GO:0043066,GO:0046872,GO:0061630	ubiquitin ligase complex|protein polyubiquitination|ubiquitin-protein transferase activity|cytoplasm|cytosol|ubiquitin-dependent protein catabolic process|apoptotic process|integral component of membrane|ubiquitin conjugating enzyme binding|mitochondrial membrane|positive regulation of proteasomal ubiquitin-dependent protein catabolic process|negative regulation of apoptotic process|metal ion bin…
RNF19B	701.459932515482	353.723178355995	1049.19668667497	2.96615192578371	1.56859249427312	7.4473225347224e-49	7.11342602107955e-47	Up	6.10921	6.11614	5.52822	18.7306	16.3663	16.7913	GeneID:101804187	ring finger protein 19B	GO:0000151,GO:0000209,GO:0002250,GO:0004842,GO:0005737,GO:0005789,GO:0005829,GO:0006511,GO:0016021,GO:0031624,GO:0032436,GO:0044194,GO:0046872,GO:0061630	ubiquitin ligase complex|protein polyubiquitination|adaptive immune response|ubiquitin-protein transferase activity|cytoplasm|endoplasmic reticulum membrane|cytosol|ubiquitin-dependent protein catabolic process|integral component of membrane|ubiquitin conjugating enzyme binding|positive regulation of proteasomal ubiquitin-dependent protein catabolic process|cytolytic granule|metal ion binding|ubi…
RNF208	161.825708210701	221.65752987285	101.993886548552	0.460141762867513	-1.11984969224418	4.55779423022231e-11	8.99275871169582e-10	Down	3.42774	3.72857	3.16441	1.85116	1.76058	1.49762	GeneID:101794238	ring finger protein 208	GO:0004842,GO:0005654,GO:0005829,GO:0046872,GO:0051865	ubiquitin-protein transferase activity|nucleoplasm|cytosol|metal ion binding|protein autoubiquitination
RP9	620.886333124394	355.902378684288	885.870287564499	2.48908223327816	1.31561389427348	9.48287939625717e-40	7.72720731820436e-38	Up	3.97268	3.84078	4.15427	8.01026	9.36169	8.70901	GeneID:101791032	RP9, pre-mRNA splicing factor	GO:0003723,GO:0005634,GO:0005785,GO:0005829,GO:0008380,GO:0046872,GO:0050890	RNA binding|nucleus|signal recognition particle receptor complex|cytosol|RNA splicing|metal ion binding|cognition	path:apla03040	Spliceosome
RPAIN	188.693297407043	95.1741087376633	282.212486076423	2.9652233135622	1.5681407594886	3.76161608453919e-22	1.59569967021496e-20	Up	1.64562	2.04417	2.30691	5.69137	5.33453	5.68285	GeneID:101798296	RPA interacting protein	GO:0001650,GO:0005634,GO:0005737,GO:0006261,GO:0006281,GO:0006310,GO:0006606,GO:0009411,GO:0016605,GO:0044877,GO:0046872	fibrillar center|nucleus|cytoplasm|DNA-dependent DNA replication|DNA repair|DNA recombination|protein import into nucleus|response to UV|PML body|protein-containing complex binding|metal ion binding
RSAD2	16933.1867995378	41.9342043384165	33824.4393947372	806.607396715291	9.6557228253171	0	0	Up	1.93144	1.31101	2.1754	1435.79	1326.51	1320.21	GeneID:101791352	radical S-adenosyl methionine domain containing 2	GO:0001650,GO:0003824,GO:0005741,GO:0005743,GO:0005783,GO:0005789,GO:0005811,GO:0009615,GO:0034157,GO:0034165,GO:0035710,GO:0043367,GO:0043621,GO:0045071,GO:0045087,GO:0046872,GO:0050709,GO:0051539,GO:0051607,GO:2000553	fibrillar center|catalytic activity|mitochondrial outer membrane|mitochondrial inner membrane|endoplasmic reticulum|endoplasmic reticulum membrane|lipid droplet|response to virus|positive regulation of toll-like receptor 7 signaling pathway|positive regulation of toll-like receptor 9 signaling pathway|CD4-positive, alpha-beta T cell activation|CD4-positive, alpha-beta T cell differentiation|prote…	path:apla05164	Influenza A
RXFP3	10.7792752628863	5.54570316624651	16.0128473595261	2.88743318556735	1.52978756333705	0.0211929462871091	0.0726219682344916	Up	0.597027	0.185474	0.240249	1.04068	1.40417	0.692637	GeneID:101802695	relaxin family peptide receptor 3	GO:0004930,GO:0004966,GO:0005886,GO:0005887,GO:0007186,GO:0007218,GO:0008528,GO:0032467	G protein-coupled receptor activity|galanin receptor activity|plasma membrane|integral component of plasma membrane|G protein-coupled receptor signaling pathway|neuropeptide signaling pathway|G protein-coupled peptide receptor activity|positive regulation of cytokinesis	path:apla04080	Neuroactive ligand-receptor interaction
SAA2	263.363850008657	104.686632712012	422.041067305302	4.03147045971302	2.01130615091178	2.00310531366529e-23	9.02837123093579e-22	Up	17.6409	16.2939	18.5525	93.9275	69.9828	65.3264	GeneID:101798523	serum amyloid A2	GO:0006953,GO:0034364	acute-phase response|high-density lipoprotein particle
SAMHD1	3150.68767254601	537.999476157747	5763.37586893428	10.7126049826197	3.42123743758338	1.9775586412428e-162	5.70446565652898e-160	Up	6.88827	6.54423	6.9769	64.3132	59.5477	65.9616	GeneID:101800495	SAM and HD domain containing deoxynucleoside triphosphate triphosphohydrolase 1	GO:0000724,GO:0003676,GO:0003697,GO:0003723,GO:0005525,GO:0005634,GO:0005654,GO:0005886,GO:0006203,GO:0006974,GO:0008270,GO:0008832,GO:0009264,GO:0016446,GO:0016793,GO:0032567,GO:0035861,GO:0042802,GO:0045087,GO:0045088,GO:0046061,GO:0051289,GO:0051607,GO:0060339,GO:0090501,GO:0110025	double-strand break repair via homologous recombination|nucleic acid binding|single-stranded DNA binding|RNA binding|GTP binding|nucleus|nucleoplasm|plasma membrane|dGTP catabolic process|cellular response to DNA damage stimulus|zinc ion binding|dGTPase activity|deoxyribonucleotide catabolic process|somatic hypermutation of immunoglobulin genes|triphosphoric monoester hydrolase activity|dGTP bind…
SASH3	10.4900160033416	16.9038335096931	4.0761984969902	0.241140478262094	-2.05205425030804	0.00311846830796624	0.0148588266950106	Down	0.236334	0.423486	0.314627	0.0661249	0.0489775	0.0479429	GeneID:101803313	SAM and SH3 domain containing 3	GO:0002639,GO:0002726,GO:0002821,GO:0005634,GO:0005737,GO:0030890,GO:0032729,GO:0032733,GO:0032743,GO:0032753,GO:0032760,GO:0042102,GO:0043372,GO:0046622,GO:0048873	positive regulation of immunoglobulin production|positive regulation of T cell cytokine production|positive regulation of adaptive immune response|nucleus|cytoplasm|positive regulation of B cell proliferation|positive regulation of interferon-gamma production|positive regulation of interleukin-10 production|positive regulation of interleukin-2 production|positive regulation of interleukin-4 produ…
SAT1	9194.29756752589	4873.94384682406	13514.6512882277	2.77283688794118	1.47136275237465	3.58762609340223e-17	1.11039337221331e-15	Up	247.002	225.783	259.844	559.223	707.458	565.295	GeneID:101795318	spermidine/spermine N1-acetyltransferase 1	GO:0001525,GO:0004145,GO:0005829,GO:0008080,GO:0009447,GO:0019809,GO:0032918,GO:0042127,GO:0042802	angiogenesis|diamine N-acetyltransferase activity|cytosol|N-acetyltransferase activity|putrescine catabolic process|spermidine binding|spermidine acetylation|regulation of cell proliferation|identical protein binding	path:apla00330,path:apla04216	Arginine and proline metabolism|Ferroptosis
SCN4B	11.1882214000058	15.9301446463236	6.44629815368806	0.404660365414558	-1.30521654417521	0.0438689243712078	0.128974459986643	Down	0.257248	0.248648	0.205137	0.133015	0.0704717	0.0541261	GeneID:101795249	sodium voltage-gated channel beta subunit 4	GO:0001518,GO:0005244,GO:0010765,GO:0014704,GO:0017080,GO:0031226,GO:0044325,GO:0060307,GO:0086002,GO:0086006,GO:0086016,GO:0086091,GO:2000649	voltage-gated sodium channel complex|voltage-gated ion channel activity|positive regulation of sodium ion transport|intercalated disc|sodium channel regulator activity|intrinsic component of plasma membrane|ion channel binding|regulation of ventricular cardiac muscle cell membrane repolarization|cardiac muscle cell action potential involved in contraction|voltage-gated sodium channel activity inv…	path:apla04261	Adrenergic signaling in cardiomyocytes
SCNN1D	6.58105512596449	2.59360431903288	10.5685059328961	4.07483356475784	2.02674113414074	0.0456833077128154	0.133351618527006	Up	0.00628376	0	0.0437854	0.0697325	0.0805859	0.0252177	GeneID:101793369	sodium channel epithelial 1 delta subunit	GO:0001669,GO:0005737,GO:0005887,GO:0015280,GO:0016324,GO:0031514,GO:0034706,GO:0035725,GO:0050891,GO:0055078,GO:0060170	acrosomal vesicle|cytoplasm|integral component of plasma membrane|ligand-gated sodium channel activity|apical plasma membrane|motile cilium|sodium channel complex|sodium ion transmembrane transport|multicellular organismal water homeostasis|sodium ion homeostasis|ciliary membrane
SDC4	3357.81969692099	711.974085165035	6003.66530867695	8.43242111443608	3.07594691684919	4.35599457077211e-132	1.0471084949041e-129	Up	17.0783	14.4399	17.5317	135.746	131.328	124.451	GeneID:101794144	syndecan 4	GO:0001843,GO:0009986,GO:0010762,GO:0016021,GO:0042130,GO:0042802,GO:0044319,GO:0060122,GO:0061098,GO:0070053,GO:0090630,GO:1902723,GO:1902725,GO:1902766,GO:1903076,GO:1903078,GO:1903543,GO:1903553	neural tube closure|cell surface|regulation of fibroblast migration|integral component of membrane|negative regulation of T cell proliferation|identical protein binding|wound healing, spreading of cells|inner ear receptor cell stereocilium organization|positive regulation of protein tyrosine kinase activity|thrombospondin receptor activity|activation of GTPase activity|negative regulation of skel…	path:apla04512,path:apla04514	ECM-receptor interaction|Cell adhesion molecules (CAMs)
SEMA3C	3098.17463006739	1945.2031173698	4251.14614276499	2.18545102298272	1.12793104699034	3.26959992414808e-30	1.9731146320497e-28	Up	14.3902	13.5982	14.0584	29.5081	28.8719	27.1997	GeneID:101796296	semaphorin 3C	GO:0001755,GO:0005615,GO:0005887,GO:0030215,GO:0030335,GO:0038191,GO:0045499,GO:0048843,GO:0050919,GO:0071526	neural crest cell migration|extracellular space|integral component of plasma membrane|semaphorin receptor binding|positive regulation of cell migration|neuropilin binding|chemorepellent activity|negative regulation of axon extension involved in axon guidance|negative chemotaxis|semaphorin-plexin signaling pathway
SEMA4B	64.9697635884261	89.6521829504117	40.2873442264406	0.449373823376106	-1.15401200683012	0.000261826839227723	0.00173232999918811	Down	1.96488	1.56791	2.08882	1.0296	0.69003	1.06262	GeneID:101800535	semaphorin 4B	GO:0001755,GO:0005615,GO:0005886,GO:0005887,GO:0030215,GO:0030335,GO:0038191,GO:0045499,GO:0048843,GO:0050919,GO:0071526	neural crest cell migration|extracellular space|plasma membrane|integral component of plasma membrane|semaphorin receptor binding|positive regulation of cell migration|neuropilin binding|chemorepellent activity|negative regulation of axon extension involved in axon guidance|negative chemotaxis|semaphorin-plexin signaling pathway
SEMA4D	475.705106484367	214.007844622592	737.402368346143	3.44567915090482	1.78478836930836	4.92772367915067e-39	3.90508563870275e-37	Up	1.65883	2.35	1.95071	6.71767	5.99615	6.75065	GeneID:101792112	semaphorin 4D	GO:0000122,GO:0001755,GO:0001934,GO:0004888,GO:0005102,GO:0005615,GO:0005887,GO:0007162,GO:0008360,GO:0010693,GO:0014068,GO:0016020,GO:0030215,GO:0030335,GO:0031344,GO:0038023,GO:0038191,GO:0042802,GO:0043547,GO:0043931,GO:0045499,GO:0045668,GO:0048672,GO:0048814,GO:0048843,GO:0050731,GO:0050732,GO:0050772,GO:0050919,GO:0070486,GO:0071526,GO:1900220	negative regulation of transcription by RNA polymerase II|neural crest cell migration|positive regulation of protein phosphorylation|transmembrane signaling receptor activity|signaling receptor binding|extracellular space|integral component of plasma membrane|negative regulation of cell adhesion|regulation of cell shape|negative regulation of alkaline phosphatase activity|positive regulation of p…
SEMA6C	100.151181787261	134.544048151244	65.7583154232787	0.488749345116762	-1.03283332555675	1.14316474810634e-06	1.26440683757191e-05	Down	2.88326	3.69249	3.38061	2.88562	1.38252	1.63479	GeneID:106019322	semaphorin 6C	GO:0001755,GO:0005615,GO:0005737,GO:0005887,GO:0007411,GO:0009986,GO:0030215,GO:0030335,GO:0030517,GO:0038191,GO:0045499,GO:0048843,GO:0050919,GO:0071526	neural crest cell migration|extracellular space|cytoplasm|integral component of plasma membrane|axon guidance|cell surface|semaphorin receptor binding|positive regulation of cell migration|negative regulation of axon extension|neuropilin binding|chemorepellent activity|negative regulation of axon extension involved in axon guidance|negative chemotaxis|semaphorin-plexin signaling pathway
SERPINB1	171.21783687404	72.4823586474045	269.953315100675	3.72440025598342	1.89700812560684	3.99250085420079e-28	2.21476307000531e-26	Up	1.10568	1.25776	1.22733	4.19403	4.46646	4.20042	GeneID:101799613	serpin family B member 1	GO:0004867,GO:0005615,GO:0005737,GO:0010951	serine-type endopeptidase inhibitor activity|extracellular space|cytoplasm|negative regulation of endopeptidase activity
SERPIND1	226.179892418125	310.843565040481	141.516219795769	0.455265077716309	-1.13522129693547	2.89249903682655e-12	6.35952951343739e-11	Down	3.75187	4.16078	5.00204	1.64809	1.90615	2.00315	GeneID:101798143	serpin family D member 1	GO:0004867,GO:0005615,GO:0007596,GO:0008201	serine-type endopeptidase inhibitor activity|extracellular space|blood coagulation|heparin binding
SETX	4107.0161987492	2370.12419983083	5843.90819766756	2.46565483702697	1.30197085336504	2.14558473110184e-91	3.91718589578252e-89	Up	10.2292	10.3328	10.4919	23.0915	23.4999	23.4075	GeneID:101797411	senataxin	GO:0000165,GO:0000228,GO:0000781,GO:0001147,GO:0003677,GO:0003678,GO:0005524,GO:0005634,GO:0005654,GO:0005730,GO:0005737,GO:0006302,GO:0006310,GO:0006353,GO:0006369,GO:0006376,GO:0006396,GO:0006974,GO:0007283,GO:0007623,GO:0008543,GO:0010976,GO:0016604,GO:0030424,GO:0030426,GO:0033120,GO:0034599,GO:0042802,GO:0043066,GO:0043491,GO:0044344,GO:0045171,GO:0045944,GO:0060566,GO:0070301,GO:0071300,GO:…	MAPK cascade|nuclear chromosome|chromosome, telomeric region|transcription termination site sequence-specific DNA binding|DNA binding|DNA helicase activity|ATP binding|nucleus|nucleoplasm|nucleolus|cytoplasm|double-strand break repair|DNA recombination|DNA-templated transcription, termination|termination of RNA polymerase II transcription|mRNA splice site selection|RNA processing|cellular respons…
SFRP4	21.9575888117909	35.4589813409744	8.45619628260749	0.23847826313149	-2.06807032174483	1.28197139255509e-05	0.000115851337060288	Down	0.933369	0.752388	0.798127	0.141881	0.130574	0.340436	GeneID:101799069	secreted frizzled related protein 4	GO:0002092,GO:0005615,GO:0005634,GO:0005737,GO:0008285,GO:0009986,GO:0010628,GO:0017147,GO:0030154,GO:0030510,GO:0035567,GO:0043065,GO:0043433,GO:0045606,GO:0046329,GO:0055062,GO:0060070,GO:0060349,GO:0090090,GO:0090263,GO:1902174,GO:2000051,GO:2000119	positive regulation of receptor internalization|extracellular space|nucleus|cytoplasm|negative regulation of cell proliferation|cell surface|positive regulation of gene expression|Wnt-protein binding|cell differentiation|regulation of BMP signaling pathway|non-canonical Wnt signaling pathway|positive regulation of apoptotic process|negative regulation of DNA-binding transcription factor activity|…	path:apla04310	Wnt signaling pathway
SLC13A5	8.89844083916324	4.21354313822803	13.5833385400985	3.22373311355507	1.68873231096008	0.0229714940791723	0.0773203871887754	Up	0.0238559	0.0828882	0.035704	0.14093	0.149358	0.1347	GeneID:101791465	solute carrier family 13 member 5	GO:0005886,GO:0015137,GO:0015141,GO:0015746,GO:0016021,GO:0017153	plasma membrane|citrate transmembrane transporter activity|succinate transmembrane transporter activity|citrate transport|integral component of membrane|sodium:dicarboxylate symporter activity
SLC19A2	9.3733486293658	13.9545039883147	4.79219327041688	0.343415521929679	-1.54197284615626	0.0303705669023301	0.0965046676431607	Down	0.337581	0.637122	0.401647	0.0341416	0.280647	0.170161	GeneID:101789738	solute carrier family 19 member 2	GO:0005886,GO:0008517,GO:0015234,GO:0015888,GO:0016021,GO:0042723,GO:0055085,GO:0071934	plasma membrane|folic acid transmembrane transporter activity|thiamine transmembrane transporter activity|thiamine transport|integral component of membrane|thiamine-containing compound metabolic process|transmembrane transport|thiamine transmembrane transport
SLC24A2	119.791028511821	163.32495027007	76.2571067535722	0.4669042092312	-1.09880150007551	1.66783699939671e-06	1.78186763276287e-05	Down	0.693242	0.920306	0.951713	0.289787	0.338907	0.43315	GeneID:101799473	solute carrier family 24 member 2	GO:0005262,GO:0005887,GO:0006874,GO:0007601,GO:0008273,GO:0015293,GO:0050896,GO:0060291,GO:0060292,GO:0070588	calcium channel activity|integral component of plasma membrane|cellular calcium ion homeostasis|visual perception|calcium, potassium:sodium antiporter activity|symporter activity|response to stimulus|long-term synaptic potentiation|long-term synaptic depression|calcium ion transmembrane transport
SLC25A29	3145.85688019866	1720.12554400344	4571.58821639388	2.65770613797985	1.41018159493894	5.50367980106036e-84	8.7230300846916e-82	Up	16.8492	14.2347	14.7719	38.0861	39.5553	38.0455	GeneID:101791539	solute carrier family 25 member 29	GO:0005289,GO:0005292,GO:0005739,GO:0005743,GO:0006844,GO:0015174,GO:0015227,GO:0015822,GO:0016021,GO:0089709,GO:1903400,GO:1903401,GO:1990575	high-affinity arginine transmembrane transporter activity|high-affinity lysine transmembrane transporter activity|mitochondrion|mitochondrial inner membrane|acyl carnitine transport|basic amino acid transmembrane transporter activity|acyl carnitine transmembrane transporter activity|ornithine transport|integral component of membrane|L-histidine transmembrane transport|L-arginine transmembrane tra…
SLC25A30	216.709884673119	61.4116404863149	372.008128859922	6.05761588379685	2.59875009907899	7.1618359832718e-57	7.76655341253603e-55	Up	0.632676	0.704812	0.584026	3.4663	3.72981	3.55997	GeneID:101792067	solute carrier family 25 member 30	GO:0005743,GO:0006839,GO:0008272,GO:0015116,GO:0015117,GO:0015131,GO:0015140,GO:0015141,GO:0015297,GO:0015709,GO:0015729,GO:0016021,GO:0035435,GO:0071422,GO:0071423	mitochondrial inner membrane|mitochondrial transport|sulfate transport|sulfate transmembrane transporter activity|thiosulfate transmembrane transporter activity|oxaloacetate transmembrane transporter activity|malate transmembrane transporter activity|succinate transmembrane transporter activity|antiporter activity|thiosulfate transport|oxaloacetate transport|integral component of membrane|phospha…
SLC25A47	36.393446157938	20.115058244462	52.671834071414	2.61852754445368	1.38875578066572	8.03463373437301e-05	0.00060513588694967	Up	0.0659857	0.121283	0.116186	0.23369	0.277792	0.231744	GeneID:101802676	solute carrier family 25 member 47	GO:0005743,GO:0006844,GO:0015227,GO:0016021	mitochondrial inner membrane|acyl carnitine transport|acyl carnitine transmembrane transporter activity|integral component of membrane
SLC25A48	76.4715750430826	108.963660072665	43.9794900134998	0.403616122881434	-1.30894428928228	6.12647525545093e-07	7.13173144546963e-06	Down	1.79329	1.3668	1.40926	0.92771	0.395809	0.506472	GeneID:101797235	solute carrier family 25 member 48	GO:0005743,GO:0006844,GO:0015227,GO:0016021	mitochondrial inner membrane|acyl carnitine transport|acyl carnitine transmembrane transporter activity|integral component of membrane
SLC26A7	22.8067702481371	3.59040743435315	42.0231330619211	11.7042797594062	3.54896425364287	1.33762845041137e-11	2.76795052227879e-10	Up	0.0965481	0.0472921	0.01598	0.567717	0.508298	0.734072	GeneID:101801851	solute carrier family 26 member 7	GO:0001696,GO:0005254,GO:0005737,GO:0005768,GO:0005886,GO:0006811,GO:0006820,GO:0006821,GO:0008271,GO:0008272,GO:0015106,GO:0015108,GO:0015116,GO:0015301,GO:0015701,GO:0016021,GO:0016323,GO:0019531,GO:0019532,GO:0042391,GO:0055038	gastric acid secretion|chloride channel activity|cytoplasm|endosome|plasma membrane|ion transport|anion transport|chloride transport|secondary active sulfate transmembrane transporter activity|sulfate transport|bicarbonate transmembrane transporter activity|chloride transmembrane transporter activity|sulfate transmembrane transporter activity|anion:anion antiporter activity|bicarbonate transport|…
SLC26A9	35.4367231865564	22.0972672900053	48.7761790831075	2.20733986890629	1.14230878160455	0.00115955547339219	0.00639306903392034	Up	0.168934	0.130394	0.160792	0.372885	0.274158	0.353364	GeneID:101798059	solute carrier family 26 member 9	GO:0005254,GO:0005886,GO:0006811,GO:0006820,GO:0006821,GO:0008271,GO:0009986,GO:0010628,GO:0015106,GO:0015108,GO:0015116,GO:0015301,GO:0015701,GO:0016021,GO:0016324,GO:0019531,GO:0042391,GO:0051117,GO:0070062	chloride channel activity|plasma membrane|ion transport|anion transport|chloride transport|secondary active sulfate transmembrane transporter activity|cell surface|positive regulation of gene expression|bicarbonate transmembrane transporter activity|chloride transmembrane transporter activity|sulfate transmembrane transporter activity|anion:anion antiporter activity|bicarbonate transport|integral…
SLC35D2	372.065220033141	149.522245204997	594.608194861285	3.97672061468893	1.9915792088715	1.05590923351526e-19	3.89498180946052e-18	Up	2.68301	2.6345	2.53863	9.62296	9.58229	8.0777	GeneID:101797603	solute carrier family 35 member D2	GO:0000139,GO:0005338,GO:0005794,GO:0006024,GO:0008643,GO:0015165,GO:0016021,GO:0018146	Golgi membrane|nucleotide-sugar transmembrane transporter activity|Golgi apparatus|glycosaminoglycan biosynthetic process|carbohydrate transport|pyrimidine nucleotide-sugar transmembrane transporter activity|integral component of membrane|keratan sulfate biosynthetic process
SLC35F3	62.9412028167154	41.2620941683365	84.6203114650942	2.05080021192986	1.03618695193607	9.24006391799971e-05	0.000683082736490568	Up	0.493133	0.599123	0.544519	0.938752	1.14738	1.015	GeneID:101803717	solute carrier family 35 member F3	GO:0015888,GO:0016021	thiamine transport|integral component of membrane
SLC40A1	119.451787663	77.6689041584261	161.234671167574	2.07592308549498	1.05375299175427	6.57085503166984e-08	9.01726376039715e-07	Up	1.13823	1.32062	1.05136	2.04521	2.46959	2.54064	GeneID:101803155	solute carrier family 40 member 1	GO:0002260,GO:0003158,GO:0005381,GO:0005622,GO:0005654,GO:0005737,GO:0005829,GO:0005886,GO:0005887,GO:0006879,GO:0008021,GO:0015093,GO:0016021,GO:0016323,GO:0017046,GO:0034395,GO:0034755,GO:0042802,GO:0043066,GO:0045944,GO:0060345,GO:0060586,GO:0097689,GO:1903988	lymphocyte homeostasis|endothelium development|iron ion transmembrane transporter activity|intracellular|nucleoplasm|cytoplasm|cytosol|plasma membrane|integral component of plasma membrane|cellular iron ion homeostasis|synaptic vesicle|ferrous iron transmembrane transporter activity|integral component of membrane|basolateral plasma membrane|peptide hormone binding|regulation of transcription from…	path:apla04216	Ferroptosis
SLC4A11	55.4583739545923	32.4537657205686	78.462982188616	2.41768498805941	1.27362628107565	7.49059337524096e-06	7.13114377895052e-05	Up	0.118149	0.229775	0.204722	0.378478	0.445366	0.476268	GeneID:101791893	solute carrier family 4 member 11	GO:0005272,GO:0005452,GO:0005887,GO:0006814,GO:0015106,GO:0015252,GO:0015293,GO:0015301,GO:0015701,GO:0016323,GO:0030003,GO:0042044,GO:0046713,GO:0046715,GO:0046983,GO:0051453,GO:1902600	sodium channel activity|inorganic anion exchanger activity|integral component of plasma membrane|sodium ion transport|bicarbonate transmembrane transporter activity|proton channel activity|symporter activity|anion:anion antiporter activity|bicarbonate transport|basolateral plasma membrane|cellular cation homeostasis|fluid transport|borate transport|active borate transmembrane transporter activity…
SLCO2B1	19.3072579122817	11.0727776328172	27.5417381917462	2.48733778506656	1.31460244151114	0.00655882059009387	0.027700693812862	Up	0.29539	0.149955	0.221165	0.801675	0.722154	0.401653	GeneID:101798401	solute carrier organic anion transporter family member 2B1	GO:0001889,GO:0005887,GO:0015125,GO:0015347,GO:0015721,GO:0016324,GO:0043252,GO:0071718	liver development|integral component of plasma membrane|bile acid transmembrane transporter activity|sodium-independent organic anion transmembrane transporter activity|bile acid and bile salt transport|apical plasma membrane|sodium-independent organic anion transport|sodium-independent icosanoid transport
SLCO4C1	75.8035036999802	21.1035533822765	130.503454017684	6.18395640078725	2.6285301477573	5.52964140998743e-23	2.43896079682718e-21	Up	0.298306	0.253129	0.360343	1.75978	2.4077	1.72588	GeneID:101796896	solute carrier organic anion transporter family member 4C1	GO:0005887,GO:0007275,GO:0007283,GO:0015347,GO:0015711,GO:0016021,GO:0016323,GO:0030154,GO:0043252	integral component of plasma membrane|multicellular organism development|spermatogenesis|sodium-independent organic anion transmembrane transporter activity|organic anion transport|integral component of membrane|basolateral plasma membrane|cell differentiation|sodium-independent organic anion transport
SLF2	2699.38538332556	1217.58970242161	4181.1810642295	3.43398195296308	1.77988245738341	1.58529118869689e-144	4.08297407403128e-142	Up	8.60791	9.1868	9.30106	27.5737	28.7244	28.9449	GeneID:101789384	SMC5-SMC6 complex localization factor 2	GO:0000785,GO:0005634,GO:0006281,GO:0006974,GO:0031334,GO:0034184,GO:0035861,GO:1990166,GO:2000781	chromatin|nucleus|DNA repair|cellular response to DNA damage stimulus|positive regulation of protein complex assembly|positive regulation of maintenance of mitotic sister chromatid cohesion|site of double-strand break|protein localization to site of double-strand break|positive regulation of double-strand break repair
SMTNL2	21.0645501965139	31.8554604950842	10.2736398979436	0.322507970008125	-1.6325932811759	0.000472859688930365	0.00292204596976977	Down	0.597717	0.454564	0.616072	0.090452	0.329122	0.127163	GeneID:101795659	smoothelin like 2	GO:0005815,GO:0030036,GO:0031941	microtubule organizing center|actin cytoskeleton organization|filamentous actin
SNX3	3211.41680650928	2110.99648983108	4311.83712318747	2.04256006296462	1.03037850249196	4.0514662136388e-55	4.23436936226902e-53	Up	43.2296	42.8865	42.4628	78.9339	79.9229	83.5681	GeneID:101789529	sorting nexin 3	GO:0005769,GO:0010008,GO:0010314,GO:0010976,GO:0015031,GO:0022615,GO:0030111,GO:0030136,GO:0032009,GO:0032266,GO:0050765,GO:0070273,GO:0080025	early endosome|endosome membrane|phosphatidylinositol-5-phosphate binding|positive regulation of neuron projection development|protein transport|protein to membrane docking|regulation of Wnt signaling pathway|clathrin-coated vesicle|early phagosome|phosphatidylinositol-3-phosphate binding|negative regulation of phagocytosis|phosphatidylinositol-4-phosphate binding|phosphatidylinositol-3,5-bisphos…	path:apla04144	Endocytosis
SOCS1	251.250645320213	17.2457588099257	485.255531830501	28.1376735682524	4.81443114591054	1.13872911838964e-140	2.83170518526446e-138	Up	0.75233	0.617396	0.50738	17.7297	17.0384	17.0836	GeneID:101801940	suppressor of cytokine signaling 1			path:apla04120,path:apla04910	Ubiquitin mediated proteolysis|Insulin signaling pathway
SOX14	14.7587380376616	3.2339957414318	26.2834803338913	8.12724642681648	3.02276663898314	0.00452727659206935	0.0202408277394347	Up	0	0.21282	0.0291845	0.448153	0.789625	0.242888	GeneID:101795210	SRY-box 14	GO:0000122,GO:0000981,GO:0003682,GO:0005634,GO:0006355,GO:0007601,GO:0009649,GO:0030154,GO:0043565,GO:0044798,GO:0045892,GO:0046982,GO:2001222	negative regulation of transcription by RNA polymerase II|DNA-binding transcription factor activity, RNA polymerase II-specific|chromatin binding|nucleus|regulation of transcription, DNA-templated|visual perception|entrainment of circadian clock|cell differentiation|sequence-specific DNA binding|nuclear transcription factor complex|negative regulation of transcription, DNA-templated|protein heter…
SPATA13	423.896158863104	282.511921594731	565.280396131478	2.00090811368443	1.00065491688105	8.66712621651931e-19	3.0638716034524e-17	Up	1.24282	1.18924	1.1793	2.34105	2.23317	2.1977	GeneID:101797308	spermatogenesis associated 13	GO:0005085,GO:0005654,GO:0005737,GO:0005829,GO:0016477,GO:0030027,GO:0030032,GO:0030175,GO:0030334,GO:0030676,GO:0032587,GO:0035023,GO:0035556,GO:0042802,GO:0046847	guanyl-nucleotide exchange factor activity|nucleoplasm|cytoplasm|cytosol|cell migration|lamellipodium|lamellipodium assembly|filopodium|regulation of cell migration|Rac guanyl-nucleotide exchange factor activity|ruffle membrane|regulation of Rho protein signal transduction|intracellular signal transduction|identical protein binding|filopodium assembly	path:apla04810	Regulation of actin cytoskeleton
SPP2	2.43592670309755	4.8718534061951	0	0	-Inf	0.0112046094491788	0.043325491175739	Down	0	0.0501738	0.201681	0	0	0	GeneID:101798627	secreted phosphoprotein 2	GO:0005576,GO:0046849	extracellular region|bone remodeling
STARD3NL	370.004614304986	226.715733957869	513.293494652104	2.26404001915232	1.17889945946057	9.11967147447531e-23	3.99796418469172e-21	Up	10.7384	14.002	9.81185	23.7932	24.4308	25.8981	GeneID:101789563	STARD3 N-terminal like	GO:0005765,GO:0005829,GO:0006700,GO:0015485,GO:0016020,GO:0016021,GO:0031902,GO:0042803,GO:0043231,GO:0044232,GO:0099044	lysosomal membrane|cytosol|C21-steroid hormone biosynthetic process|cholesterol binding|membrane|integral component of membrane|late endosome membrane|protein homodimerization activity|intracellular membrane-bounded organelle|organelle membrane contact site|vesicle tethering to endoplasmic reticulum
STAT1	11138.8021592408	962.618916243426	21314.9854022381	22.1427036624408	4.4687594833236	0	0	Up	6.52155	6.54395	6.73089	132.118	133.41	129.5	GeneID:101795022	signal transducer and activator of transcription 1	GO:0000979,GO:0000982,GO:0001937,GO:0005634,GO:0005730,GO:0005737,GO:0006919,GO:0007259,GO:0007584,GO:0008015,GO:0008284,GO:0010742,GO:0016525,GO:0032727,GO:0032869,GO:0033209,GO:0034097,GO:0042803,GO:0043124,GO:0043434,GO:0045648,GO:0045893,GO:0048661,GO:0051591,GO:0051607,GO:0060333,GO:0060337,GO:0072136,GO:0072162,GO:0072308	RNA polymerase II core promoter sequence-specific DNA binding|transcription factor activity, RNA polymerase II proximal promoter sequence-specific DNA binding|negative regulation of endothelial cell proliferation|nucleus|nucleolus|cytoplasm|activation of cysteine-type endopeptidase activity involved in apoptotic process|JAK-STAT cascade|response to nutrient|blood circulation|positive regulation o…	path:apla04217,path:apla04620,path:apla04621,path:apla04625,path:apla04933,path:apla05164,path:apla05168	Necroptosis|Toll-like receptor signaling pathway|NOD-like receptor signaling pathway|C-type lectin receptor signaling pathway|AGE-RAGE signaling pathway in diabetic complications|Influenza A|Herpes simplex infection
STOML1	177.220986972832	81.9438253202886	272.498148625375	3.32542626073751	1.73353928041433	6.10350110579321e-25	2.95405357210925e-23	Up	3.66626	3.46644	3.58902	14.365	10.1052	11.3562	GeneID:101797607	stomatin like 1	GO:0005886,GO:0006869,GO:0016021,GO:0031902,GO:0045121	plasma membrane|lipid transport|integral component of membrane|late endosome membrane|membrane raft
STX17	699.907569260022	315.228612264554	1084.58652625549	3.44063477761103	1.78267475853994	2.9764533760057e-74	3.86751234613786e-72	Up	7.06237	7.26766	7.31577	22.1122	20.7778	22.694	GeneID:101796262	syntaxin 17	GO:0000149,GO:0000421,GO:0005484,GO:0005739,GO:0005776,GO:0005789,GO:0005793,GO:0005829,GO:0006886,GO:0006888,GO:0006906,GO:0007030,GO:0012505,GO:0012507,GO:0016021,GO:0016240,GO:0019903,GO:0030134,GO:0030868,GO:0030897,GO:0031201,GO:0033116,GO:0034497,GO:0044233,GO:0048278,GO:0097111,GO:0097352	SNARE binding|autophagosome membrane|SNAP receptor activity|mitochondrion|autophagosome|endoplasmic reticulum membrane|endoplasmic reticulum-Golgi intermediate compartment|cytosol|intracellular protein transport|ER to Golgi vesicle-mediated transport|vesicle fusion|Golgi organization|endomembrane system|ER to Golgi transport vesicle membrane|integral component of membrane|autophagosome membrane d…	path:apla04130,path:apla04140	SNARE interactions in vesicular transport|Autophagy - animal
SUDS3	2931.16784982822	1806.31386261057	4056.02183704588	2.24546903005213	1.16701682432264	1.70096238785743e-31	1.06203378874752e-29	Up	19.296	19.626	19.5802	37.9449	42.378	38.6583	GeneID:101799621	SDS3 homolog, SIN3A corepressor complex component	GO:0000122,GO:0001835,GO:0005634,GO:0005829,GO:0006915,GO:0016575,GO:0016580,GO:0016604,GO:0019899,GO:0042802,GO:0042803,GO:0042826,GO:0043065,GO:0045892,GO:0070822	negative regulation of transcription by RNA polymerase II|blastocyst hatching|nucleus|cytosol|apoptotic process|histone deacetylation|Sin3 complex|nuclear body|enzyme binding|identical protein binding|protein homodimerization activity|histone deacetylase binding|positive regulation of apoptotic process|negative regulation of transcription, DNA-templated|Sin3-type complex
SULF2	4276.48704609323	2835.73374457691	5717.24034760955	2.01614145141209	1.0115968611056	1.1341417073276e-25	5.73955292799506e-24	Up	14.0015	14.3459	15.1664	28.7392	27.2153	27.2525	GeneID:101801316	sulfatase 2	GO:0001822,GO:0002063,GO:0003094,GO:0004065,GO:0005509,GO:0005539,GO:0005615,GO:0005783,GO:0005795,GO:0005886,GO:0008449,GO:0009611,GO:0009986,GO:0010575,GO:0014846,GO:0030177,GO:0030201,GO:0032836,GO:0035860,GO:0040037,GO:0048706,GO:0051216,GO:0060348,GO:0060384,GO:0090263,GO:0097421,GO:2000345	kidney development|chondrocyte development|glomerular filtration|arylsulfatase activity|calcium ion binding|glycosaminoglycan binding|extracellular space|endoplasmic reticulum|Golgi stack|plasma membrane|N-acetylglucosamine-6-sulfatase activity|response to wounding|cell surface|positive regulation of vascular endothelial growth factor production|esophagus smooth muscle contraction|positive regula…
SUSD3	112.511840569274	32.8264033961502	192.197277742397	5.85495996691911	2.5496593063841	4.11965728217069e-10	7.32648791377901e-09	Up	1.2281	1.43048	0.757375	7.14756	6.4555	4.02349	GeneID:101805126	sushi domain containing 3	GO:0005886,GO:0016021	plasma membrane|integral component of membrane
TAP1	124.554651894994	11.0479471544268	238.061356635561	21.5480173201383	4.42948322480517	1.8024466499472e-69	2.20310915527021e-67	Up	0.504446	0.858074	0.44488	14.3005	14.5725	13.7915	GeneID:101797680	transporter 1, ATP binding cassette subfamily B member	GO:0002250,GO:0002479,GO:0005524,GO:0015031,GO:0015433,GO:0016021,GO:0042287,GO:0042626,GO:0042825,GO:0046979	adaptive immune response|antigen processing and presentation of exogenous peptide antigen via MHC class I, TAP-dependent|ATP binding|protein transport|peptide antigen-transporting ATPase activity|integral component of membrane|MHC protein binding|ATPase activity, coupled to transmembrane movement of substances|TAP complex|TAP2 binding	path:apla02010,path:apla04145,path:apla05168	ABC transporters|Phagosome|Herpes simplex infection
TAP2	123.523381674531	18.5199499036574	228.526813445405	12.3394941473505	3.62521134787815	2.9111184857752e-55	3.06474904527997e-53	Up	0.350552	0.231333	0.741519	7.55172	4.56322	5.74134	GeneID:101797091	transporter 2, ATP binding cassette subfamily B member			path:apla02010,path:apla04145,path:apla05168	ABC transporters|Phagosome|Herpes simplex infection
TAPBPL	227.158455155178	12.9570143824186	441.359895927937	34.0633947683828	5.09015031649964	3.45382432930775e-135	8.44313700027215e-133	Up	0.039676	0.185617	0.157193	4.20747	3.99643	4.01135	GeneID:101803225	TAP binding protein like	GO:0000139,GO:0002376,GO:0002590,GO:0005789,GO:0005886,GO:0016021,GO:0044877	Golgi membrane|immune system process|negative regulation of antigen processing and presentation of peptide antigen via MHC class I|endoplasmic reticulum membrane|plasma membrane|integral component of membrane|protein-containing complex binding
TCF15	6.91484900176029	10.7391369465587	3.09056105696186	0.287784863191657	-1.7969373831866	0.0353155129171347	0.108650947697064	Down	0.418805	0.887632	0.681037	0	0.541635	0.25581	GeneID:110354769	transcription factor 15	GO:0003677,GO:0005634,GO:0007275,GO:0046983	DNA binding|nucleus|multicellular organism development|protein dimerization activity
TCF21	18.910187261519	25.9757733972913	11.8446011257467	0.45598646648888	-1.13293708852173	0.0203402288626629	0.0701667354427618	Down	0.169365	0.263503	0.367407	0.142731	0.0199064	0.333477	GeneID:101802353	transcription factor 21	GO:0000122,GO:0001077,GO:0001078,GO:0001657,GO:0001658,GO:0001763,GO:0001822,GO:0001944,GO:0005634,GO:0007530,GO:0007548,GO:0009887,GO:0014707,GO:0030855,GO:0031063,GO:0032835,GO:0042826,GO:0043425,GO:0045944,GO:0046983,GO:0048286,GO:0048536,GO:0048557,GO:0048608,GO:0048732,GO:0050681,GO:0060008,GO:0060021,GO:0060425,GO:0060426,GO:0060435,GO:0060539,GO:0060541,GO:0060766,GO:0070888,GO:0072162,GO:…	negative regulation of transcription by RNA polymerase II|proximal promoter DNA-binding transcription activator activity, RNA polymerase II-specific|proximal promoter DNA-binding transcription repressor activity, RNA polymerase II-specific|ureteric bud development|branching involved in ureteric bud morphogenesis|morphogenesis of a branching structure|kidney development|vasculature development|nuc…
TDRD6	32.5879986343732	1.29387289280307	63.8821243759433	49.3727975377456	5.625644487576	4.14000683428849e-24	1.94499409025873e-22	Up	0	0.0151821	0.0151939	0.374017	0.508874	0.48061	GeneID:101790836	tudor domain containing 6	GO:0005737,GO:0007275,GO:0007283,GO:0030154,GO:0033391	cytoplasm|multicellular organism development|spermatogenesis|cell differentiation|chromatoid body
TDRD7	1655.44317169538	254.5915865236	3056.29475686717	12.0046966146851	3.58552703881221	7.29081347771804e-299	3.00444007968935e-296	Up	3.45486	3.53694	2.76676	38.1466	34.1363	37.4454	GeneID:101793580	tudor domain containing 7	GO:0002089,GO:0003729,GO:0005737,GO:0007283,GO:0010608,GO:0035770,GO:0070306	lens morphogenesis in camera-type eye|mRNA binding|cytoplasm|spermatogenesis|posttranscriptional regulation of gene expression|ribonucleoprotein granule|lens fiber cell differentiation
TIMP4	2229.41400335629	543.30364599172	3915.52436072087	7.20688033221949	2.84937489008761	1.07052106897235e-81	1.64256652955194e-79	Up	8.53511	8.40768	9.86758	54.7993	68.1309	57.6151	GeneID:101792619	TIMP metallopeptidase inhibitor 4	GO:0002020,GO:0005615,GO:0007219,GO:0007417,GO:0008191,GO:0009725,GO:0010033,GO:0010951,GO:0030017,GO:0031012,GO:0032496,GO:0034097,GO:0042493,GO:0042698,GO:0043434,GO:0046872,GO:0051045	protease binding|extracellular space|Notch signaling pathway|central nervous system development|metalloendopeptidase inhibitor activity|response to hormone|response to organic substance|negative regulation of endopeptidase activity|sarcomere|extracellular matrix|response to lipopolysaccharide|response to cytokine|response to drug|ovulation cycle|response to peptide hormone|metal ion binding|negat…
TLR3	87.3122959718001	17.5314547658429	157.093137177757	8.96064469697214	3.16360253447758	7.10788660896107e-34	4.85862789388842e-32	Up	0.287675	0.454448	0.328791	2.53398	2.43448	2.74889	GeneID:101790771	toll like receptor 3	GO:0002756,GO:0003725,GO:0004888,GO:0005769,GO:0005789,GO:0006954,GO:0010008,GO:0016021,GO:0032722,GO:0034138,GO:0043330,GO:0045087,GO:0050729,GO:0051607	MyD88-independent toll-like receptor signaling pathway|double-stranded RNA binding|transmembrane signaling receptor activity|early endosome|endoplasmic reticulum membrane|inflammatory response|endosome membrane|integral component of membrane|positive regulation of chemokine production|toll-like receptor 3 signaling pathway|response to exogenous dsRNA|innate immune response|positive regulation of …	path:apla04217,path:apla04620,path:apla05164,path:apla05168	Necroptosis|Toll-like receptor signaling pathway|Influenza A|Herpes simplex infection
TLR7	20.6581411870982	12.3469920900807	28.9692902841158	2.34626296613481	1.23036471783258	0.00858993403966266	0.0347817570617784	Up	0.0824868	0.10153	0.0749283	0.139879	0.269701	0.152433	GeneID:101797264	toll like receptor 7	GO:0000139,GO:0001774,GO:0001932,GO:0002224,GO:0002755,GO:0003725,GO:0003727,GO:0004888,GO:0005737,GO:0005764,GO:0005768,GO:0005783,GO:0005789,GO:0005886,GO:0006955,GO:0007249,GO:0007252,GO:0008144,GO:0008329,GO:0010008,GO:0016021,GO:0032009,GO:0032722,GO:0032755,GO:0032757,GO:0034154,GO:0034162,GO:0035197,GO:0036020,GO:0043235,GO:0045078,GO:0045087,GO:0045356,GO:0045359,GO:0045416,GO:0050729,GO:…	Golgi membrane|microglial cell activation|regulation of protein phosphorylation|toll-like receptor signaling pathway|MyD88-dependent toll-like receptor signaling pathway|double-stranded RNA binding|single-stranded RNA binding|transmembrane signaling receptor activity|cytoplasm|lysosome|endosome|endoplasmic reticulum|endoplasmic reticulum membrane|plasma membrane|immune response|I-kappaB kinase/NF…	path:apla04620,path:apla05164	Toll-like receptor signaling pathway|Influenza A
TMEM106A	34.7730366618233	9.76096253091424	59.7851107927325	6.124919607404	2.61469090815427	1.84499573176946e-11	3.77988259081121e-10	Up	0.302312	0.164978	0.21916	1.16	1.41767	1.12318	GeneID:101805477	transmembrane protein 106A	GO:0016021	integral component of membrane
TMEM140	123.710223641199	11.692114274993	235.728333007406	20.1613093631474	4.3335174316606	1.62239730282092e-67	1.90242571533221e-65	Up	0.226598	0.285079	0.308822	5.66714	5.2862	4.66927	GeneID:101803982	transmembrane protein 140	GO:0016021	integral component of membrane
TMEM163	11.7530400746397	6.82923197334787	16.6768481759316	2.44198004124265	1.28805140895843	0.0408631532663154	0.121695077340505	Up	0.29786	0.332857	0.147248	0.736898	0.821659	0.344515	GeneID:101801207	transmembrane protein 163	GO:0008270,GO:0030054,GO:0030285,GO:0031901	zinc ion binding|cell junction|integral component of synaptic vesicle membrane|early endosome membrane
TMEM173	56.7578150385678	12.023008998948	101.492621078188	8.44153248883603	3.0775049317933	4.26488075863026e-22	1.80388197013854e-20	Up	0.26271	0.13446	0.307757	2.66602	2.71275	2.98932	GeneID:101799156	transmembrane protein 173	GO:0002218,GO:0002230,GO:0005737,GO:0005741,GO:0005789,GO:0005886,GO:0006915,GO:0016021,GO:0032481,GO:0032608,GO:0035438,GO:0042803,GO:0045087,GO:0048471,GO:0051607,GO:0061507,GO:0071360	activation of innate immune response|positive regulation of defense response to virus by host|cytoplasm|mitochondrial outer membrane|endoplasmic reticulum membrane|plasma membrane|apoptotic process|integral component of membrane|positive regulation of type I interferon production|interferon-beta production|cyclic-di-GMP binding|protein homodimerization activity|innate immune response|perinuclear …	path:apla04621,path:apla04622,path:apla04623,path:apla05168	NOD-like receptor signaling pathway|RIG-I-like receptor signaling pathway|Cytosolic DNA-sensing pathway|Herpes simplex infection
TMEM51	155.419774864504	95.2217102227166	215.617839506292	2.26437688424181	1.17911410117989	1.04210860440244e-11	2.17201335278849e-10	Up	1.01444	1.00276	1.22084	2.89352	2.07701	2.40216	GeneID:101790274	transmembrane protein 51	GO:0016021	integral component of membrane
TMPRSS15	8.97648050194188	1.29835844507805	16.6546025588057	12.8274303771364	3.68116028998733	2.23235089585296e-05	0.000189841963271741	Up	0.0107832	0.0105012	0.0106633	0.0548709	0.12688	0.160265	GeneID:101801915	transmembrane serine protease 15	GO:0004252,GO:0005044,GO:0016020,GO:0016021	serine-type endopeptidase activity|scavenger receptor activity|membrane|integral component of membrane
TMPRSS6	2.87657030707079	0.328125398119717	5.42501521602185	16.5333596457612	4.04730801079321	0.0198678181596977	0.0688830628166634	Up	0.0150133	0	0	0.125314	0.04734	0	GeneID:101792037	transmembrane serine protease 6	GO:0000122,GO:0001525,GO:0004222,GO:0004252,GO:0005615,GO:0005622,GO:0005886,GO:0006508,GO:0006879,GO:0016021,GO:0022617,GO:0030198,GO:0030514,GO:0030574,GO:0033619,GO:0035556,GO:0042730,GO:0045892,GO:0045944,GO:0055072,GO:0097264	negative regulation of transcription by RNA polymerase II|angiogenesis|metalloendopeptidase activity|serine-type endopeptidase activity|extracellular space|intracellular|plasma membrane|proteolysis|cellular iron ion homeostasis|integral component of membrane|extracellular matrix disassembly|extracellular matrix organization|negative regulation of BMP signaling pathway|collagen catabolic process|m…
TNFAIP2	3245.07142720866	1349.50553081618	5140.63732360115	3.80927473523737	1.92951634273741	2.6907213907756e-119	6.16004359034231e-117	Up	15.1414	13.7849	14.1298	53.0435	53.4357	49.8057	GeneID:101792862	TNF alpha induced protein 2	GO:0000145,GO:0000149,GO:0001525,GO:0006887,GO:0030154,GO:0051601	exocyst|SNARE binding|angiogenesis|exocytosis|cell differentiation|exocyst localization
TNFAIP3	1489.45289770874	756.917810975567	2221.98798444191	2.9355736543946	1.55364245477709	9.58493597652511e-89	1.68589672670026e-86	Up	9.13837	8.47461	7.64143	24.3696	23.9395	23.7038	GeneID:101796300	TNF alpha induced protein 3	GO:0001922,GO:0002020,GO:0002237,GO:0002315,GO:0002632,GO:0002634,GO:0002637,GO:0002677,GO:0003677,GO:0004842,GO:0004843,GO:0005634,GO:0005737,GO:0005764,GO:0006915,GO:0006954,GO:0007010,GO:0008270,GO:0009611,GO:0010507,GO:0016477,GO:0016579,GO:0019900,GO:0030177,GO:0031397,GO:0032088,GO:0032495,GO:0032691,GO:0032703,GO:0032715,GO:0032720,GO:0034115,GO:0034140,GO:0034148,GO:0035523,GO:0035871,GO:…	B-1 B cell homeostasis|protease binding|response to molecule of bacterial origin|marginal zone B cell differentiation|negative regulation of granuloma formation|regulation of germinal center formation|regulation of immunoglobulin production|negative regulation of chronic inflammatory response|DNA binding|ubiquitin-protein transferase activity|thiol-dependent ubiquitin-specific protease activity|n…	path:apla04217,path:apla04621	Necroptosis|NOD-like receptor signaling pathway
TNFAIP8L3	373.200412303745	238.554794995009	507.846029612482	2.12884435889502	1.09007047733443	5.75862339775249e-20	2.1629329496298e-18	Up	3.81236	3.915	3.66823	7.90358	7.5306	7.32184	GeneID:101791373	TNF alpha induced protein 8 like 3	GO:0005654,GO:0005737,GO:0005829,GO:0005886,GO:0006644,GO:0008526,GO:0015914,GO:0019216,GO:0035091,GO:0042981,GO:0043552,GO:0048017,GO:0051897,GO:0070374	nucleoplasm|cytoplasm|cytosol|plasma membrane|phospholipid metabolic process|phosphatidylinositol transporter activity|phospholipid transport|regulation of lipid metabolic process|phosphatidylinositol binding|regulation of apoptotic process|positive regulation of phosphatidylinositol 3-kinase activity|inositol lipid-mediated signaling|positive regulation of protein kinase B signaling|positive reg…
TNFRSF4	437.312851518097	127.593386384716	747.032316651478	5.85478869883623	2.5496171043487	1.70711374820928e-48	1.61984878884358e-46	Up	1.28194	2.08145	2.11636	10.1207	11.2981	9.27865	GeneID:101791961	TNF receptor superfamily member 4	GO:0005031,GO:0005886,GO:0006954,GO:0006968,GO:0009897,GO:0009986,GO:0016021,GO:0030890,GO:0042098,GO:0042981,GO:0043433,GO:0045859,GO:0045892,GO:0050710,GO:0051024,GO:0070236,GO:2001237	tumor necrosis factor-activated receptor activity|plasma membrane|inflammatory response|cellular defense response|external side of plasma membrane|cell surface|integral component of membrane|positive regulation of B cell proliferation|T cell proliferation|regulation of apoptotic process|negative regulation of DNA-binding transcription factor activity|regulation of protein kinase activity|negative…	path:apla04060	Cytokine-cytokine receptor interaction
TNFRSF8	45.1765672760878	29.8891341869133	60.4640003652624	2.02294251774399	1.01645532605344	0.00110774461000673	0.00613556087178458	Up	0.182915	0.188826	0.195853	0.324639	0.384319	0.367547	GeneID:101790154	TNF receptor superfamily member 8			path:apla04060	Cytokine-cytokine receptor interaction
TNFSF10	890.478788746586	310.04412622526	1470.91345126791	4.74420679783893	2.24616689768202	3.85886766925695e-76	5.45651454840128e-74	Up	5.19973	5.25434	5.20876	24.7043	23.369	21.3768	GeneID:101797713	TNF superfamily member 10			path:apla04060,path:apla04068,path:apla04210,path:apla04217,path:apla05164	Cytokine-cytokine receptor interaction|FoxO signaling pathway|Apoptosis|Necroptosis|Influenza A
TNFSF4	112.120179656682	6.83923281376164	217.401126499603	31.7873557487554	4.99038110485733	1.87069419439863e-70	2.3667563478782e-68	Up	0.133309	0.0801811	0.0666474	3.06716	2.55372	2.77017	GeneID:113844283	TNF superfamily member 4			path:apla04060	Cytokine-cytokine receptor interaction
TNFSF8	13.3073473404325	18.8373879707874	7.77730671007756	0.412865452584956	-1.27625639196929	0.0307482291384244	0.097382896105291	Down	0.272876	0.271851	0.436732	0.155367	0.0913472	0.146979	GeneID:101790237	TNF superfamily member 8	GO:0005102,GO:0005125,GO:0005164,GO:0005615,GO:0005886,GO:0005887,GO:0006915,GO:0006955,GO:0007165,GO:0007267,GO:0008283,GO:0033209,GO:0043374,GO:0045944,GO:0050830	signaling receptor binding|cytokine activity|tumor necrosis factor receptor binding|extracellular space|plasma membrane|integral component of plasma membrane|apoptotic process|immune response|signal transduction|cell-cell signaling|cell proliferation|tumor necrosis factor-mediated signaling pathway|CD8-positive, alpha-beta T cell differentiation|positive regulation of transcription by RNA polymer…	path:apla04060	Cytokine-cytokine receptor interaction
TNIP2	879.164787437737	341.678381359185	1416.65119351629	4.14615401735661	2.05177370929574	1.36896283640212e-39	1.1092444376083e-37	Up	4.78018	4.11005	4.86126	17.0982	18.1699	15.7597	GeneID:101795709	TNFAIP3 interacting protein 2	GO:0005634,GO:0005654,GO:0005829,GO:0006915,GO:0006954,GO:0007249,GO:0016579,GO:0019901,GO:0023035,GO:0031593,GO:0034134,GO:0034138,GO:0034162,GO:0043032,GO:0043123,GO:0045944,GO:0046872,GO:0050821,GO:0050871,GO:0051403,GO:0070498,GO:0070530,GO:0071222,GO:2000352	nucleus|nucleoplasm|cytosol|apoptotic process|inflammatory response|I-kappaB kinase/NF-kappaB signaling|protein deubiquitination|protein kinase binding|CD40 signaling pathway|polyubiquitin modification-dependent protein binding|toll-like receptor 2 signaling pathway|toll-like receptor 3 signaling pathway|toll-like receptor 9 signaling pathway|positive regulation of macrophage activation|positive …
TNIP3	315.865065211736	181.662028674847	450.068101748626	2.47750234339942	1.30888642201686	2.21530278502212e-24	1.0579904658402e-22	Up	2.23189	2.19691	2.33993	5.08736	4.7292	5.89551	GeneID:101796085	TNFAIP3 interacting protein 3	GO:0002756,GO:0005829,GO:0006954,GO:0016579,GO:0031593,GO:0034142,GO:0043124,GO:0071222	MyD88-independent toll-like receptor signaling pathway|cytosol|inflammatory response|protein deubiquitination|polyubiquitin modification-dependent protein binding|toll-like receptor 4 signaling pathway|negative regulation of I-kappaB kinase/NF-kappaB signaling|cellular response to lipopolysaccharide
TNMD	185.446652215477	253.557159400108	117.336145030845	0.462760133882441	-1.11166351118404	4.32552949187604e-12	9.24253509056713e-11	Down	5.7851	5.58516	4.85356	2.7856	2.25886	2.70387	GeneID:101789654	tenomodulin	GO:0001886,GO:0001937,GO:0005635,GO:0005737,GO:0016021,GO:0016525,GO:0035990,GO:0071773	endothelial cell morphogenesis|negative regulation of endothelial cell proliferation|nuclear envelope|cytoplasm|integral component of membrane|negative regulation of angiogenesis|tendon cell differentiation|cellular response to BMP stimulus
TNXB	8.18482879643469	13.6512090685855	2.71844852428391	0.19913609927341	-2.3281733192237	0.00400992293576371	0.0183225220751739	Down	0.0588207	0.04751	0.0464721	0.0159413	0	0.00437809	GeneID:101794275	tenascin XB	GO:0005178,GO:0005201,GO:0005576,GO:0005615,GO:0005622,GO:0007155,GO:0008201,GO:0030036,GO:0030199,GO:0031012,GO:0032963,GO:0048251,GO:0062023,GO:0070062,GO:0098633	integrin binding|extracellular matrix structural constituent|extracellular region|extracellular space|intracellular|cell adhesion|heparin binding|actin cytoskeleton organization|collagen fibril organization|extracellular matrix|collagen metabolic process|elastic fiber assembly|collagen-containing extracellular matrix|extracellular exosome|collagen fibril binding	path:apla04510,path:apla04512	Focal adhesion|ECM-receptor interaction
TOR1B	1326.81839619452	425.409570959592	2228.22722142945	5.23783989251409	2.38897196083279	3.83679321159652e-179	1.2576833747922e-176	Up	8.75372	9.21833	8.75539	46.9408	45.2183	45.8138	GeneID:101804546	torsin family 1 member B	GO:0005524,GO:0005635,GO:0005783,GO:0005788,GO:0006986,GO:0007029,GO:0016887,GO:0031965,GO:0051085,GO:0051260,GO:0070062,GO:0071763	ATP binding|nuclear envelope|endoplasmic reticulum|endoplasmic reticulum lumen|response to unfolded protein|endoplasmic reticulum organization|ATPase activity|nuclear membrane|chaperone cofactor-dependent protein refolding|protein homooligomerization|extracellular exosome|nuclear membrane organization
TRAF5	421.85283870169	191.675572069314	652.030105334065	3.40173814688435	1.76627209199164	1.27266997702469e-35	9.27056519122584e-34	Up	1.22179	1.26783	1.35178	5.784	4.91767	4.68515	GeneID:101797384	TNF receptor associated factor 5	GO:0005164,GO:0005813,GO:0005829,GO:0006915,GO:0007165,GO:0008270,GO:0008284,GO:0009898,GO:0031625,GO:0031996,GO:0035631,GO:0042802,GO:0042981,GO:0043123,GO:0051091,GO:0051092	tumor necrosis factor receptor binding|centrosome|cytosol|apoptotic process|signal transduction|zinc ion binding|positive regulation of cell proliferation|cytoplasmic side of plasma membrane|ubiquitin protein ligase binding|thioesterase binding|CD40 receptor complex|identical protein binding|regulation of apoptotic process|positive regulation of I-kappaB kinase/NF-kappaB signaling|positive regula…	path:apla04217,path:apla04621,path:apla05168	Necroptosis|NOD-like receptor signaling pathway|Herpes simplex infection
TRANK1	7784.2623543397	175.592215200063	15392.9324934793	87.6629551938919	6.45389540906489	1.03348204128538e-311	4.51694287316941e-309	Up	0.71357	0.585459	0.539326	45.2863	46.8801	44.8445	GeneID:101790872	tetratricopeptide repeat and ankyrin repeat containing 1
TRIM13	621.297689698124	407.9371148639	834.658264532349	2.04604639813373	1.03283886140702	1.03097125211986e-25	5.25431037785326e-24	Up	11.5236	11.8482	11.3055	25.2942	23.2014	22.225	GeneID:101802794	tripartite motif containing 13	GO:0004842,GO:0005737,GO:0005789,GO:0008270,GO:0009653,GO:0010332,GO:0010942,GO:0016021,GO:0016239,GO:0030433,GO:0032897,GO:0043123,GO:0043161,GO:0044322,GO:0045087,GO:0051092,GO:0051865,GO:0061630,GO:0097038,GO:1902187,GO:1904380	ubiquitin-protein transferase activity|cytoplasm|endoplasmic reticulum membrane|zinc ion binding|anatomical structure morphogenesis|response to gamma radiation|positive regulation of cell death|integral component of membrane|positive regulation of macroautophagy|ubiquitin-dependent ERAD pathway|negative regulation of viral transcription|positive regulation of I-kappaB kinase/NF-kappaB signaling|p…
TRIM14	30.0893569850618	12.9897862294952	47.1889277406283	3.63277169515531	1.86107070111895	2.65274252868032e-06	2.74465606105855e-05	Up	0.252609	0.315318	0.348452	1.07605	1.06421	1.19529	GeneID:101793362	tripartite motif containing 14	GO:0005737,GO:0005741,GO:0008270,GO:0032897,GO:0045087,GO:0051091,GO:0051092	cytoplasm|mitochondrial outer membrane|zinc ion binding|negative regulation of viral transcription|innate immune response|positive regulation of DNA-binding transcription factor activity|positive regulation of NF-kappaB transcription factor activity
TRIM24	825.389252621574	549.204091351512	1101.57441389164	2.00576512673243	1.00415267756668	4.66814019716061e-29	2.71486234127611e-27	Up	4.94552	4.93232	5.26648	9.26902	9.24225	9.53053	GeneID:101802679	tripartite motif containing 24	GO:0002039,GO:0003682,GO:0003713,GO:0004672,GO:0004842,GO:0005634,GO:0005654,GO:0005719,GO:0005726,GO:0005737,GO:0006468,GO:0008270,GO:0008285,GO:0010628,GO:0016567,GO:0016922,GO:0030163,GO:0031647,GO:0034056,GO:0042981,GO:0043565,GO:0045892,GO:0045893,GO:0046777,GO:0055074,GO:0061630,GO:0070562,GO:0070577,GO:0071391,GO:1901796	p53 binding|chromatin binding|transcription coactivator activity|protein kinase activity|ubiquitin-protein transferase activity|nucleus|nucleoplasm|nuclear euchromatin|perichromatin fibrils|cytoplasm|protein phosphorylation|zinc ion binding|negative regulation of cell proliferation|positive regulation of gene expression|protein ubiquitination|nuclear receptor binding|protein catabolic process|reg…
TRIM25	7553.06849877146	1085.06381782471	14021.0731797182	12.9218880487851	3.69174497603478	0	0	Up	8.49351	9.26885	8.35503	107.898	102.121	108.126	GeneID:101791574	tripartite motif containing 25	GO:0004842,GO:0005654,GO:0005737,GO:0005829,GO:0006511,GO:0006513,GO:0016604,GO:0016874,GO:0030433,GO:0033280,GO:0043123,GO:0043627,GO:0045087,GO:0046596,GO:0046597,GO:0046872,GO:0051091,GO:0051092,GO:0051607,GO:0061630,GO:1902186,GO:1902187,GO:1990830	ubiquitin-protein transferase activity|nucleoplasm|cytoplasm|cytosol|ubiquitin-dependent protein catabolic process|protein monoubiquitination|nuclear body|ligase activity|ubiquitin-dependent ERAD pathway|response to vitamin D|positive regulation of I-kappaB kinase/NF-kappaB signaling|response to estrogen|innate immune response|regulation of viral entry into host cell|negative regulation of viral …	path:apla04622,path:apla05164	RIG-I-like receptor signaling pathway|Influenza A
TRIM65	14.2088620937025	8.76761523200513	19.6501089553999	2.24121479278305	1.16428091999215	0.0392934968584033	0.118068771914323	Up	0.172275	0.117583	0.258229	0.658896	0.356708	0.580584	GeneID:101798054	tripartite motif containing 65	GO:0005634,GO:0005654,GO:0005829,GO:0008270,GO:0010508	nucleus|nucleoplasm|cytosol|zinc ion binding|positive regulation of autophagy
TRPC3	38.2629389562788	18.8649877750132	57.6608901375443	3.05650291562429	1.61188194330256	3.12964207516611e-06	3.1855206527961e-05	Up	0.238813	0.102993	0.28173	0.369233	0.4726	0.592749	GeneID:101792759	transient receptor potential cation channel subfamily C member 3	GO:0005262,GO:0005886,GO:0005887,GO:0006816,GO:0006828,GO:0007338,GO:0007602,GO:0010524,GO:0015279,GO:0030168,GO:0033198,GO:0034703,GO:0051480,GO:0051592,GO:0070588,GO:0070679,GO:1903244	calcium channel activity|plasma membrane|integral component of plasma membrane|calcium ion transport|manganese ion transport|single fertilization|phototransduction|positive regulation of calcium ion transport into cytosol|store-operated calcium channel activity|platelet activation|response to ATP|cation channel complex|regulation of cytosolic calcium ion concentration|response to calcium ion|calc…
TSC22D3	873.156181848839	520.349017679271	1225.96334601841	2.35604047353859	1.23636432290006	5.37654795901936e-44	4.64347013251115e-42	Up	20.5206	20.4458	21.0368	48.7629	44.1816	49.0264	GeneID:101802247	TSC22 domain family member 3	GO:0000981,GO:0003700,GO:0005634,GO:0005829,GO:0006355,GO:0006970,GO:0034220,GO:0070236	DNA-binding transcription factor activity, RNA polymerase II-specific|DNA-binding transcription factor activity|nucleus|cytosol|regulation of transcription, DNA-templated|response to osmotic stress|ion transmembrane transport|negative regulation of activation-induced cell death of T cells
TSHR	9.75039181873342	4.88428032715622	14.6165033103106	2.99256028140809	1.58138030876028	0.024206159412555	0.0807039845601667	Up	0.0572044	0.0376065	0.0188782	0.0806434	0.0978365	0.145431	GeneID:101798978	thyroid stimulating hormone receptor	GO:0004996,GO:0005622,GO:0005886,GO:0005887,GO:0007166,GO:0007189,GO:0007190,GO:0008528,GO:0009755,GO:0016323,GO:0038023,GO:0038194,GO:0044877,GO:0045762,GO:1904588,GO:1905229	thyroid-stimulating hormone receptor activity|intracellular|plasma membrane|integral component of plasma membrane|cell surface receptor signaling pathway|adenylate cyclase-activating G protein-coupled receptor signaling pathway|activation of adenylate cyclase activity|G protein-coupled peptide receptor activity|hormone-mediated signaling pathway|basolateral plasma membrane|signaling receptor acti…	path:apla04080	Neuroactive ligand-receptor interaction
TSKU	727.629805708981	477.769639847956	977.489971570006	2.04594409113371	1.03276672155137	2.0595825436178e-28	1.16267851168826e-26	Up	8.78345	9.17332	8.70503	20.0762	15.6192	17.3971	GeneID:101800644	tsukushi, small leucine rich proteoglycan	GO:0005615,GO:0010468,GO:0021540,GO:0021670,GO:0021960,GO:0030178,GO:0031012,GO:0061073	extracellular space|regulation of gene expression|corpus callosum morphogenesis|lateral ventricle development|anterior commissure morphogenesis|negative regulation of Wnt signaling pathway|extracellular matrix|ciliary body morphogenesis
TSPEAR	73.6976138284167	45.8958531036677	101.499374553166	2.21151515200955	1.14503512677383	0.00059146453319381	0.0035544554009393	Up	0.706575	0.30163	0.508581	1.44906	0.728142	1.18904	GeneID:101801631	thrombospondin type laminin G domain and EAR repeats	GO:0005576,GO:0007605,GO:0009986,GO:0032420,GO:0060170	extracellular region|sensory perception of sound|cell surface|stereocilium|ciliary membrane
TTC3	3240.37362578752	1753.00628495485	4727.74096662019	2.69693326669503	1.4313198237614	1.46665737352753e-76	2.09441577211757e-74	Up	8.51208	8.59814	9.06487	20.087	22.0832	21.169	GeneID:101795951	tetratricopeptide repeat domain 3	GO:0004842,GO:0005634,GO:0005730,GO:0005829,GO:0006511,GO:0046872,GO:0070936	ubiquitin-protein transferase activity|nucleus|nucleolus|cytosol|ubiquitin-dependent protein catabolic process|metal ion binding|protein K48-linked ubiquitination
TTLL10	10.2582073255052	5.53673206169656	14.9796825893139	2.70550975239425	1.43590044172896	0.0347235519582382	0.107250745347074	Up	0.0485295	0.048525	0.0482144	0.261603	0.324886	0.0985979	GeneID:101790628	tubulin tyrosine ligase like 10	GO:0005524,GO:0005874,GO:0005929,GO:0005930,GO:0015630,GO:0018094,GO:0070735,GO:0070737	ATP binding|microtubule|cilium|axoneme|microtubule cytoskeleton|protein polyglycylation|protein-glycine ligase activity|protein-glycine ligase activity, elongating
TUSC1	24.0417309209978	32.4872474217529	15.5962144202428	0.480071894604398	-1.05867761775722	0.0217192803016862	0.0740210727294944	Down	5.98897	9.08131	4.524	2.98675	2.33145	4.06639	GeneID:113840220	tumor suppressor candidate 1
TUT4	3798.6889550527	2018.96275631852	5578.41515378689	2.76301043014723	1.46624100822108	3.68464511562121e-57	4.02603306837915e-55	Up	11.6317	10.6964	11.3129	26.7885	30.0042	27.4439	GeneID:101800973	terminal uridylyl transferase 4	GO:0000289,GO:0001556,GO:0003723,GO:0005615,GO:0005730,GO:0005737,GO:0005829,GO:0008270,GO:0010526,GO:0010586,GO:0010587,GO:0019827,GO:0031054,GO:0031123,GO:0035198,GO:0036464,GO:0050265,GO:0070062,GO:0071076,GO:1990074	nuclear-transcribed mRNA poly(A) tail shortening|oocyte maturation|RNA binding|extracellular space|nucleolus|cytoplasm|cytosol|zinc ion binding|negative regulation of transposition, RNA-mediated|miRNA metabolic process|miRNA catabolic process|stem cell population maintenance|pre-miRNA processing|RNA 3'-end processing|miRNA binding|cytoplasmic ribonucleoprotein granule|RNA uridylyltransferase acti…
UBA2	4100.18086411196	2677.47614999614	5522.88557822778	2.06272073730171	1.04454851430171	1.19530451078159e-46	1.1051203178848e-44	Up	42.1327	44.2106	45.0109	75.8965	83.5844	76.5413	GeneID:101790475	ubiquitin like modifier activating enzyme 2	GO:0000287,GO:0005524,GO:0005654,GO:0005737,GO:0008134,GO:0016740,GO:0016881,GO:0016925,GO:0019948,GO:0031510,GO:0032183,GO:0044388,GO:0044390,GO:0046982	magnesium ion binding|ATP binding|nucleoplasm|cytoplasm|transcription factor binding|transferase activity|acid-amino acid ligase activity|protein sumoylation|SUMO activating enzyme activity|SUMO activating enzyme complex|SUMO binding|small protein activating enzyme binding|ubiquitin-like protein conjugating enzyme binding|protein heterodimerization activity	path:apla04120	Ubiquitin mediated proteolysis
UBE2J1	1096.54605217797	705.595205282693	1487.49689907324	2.10814485123561	1.07597399836967	7.09774189182741e-29	4.0785151914672e-27	Up	16.886	16.9043	18.4524	32.3905	33.275	30.7481	GeneID:101798173	ubiquitin conjugating enzyme E2 J1	GO:0005524,GO:0005789,GO:0007286,GO:0016021,GO:0018279,GO:0030433,GO:0031625,GO:0042534,GO:0061631,GO:1904153	ATP binding|endoplasmic reticulum membrane|spermatid development|integral component of membrane|protein N-linked glycosylation via asparagine|ubiquitin-dependent ERAD pathway|ubiquitin protein ligase binding|regulation of tumor necrosis factor biosynthetic process|ubiquitin conjugating enzyme activity|negative regulation of retrograde protein transport, ER to cytosol	path:apla04120,path:apla04141	Ubiquitin mediated proteolysis|Protein processing in endoplasmic reticulum
UPP1	45.1075908351511	21.772574344765	68.4426073255372	3.14352387741386	1.65238272150535	2.26714173196216e-07	2.83599177797834e-06	Up	0.432639	0.376505	0.712446	1.6124	1.30115	1.35823	GeneID:101791376	uridine phosphorylase 1	GO:0004850,GO:0005634,GO:0005654,GO:0005737,GO:0006218,GO:0006220,GO:0009166,GO:0042149,GO:0044206,GO:0046108	uridine phosphorylase activity|nucleus|nucleoplasm|cytoplasm|uridine catabolic process|pyrimidine nucleotide metabolic process|nucleotide catabolic process|cellular response to glucose starvation|UMP salvage|uridine metabolic process	path:apla00240,path:apla00983	Pyrimidine metabolism|Drug metabolism - other enzymes
USH1C	62.5750108249205	29.6030949857081	95.546926664133	3.22759923279176	1.69046145198662	5.39646307539502e-10	9.51128955971951e-09	Up	0.223829	0.148204	0.140044	0.733097	0.54823	0.666889	GeneID:101789461	USH1 protein network component harmonin
USP18	5765.76629646766	49.3848557891995	11482.1477371461	232.50341736661	7.86110811107767	0	0	Up	0.503579	0.640692	0.629387	148.39	149.503	148.471	GeneID:101803806	ubiquitin specific peptidase 18	GO:0004197,GO:0004843,GO:0005634,GO:0005829,GO:0006511,GO:0016579,GO:0019785,GO:0031647,GO:0036459,GO:0050727,GO:0060338	cysteine-type endopeptidase activity|thiol-dependent ubiquitin-specific protease activity|nucleus|cytosol|ubiquitin-dependent protein catabolic process|protein deubiquitination|ISG15-specific protease activity|regulation of protein stability|thiol-dependent ubiquitinyl hydrolase activity|regulation of inflammatory response|regulation of type I interferon-mediated signaling pathway
[truncated: 11 more rows]
