# Supplementary material for: RNA-Seq analysis of duck embryo fibroblast cells gene expression during duck Tembusu virus infection
Source: Vet Res. 2022 May 18;53:34. doi: 10.1186/s13567-022-01051-y (PMC9116716; doi:10.1186/s13567-022-01051-y)
Supplement: Supplementary file 2 — Additional file 2: Information of differentially expressed genes at 24 hpi after DTMUV infection. [file 13567_2022_1051_MOESM2_ESM.xls]

gene_id	baseMean	baseMean_control_24h_Con	baseMean_case_24h_DTMUV	foldChange	log2FoldChange	pval	padj	up_down	expression_Sample_24h_C_1	expression_Sample_24h_C_2	expression_Sample_24h_C_3	expression_Sample_24h_V_1	expression_Sample_24h_V_2	expression_Sample_24h_V_3	gene_Dbxref	description	GO_id	GO_term	pathway	pathway_description
A4GALT	39.881912274244	54.1584063300442	25.6054182184438	0.472787512660602	-1.08073616356086	0.00131877052151129	0.00456893639472321	Down	0.479463	0.484712	0.483362	0.223377	0.134266	0.22048	GeneID:101791613	alpha 1,4-galactosyltransferase (P blood group)	GO:0000139,GO:0006486,GO:0006629,GO:0008378,GO:0016021,GO:0050512	Golgi membrane|protein glycosylation|lipid metabolic process|galactosyltransferase activity|integral component of membrane|lactosylceramide 4-alpha-galactosyltransferase activity	path:apla00601,path:apla00603	Glycosphingolipid biosynthesis - lacto and neolacto series|Glycosphingolipid biosynthesis - globo and isoglobo series
ABCB9	155.713275042349	102.245624094663	209.180925990035	2.04586678248809	1.03271220642195	0.00201806249355286	0.0067242400274811	Up	1.22966	1.12323	0.849467	2.71286	1.62766	1.96928	GeneID:101792371	ATP binding cassette subfamily B member 9			path:apla02010,path:apla04142	ABC transporters|Lysosome
ABCC9	1441.77037497788	916.956381792585	1966.58436816318	2.14468693082069	1.1007670666915	3.20764986308249e-43	8.574089587807e-42	Up	3.89643	4.14918	4.49308	8.08523	7.68712	7.9726	GeneID:101795664	ATP binding cassette subfamily C member 9			path:apla02010	ABC transporters
ABHD3	38.8835385160625	23.3055792330484	54.4614977990766	2.33684377695482	1.22456129007024	0.00193362118701861	0.00646223618800004	Up	0.292744	0.119499	0.166797	0.473198	0.293533	0.350479	GeneID:101801886	abhydrolase domain containing 3	GO:0004623,GO:0008970,GO:0016021,GO:0016298,GO:0034338,GO:0044255,GO:0046470,GO:0047372,GO:0051792,GO:0051793,GO:0052739,GO:0052740,GO:0102567,GO:0102568	phospholipase A2 activity|phospholipase A1 activity|integral component of membrane|lipase activity|short-chain carboxylesterase activity|cellular lipid metabolic process|phosphatidylcholine metabolic process|acylglycerol lipase activity|medium-chain fatty acid biosynthetic process|medium-chain fatty acid catabolic process|phosphatidylserine 1-acylhydrolase activity|1-acyl-2-lysophosphatidylserine…
ABLIM3	90.3762473804961	137.877822946934	42.8746718140577	0.31096133444578	-1.68519289096635	3.74240145903004e-13	3.5256591204582e-12	Down	0.469133	0.575425	0.55652	0.142615	0.132963	0.160864	GeneID:101804679	actin binding LIM protein family member 3	GO:0001725,GO:0005737,GO:0006351,GO:0015629,GO:0030027,GO:0030032,GO:0030036,GO:0045944,GO:0046872,GO:0051015,GO:0060271,GO:0098978,GO:1903955	stress fiber|cytoplasm|transcription, DNA-templated|actin cytoskeleton|lamellipodium|lamellipodium assembly|actin cytoskeleton organization|positive regulation of transcription by RNA polymerase II|metal ion binding|actin filament binding|cilium assembly|glutamatergic synapse|positive regulation of protein targeting to mitochondrion
ABRA	30.5405963672537	6.66537831041374	54.4158144240936	8.16394987499455	3.02926732454128	3.14906834200511e-12	2.82848927290285e-11	Up	0.0352497	0.135579	0.0603036	0.561347	0.549456	0.739849	GeneID:101796057	actin binding Rho activating protein	GO:0000060,GO:0003779,GO:0005886,GO:0015629,GO:0030017,GO:0035025,GO:0045893,GO:0045944,GO:0051091	protein import into nucleus, translocation|actin binding|plasma membrane|actin cytoskeleton|sarcomere|positive regulation of Rho protein signal transduction|positive regulation of transcription, DNA-templated|positive regulation of transcription by RNA polymerase II|positive regulation of DNA-binding transcription factor activity
ACBD4	34.3809536501934	46.2056838520866	22.5562234483001	0.488169886642235	-1.03454479143533	0.00414782132763648	0.012841285424738	Down	4.09956	3.23918	3.18231	1.60285	0.939235	1.1027	GeneID:113840024	acyl-CoA binding domain containing 4	GO:0000062,GO:0008289	fatty-acyl-CoA binding|lipid binding
ACBD7	43.0306069090719	60.5474729470457	25.5137408710981	0.421384074830211	-1.24679230279579	0.00102863843657593	0.00364855051050392	Down	3.81995	3.97147	4.75886	0.782589	2.33068	1.14028	GeneID:101793396	acyl-CoA binding domain containing 7	GO:0000062,GO:0005783,GO:0005794,GO:0008289	fatty-acyl-CoA binding|endoplasmic reticulum|Golgi apparatus|lipid binding
ACKR2	277.62044542327	56.3700204087596	498.870870437781	8.84993240769271	3.14566643649971	1.6012777727881e-92	9.33712817430998e-91	Up	0.945908	0.946543	0.822989	7.30662	6.61528	8.14849	GeneID:101797665	atypical chemokine receptor 2	GO:0004950,GO:0005044,GO:0005654,GO:0005769,GO:0005829,GO:0005884,GO:0005886,GO:0005887,GO:0006935,GO:0006954,GO:0006955,GO:0007186,GO:0007204,GO:0007275,GO:0009897,GO:0016493,GO:0019722,GO:0019956,GO:0019957,GO:0031965,GO:0043231,GO:0055037,GO:0060326	chemokine receptor activity|scavenger receptor activity|nucleoplasm|early endosome|cytosol|actin filament|plasma membrane|integral component of plasma membrane|chemotaxis|inflammatory response|immune response|G protein-coupled receptor signaling pathway|positive regulation of cytosolic calcium ion concentration|multicellular organism development|external side of plasma membrane|C-C chemokine rece…
ACKR4	1466.67919263667	412.906452622292	2520.45193265104	6.10417182062455	2.60979557181763	6.60787213623449e-82	3.36466334373546e-80	Up	7.28832	6.67275	6.07427	36.1349	38.0269	39.8088	GeneID:101804100	atypical chemokine receptor 4	GO:0004950,GO:0005044,GO:0005769,GO:0006935,GO:0006955,GO:0007204,GO:0009897,GO:0016021,GO:0016493,GO:0019722,GO:0019956,GO:0019957,GO:0055037,GO:0060326	chemokine receptor activity|scavenger receptor activity|early endosome|chemotaxis|immune response|positive regulation of cytosolic calcium ion concentration|external side of plasma membrane|integral component of membrane|C-C chemokine receptor activity|calcium-mediated signaling|chemokine binding|C-C chemokine binding|recycling endosome|cell chemotaxis	path:apla04060	Cytokine-cytokine receptor interaction
ACOT7	549.612673441903	252.080469949158	847.144876934649	3.36061289121489	1.74872436826658	4.04090426841468e-61	1.52175824545689e-59	Up	9.50647	10.7396	9.13782	29.9388	29.171	32.0131	GeneID:101789631	acyl-CoA thioesterase 7	GO:0000062,GO:0005654,GO:0005829,GO:0006637,GO:0009062,GO:0015937,GO:0016290,GO:0036042,GO:0036114,GO:0036116,GO:0042802,GO:0042803,GO:0043005,GO:0044297,GO:0047617,GO:0051792,GO:0052689,GO:0102991,GO:1900535	fatty-acyl-CoA binding|nucleoplasm|cytosol|acyl-CoA metabolic process|fatty acid catabolic process|coenzyme A biosynthetic process|palmitoyl-CoA hydrolase activity|long-chain fatty acyl-CoA binding|medium-chain fatty-acyl-CoA catabolic process|long-chain fatty-acyl-CoA catabolic process|identical protein binding|protein homodimerization activity|neuron projection|cell body|acyl-CoA hydrolase acti…	path:apla00062,path:apla01040	Fatty acid elongation|Biosynthesis of unsaturated fatty acids
ACSL4	2778.33093280285	1722.94756253062	3833.71430307509	2.22509052884015	1.15386403398997	1.52523177919625e-67	6.37467536386039e-66	Up	16.4529	16.3211	16.8815	34.0828	33.4451	33.0842	GeneID:101798003	acyl-CoA synthetase long chain family member 4	GO:0004467,GO:0005524,GO:0005737,GO:0005739,GO:0005741,GO:0005777,GO:0005778,GO:0005789,GO:0005811,GO:0006629,GO:0007584,GO:0008610,GO:0015908,GO:0016021,GO:0019217,GO:0019432,GO:0030182,GO:0030307,GO:0031957,GO:0031966,GO:0032307,GO:0035338,GO:0043025,GO:0044233,GO:0047676,GO:0060136,GO:0060996,GO:0070672,GO:0102391	long-chain fatty acid-CoA ligase activity|ATP binding|cytoplasm|mitochondrion|mitochondrial outer membrane|peroxisome|peroxisomal membrane|endoplasmic reticulum membrane|lipid droplet|lipid metabolic process|response to nutrient|lipid biosynthetic process|fatty acid transport|integral component of membrane|regulation of fatty acid metabolic process|triglyceride biosynthetic process|neuron differe…	path:apla00061,path:apla00071,path:apla03320,path:apla04146,path:apla04216,path:apla04920	Fatty acid biosynthesis|Fatty acid degradation|PPAR signaling pathway|Peroxisome|Ferroptosis|Adipocytokine signaling pathway
ACSL5	4.98073320877223	8.92262318666213	1.03884323088232	0.116428006556998	-3.10248995708072	0.00739937827058716	0.0215556827499921	Down	0.164044	0.11636	0.0640099	0	0.0128438	0	GeneID:101801834	acyl-CoA synthetase long chain family member 5	GO:0004467,GO:0005524,GO:0005739,GO:0005741,GO:0005789,GO:0006631,GO:0007584,GO:0008654,GO:0009744,GO:0009749,GO:0010747,GO:0010867,GO:0015908,GO:0016021,GO:0032000,GO:0032869,GO:0035338,GO:0070723,GO:0102391	long-chain fatty acid-CoA ligase activity|ATP binding|mitochondrion|mitochondrial outer membrane|endoplasmic reticulum membrane|fatty acid metabolic process|response to nutrient|phospholipid biosynthetic process|response to sucrose|response to glucose|positive regulation of plasma membrane long-chain fatty acid transport|positive regulation of triglyceride biosynthetic process|fatty acid transpor…	path:apla00061,path:apla00071,path:apla03320,path:apla04146,path:apla04216,path:apla04920	Fatty acid biosynthesis|Fatty acid degradation|PPAR signaling pathway|Peroxisome|Ferroptosis|Adipocytokine signaling pathway
ACSL6	276.827214254897	405.309456742443	148.344971767352	0.366004220477932	-1.4500678102374	5.82091024393189e-26	9.79932282159476e-25	Down	3.14525	2.77827	3.05185	1.00067	0.838306	1.07186	GeneID:101790201	acyl-CoA synthetase long chain family member 6	GO:0001676,GO:0004467,GO:0005524,GO:0005741,GO:0005778,GO:0005789,GO:0005886,GO:0006637,GO:0007405,GO:0016020,GO:0016021,GO:0019899,GO:0035338,GO:0042803,GO:0102391	long-chain fatty acid metabolic process|long-chain fatty acid-CoA ligase activity|ATP binding|mitochondrial outer membrane|peroxisomal membrane|endoplasmic reticulum membrane|plasma membrane|acyl-CoA metabolic process|neuroblast proliferation|membrane|integral component of membrane|enzyme binding|long-chain fatty-acyl-CoA biosynthetic process|protein homodimerization activity|decanoate-CoA ligase…	path:apla00061,path:apla00071,path:apla03320,path:apla04146,path:apla04216,path:apla04920	Fatty acid biosynthesis|Fatty acid degradation|PPAR signaling pathway|Peroxisome|Ferroptosis|Adipocytokine signaling pathway
ADAM22	151.482889125917	202.020831173885	100.944947077948	0.499675931889726	-1.00093536606627	1.48738714698651e-08	1.01553850484286e-07	Down	0.94194	0.838766	0.916303	0.437492	0.551567	0.331497	GeneID:101794671	ADAM metallopeptidase domain 22	GO:0004222,GO:0005886,GO:0016021	metalloendopeptidase activity|plasma membrane|integral component of membrane
ADAMTS10	541.428827006281	745.591690563273	337.265963449289	0.452346730412855	-1.14449905126733	1.60049370042682e-18	2.05183859945676e-17	Down	5.69262	5.33273	4.62083	2.134	2.1086	2.2386	GeneID:101799212	ADAM metallopeptidase with thrombospondin type 1 motif 10	GO:0001527,GO:0004222,GO:0046872,GO:0062023	microfibril|metalloendopeptidase activity|metal ion binding|collagen-containing extracellular matrix
ADAMTS15	716.035974284416	956.885172789904	475.186775778927	0.496597490787184	-1.00985112301826	4.69698705804008e-27	8.20327655148764e-26	Down	10.1443	10.7245	9.87489	4.84661	4.51156	4.95964	GeneID:101799743	ADAM metallopeptidase with thrombospondin type 1 motif 15	GO:0004175,GO:0004222,GO:0005615,GO:0008201,GO:0008270,GO:0009986,GO:0050840,GO:0062023	endopeptidase activity|metalloendopeptidase activity|extracellular space|heparin binding|zinc ion binding|cell surface|extracellular matrix binding|collagen-containing extracellular matrix
ADAMTS20	156.556778784089	235.62439132331	77.4891662448673	0.328867337586206	-1.60442236504287	9.3881381678514e-11	7.63868073076852e-10	Down	1.15017	0.878794	0.907499	0.276786	0.320223	0.275973	GeneID:101801774	ADAM metallopeptidase with thrombospondin type 1 motif 20	GO:0004175,GO:0004222,GO:0005615,GO:0006508,GO:0008270,GO:0009967,GO:0030198,GO:0043066,GO:0045636,GO:0048070	endopeptidase activity|metalloendopeptidase activity|extracellular space|proteolysis|zinc ion binding|positive regulation of signal transduction|extracellular matrix organization|negative regulation of apoptotic process|positive regulation of melanocyte differentiation|regulation of developmental pigmentation
ADAMTSL3	526.082934529462	770.026739032098	282.139130026826	0.36640173090803	-1.44850177604166	1.37123111883966e-26	2.34945180207824e-25	Down	3.38185	3.00942	3.48699	1.0326	1.10481	1.05526	GeneID:101789497	ADAMTS like 3	GO:0005576,GO:0008233,GO:0043231	extracellular region|peptidase activity|intracellular membrane-bounded organelle
ADAR	2611.3641384509	871.309939064406	4351.41833783739	4.99411075524956	2.32022781651592	5.3234139047696e-237	8.18956260392268e-235	Up	9.68132	9.82208	9.20192	41.7694	45.8256	45.2539	GeneID:101796198	adenosine deaminase, RNA specific	GO:0003677,GO:0003725,GO:0003726,GO:0005634,GO:0005730,GO:0005737,GO:0006382,GO:0006396,GO:0006397,GO:0008251,GO:0009615,GO:0016607,GO:0031047,GO:0035455,GO:0044387,GO:0044530,GO:0045070,GO:0045087,GO:0046872,GO:0051607	DNA binding|double-stranded RNA binding|double-stranded RNA adenosine deaminase activity|nucleus|nucleolus|cytoplasm|adenosine to inosine editing|RNA processing|mRNA processing|tRNA-specific adenosine deaminase activity|response to virus|nuclear speck|gene silencing by RNA|response to interferon-alpha|negative regulation of protein kinase activity by regulation of protein phosphorylation|supraspl…	path:apla04623,path:apla05164	Cytosolic DNA-sensing pathway|Influenza A
ADCY5	109.201751217227	156.018531379805	62.3849710546482	0.399856161334968	-1.32244697650883	1.89330545658586e-10	1.5010466122636e-09	Down	1.33309	1.47267	1.05457	0.385314	0.354258	0.594341	GeneID:101794067	adenylate cyclase 5	GO:0001973,GO:0003091,GO:0004016,GO:0005524,GO:0005886,GO:0005887,GO:0005929,GO:0006171,GO:0007186,GO:0007189,GO:0007191,GO:0007193,GO:0007195,GO:0007204,GO:0007626,GO:0008179,GO:0016021,GO:0045111,GO:0046872,GO:0046982,GO:0050885,GO:0061178,GO:0071377,GO:0097110,GO:1904322	adenosine receptor signaling pathway|renal water homeostasis|adenylate cyclase activity|ATP binding|plasma membrane|integral component of plasma membrane|cilium|cAMP biosynthetic process|G protein-coupled receptor signaling pathway|adenylate cyclase-activating G protein-coupled receptor signaling pathway|adenylate cyclase-activating dopamine receptor signaling pathway|adenylate cyclase-inhibiting…	path:apla00230,path:apla04114,path:apla04261,path:apla04270,path:apla04371,path:apla04540,path:apla04912,path:apla04914,path:apla04916	Purine metabolism|Oocyte meiosis|Adrenergic signaling in cardiomyocytes|Vascular smooth muscle contraction|Apelin signaling pathway|Gap junction|GnRH signaling pathway|Progesterone-mediated oocyte maturation|Melanogenesis
ADGRA1	309.299668059695	187.063660951619	431.53567516777	2.30689206536688	1.20595050492999	1.19231498850382e-20	1.67398709211201e-19	Up	1.62979	1.45734	1.77522	3.35387	3.27627	3.51233	GeneID:101801764	adhesion G protein-coupled receptor A1	GO:0004930,GO:0007166,GO:0014069,GO:0016021,GO:0098978	G protein-coupled receptor activity|cell surface receptor signaling pathway|postsynaptic density|integral component of membrane|glutamatergic synapse
ADGRB1	107.573567169387	66.5539067383038	148.593227600469	2.23267475769307	1.15877310353899	2.23226227382036e-08	1.49794639172697e-07	Up	0.328241	0.322441	0.320748	0.800345	0.639578	0.587903	GeneID:101790518	adhesion G protein-coupled receptor B1	GO:0001530,GO:0001786,GO:0001891,GO:0004888,GO:0004930,GO:0005615,GO:0005886,GO:0005887,GO:0005925,GO:0006910,GO:0006911,GO:0007166,GO:0007189,GO:0007399,GO:0007517,GO:0010596,GO:0014069,GO:0016525,GO:0030165,GO:0030425,GO:0031397,GO:0042177,GO:0043197,GO:0043277,GO:0043652,GO:0045087,GO:0048167,GO:0048471,GO:0050829,GO:0051963,GO:0051965,GO:0098974,GO:0098978,GO:0099055,GO:1901741,GO:1903428	lipopolysaccharide binding|phosphatidylserine binding|phagocytic cup|transmembrane signaling receptor activity|G protein-coupled receptor activity|extracellular space|plasma membrane|integral component of plasma membrane|focal adhesion|phagocytosis, recognition|phagocytosis, engulfment|cell surface receptor signaling pathway|adenylate cyclase-activating G protein-coupled receptor signaling pathwa…	path:apla04115	p53 signaling pathway
ADIG	29.4298550501217	39.7937930398186	19.0659170604248	0.479117862460284	-1.06154749389361	0.00661197774464388	0.0194895658714421	Down	0.737295	0.881897	0.606881	0.609902	0.506923	0.336339	GeneID:106014600	adipogenin
ADIRF	146.255375152379	198.538600463839	93.9721498409191	0.473319292174797	-1.0791143683368	1.61187398340795e-06	8.78601947759609e-06	Down	15.916	13.6034	12.9038	7.46645	5.21942	6.40563	GeneID:113843953	adipogenesis regulatory factor
ADORA2B	526.987201888142	293.937477295667	760.036926480617	2.58570949670398	1.37056019811533	4.47943435036919e-27	7.8422639395507e-26	Up	3.64376	3.95202	3.98108	9.82342	9.40532	9.35917	GeneID:101800579	adenosine A2b receptor	GO:0001609,GO:0002882,GO:0005622,GO:0005886,GO:0007189,GO:0010575,GO:0010753,GO:0016021,GO:0031284,GO:0031668,GO:0032722,GO:0032755,GO:0043306,GO:0060087,GO:0098685,GO:0098978,GO:2000300	G protein-coupled adenosine receptor activity|positive regulation of chronic inflammatory response to non-antigenic stimulus|intracellular|plasma membrane|adenylate cyclase-activating G protein-coupled receptor signaling pathway|positive regulation of vascular endothelial growth factor production|positive regulation of cGMP-mediated signaling|integral component of membrane|positive regulation of …	path:apla04020,path:apla04080,path:apla04270	Calcium signaling pathway|Neuroactive ligand-receptor interaction|Vascular smooth muscle contraction
ADRA2A	613.183811745479	343.627068653247	882.74055483771	2.56889120608971	1.36114579262938	3.24444675576767e-42	8.45368370002815e-41	Up	6.15731	6.34192	5.63183	15.1445	15.1126	14.0145	GeneID:101803955	adrenoceptor alpha 2A	GO:0004935,GO:0004938,GO:0005622,GO:0005887,GO:0006940,GO:0007188,GO:0019229,GO:0030168,GO:0071880	adrenergic receptor activity|alpha2-adrenergic receptor activity|intracellular|integral component of plasma membrane|regulation of smooth muscle contraction|adenylate cyclase-modulating G protein-coupled receptor signaling pathway|regulation of vasoconstriction|platelet activation|adenylate cyclase-activating adrenergic receptor signaling pathway	path:apla04080	Neuroactive ligand-receptor interaction
ADRA2C	131.262142222528	194.37986369895	68.1444207461065	0.350573456783808	-1.5122113264454	4.42650536031412e-15	4.72062640232319e-14	Down	1.87808	1.67264	1.70452	0.669103	0.646676	0.38014	GeneID:101790023	adrenoceptor alpha 2C	GO:0004938,GO:0005886,GO:0006940,GO:0016021,GO:0019229,GO:0030168	alpha2-adrenergic receptor activity|plasma membrane|regulation of smooth muscle contraction|integral component of membrane|regulation of vasoconstriction|platelet activation	path:apla04080	Neuroactive ligand-receptor interaction
AFF4	3160.24874619108	1990.18646073828	4330.31103164389	2.17583182132468	1.1215670492732	7.63886394728745e-67	3.13822760061716e-65	Up	10.3821	9.35899	9.59156	19.6506	20.5086	18.5602	GeneID:101797005	AF4/FMR2 family member 4
AFP	22.1934010495154	11.4667578544821	32.9200442445486	2.87091126038568	1.52150873765756	0.000901936674022424	0.0032380601397811	Up	0.042293	0.0498198	0.0704766	0.166327	0.105686	0.0900592	GeneID:101797580	alpha fetoprotein	GO:0005615,GO:0046872	extracellular space|metal ion binding
AGBL1	12.7313938016473	17.8749836341181	7.58780396917659	0.424492918398745	-1.23618760866201	0.0442325666312335	0.102359920956036	Down	0.0565688	0.0261221	0.0430575	0.0116114	0.0317731	0.0169548	GeneID:101793469	ATP/GTP binding protein like 1	GO:0004181,GO:0005829,GO:0008270,GO:0015631,GO:0035609,GO:0035610	metallocarboxypeptidase activity|cytosol|zinc ion binding|tubulin binding|C-terminal protein deglutamylation|protein side chain deglutamylation
AGMAT	43.6901378361183	27.0857212220625	60.2945544501742	2.2260642039342	1.15449520335449	0.000318531737343396	0.0012399158691044	Up	1.67858	1.36167	2.05467	3.678	2.79105	3.49898	GeneID:101794990	agmatinase	GO:0005739,GO:0008295,GO:0008783,GO:0033388,GO:0046872	mitochondrion|spermidine biosynthetic process|agmatinase activity|putrescine biosynthetic process from arginine|metal ion binding	path:apla00330	Arginine and proline metabolism
AGTR1	206.62372699421	313.524465263473	99.7229887249463	0.31807083584735	-1.6525799987323	1.36811849453181e-25	2.27930432597056e-24	Down	1.58234	1.41094	1.33287	0.470982	0.447862	0.376625	GeneID:101804939	angiotensin II receptor type 1	GO:0004945,GO:0005886,GO:0016021,GO:0019229	angiotensin type II receptor activity|plasma membrane|integral component of membrane|regulation of vasoconstriction	path:apla04020,path:apla04080,path:apla04261,path:apla04270,path:apla04371,path:apla04933	Calcium signaling pathway|Neuroactive ligand-receptor interaction|Adrenergic signaling in cardiomyocytes|Vascular smooth muscle contraction|Apelin signaling pathway|AGE-RAGE signaling pathway in diabetic complications
AIFM3	5.80291006610382	9.87702976536441	1.72879036684322	0.175031401940848	-2.51431431934286	0.0126620589098662	0.0345613503011655	Down	0.173291	0.0910772	0.122038	0	0	0.0158252	GeneID:101795769	apoptosis inducing factor, mitochondria associated 3	GO:0005739,GO:0005743,GO:0005783,GO:0005829,GO:0016491,GO:0046872,GO:0050660,GO:0051537,GO:0097194	mitochondrion|mitochondrial inner membrane|endoplasmic reticulum|cytosol|oxidoreductase activity|metal ion binding|flavin adenine dinucleotide binding|2 iron, 2 sulfur cluster binding|execution phase of apoptosis
AJM1	16.1948346109742	24.4694665288109	7.92020269313747	0.3236769663046	-1.62737339162167	0.00865972746872147	0.0247878699376843	Down	0.203354	0.358485	0.20299	0.0402398	0.132542	0.0727386	GeneID:101798667	apical junction component 1 homolog	GO:0005912,GO:0005929,GO:0016324,GO:0045216	adherens junction|cilium|apical plasma membrane|cell-cell junction organization
ALB	35.455233323576	16.3007320820026	54.6097345651494	3.35013999926072	1.74422138572531	3.48379254385756e-06	1.83731305531452e-05	Up	0.338905	0.0687014	0.318981	0.733283	0.865669	0.915163	GeneID:101802920	albumin	GO:0003677,GO:0005504,GO:0005615,GO:0008144,GO:0009267,GO:0009615,GO:0015643,GO:0019836,GO:0030170,GO:0032991,GO:0033189,GO:0036094,GO:0043066,GO:0046872,GO:0051659,GO:0060417	DNA binding|fatty acid binding|extracellular space|drug binding|cellular response to starvation|response to virus|toxic substance binding|hemolysis by symbiont of host erythrocytes|pyridoxal phosphate binding|protein-containing complex|response to vitamin A|small molecule binding|negative regulation of apoptotic process|metal ion binding|maintenance of mitochondrion location|yolk
ALDH1A1	53.4162086159948	71.811689539495	35.0207276924946	0.487674470787015	-1.03600964400832	0.0150414756864839	0.0402581491582906	Down	1.57595	0.614181	1.25484	0.543403	0.487638	0.667773	GeneID:101802481	aldehyde dehydrogenase 1 family member A1	GO:0001523,GO:0001758,GO:0004029,GO:0005829,GO:0018479,GO:0042572,GO:0055114	retinoid metabolic process|retinal dehydrogenase activity|aldehyde dehydrogenase (NAD) activity|cytosol|benzaldehyde dehydrogenase (NAD+) activity|retinol metabolic process|oxidation-reduction process	path:apla00830	Retinol metabolism
ALK	886.09025800864	282.546513295748	1489.63400272153	5.27217266051447	2.39839761852295	4.65527416651543e-139	4.23395721521885e-137	Up	1.35675	1.33361	1.31168	6.85842	6.47442	6.06278	GeneID:101797885	ALK receptor tyrosine kinase
ALOX5	97.4234372379699	132.527085641937	62.3197888340028	0.470241902114856	-1.08852499511408	5.49090116913148e-07	3.16981723779682e-06	Down	1.61211	1.74144	1.82192	0.600859	0.824085	0.775088	GeneID:101801930	arachidonate 5-lipoxygenase			path:apla00590	Arachidonic acid metabolism
ALX3	107.200528244651	47.4767350761544	166.924321413147	3.51591829441082	1.81390154442388	2.37209642929839e-17	2.82560844020462e-16	Up	0.820578	0.641097	0.627361	2.32151	2.19079	2.43307	GeneID:101803959	ALX homeobox 3	GO:0003677,GO:0003700,GO:0005634,GO:0006355,GO:0007389,GO:0035115,GO:0035116,GO:0042981,GO:0043565,GO:0048701,GO:0048704	DNA binding|DNA-binding transcription factor activity|nucleus|regulation of transcription, DNA-templated|pattern specification process|embryonic forelimb morphogenesis|embryonic hindlimb morphogenesis|regulation of apoptotic process|sequence-specific DNA binding|embryonic cranial skeleton morphogenesis|embryonic skeletal system morphogenesis
AMIGO2	280.21720370056	140.415035752727	420.019371648394	2.99127062423752	1.5807584389038	1.08001806643632e-30	2.07964597320047e-29	Up	2.38567	2.79164	2.45246	7.01103	7.10078	7.35836	GeneID:101790316	adhesion molecule with Ig like domain 2	GO:0005634,GO:0005886,GO:0007156,GO:0007157,GO:0016021,GO:0043066,GO:0043069,GO:0051965	nucleus|plasma membrane|homophilic cell adhesion via plasma membrane adhesion molecules|heterophilic cell-cell adhesion via plasma membrane cell adhesion molecules|integral component of membrane|negative regulation of apoptotic process|negative regulation of programmed cell death|positive regulation of synapse assembly
ANGPT1	454.546323470536	73.5970458251183	835.495601115954	11.3522980677956	3.50491246953282	2.45028627996507e-160	2.6247103625611e-158	Up	0.480477	0.571543	0.568369	5.01332	5.35582	4.96701	GeneID:101795228	angiopoietin 1			path:apla04010	MAPK signaling pathway
ANGPT2	203.849767826665	285.08250149183	122.617034161499	0.430110699603964	-1.21722007410567	4.89339908251474e-15	5.21085744714622e-14	Down	8.24511	8.10449	8.41343	3.30947	3.30108	3.02979	GeneID:101798416	angiopoietin 2			path:apla04010	MAPK signaling pathway
ANGPT4	144.734581511767	91.7414104941212	197.727752529414	2.15527264584715	1.10787038436362	1.10418872344221e-06	6.13475371158327e-06	Up	4.82044	3.52516	4.32602	8.22285	10.43	7.43371	GeneID:101792678	angiopoietin 4	GO:0001525,GO:0005576,GO:0030971	angiogenesis|extracellular region|receptor tyrosine kinase binding	path:apla04010	MAPK signaling pathway
ANGPTL4	225.09877629649	137.876598337224	312.320954255757	2.26522091509591	1.17965175560114	3.54497969040101e-12	3.16835298534543e-11	Up	3.00971	3.23861	3.10286	7.18988	6.42975	6.0782	GeneID:101797549	angiopoietin like 4	GO:0001525,GO:0004857,GO:0005615,GO:0030154,GO:0042802,GO:0051005,GO:0070328,GO:2000352	angiogenesis|enzyme inhibitor activity|extracellular space|cell differentiation|identical protein binding|negative regulation of lipoprotein lipase activity|triglyceride homeostasis|negative regulation of endothelial cell apoptotic process	path:apla03320	PPAR signaling pathway
ANGPTL5	34.1001442030116	51.9036194697172	16.2966689363059	0.313979431546467	-1.67125804206933	7.42011662602464e-06	3.74397440784865e-05	Down	1.02104	1.10774	0.925452	0.337508	0.234112	0.237381	GeneID:101793067	angiopoietin like 5	GO:0005576	extracellular region
ANKFN1	256.793218043306	50.9638730215434	462.622563065068	9.07746086859428	3.18228880582343	1.1664052304852e-75	5.53029050427752e-74	Up	0.18633	0.1959	0.155276	1.06549	1.20861	1.23757	GeneID:101791392	ankyrin repeat and fibronectin type III domain containing 1
ANKH	1185.35066165536	1666.90470328988	703.796620020839	0.422217670051439	-1.24394113732466	3.78088027946412e-43	1.00876955205407e-41	Down	29.5755	30.452	35.0846	13.5335	12.313	11.6235	GeneID:101802912	ANKH inorganic pyrophosphate transport regulator	GO:0001501,GO:0005315,GO:0005886,GO:0005887,GO:0007626,GO:0015114,GO:0016021,GO:0019867,GO:0030500,GO:0030504,GO:0055085	skeletal system development|inorganic phosphate transmembrane transporter activity|plasma membrane|integral component of plasma membrane|locomotory behavior|phosphate ion transmembrane transporter activity|integral component of membrane|outer membrane|regulation of bone mineralization|inorganic diphosphate transmembrane transporter activity|transmembrane transport
ANKRD12	1500.89758849236	929.571099699798	2072.22407728492	2.22922601396939	1.1565428941673	1.07033323383004e-52	3.50977072435742e-51	Up	4.26296	4.14345	4.61836	8.7264	9.01859	8.63958	GeneID:101802980	ankyrin repeat domain 12	GO:0005654,GO:0005829	nucleoplasm|cytosol
ANKRD28	1135.97770088576	703.655085065275	1568.30031670624	2.22879127855767	1.15626151767931	1.07532947013599e-45	3.10386017318094e-44	Up	5.66191	5.90877	5.75769	12.0137	11.5174	11.7333	GeneID:101798140	ankyrin repeat domain 28	GO:0000139,GO:0005654,GO:0005829,GO:0048208	Golgi membrane|nucleoplasm|cytosol|COPII vesicle coating
ANKRD33B	509.455271597138	117.918355935014	900.992187259262	7.64081368091499	2.93372628105081	5.51200306928876e-136	4.8603095356698e-134	Up	1.35646	1.20014	1.39206	9.19165	8.78145	9.86917	GeneID:101794598	ankyrin repeat domain 33B	GO:0003677	DNA binding
ANKRD34B	44.8916024601287	74.9234983349046	14.8597065853528	0.198331723899632	-2.33401263440529	8.68972225102096e-09	6.01829853793171e-08	Down	0.623581	0.54147	0.859619	0.108027	0.127199	0.117542	GeneID:101797474	ankyrin repeat domain 34B	GO:0005634,GO:0005737	nucleus|cytoplasm
ANKRD55	25.538233013891	34.0820049016333	16.9944611261488	0.498634431137423	-1.00394558928184	0.0167751827346796	0.0441868702233519	Down	0.324206	0.378899	0.49609	0.153988	0.170689	0.255391	GeneID:101793834	ankyrin repeat domain 55
ANKRD6	1545.79068958791	220.133843362147	2871.44753581368	13.0440984991562	3.7053253352682	2.74416738046795e-109	1.97429873079338e-107	Up	1.3255	1.08132	1.04981	15.3684	14.1613	13.3369	GeneID:101800417	ankyrin repeat domain 6	GO:0005634,GO:0005737,GO:0043231,GO:0090090,GO:2000096	nucleus|cytoplasm|intracellular membrane-bounded organelle|negative regulation of canonical Wnt signaling pathway|positive regulation of Wnt signaling pathway, planar cell polarity pathway
ANKRD9	239.426475957327	23.873670360375	454.979281554279	19.0577851954195	4.25230856076438	2.32233183535097e-43	6.24223804293874e-42	Up	3.00744	2.94557	1.70316	36.3855	46.4128	38.6489	GeneID:101790995	ankyrin repeat domain 9	GO:0005829,GO:0016020,GO:0043194,GO:0043687,GO:0044325,GO:0072659	cytosol|membrane|axon initial segment|post-translational protein modification|ion channel binding|protein localization to plasma membrane
ANKS1B	175.042883196845	234.530217336351	115.555549057339	0.492710706405971	-1.02118727371224	6.75681942791761e-10	5.13184694049982e-09	Down	1.3221	1.2867	1.52108	0.564773	0.669118	0.567301	GeneID:101800512	ankyrin repeat and sterile alpha motif domain containing 1B	GO:0014069,GO:0015030,GO:0030054,GO:0043197,GO:0045211,GO:0097120,GO:0098686,GO:0098978,GO:0099092,GO:0099523,GO:0099527,GO:1900383	postsynaptic density|Cajal body|cell junction|dendritic spine|postsynaptic membrane|receptor localization to synapse|hippocampal mossy fiber to CA3 synapse|glutamatergic synapse|postsynaptic density, intracellular component|presynaptic cytosol|postsynapse to nucleus signaling pathway|regulation of synaptic plasticity by receptor localization to synapse
ANO8	363.376931061732	209.604373939917	517.149488183548	2.46726477345262	1.30291254614064	3.73215809780325e-22	5.51848039389906e-21	Up	2.95322	2.69843	2.23231	5.85896	6.86914	6.50223	GeneID:101791135	anoctamin 8	GO:0005229,GO:0005788,GO:0005886,GO:0006821,GO:0016021,GO:0034220,GO:0043687,GO:0044267	intracellular calcium activated chloride channel activity|endoplasmic reticulum lumen|plasma membrane|chloride transport|integral component of membrane|ion transmembrane transport|post-translational protein modification|cellular protein metabolic process
ANPEP	2147.43701006362	846.50717804281	3448.36684208444	4.07364158453722	2.02631905174277	6.98559921919443e-173	8.08150002470166e-171	Up	9.57821	10.1452	8.78521	35.489	36.0716	37.2849	GeneID:101804534	alanyl aminopeptidase, membrane	GO:0005737,GO:0005793,GO:0005886,GO:0006508,GO:0008270,GO:0009897,GO:0016021,GO:0042277,GO:0043171,GO:0070006,GO:0070062	cytoplasm|endoplasmic reticulum-Golgi intermediate compartment|plasma membrane|proteolysis|zinc ion binding|external side of plasma membrane|integral component of membrane|peptide binding|peptide catabolic process|metalloaminopeptidase activity|extracellular exosome	path:apla00480	Glutathione metabolism
AOAH	27.9988902791854	40.7816019119468	15.216178646424	0.373113804584671	-1.42231235644959	0.000487649550844826	0.00184363402739007	Down	0.166675	0.246881	0.378821	0.0266742	0.0917368	0.132041	GeneID:101793271	acyloxyacyl hydrolase	GO:0005509,GO:0005576,GO:0006631,GO:0009104,GO:0031410,GO:0050528	calcium ion binding|extracellular region|fatty acid metabolic process|lipopolysaccharide catabolic process|cytoplasmic vesicle|acyloxyacyl hydrolase activity
AOC2	16.906835337362	25.8366689902875	7.97700168443656	0.308747295846662	-1.69550159393319	0.00320601918830181	0.0102503301972214	Down	0.32596	0.243571	0.481852	0.0460336	0.0908608	0.150737	GeneID:101792268	amine oxidase, copper containing 2	GO:0002523,GO:0002675,GO:0002687,GO:0005507,GO:0005509,GO:0005615,GO:0005737,GO:0005769,GO:0005783,GO:0005794,GO:0005886,GO:0005902,GO:0007155,GO:0008131,GO:0008217,GO:0009308,GO:0009986,GO:0010828,GO:0016021,GO:0035902,GO:0042755,GO:0042803,GO:0043231,GO:0046677,GO:0046982,GO:0048038,GO:0052593,GO:0052594,GO:0052595,GO:0052596,GO:1902283	leukocyte migration involved in inflammatory response|positive regulation of acute inflammatory response|positive regulation of leukocyte migration|copper ion binding|calcium ion binding|extracellular space|cytoplasm|early endosome|endoplasmic reticulum|Golgi apparatus|plasma membrane|microvillus|cell adhesion|primary amine oxidase activity|regulation of blood pressure|amine metabolic process|cel…	path:apla00260,path:apla00350,path:apla00360,path:apla00410	Glycine, serine and threonine metabolism|Tyrosine metabolism|Phenylalanine metabolism|beta-Alanine metabolism
APAF1	1080.28694010927	389.592318714269	1770.98156150427	4.54573018110023	2.18451205328441	9.13131341893605e-55	3.07804017135744e-53	Up	3.91274	3.60153	3.09533	13.0169	15.5361	15.2721	GeneID:101799443	apoptotic peptidase activating factor 1			path:apla04115,path:apla04210,path:apla05168	p53 signaling pathway|Apoptosis|Herpes simplex infection
APOB	101.305911368639	23.2505685575666	179.361254179712	7.71427389982434	2.94753037061058	7.92822150559687e-35	1.70103874172754e-33	Up	0.069289	0.075294	0.0715721	0.496065	0.499913	0.498886	GeneID:101799540	apolipoprotein B
APOBEC1	20.5811894090875	0	41.162378818175	Inf	Inf	1.06220514369729e-18	1.37270317989334e-17	Up	0	0	0	0.420116	0.540247	0.561489	GeneID:101792029	apolipoprotein B mRNA editing enzyme catalytic subunit 1	GO:0003723,GO:0004126,GO:0005634,GO:0005737,GO:0006397,GO:0006641,GO:0008270,GO:0010332,GO:0016554,GO:0016556,GO:0017091,GO:0042127,GO:0042158,GO:0042953,GO:0048255,GO:0080111,GO:0090209,GO:0090310	RNA binding|cytidine deaminase activity|nucleus|cytoplasm|mRNA processing|triglyceride metabolic process|zinc ion binding|response to gamma radiation|cytidine to uridine editing|mRNA modification|AU-rich element binding|regulation of cell proliferation|lipoprotein biosynthetic process|lipoprotein transport|mRNA stabilization|DNA demethylation|negative regulation of triglyceride metabolic process|…
APOH	22.0412166159936	30.5439383131315	13.5384949188557	0.443246538153043	-1.17381873146546	0.00973004735188493	0.0274816825694547	Down	0.894702	1.06782	0.634731	0.461923	0.22891	0.358641	GeneID:101799362	apolipoprotein H	GO:0001937,GO:0005543,GO:0006641,GO:0007597,GO:0008201,GO:0009986,GO:0010596,GO:0016525,GO:0030195,GO:0031639,GO:0033033,GO:0034361,GO:0034364,GO:0034392,GO:0042627,GO:0042802,GO:0051006,GO:0051918,GO:0060230	negative regulation of endothelial cell proliferation|phospholipid binding|triglyceride metabolic process|blood coagulation, intrinsic pathway|heparin binding|cell surface|negative regulation of endothelial cell migration|negative regulation of angiogenesis|negative regulation of blood coagulation|plasminogen activation|negative regulation of myeloid cell apoptotic process|very-low-density lipopr…
APOLD1	93.032719108768	4.75982198240439	181.305616235132	38.0908397216037	5.25137218769384	2.73589152533389e-61	1.03841804062607e-59	Up	0.061447	0.137743	0.030156	2.33609	2.86266	2.69266	GeneID:101798726	apolipoprotein L domain containing 1	GO:0001525,GO:0001666,GO:0005576,GO:0005654,GO:0005829,GO:0005886,GO:0006869,GO:0008289,GO:0016021,GO:0030154,GO:0042118,GO:0042157,GO:0045601	angiogenesis|response to hypoxia|extracellular region|nucleoplasm|cytosol|plasma membrane|lipid transport|lipid binding|integral component of membrane|cell differentiation|endothelial cell activation|lipoprotein metabolic process|regulation of endothelial cell differentiation
APRT	322.174702372291	214.142529203947	430.206875540636	2.00897447667162	1.00645923524433	1.76982904640306e-15	1.93012804223489e-14	Up	8.39589	10.5706	8.42756	16.3383	16.5405	15.7875	GeneID:101803803	adenine phosphoribosyltransferase	GO:0002055,GO:0003999,GO:0005654,GO:0005829,GO:0006166,GO:0006168,GO:0007625,GO:0016208,GO:0044209	adenine binding|adenine phosphoribosyltransferase activity|nucleoplasm|cytosol|purine ribonucleoside salvage|adenine salvage|grooming behavior|AMP binding|AMP salvage	path:apla00230	Purine metabolism
AQP3	36.3538918227365	23.2925343224675	49.4152493230056	2.12150591425085	1.08508870052282	0.00187292514352409	0.00628116198991231	Up	0.751661	0.490245	0.920063	1.13105	1.71084	1.41593	GeneID:101795669	aquaporin 3 (Gill blood group)	GO:0002684,GO:0005634,GO:0005737,GO:0005911,GO:0015254,GO:0015840,GO:0016021,GO:0016323,GO:0032526,GO:0042476,GO:0070295,GO:0071456,GO:0090650	positive regulation of immune system process|nucleus|cytoplasm|cell-cell junction|glycerol channel activity|urea transport|integral component of membrane|basolateral plasma membrane|response to retinoic acid|odontogenesis|renal water absorption|cellular response to hypoxia|cellular response to oxygen-glucose deprivation
ARC	97.236591370938	27.7340876430588	166.739095098817	6.01206346661806	2.58786023920967	3.35926458828428e-16	3.81905072414929e-15	Up	0.268206	0.188727	0.193718	1.11379	1.02866	1.44746	GeneID:101790723	activity regulated cytoskeleton associated protein	GO:0003729,GO:0005737,GO:0005886,GO:0005938,GO:0006897,GO:0007010,GO:0007492,GO:0007616,GO:0009952,GO:0014069,GO:0015629,GO:0016477,GO:0022604,GO:0030054,GO:0031901,GO:0043197,GO:0045121,GO:0045211,GO:0048168,GO:0051028,GO:0051260,GO:0098978,GO:0099149,GO:0110077,GO:1900271,GO:1900452,GO:1903561,GO:2000969	mRNA binding|cytoplasm|plasma membrane|cell cortex|endocytosis|cytoskeleton organization|endoderm development|long-term memory|anterior/posterior pattern specification|postsynaptic density|actin cytoskeleton|cell migration|regulation of cell morphogenesis|cell junction|early endosome membrane|dendritic spine|membrane raft|postsynaptic membrane|regulation of neuronal synaptic plasticity|mRNA trans…
ARFGAP1	4329.82245804566	2385.83702274656	6273.80789334476	2.62960455116184	1.39484585846307	8.00874175843969e-110	5.81981982757771e-108	Up	20.4484	24.2085	22.8934	53.7669	54.7566	54.4689	GeneID:101801367	ADP ribosylation factor GTPase activating protein 1	GO:0000139,GO:0005096,GO:0015031,GO:0016192,GO:0030100,GO:0032012,GO:0046872	Golgi membrane|GTPase activator activity|protein transport|vesicle-mediated transport|regulation of endocytosis|regulation of ARF protein signal transduction|metal ion binding	path:apla04144	Endocytosis
ARHGAP20	149.491298719804	227.595049787815	71.3875476517933	0.313660370550006	-1.672724831637	6.27747093999749e-20	8.5478820398591e-19	Down	2.45051	1.90846	2.52569	0.68228	0.557249	0.778046	GeneID:101795059	Rho GTPase activating protein 20
ARHGAP31	1293.49089379972	812.912495766011	1774.06929183343	2.18236194064371	1.12589038977744	5.16133358511197e-38	1.21362674754966e-36	Up	4.09117	3.83126	3.56556	8.31346	7.67135	7.7972	GeneID:101794242	Rho GTPase activating protein 31	GO:0005096,GO:0005829,GO:0005925,GO:0007264,GO:0017124,GO:0030027,GO:0051056	GTPase activator activity|cytosol|focal adhesion|small GTPase mediated signal transduction|SH3 domain binding|lamellipodium|regulation of small GTPase mediated signal transduction
ARHGAP36	9.48089622000326	5.09928202653635	13.8625104134702	2.71852200786905	1.44282250756034	0.0439363450529686	0.101801177759982	Up	0.0691042	0.0454026	0.0339513	0.0905898	0.0790098	0.0926424	GeneID:101799492	Rho GTPase activating protein 36	GO:0005070,GO:0005096,GO:0005737,GO:0005829,GO:0005884,GO:0007202,GO:0007266,GO:0010518,GO:0015629,GO:0016004,GO:0017124,GO:0030041,GO:0043274,GO:0048041,GO:0051056,GO:0051497,GO:0051895	SH3/SH2 adaptor activity|GTPase activator activity|cytoplasm|cytosol|actin filament|activation of phospholipase C activity|Rho protein signal transduction|positive regulation of phospholipase activity|actin cytoskeleton|phospholipase activator activity|SH3 domain binding|actin filament polymerization|phospholipase binding|focal adhesion assembly|regulation of small GTPase mediated signal transduc…
ARHGAP42	1147.61024019028	654.591878729398	1640.62860165115	2.50633815505886	1.32558107615791	3.54824147975689e-59	1.28922412157699e-57	Up	3.70763	3.93403	3.81678	8.6595	8.90812	8.8636	GeneID:101801794	Rho GTPase activating protein 42	GO:0003085,GO:0005096,GO:0007165,GO:0035024,GO:0090630,GO:1904694	negative regulation of systemic arterial blood pressure|GTPase activator activity|signal transduction|negative regulation of Rho protein signal transduction|activation of GTPase activity|negative regulation of vascular smooth muscle contraction
ARHGAP8	327.703687490375	61.7610906657104	593.646284315039	9.61197864086022	3.26483344260435	7.01708400194435e-112	5.17724753837333e-110	Up	0.381593	0.526081	0.358919	3.89522	3.7383	3.41623	GeneID:101794945	Rho GTPase activating protein 8	GO:0005096,GO:0005829,GO:0007165,GO:0051056,GO:0070374	GTPase activator activity|cytosol|signal transduction|regulation of small GTPase mediated signal transduction|positive regulation of ERK1 and ERK2 cascade
ARHGAP9	46.9403778185009	62.767641700736	31.1131139362658	0.495687158115754	-1.01249821183604	0.00108971781797171	0.00384914737803832	Down	1.03969	1.16865	1.3658	0.343928	0.596386	0.820978	GeneID:113839971	Rho GTPase activating protein 9	GO:0005096,GO:0005547,GO:0005576,GO:0005737,GO:0005829,GO:0007165,GO:0034774,GO:0043087,GO:0043312,GO:0051056	GTPase activator activity|phosphatidylinositol-3,4,5-trisphosphate binding|extracellular region|cytoplasm|cytosol|signal transduction|secretory granule lumen|regulation of GTPase activity|neutrophil degranulation|regulation of small GTPase mediated signal transduction
ARHGEF38	4.50859517698999	0	9.01719035397999	Inf	Inf	0.000153911674627457	0.000635737425532035	Up	0	0	0	0.0804998	0.0396569	0.067343	GeneID:101795927	Rho guanine nucleotide exchange factor 38	GO:0005089,GO:0005737,GO:0035023	Rho guanyl-nucleotide exchange factor activity|cytoplasm|regulation of Rho protein signal transduction
ARMC4	16.936061972173	24.8476267119485	9.02449723239748	0.363193528984314	-1.46118959651351	0.00561227204048337	0.0168624695569146	Down	0.193486	0.290999	0.363679	0.0505308	0.0620033	0.153398	GeneID:101793144	armadillo repeat containing 4	GO:0003341,GO:0003356,GO:0005930,GO:0007368,GO:0007507,GO:0021591,GO:0036158,GO:0097546	cilium movement|regulation of cilium beat frequency|axoneme|determination of left/right symmetry|heart development|ventricular system development|outer dynein arm assembly|ciliary base
ARPC1B	1001.78398234662	592.073294386995	1411.49467030625	2.38398638088828	1.25337599407144	1.353709622535e-28	2.45929583561289e-27	Up	22.0746	26.5497	22.1399	54.4815	52.5224	52.4353	GeneID:101804698	actin related protein 2/3 complex subunit 1B	GO:0003779,GO:0005634,GO:0005737,GO:0005885,GO:0034314	actin binding|nucleus|cytoplasm|Arp2/3 protein complex|Arp2/3 complex-mediated actin nucleation	path:apla04144,path:apla04810,path:apla05132	Endocytosis|Regulation of actin cytoskeleton|Salmonella infection
ARRDC3	789.45516108155	375.186893896853	1203.72342826625	3.20833016250609	1.68182261414341	5.01691140394219e-73	2.29587201938e-71	Up	7.09411	9.01357	9.44213	27.393	26.4327	27.4482	GeneID:101802997	arrestin domain containing 3	GO:0001659,GO:0005764,GO:0005768,GO:0005769,GO:0005886,GO:0031651,GO:0031699,GO:0043588,GO:0051443,GO:0060613,GO:0071878,GO:0090327,GO:0120163	temperature homeostasis|lysosome|endosome|early endosome|plasma membrane|negative regulation of heat generation|beta-3 adrenergic receptor binding|skin development|positive regulation of ubiquitin-protein transferase activity|fat pad development|negative regulation of adenylate cyclase-activating adrenergic receptor signaling pathway|negative regulation of locomotion involved in locomotory behavi…
ARSB	794.594257618293	464.686571237728	1124.50194399886	2.41991487079917	1.27495629641058	2.30883311214806e-44	6.43314752115089e-43	Up	12.9457	14.3701	14.2915	30.5613	30.8745	30.4454	GeneID:101802978	arylsulfatase B	GO:0003943,GO:0004065,GO:0005576,GO:0005739,GO:0005764,GO:0005788,GO:0005791,GO:0005794,GO:0006914,GO:0007040,GO:0007041,GO:0007417,GO:0007584,GO:0009268,GO:0009986,GO:0010632,GO:0010976,GO:0030207,GO:0035578,GO:0043202,GO:0043312,GO:0043627,GO:0046872,GO:0051597,GO:0061580,GO:0070062,GO:1904813	N-acetylgalactosamine-4-sulfatase activity|arylsulfatase activity|extracellular region|mitochondrion|lysosome|endoplasmic reticulum lumen|rough endoplasmic reticulum|Golgi apparatus|autophagy|lysosome organization|lysosomal transport|central nervous system development|response to nutrient|response to pH|cell surface|regulation of epithelial cell migration|positive regulation of neuron projection …	path:apla00531,path:apla04142	Glycosaminoglycan degradation|Lysosome
ART5	109.671697030767	9.82569291901478	209.517701142519	21.3234529991323	4.41436917376093	3.80747379819016e-61	1.43759474140021e-59	Up	0.0836709	0.601828	0.0764732	5.53365	4.1236	5.60215	GeneID:101800656	ADP-ribosyltransferase 5	GO:0003950,GO:0003956,GO:0005576,GO:0006471,GO:0016020,GO:0018120	NAD+ ADP-ribosyltransferase activity|NAD(P)+-protein-arginine ADP-ribosyltransferase activity|extracellular region|protein ADP-ribosylation|membrane|peptidyl-arginine ADP-ribosylation
ASB12	33.8302193701264	49.6679741790247	17.9924645612281	0.362254850507402	-1.46492308762793	7.83197945830474e-05	0.000339096571696242	Down	1.72683	1.60163	1.23342	0.450913	0.483621	0.691109	GeneID:101791994	ankyrin repeat and SOCS box containing 12	GO:0000151,GO:0005829,GO:0016567,GO:0043687	ubiquitin ligase complex|cytosol|protein ubiquitination|post-translational protein modification
ASB15	3.08305363338029	0.6308400713095	5.53526719545108	8.77443816142014	3.13330675075246	0.0403065524723133	0.0946222492373577	Up	0	0.0638719	0	0.159075	0.03122	0.121994	GeneID:101798907	ankyrin repeat and SOCS box containing 15	GO:0005622,GO:0016567,GO:0035556	intracellular|protein ubiquitination|intracellular signal transduction
ASCL4	34.2739735784074	20.7284328820393	47.8195142747755	2.30695270341493	1.2059884265401	0.000878539993801013	0.00315876848591657	Up	0.205293	0.11799	0.163371	0.370828	0.326089	0.371464	GeneID:101804007	achaete-scute family bHLH transcription factor 4	GO:0000977,GO:0000981,GO:0006357,GO:0008134,GO:0043588,GO:0045944,GO:0046983,GO:0090575	RNA polymerase II regulatory region sequence-specific DNA binding|DNA-binding transcription factor activity, RNA polymerase II-specific|regulation of transcription by RNA polymerase II|transcription factor binding|skin development|positive regulation of transcription by RNA polymerase II|protein dimerization activity|RNA polymerase II transcription factor complex
ASL	23.9225650295598	13.684477388751	34.1606526703686	2.49630670576061	1.31979520010408	0.0281395144078156	0.0693347278669997	Up	0.233354	0.27763	0.223848	0.572885	0.869785	0.293481	GeneID:101796068	argininosuccinate lyase	GO:0003824,GO:0005212,GO:0042450	catalytic activity|structural constituent of eye lens|arginine biosynthetic process via ornithine	path:apla00220,path:apla00250	Arginine biosynthesis|Alanine, aspartate and glutamate metabolism
ASPA	64.19939890415	36.6216581303473	91.7771396779527	2.5060891385991	1.32543773051283	0.000237506042720172	0.00095035276252806	Up	0.446601	0.671921	0.691981	1.06916	1.266	1.70351	GeneID:101795665	aspartoacylase	GO:0005634,GO:0005737,GO:0016788,GO:0019807,GO:0046872	nucleus|cytoplasm|hydrolase activity, acting on ester bonds|aspartoacylase activity|metal ion binding	path:apla00250,path:apla00340	Alanine, aspartate and glutamate metabolism|Histidine metabolism
ASPG	888.328259280329	132.815226432719	1643.84129212794	12.3769038857955	3.62957856071203	9.83493484625176e-71	4.33606685401362e-69	Up	2.1823	2.33114	1.91013	23.7565	25.8585	29.4086	GeneID:101800984	asparaginase	GO:0004067,GO:0006528	asparaginase activity|asparagine metabolic process
ASPN	1104.43900000991	1557.68521298738	651.192787032445	0.418051594508986	-1.25824708906734	1.03983498553514e-26	1.79225908531867e-25	Down	31.5251	29.8723	33.9847	11.3498	11.5827	12.7745	GeneID:101796901	asporin	GO:0005509,GO:0005518,GO:0030282,GO:0030512,GO:0031012,GO:0070171	calcium ion binding|collagen binding|bone mineralization|negative regulation of transforming growth factor beta receptor signaling pathway|extracellular matrix|negative regulation of tooth mineralization
ATF3	3348.93444577611	620.048980335036	6077.81991121719	9.80216096465978	3.29309983793413	2.15145389616641e-216	2.99155526850601e-214	Up	7.8785	9.68749	9.13061	82.9963	76.3004	82.2739	GeneID:101805187	activating transcription factor 3
ATP10A	2129.3739618389	805.111776517211	3453.63614716058	4.28963561072287	2.10085510112092	1.08281276765372e-183	1.28348815024922e-181	Up	6.14923	6.42397	6.20616	24.9861	25.7892	25.4538	GeneID:101795223	ATPase phospholipid transporting 10A (putative)	GO:0000287,GO:0004012,GO:0005524,GO:0005783,GO:0005789,GO:0005886,GO:0016021,GO:0045332	magnesium ion binding|phospholipid-translocating ATPase activity|ATP binding|endoplasmic reticulum|endoplasmic reticulum membrane|plasma membrane|integral component of membrane|phospholipid translocation
ATP6V0A2	2384.29568502416	836.604346467935	3931.98702358039	4.69993616478431	2.23264116202974	3.53974160909028e-106	2.44919633536146e-104	Up	12.7112	12.6409	13.4289	54.4704	54.82	57.9642	GeneID:101799483	ATPase H+ transporting V0 subunit a2	GO:0000220,GO:0001669,GO:0005765,GO:0005886,GO:0006879,GO:0006955,GO:0007035,GO:0008286,GO:0010008,GO:0015991,GO:0016021,GO:0016241,GO:0016471,GO:0030670,GO:0033572,GO:0034220,GO:0036295,GO:0046961,GO:0051117	vacuolar proton-transporting V-type ATPase, V0 domain|acrosomal vesicle|lysosomal membrane|plasma membrane|cellular iron ion homeostasis|immune response|vacuolar acidification|insulin receptor signaling pathway|endosome membrane|ATP hydrolysis coupled proton transport|integral component of membrane|regulation of macroautophagy|vacuolar proton-transporting V-type ATPase complex|phagocytic vesicle …	path:apla00190,path:apla04142,path:apla04145	Oxidative phosphorylation|Lysosome|Phagosome
ATP6V1G3	28.9363699346501	3.18190539765683	54.6908344716435	17.1880768397194	4.10333622672986	5.96048446935659e-07	3.42858257404e-06	Up	0.082527	0.0396557	0.0782601	2.39613	2.02597	1.03952	GeneID:101799077	ATPase H+ transporting V1 subunit G3	GO:0005829,GO:0005886,GO:0008553,GO:0015991,GO:0016020,GO:0016471,GO:0051117	cytosol|plasma membrane|proton-exporting ATPase activity, phosphorylative mechanism|ATP hydrolysis coupled proton transport|membrane|vacuolar proton-transporting V-type ATPase complex|ATPase binding	path:apla00190,path:apla04145,path:apla04150	Oxidative phosphorylation|Phagosome|mTOR signaling pathway
ATXN7	1020.7204536077	589.285739517366	1452.15516769803	2.4642632093683	1.30115635934856	1.29689571211534e-53	4.28182851436071e-52	Up	4.21152	3.70359	4.12144	9.24753	9.18125	8.85056	GeneID:101793301	ataxin 7	GO:0000226,GO:0005634,GO:0005654,GO:0005730,GO:0005829,GO:0006997,GO:0007601,GO:0015630,GO:0016363,GO:0016578,GO:0016579,GO:0036459	microtubule cytoskeleton organization|nucleus|nucleoplasm|nucleolus|cytosol|nucleus organization|visual perception|microtubule cytoskeleton|nuclear matrix|histone deubiquitination|protein deubiquitination|thiol-dependent ubiquitinyl hydrolase activity
AVPR1A	20.9246321729481	8.58193853281946	33.2673258130767	3.87643487375891	1.95473042705395	5.3941405869752e-05	0.000239058127576611	Up	0.139924	0.24071	0.140664	0.621315	0.572332	0.678815	GeneID:101796503	arginine vasopressin receptor 1A			path:apla04020,path:apla04080,path:apla04270	Calcium signaling pathway|Neuroactive ligand-receptor interaction|Vascular smooth muscle contraction
AZIN2	41.6161808261373	16.5538201734114	66.6785414788631	4.02798512853012	2.01005835687115	2.13470760865376e-08	1.43581426645312e-07	Up	1.11842	0.352147	0.259223	2.17181	3.04487	2.91239	GeneID:101804545	antizyme inhibitor 2	GO:0003824,GO:0005634,GO:0005737,GO:0005739,GO:0005801,GO:0005802,GO:0006591,GO:0015489,GO:0015847,GO:0030133,GO:0030424,GO:0030425,GO:0031410,GO:0033116,GO:0033387,GO:0042177,GO:0042978,GO:0043085,GO:0043204,GO:0048471,GO:0098629,GO:1902269,GO:1990005	catalytic activity|nucleus|cytoplasm|mitochondrion|cis-Golgi network|trans-Golgi network|ornithine metabolic process|putrescine transmembrane transporter activity|putrescine transport|transport vesicle|axon|dendrite|cytoplasmic vesicle|endoplasmic reticulum-Golgi intermediate compartment membrane|putrescine biosynthetic process from ornithine|negative regulation of protein catabolic process|ornit…	path:apla00330	Arginine and proline metabolism
B2M	6203.82517517196	831.182356843272	11576.4679935007	13.9277114079594	3.79988630963611	0	0	Up	50.5698	51.7092	49.3236	631.841	669.966	681.196	GeneID:101799108	beta-2-microglobulin	GO:0002474,GO:0005576,GO:0006955,GO:0042612	antigen processing and presentation of peptide antigen via MHC class I|extracellular region|immune response|MHC class I protein complex	path:apla05168	Herpes simplex infection
B3GALT2	479.78900991442	155.454904098585	804.123115730255	5.1727098633074	2.37092027321451	4.68728997203892e-93	2.76664899125122e-91	Up	1.434	1.58148	1.61529	7.16027	7.22441	7.37563	GeneID:101802460	beta-1,3-galactosyltransferase 2			path:apla00601	Glycosphingolipid biosynthesis - lacto and neolacto series
B3GNT5	2744.56861804971	1629.52679516526	3859.61044093416	2.36854677835644	1.24400216515824	8.67610115656505e-64	3.38180859366812e-62	Up	13.1125	13.0424	13.1761	26.9859	28.8613	29.3587	GeneID:101791474	UDP-GlcNAc:betaGal beta-1,3-N-acetylglucosaminyltransferase 5	GO:0000139,GO:0005622,GO:0005783,GO:0005794,GO:0006486,GO:0007417,GO:0007420,GO:0008376,GO:0008378,GO:0008457,GO:0008532,GO:0016021,GO:0030311,GO:0047256	Golgi membrane|intracellular|endoplasmic reticulum|Golgi apparatus|protein glycosylation|central nervous system development|brain development|acetylgalactosaminyltransferase activity|galactosyltransferase activity|beta-galactosyl-N-acetylglucosaminylgalactosylglucosyl-ceramide beta-1,3-acetylglucosaminyltransferase activity|N-acetyllactosaminide beta-1,3-N-acetylglucosaminyltransferase activity|i…	path:apla00601	Glycosphingolipid biosynthesis - lacto and neolacto series
B3GNT7	47.6747302909173	12.4545843196104	82.8948762622242	6.65577221487047	2.73460605996637	1.78829518634315e-08	1.21013274168032e-07	Up	0.29138	0.0829874	0.093444	0.847063	1.25755	0.738889	GeneID:101797691	UDP-GlcNAc:betaGal beta-1,3-N-acetylglucosaminyltransferase 7			path:apla00533	Glycosaminoglycan biosynthesis - keratan sulfate
B4GALNT4	3942.83996632389	1306.91107123155	6578.76886141624	5.03383053845955	2.33165664966553	1.0677859529842e-155	1.11088148677011e-153	Up	12.805	12.1056	11.5148	54.3056	59.458	55.9959	GeneID:101795425	beta-1,4-N-acetyl-galactosaminyltransferase 4	GO:0008376,GO:0016021,GO:0032580,GO:0033842	acetylgalactosaminyltransferase activity|integral component of membrane|Golgi cisterna membrane|N-acetyl-beta-glucosaminyl-glycoprotein 4-beta-N-acetylgalactosaminyltransferase activity
B4GALT1	418.363647694027	267.461439948595	569.26585543946	2.1284034646223	1.08977165705925	1.27508229967752e-21	1.85316232518962e-20	Up	6.26399	6.59093	5.51883	10.6524	12.767	11.643	GeneID:101792817	beta-1,4-galactosyltransferase 1			path:apla00052,path:apla00510,path:apla00514,path:apla00515,path:apla00533,path:apla00601	Galactose metabolism|N-Glycan biosynthesis|Other types of O-glycan biosynthesis|Mannose type O-glycan biosynthesis|Glycosaminoglycan biosynthesis - keratan sulfate|Glycosphingolipid biosynthesis - lacto and neolacto series
BAIAP2L1	279.773381717603	141.441988153098	418.104775282109	2.95601596627409	1.56365406190702	4.43176070098593e-30	8.39943532070217e-29	Up	2.36356	2.03689	1.9931	6.03838	5.73425	5.65836	GeneID:101804329	BAI1 associated protein 2 like 1	GO:0003779,GO:0005654,GO:0005829,GO:0005886,GO:0007009,GO:0009617,GO:0015629,GO:0030838,GO:0046626,GO:0051017,GO:0051764,GO:0070064,GO:2000251	actin binding|nucleoplasm|cytosol|plasma membrane|plasma membrane organization|response to bacterium|actin cytoskeleton|positive regulation of actin filament polymerization|regulation of insulin receptor signaling pathway|actin filament bundle assembly|actin crosslink formation|proline-rich region binding|positive regulation of actin cytoskeleton reorganization
BAK1	4441.31714838996	1869.59378048551	7013.04051629441	3.75110389727184	1.90731522301084	2.49480417701449e-197	3.11011751756953e-195	Up	21.4387	21.6487	18.569	68.9098	68.5843	72.9261	GeneID:101789424	BCL2 antagonist/killer 1			path:apla04141,path:apla04210,path:apla05168	Protein processing in endoplasmic reticulum|Apoptosis|Herpes simplex infection
BARHL1	7.09785820031386	0	14.1957164006277	Inf	Inf	7.77420903588286e-07	4.41740026985863e-06	Up	0	0	0	0.679637	0.470263	0.300255	GeneID:113845432	BarH like homeobox 1	GO:0000977,GO:0001077,GO:0001228,GO:0001764,GO:0005634,GO:0006357,GO:0007399,GO:0007605,GO:0009888,GO:0030901,GO:0043524,GO:0045944,GO:0048513	RNA polymerase II regulatory region sequence-specific DNA binding|proximal promoter DNA-binding transcription activator activity, RNA polymerase II-specific|DNA-binding transcription activator activity, RNA polymerase II-specific|neuron migration|nucleus|regulation of transcription by RNA polymerase II|nervous system development|sensory perception of sound|tissue development|midbrain development|…
BATF3	306.550320254826	100.998577693072	512.10206281658	5.07038885609679	2.34209639402347	9.97299299828e-62	3.80526257910625e-60	Up	3.86134	4.31491	6.09174	21.3908	19.8982	17.5726	GeneID:101791523	basic leucine zipper ATF-like transcription factor 3
BCAP29	1942.14428239497	1276.48356384988	2607.80500094006	2.04296010915716	1.03066103428015	8.85712594947258e-48	2.65732154264155e-46	Up	52.4352	50.125	56.2462	91.7976	96.3062	102.232	GeneID:101797989	B cell receptor associated protein 29	GO:0001649,GO:0005789,GO:0005887,GO:0006886,GO:0006888,GO:0006915,GO:0016020,GO:0070973	osteoblast differentiation|endoplasmic reticulum membrane|integral component of plasma membrane|intracellular protein transport|ER to Golgi vesicle-mediated transport|apoptotic process|membrane|protein localization to endoplasmic reticulum exit site
BCAS4	100.206598322926	148.818854845728	51.5943418001234	0.346692237711468	-1.5282725593	2.8784868454476e-12	2.58866904676727e-11	Down	7.4176	7.18621	8.51118	2.80713	2.61166	2.31405	GeneID:101800926	breast carcinoma amplified sequence 4
BCL2A1	51.5849713275711	28.6485606765447	74.5213819785974	2.60122603784455	1.37919177010301	3.77442556282304e-06	1.98407735601541e-05	Up	0.78906	1.25309	1.15809	2.31281	2.3044	2.67833	GeneID:101800789	BCL2 related protein A1	GO:0005741,GO:0007568,GO:0008630,GO:0021987,GO:0042803,GO:0043066,GO:0046982,GO:0051400,GO:0097192,GO:2001243	mitochondrial outer membrane|aging|intrinsic apoptotic signaling pathway in response to DNA damage|cerebral cortex development|protein homodimerization activity|negative regulation of apoptotic process|protein heterodimerization activity|BH domain binding|extrinsic apoptotic signaling pathway in absence of ligand|negative regulation of intrinsic apoptotic signaling pathway	path:apla04210	Apoptosis
BCL2L14	17.240458069797	1.57710017827375	32.9038159613203	20.863491371446	4.38290869870832	5.77303706090742e-11	4.75420779827917e-10	Up	0	0.101946	0	0.654337	0.580086	0.372299	GeneID:101790196	BCL2 like 14	GO:0005829,GO:0006915,GO:0012505,GO:0016020,GO:0019901,GO:0042981,GO:0043229,GO:2001238	cytosol|apoptotic process|endomembrane system|membrane|protein kinase binding|regulation of apoptotic process|intracellular organelle|positive regulation of extrinsic apoptotic signaling pathway
BCL2L15	150.962649494391	3.17253431620808	298.752764672574	94.1684895719752	6.55717248441496	1.86873731681079e-64	7.38355473726799e-63	Up	0.0736948	0.456358	0.150809	16.8316	21.5329	15.4746	GeneID:101796858	BCL2 like 15	GO:0005634,GO:0005829,GO:0006915,GO:0042981	nucleus|cytosol|apoptotic process|regulation of apoptotic process
BCO1	190.522961474233	95.9514577158595	285.094465232606	2.97123641494697	1.57106340190909	3.3782491388732e-22	5.01054982535849e-21	Up	1.20923	1.06375	1.77372	3.49866	3.53854	3.79956	GeneID:101798614	beta-carotene oxygenase 1	GO:0001523,GO:0003834,GO:0004497,GO:0004744,GO:0010436,GO:0016121,GO:0032526,GO:0042572,GO:0042574,GO:0046872,GO:1901810	retinoid metabolic process|beta-carotene 15,15'-monooxygenase activity|monooxygenase activity|retinal isomerase activity|carotenoid dioxygenase activity|carotene catabolic process|response to retinoic acid|retinol metabolic process|retinal metabolic process|metal ion binding|beta-carotene metabolic process	path:apla00830	Retinol metabolism
BDKRB2	221.15206321186	99.0877411124833	343.216385311236	3.46376233283611	1.79233994247748	1.99444033996311e-31	3.92402744982403e-30	Up	1.25641	1.02461	1.22705	3.92318	3.99954	3.66678	GeneID:101790477	bradykinin receptor B2			path:apla04020,path:apla04080,path:apla04810	Calcium signaling pathway|Neuroactive ligand-receptor interaction|Regulation of actin cytoskeleton
BEND6	839.911949785122	502.399095226347	1177.4248043439	2.34360454772202	1.22872915458471	5.38045506652875e-43	1.42242706978194e-41	Up	4.45225	3.58662	4.25417	9.31193	9.18795	8.5869	GeneID:101797529	BEN domain containing 6	GO:0003682,GO:0003714,GO:0005634,GO:0045666,GO:0045746	chromatin binding|transcription corepressor activity|nucleus|positive regulation of neuron differentiation|negative regulation of Notch signaling pathway
BHLHA15	4.59675704693	1.59625054440814	7.59726354945185	4.75944304361617	2.25079275730937	0.0434447928079444	0.100811159947959	Up	0.114667	0	0.109813	0.532705	0.776328	0	GeneID:110352816	basic helix-loop-helix family member a15	GO:0000977,GO:0000981,GO:0001228,GO:0005634,GO:0006851,GO:0007030,GO:0007186,GO:0007267,GO:0010832,GO:0019722,GO:0030968,GO:0042149,GO:0042593,GO:0042803,GO:0048312,GO:0048469	RNA polymerase II regulatory region sequence-specific DNA binding|DNA-binding transcription factor activity, RNA polymerase II-specific|DNA-binding transcription activator activity, RNA polymerase II-specific|nucleus|mitochondrial calcium ion transmembrane transport|Golgi organization|G protein-coupled receptor signaling pathway|cell-cell signaling|negative regulation of myotube differentiation|c…
BID	658.879672621203	413.782589737509	903.976755504897	2.18466600075743	1.12741273241092	1.71233902669699e-31	3.37358782902796e-30	Up	23.1883	23.3002	24.3094	44.0777	48.1494	48.1494	GeneID:101805365	BH3 interacting domain death agonist	GO:0005741,GO:0006915,GO:0043065	mitochondrial outer membrane|apoptotic process|positive regulation of apoptotic process	path:apla04115,path:apla04210,path:apla04217,path:apla05168	p53 signaling pathway|Apoptosis|Necroptosis|Herpes simplex infection
BIN2	16.0349912498032	21.6653219075548	10.4046605920515	0.48024491103561	-1.05815776858134	0.0485469723954083	0.110609385191429	Down	0.913337	0.468078	0.612452	0.234785	0.197938	0.341197	GeneID:101799948	bridging integrator 2	GO:0002102,GO:0005543,GO:0005737,GO:0005886,GO:0006911,GO:0071800,GO:0097320	podosome|phospholipid binding|cytoplasm|plasma membrane|phagocytosis, engulfment|podosome assembly|plasma membrane tubulation
BIRC2	5064.33330652455	1379.55004396562	8749.11656908348	6.34200738665012	2.6649395577756	0	0	Up	16.9533	19.9406	18.7449	105.522	104.164	107.671	GeneID:101793263	baculoviral IAP repeat containing 2	GO:0005634,GO:0005737,GO:0043027,GO:0043066,GO:0046872,GO:0060546,GO:0061630,GO:1990001	nucleus|cytoplasm|cysteine-type endopeptidase inhibitor activity involved in apoptotic process|negative regulation of apoptotic process|metal ion binding|negative regulation of necroptotic process|ubiquitin protein ligase activity|inhibition of cysteine-type endopeptidase activity involved in apoptotic process	path:apla04120,path:apla04210,path:apla04217,path:apla04510,path:apla04621,path:apla05168	Ubiquitin mediated proteolysis|Apoptosis|Necroptosis|Focal adhesion|NOD-like receptor signaling pathway|Herpes simplex infection
BLK	40.378009715921	7.65971843433242	73.0963009975096	9.54294882040011	3.25443513533012	2.97676576347748e-17	3.53423725005319e-16	Up	0.154286	0.0665877	0.0825798	1.08456	0.832936	0.663405	GeneID:101794713	BLK proto-oncogene, Src family tyrosine kinase	GO:0004713,GO:0004715,GO:0005102,GO:0005524,GO:0005829,GO:0007169,GO:0030154,GO:0031234,GO:0032024,GO:0038083,GO:0050853	protein tyrosine kinase activity|non-membrane spanning protein tyrosine kinase activity|signaling receptor binding|ATP binding|cytosol|transmembrane receptor protein tyrosine kinase signaling pathway|cell differentiation|extrinsic component of cytoplasmic side of plasma membrane|positive regulation of insulin secretion|peptidyl-tyrosine autophosphorylation|B cell receptor signaling pathway
BMP2	277.002066182967	153.594570364871	400.409562001063	2.60692523863227	1.38234920987729	4.44602328300564e-24	7.12793156269896e-23	Up	1.75227	1.75877	2.05128	4.63723	4.47165	4.64697	GeneID:106016176	bone morphogenetic protein 2	GO:0000122,GO:0001503,GO:0005125,GO:0005160,GO:0005615,GO:0008083,GO:0010718,GO:0010862,GO:0030509,GO:0042981,GO:0043408,GO:0048468,GO:0051216,GO:0060317,GO:0060395,GO:0070700	negative regulation of transcription by RNA polymerase II|ossification|cytokine activity|transforming growth factor beta receptor binding|extracellular space|growth factor activity|positive regulation of epithelial to mesenchymal transition|positive regulation of pathway-restricted SMAD protein phosphorylation|BMP signaling pathway|regulation of apoptotic process|regulation of MAPK cascade|cell d…	path:apla04060,path:apla04350	Cytokine-cytokine receptor interaction|TGF-beta signaling pathway
BMPR1B	107.327505484093	151.676386126018	62.9786248421682	0.415217071362996	-1.2680623345624	1.37526604295618e-09	1.01416227675621e-08	Down	1.11909	1.08607	1.28696	0.405444	0.507036	0.454186	GeneID:101794439	bone morphogenetic protein receptor type 1B	GO:0002063,GO:0005024,GO:0005025,GO:0005524,GO:0005886,GO:0005887,GO:0007179,GO:0007389,GO:0019838,GO:0030166,GO:0030509,GO:0032332,GO:0043235,GO:0044214,GO:0046332,GO:0046872,GO:0060350,GO:0061036,GO:0071363,GO:1902731	chondrocyte development|transforming growth factor beta-activated receptor activity|transforming growth factor beta receptor activity, type I|ATP binding|plasma membrane|integral component of plasma membrane|transforming growth factor beta receptor signaling pathway|pattern specification process|growth factor binding|proteoglycan biosynthetic process|BMP signaling pathway|positive regulation of c…	path:apla04060,path:apla04350	Cytokine-cytokine receptor interaction|TGF-beta signaling pathway
BOK	321.630623829976	187.015997934401	456.24524972555	2.43960546030712	1.28664785004955	7.206371963756e-24	1.1426682562267e-22	Up	5.84843	5.38248	5.63541	12.8518	12.5873	11.9932	GeneID:101801550	BCL2 family apoptosis regulator BOK	GO:0005741,GO:0008630,GO:0016021,GO:0042803,GO:0042981,GO:0046982,GO:0097192	mitochondrial outer membrane|intrinsic apoptotic signaling pathway in response to DNA damage|integral component of membrane|protein homodimerization activity|regulation of apoptotic process|protein heterodimerization activity|extrinsic apoptotic signaling pathway in absence of ligand
BORCS6	408.41737442837	224.20777941176	592.62696944498	2.64320431253465	1.40228794570901	2.62176982016878e-33	5.36257614843857e-32	Up	11.0159	10.7635	9.70361	21.3949	20.6993	28.8337	GeneID:113843284	BLOC-1 related complex subunit 6	GO:0005765,GO:0032418,GO:0099078	lysosomal membrane|lysosome localization|BORC complex
BRINP3	123.680228317053	58.2747603302951	189.08569630381	3.2447271379941	1.69809716136328	1.39454003196663e-17	1.67079067127336e-16	Up	0.437187	0.525851	0.397177	1.37035	1.25496	1.1233	GeneID:101800093	BMP/retinoic acid inducible neural specific 3	GO:0005576,GO:0005739,GO:0005783,GO:0007050,GO:0030425,GO:0043025,GO:0045666,GO:0045930,GO:0071300	extracellular region|mitochondrion|endoplasmic reticulum|cell cycle arrest|dendrite|neuronal cell body|positive regulation of neuron differentiation|negative regulation of mitotic cell cycle|cellular response to retinoic acid
BRWD1	2926.20238361587	1922.87612955541	3929.52863767634	2.04356826593136	1.03109043776798	9.07504118105313e-43	2.39042204953022e-41	Up	8.02658	7.43696	8.09057	14.8645	14.4209	14.796	GeneID:101793986	bromodomain and WD repeat domain containing 1	GO:0005634,GO:0005654,GO:0005730,GO:0005829,GO:0006325,GO:0006357,GO:0007010,GO:0008360,GO:0038111	nucleus|nucleoplasm|nucleolus|cytosol|chromatin organization|regulation of transcription by RNA polymerase II|cytoskeleton organization|regulation of cell shape|interleukin-7-mediated signaling pathway
BTBD3	217.623013052768	130.926362454923	304.319663650612	2.32435743225806	1.21683193883513	6.68819653582477e-16	7.45131048571356e-15	Up	0.84789	0.864057	0.846292	1.92459	1.63622	1.87808	GeneID:101801914	BTB domain containing 3	GO:0005634,GO:0005829,GO:0021987,GO:0048813	nucleus|cytosol|cerebral cortex development|dendrite morphogenesis
BTBD6	1747.64852615877	753.371225746547	2741.925826571	3.63954148083358	1.86375670729354	4.73020186311913e-136	4.1965306222433e-134	Up	20.4588	21.1077	17.8521	69.089	64.1055	66.5627	GeneID:101795919	BTB domain containing 6	GO:0005737	cytoplasm
BTK	126.901619001668	182.149012023692	71.6542259796442	0.393382457492135	-1.34599547141784	3.97711121855737e-12	3.53057122968436e-11	Down	2.44208	2.823	2.83333	0.941208	1.06591	0.980984	GeneID:101801225	Bruton tyrosine kinase	GO:0002250,GO:0004715,GO:0005524,GO:0005634,GO:0005737,GO:0005886,GO:0008289,GO:0035556,GO:0038083,GO:0045087,GO:0046872,GO:0050852,GO:0050853	adaptive immune response|non-membrane spanning protein tyrosine kinase activity|ATP binding|nucleus|cytoplasm|plasma membrane|lipid binding|intracellular signal transduction|peptidyl-tyrosine autophosphorylation|innate immune response|metal ion binding|T cell receptor signaling pathway|B cell receptor signaling pathway
C12H15orf48	1324.23109068125	69.1216820078641	2579.34049935463	37.3159394336089	5.22172010150269	0	0	Up	2.18563	2.27165	2.24193	75.934	77.4413	76.3021	GeneID:101795211	chromosome 12 C15orf48 homolog	GO:0005634,GO:0005751,GO:0009617,GO:0022900,GO:1902600	nucleus|mitochondrial respiratory chain complex IV|response to bacterium|electron transport chain|proton transmembrane transport
C14H5orf58	30.1322148451805	43.2788899690231	16.985539721338	0.392467083455592	-1.34935643585578	0.000545079467016787	0.00204260020018911	Down	0.208413	0.289919	0.267677	0.074293	0.0645123	0.161215	GeneID:113845183	chromosome 14 C5orf58 homolog
C1H12orf40	3.72052620028421	6.3935568526075	1.04749554796092	0.16383612003602	-2.60967463990967	0.049257563244719	0.111963788444181	Down	0.0447177	0	0.0198993	0.0120385	0	0	GeneID:106018439	chromosome 1 C12orf40 homolog
C1HXorf21	18.7879739113403	1.90718914095697	35.6687586817236	18.7022660289614	4.22514117733633	1.73933669025818e-11	1.48480211793527e-10	Up	0.0633641	0.0623035	0	0.622442	0.692017	0.815971	GeneID:101803977	chromosome 1 CXorf21 homolog
C1QA	934.418254777729	46.473023870787	1822.36348568467	39.213361513801	5.29327341517645	1.93947597359611e-196	2.3768442418791e-194	Up	2.00702	2.03516	1.86888	85.4784	85.1881	80.4569	GeneID:101803758	complement C1q A chain	GO:0005576,GO:0005581,GO:0006958,GO:0045087	extracellular region|collagen trimer|complement activation, classical pathway|innate immune response
C1QC	133.642087953856	73.8819121935054	193.402263714207	2.61772141478504	1.38831156982184	1.89542174824796e-13	1.81161228694076e-12	Up	2.8931	2.63138	2.5044	6.06973	7.02817	6.68792	GeneID:101803553	complement C1q C chain	GO:0005581,GO:0005615,GO:0006958,GO:0030853,GO:0045087,GO:0045650	collagen trimer|extracellular space|complement activation, classical pathway|negative regulation of granulocyte differentiation|innate immune response|negative regulation of macrophage differentiation
C1QTNF2	560.494838661645	828.502416607979	292.487260715311	0.353031270461227	-1.50213211608989	6.47793122389197e-47	1.91569250365443e-45	Down	6.35172	5.86835	6.63153	1.94366	2.2101	2.08724	GeneID:101798293	C1q and TNF related 2	GO:0000187,GO:0005102,GO:0005581,GO:0005615,GO:0042802,GO:0045725,GO:0046321,GO:0046326,GO:0051260,GO:0070206,GO:0070208	activation of MAPK activity|signaling receptor binding|collagen trimer|extracellular space|identical protein binding|positive regulation of glycogen biosynthetic process|positive regulation of fatty acid oxidation|positive regulation of glucose import|protein homooligomerization|protein trimerization|protein heterotrimerization
C1QTNF7	130.106196027391	75.4589947787791	184.753397276003	2.44839462568563	1.29183610649303	6.35770354073017e-07	3.64981146893604e-06	Up	0.575367	0.895349	1.04574	2.32614	1.79659	1.81084	GeneID:101797958	C1q and TNF related 7	GO:0005576,GO:0005581	extracellular region|collagen trimer
C1QTNF8	6.79150265103179	11.1391181112203	2.44388719084326	0.219396828944794	-2.18838542100898	0.0146060275913582	0.0392452183200726	Down	0.176189	0.17292	0.243681	0.172082	0	0.0351309	GeneID:101801893	C1q and TNF related 8	GO:0005518,GO:0005581,GO:0005615,GO:0005887,GO:0007204,GO:0010544,GO:0010628,GO:0010906,GO:0043410,GO:0051260,GO:0051897,GO:0070208,GO:0090331,GO:2000860	collagen binding|collagen trimer|extracellular space|integral component of plasma membrane|positive regulation of cytosolic calcium ion concentration|negative regulation of platelet activation|positive regulation of gene expression|regulation of glucose metabolic process|positive regulation of MAPK cascade|protein homooligomerization|positive regulation of protein kinase B signaling|protein heter…
C1R	5044.1555208907	960.030862453977	9128.28017932743	9.50831950963976	3.24919038321597	0	0	Up	14.7304	15.1829	13.2719	124.134	126.397	125.812	GeneID:101791982	complement C1r	GO:0004252,GO:0005509,GO:0006958,GO:0045087	serine-type endopeptidase activity|calcium ion binding|complement activation, classical pathway|innate immune response	path:apla04145	Phagosome
C1S	7776.7875382402	939.55050634971	14614.0245701307	15.5542724647218	3.95923901074424	0	0	Up	14.9114	15.6763	15.7621	214.07	222.081	223.685	GeneID:101791779	complement C1s
C28H17orf113	41.3047946617036	56.0215886899157	26.5880006334915	0.474602760386863	-1.07520760332125	0.00116261060328367	0.00408169748339043	Down	0.858478	1.07116	1.07231	0.41619	0.538318	0.289648	GeneID:101793789	chromosome 28 C17orf113 homolog	GO:0016021	integral component of membrane
C2H7orf31	12.937611407263	21.0385550721143	4.83666774241158	0.2298954336851	-2.12095028418267	0.000812820806025754	0.00294517706738622	Down	0.339834	0.237011	0.295938	0.0592692	0.0591316	0.100092	GeneID:101801729	chromosome 2 C7orf31 homolog	GO:0005737,GO:0005813	cytoplasm|centrosome
C3H1orf115	14.541195029388	7.01461763923135	22.0677724195447	3.14596939626817	1.65350463640303	0.0372172782021879	0.0884032621685018	Up	0.319785	0.218669	0.253381	0.839992	1.17839	0.280349	GeneID:113843041	chromosome 3 C1orf115 homolog	GO:0016021	integral component of membrane
C4H4orf19	30.2720968402618	41.1047690126027	19.4394246679209	0.472923826964234	-1.08032026504517	0.00505363283457868	0.0153580600901597	Down	0.488671	0.453884	0.544505	0.272488	0.150141	0.211687	GeneID:101796779	chromosome 4 C4orf19 homolog	GO:0005654,GO:0030054	nucleoplasm|cell junction
C4H4orf54	39.4586281673986	59.8848721917579	19.0323841430393	0.317816227144904	-1.65373530681574	1.87515086911229e-06	1.01598189277755e-05	Down	1.16262	0.946271	0.753696	0.295052	0.292159	0.248815	GeneID:113843490	chromosome 4 C4orf54 homolog
C5	55.8550240151337	1.915335612695	109.794712417572	57.3240071817409	5.84106755827595	7.96949022608614e-41	2.01480416362643e-39	Up	0	0	0.0363785	0.708787	0.710118	0.59009	GeneID:101797076	complement C5	GO:0001701,GO:0004866,GO:0005579,GO:0005615,GO:0006954,GO:0006957,GO:0006958,GO:0010575,GO:0010760,GO:0019835,GO:0045766,GO:0090197	in utero embryonic development|endopeptidase inhibitor activity|membrane attack complex|extracellular space|inflammatory response|complement activation, alternative pathway|complement activation, classical pathway|positive regulation of vascular endothelial growth factor production|negative regulation of macrophage chemotaxis|cytolysis|positive regulation of angiogenesis|positive regulation of ch…	path:apla04080,path:apla05168	Neuroactive ligand-receptor interaction|Herpes simplex infection
C7H2orf88	139.836208552387	68.4545734239703	211.217843680804	3.08551836811013	1.62551288298216	3.84865853165709e-18	4.78962573376017e-17	Up	0.62559	0.782994	0.752211	2.05677	1.98815	1.97465	GeneID:101801054	chromosome 7 C2orf88 homolog	GO:0005125,GO:0005615,GO:0008083,GO:0033002,GO:1902723,GO:1902725,GO:2000818	cytokine activity|extracellular space|growth factor activity|muscle cell proliferation|negative regulation of skeletal muscle satellite cell proliferation|negative regulation of satellite cell differentiation|negative regulation of myoblast proliferation
C8B	2.08058419565506	4.16116839131013	0	0	-Inf	0.0314791213784291	0.0764047623788962	Down	0.0734717	0	0.0587163	0	0	0	GeneID:101804949	complement C8 beta chain
CACFD1	72.9091524918297	101.480713867413	44.3375911162466	0.436906574919988	-1.19460327811167	5.30675965997592e-05	0.000235546505349637	Down	2.81771	4.54855	3.79938	0.854839	0.976917	0.973945	GeneID:101801827	calcium channel flower domain containing 1	GO:0016021,GO:0016192	integral component of membrane|vesicle-mediated transport
CACNA1G	658.925992510995	982.181768615418	335.670216406572	0.341759771085719	-1.54894550908121	3.97724450103238e-51	1.26406445559185e-49	Down	3.7115	3.55406	4.23469	1.24042	1.28239	1.13236	GeneID:101800038	calcium voltage-gated channel subunit alpha1 G	GO:0005737,GO:0005886,GO:0005891,GO:0007268,GO:0008332,GO:0010045,GO:0019228,GO:0034765,GO:0042391,GO:0045956,GO:0060371,GO:0070509,GO:0070588,GO:0086002,GO:0086010,GO:0086015,GO:0086016,GO:0086018,GO:0086027,GO:0086045,GO:0086046,GO:0086056,GO:0086059,GO:0086091,GO:0097110	cytoplasm|plasma membrane|voltage-gated calcium channel complex|chemical synaptic transmission|low voltage-gated calcium channel activity|response to nickel cation|neuronal action potential|regulation of ion transmembrane transport|regulation of membrane potential|positive regulation of calcium ion-dependent exocytosis|regulation of atrial cardiac muscle cell membrane depolarization|calcium ion i…	path:apla04010,path:apla04020	MAPK signaling pathway|Calcium signaling pathway
CACNA1I	15.5893197758682	3.49284399420566	27.6857955575307	7.92643347468686	2.98667186645816	4.28699700108624e-06	2.23322275333963e-05	Up	0.00561352	0.0273823	0.0109974	0.164108	0.135487	0.0846555	GeneID:101803794	calcium voltage-gated channel subunit alpha1 I	GO:0005886,GO:0005891,GO:0008332,GO:0019228,GO:0030317,GO:0034765,GO:0045956,GO:0060402,GO:0070509,GO:0086010	plasma membrane|voltage-gated calcium channel complex|low voltage-gated calcium channel activity|neuronal action potential|flagellated sperm motility|regulation of ion transmembrane transport|positive regulation of calcium ion-dependent exocytosis|calcium ion transport into cytosol|calcium ion import|membrane depolarization during action potential	path:apla04010,path:apla04020	MAPK signaling pathway|Calcium signaling pathway
CALB2	23.2621123700656	2.85793068702714	43.666294053104	15.2789898828954	3.93347726266493	5.66250188815098e-13	5.28975709331727e-12	Up	0.0938704	0.34997	0	2.16299	2.37963	2.1687	GeneID:101789977	calbindin 2	GO:0005509,GO:0005634,GO:0005829,GO:0005921,GO:0030425,GO:0043005,GO:0045202,GO:0051480,GO:0098688,GO:0098793,GO:0099509,GO:0099534,GO:1900271	calcium ion binding|nucleus|cytosol|gap junction|dendrite|neuron projection|synapse|regulation of cytosolic calcium ion concentration|parallel fiber to Purkinje cell synapse|presynapse|regulation of presynaptic cytosolic calcium ion concentration|calcium ion binding involved in regulation of presynaptic cytosolic calcium ion concentration|regulation of long-term synaptic potentiation
CALCOCO2	2095.42879659809	866.86465181889	3323.99294137729	3.8345005006292	1.9390386579892	2.44140149599983e-158	2.59596375247452e-156	Up	10.5168	11.117	10.8262	38.5582	39.704	39.4567	GeneID:101797184	calcium binding and coiled-coil domain 2	GO:0000421,GO:0005776,GO:0005829,GO:0005856,GO:0031410,GO:0034341,GO:0042803,GO:0048471,GO:0098792,GO:1901098	autophagosome membrane|autophagosome|cytosol|cytoskeleton|cytoplasmic vesicle|response to interferon-gamma|protein homodimerization activity|perinuclear region of cytoplasm|xenophagy|positive regulation of autophagosome maturation	path:apla04137	Mitophagy - animal
CALN1	19.4674500035677	29.917171477691	9.01772852944443	0.301423165494401	-1.73013779719647	0.000505694649034425	0.00190587707054647	Down	0.167203	0.214506	0.12619	0.0696039	0.0407958	0.0410511	GeneID:101791894	calneuron 1	GO:0005509,GO:0005886,GO:0016021,GO:0032588,GO:0048471	calcium ion binding|plasma membrane|integral component of membrane|trans-Golgi network membrane|perinuclear region of cytoplasm
CAMK1D	427.199057622148	230.227258113599	624.170857130698	2.71110754758118	1.4388823449294	5.27796867745988e-36	1.16526267243889e-34	Up	1.60444	1.65211	1.51905	4.08672	3.87012	3.8793	GeneID:101792047	calcium/calmodulin dependent protein kinase ID	GO:0004683,GO:0005516,GO:0005524,GO:0005634,GO:0005737,GO:0006954,GO:0010976,GO:0032793,GO:0043065,GO:0043066,GO:0050766,GO:0050773,GO:0060267,GO:0071622,GO:0090023	calmodulin-dependent protein kinase activity|calmodulin binding|ATP binding|nucleus|cytoplasm|inflammatory response|positive regulation of neuron projection development|positive regulation of CREB transcription factor activity|positive regulation of apoptotic process|negative regulation of apoptotic process|positive regulation of phagocytosis|regulation of dendrite development|positive regulation…	path:apla04020	Calcium signaling pathway
CAMKK1	77.1721290162403	111.04228109433	43.301976938151	0.389959360627383	-1.35860431264655	0.00153385221292165	0.00523878999788851	Down	1.16778	0.542324	0.808181	0.392996	0.247947	0.241606	GeneID:101803652	calcium/calmodulin dependent protein kinase kinase 1	GO:0004674,GO:0004683,GO:0005516,GO:0005524,GO:0005634,GO:0005737,GO:0005829,GO:0035556,GO:0045860	protein serine/threonine kinase activity|calmodulin-dependent protein kinase activity|calmodulin binding|ATP binding|nucleus|cytoplasm|cytosol|intracellular signal transduction|positive regulation of protein kinase activity
CAMKK2	3767.9568209978	2067.32644372153	5468.58719827406	2.645246093031	1.40340194565876	3.58310886661663e-107	2.50315639227744e-105	Up	24.4008	22.5076	24.0343	55.1194	56.6694	59.1618	GeneID:101791374	calcium/calmodulin dependent protein kinase kinase 2	GO:0004672,GO:0004683,GO:0005509,GO:0005516,GO:0005524,GO:0005634,GO:0005737,GO:0006468,GO:0030295,GO:0032147,GO:0042995,GO:0046777	protein kinase activity|calmodulin-dependent protein kinase activity|calcium ion binding|calmodulin binding|ATP binding|nucleus|cytoplasm|protein phosphorylation|protein kinase activator activity|activation of protein kinase activity|cell projection|protein autophosphorylation	path:apla04140,path:apla04920	Autophagy - animal|Adipocytokine signaling pathway
CAPN6	381.557865465449	579.993145122097	183.122585808802	0.315732327785101	-1.66322610934739	2.51472630312047e-42	6.58794512127267e-41	Down	3.45896	3.92044	3.87105	0.961787	1.11443	1.1224	GeneID:101795897	calpain 6	GO:0004198,GO:0005737,GO:0006508,GO:0009986,GO:0045202	calcium-dependent cysteine-type endopeptidase activity|cytoplasm|proteolysis|cell surface|synapse
CARD19	1530.29255993276	876.866771268984	2183.71834859654	2.49036503622587	1.31635722717445	3.3165789178319e-44	9.15778799047693e-43	Up	7.41978	6.7146	6.98758	17.4926	17.0456	15.0947	GeneID:101805327	caspase recruitment domain family member 19	GO:0005739,GO:0005789,GO:0016021,GO:0031966,GO:0042981	mitochondrion|endoplasmic reticulum membrane|integral component of membrane|mitochondrial membrane|regulation of apoptotic process
CARS	4284.42095521008	2538.8021366734	6030.03977374676	2.37515152781774	1.24801955616264	9.68627549956358e-31	1.87514364122074e-29	Up	24.4899	24.3584	27.1037	52.9135	54.7429	58.7731	GeneID:101797236	cysteinyl-tRNA synthetase	GO:0000049,GO:0004817,GO:0005524,GO:0005737,GO:0005829,GO:0006423,GO:0042803,GO:0046872	tRNA binding|cysteine-tRNA ligase activity|ATP binding|cytoplasm|cytosol|cysteinyl-tRNA aminoacylation|protein homodimerization activity|metal ion binding	path:apla00970	Aminoacyl-tRNA biosynthesis
CASD1	666.831553437637	398.087858904865	935.575247970409	2.35017277478435	1.23276682154007	2.76030566746331e-37	6.3764824691992e-36	Up	5.03148	5.93746	5.08326	12.1293	11.833	10.5337	GeneID:101800215	CAS1 domain containing 1	GO:0005794,GO:0005975,GO:0016407,GO:0030173,GO:0047186	Golgi apparatus|carbohydrate metabolic process|acetyltransferase activity|integral component of Golgi membrane|N-acetylneuraminate 7-O(or 9-O)-acetyltransferase activity
CASKIN1	64.7832884327922	98.4426579103823	31.1239189552021	0.316162927899975	-1.66125988237891	1.01763386003434e-09	7.60516963822048e-09	Down	1.59512	1.01455	0.825689	0.238059	0.377377	0.309263	GeneID:110354335	CASK interacting protein 1	GO:0005737,GO:0007165,GO:0016020,GO:0019904	cytoplasm|signal transduction|membrane|protein domain specific binding
CASP7	332.47700037567	78.6348035173824	586.319197233957	7.45623020606073	2.89844640291269	1.86857539739277e-95	1.13060539002916e-93	Up	1.17546	1.81093	1.30903	11.0593	10.0973	10.0002	GeneID:101799962	caspase 7	GO:0004197,GO:0005634,GO:0005654,GO:0005737,GO:0005829,GO:0006508,GO:0006915,GO:0008233,GO:0008234,GO:0072734,GO:0097153,GO:0097194,GO:0097200	cysteine-type endopeptidase activity|nucleus|nucleoplasm|cytoplasm|cytosol|proteolysis|apoptotic process|peptidase activity|cysteine-type peptidase activity|cellular response to staurosporine|cysteine-type endopeptidase activity involved in apoptotic process|execution phase of apoptosis|cysteine-type endopeptidase activity involved in execution phase of apoptosis	path:apla04210	Apoptosis
CASR	15.5083163220235	21.6583912490275	9.35824139501947	0.432083864744095	-1.2106167373416	0.0272090904303089	0.0674097407422814	Down	0.159307	0.166727	0.197141	0.0875722	0.0638331	0.0645961	GeneID:101794634	calcium sensing receptor	GO:0004930,GO:0005509,GO:0005513,GO:0005887,GO:0006874,GO:0007186,GO:0010628,GO:0016597,GO:0032781,GO:0042803,GO:0051924,GO:0070509	G protein-coupled receptor activity|calcium ion binding|detection of calcium ion|integral component of plasma membrane|cellular calcium ion homeostasis|G protein-coupled receptor signaling pathway|positive regulation of gene expression|amino acid binding|positive regulation of ATPase activity|protein homodimerization activity|regulation of calcium ion transport|calcium ion import	path:apla04621	NOD-like receptor signaling pathway
CASTOR2	307.304139735945	450.591374168388	164.016905303503	0.36400365099357	-1.45797517401311	1.96095686776399e-22	2.923443016983e-21	Down	22.2979	21.4153	17.1406	5.83226	6.81556	6.45513	GeneID:101803229	cytosolic arginine sensor for mTORC1 subunit 2	GO:0005829,GO:1902531,GO:1903577,GO:1904262	cytosol|regulation of intracellular signal transduction|cellular response to L-arginine|negative regulation of TORC1 signaling	path:apla04150	mTOR signaling pathway
CAV1	595.209418597939	374.074431412441	816.344405783437	2.18230474267129	1.12585257739122	9.50020091319486e-15	9.92647437902535e-14	Up	10.6412	8.26098	7.08272	17.6987	15.5608	17.8101	GeneID:101801891	caveolin 1	GO:0000139,GO:0001937,GO:0005198,GO:0005768,GO:0005794,GO:0005887,GO:0005901,GO:0006874,GO:0019901,GO:0030154,GO:0031295,GO:0031410,GO:0032947,GO:0044325,GO:0048471,GO:0061099,GO:0070836	Golgi membrane|negative regulation of endothelial cell proliferation|structural molecule activity|endosome|Golgi apparatus|integral component of plasma membrane|caveola|cellular calcium ion homeostasis|protein kinase binding|cell differentiation|T cell costimulation|cytoplasmic vesicle|protein-containing complex scaffold activity|ion channel binding|perinuclear region of cytoplasm|negative regula…	path:apla04144,path:apla04510	Endocytosis|Focal adhesion
CAV2	204.047071282625	131.414561582024	276.679580983225	2.10539515296052	1.07409103220602	5.8690129792029e-09	4.12599886690584e-08	Up	9.28775	5.27985	6.03193	13.1277	12.9871	12.9998	GeneID:101805307	caveolin 2			path:apla04144,path:apla04510	Endocytosis|Focal adhesion
CAV3	27.3123091312768	44.2434928321479	10.3811254304057	0.23463620898535	-2.09150242809947	1.08496554497165e-06	6.03914039485568e-06	Down	2.75959	3.13857	2.17306	0.70118	0.65987	0.424723	GeneID:101792227	caveolin 3	GO:0000139,GO:0001778,GO:0002027,GO:0005198,GO:0005246,GO:0005783,GO:0005887,GO:0005901,GO:0006641,GO:0007015,GO:0007520,GO:0008022,GO:0010614,GO:0010831,GO:0014819,GO:0016010,GO:0017015,GO:0017080,GO:0030154,GO:0030315,GO:0031122,GO:0032947,GO:0035995,GO:0038009,GO:0042383,GO:0042391,GO:0042593,GO:0042632,GO:0043014,GO:0043407,GO:0044325,GO:0044877,GO:0045792,GO:0046716,GO:0051001,GO:0051394,GO:…	Golgi membrane|plasma membrane repair|regulation of heart rate|structural molecule activity|calcium channel regulator activity|endoplasmic reticulum|integral component of plasma membrane|caveola|triglyceride metabolic process|actin filament organization|myoblast fusion|protein C-terminus binding|negative regulation of cardiac muscle hypertrophy|positive regulation of myotube differentiation|regul…	path:apla04144,path:apla04510	Endocytosis|Focal adhesion
CCDC110	16.6545592298716	4.13794478930672	29.1711736704365	7.0496768699816	2.81755713144635	2.4753243043631e-06	1.32429392398797e-05	Up	0.0324545	0.0345421	0.0336074	0.31928	0.155229	0.233295	GeneID:101793501	coiled-coil domain containing 110	GO:0005634	nucleus
CCDC141	95.9234325062371	146.85259058992	44.9942744225542	0.306390743546356	-1.7065553826163	3.98094708822894e-14	3.99781082242214e-13	Down	0.80351	0.960204	1.01116	0.216284	0.289285	0.235214	GeneID:101789824	coiled-coil domain containing 141	GO:0005737,GO:0005815	cytoplasm|microtubule organizing center
CCDC153	4.96857866066751	8.89858317818492	1.0385741431501	0.11671230378519	-3.0989714372336	0.00744799535481526	0.0216754801420776	Down	0.391924	0.461733	0.20541	0	0	0.0569358	GeneID:101790170	coiled-coil domain containing 153
CCDC158	8.49547896858669	3.50303148212821	13.4879264550452	3.85035833216401	1.94499271593214	0.0122030747503116	0.033434760129643	Up	0.00990424	0	0.00494231	0.0100576	0.0507197	0.00991335	GeneID:101791603	coiled-coil domain containing 158
CCDC162P	36.1322868851833	11.1142616962693	61.1503120740973	5.50196798898694	2.45994774593109	3.52472797783196e-09	2.52082548404688e-08	Up	0.0339976	0.0832738	0.0548604	0.186855	0.322901	0.276166	GeneID:101801906	coiled-coil domain containing 162, pseudogene
CCDC166	1.74886681827424	3.49773363654848	0	0	-Inf	0.0484146622249554	0.110412305698641	Down	0.0472658	0.0494977	0	0	0	0	GeneID:101791427	coiled-coil domain containing 166
CCDC28A	1270.83960491831	147.990813860758	2393.68839597587	16.1745741747731	4.01565582602139	0	0	Up	5.34595	8.25442	6.77922	103.494	97.0036	99.2777	GeneID:101800238	coiled-coil domain containing 28A
CCDC3	94.6262032258813	148.737789535084	40.5146169166782	0.272389532231966	-1.87625683238615	2.9076467966769e-16	3.30822032468487e-15	Down	3.44328	3.32391	3.11434	0.812479	0.805623	0.821816	GeneID:101791844	coiled-coil domain containing 3	GO:0005576,GO:0005783,GO:0010804,GO:0045600,GO:0046889	extracellular region|endoplasmic reticulum|negative regulation of tumor necrosis factor-mediated signaling pathway|positive regulation of fat cell differentiation|positive regulation of lipid biosynthetic process
CCDC84	90.1100532278969	120.381008292454	59.8390981633399	0.497080885200484	-1.00844746808377	7.48201257511104e-06	3.7738885193122e-05	Down	3.3748	3.50925	3.16022	1.43471	1.6355	1.40988	GeneID:110354813	coiled-coil domain containing 84
CCDC9B	222.858938108637	335.376807913559	110.341068303716	0.329006257141537	-1.60381307305078	1.60904020072881e-22	2.41122594225277e-21	Down	1.77482	2.07398	2.24109	0.5556	0.706138	0.591515	GeneID:101803906	coiled-coil domain containing 9B	GO:0003723	RNA binding
CCK	42.7188235443866	6.3735900799993	79.0640570087738	12.4049485480532	3.63284384627068	1.22178516277389e-09	9.06993595424701e-09	Up	0.126724	0.169245	0.210217	2.11854	2.8148	1.47257	GeneID:101794600	cholecystokinin	GO:0001764,GO:0005179,GO:0005576,GO:0007409,GO:0007586,GO:0030424	neuron migration|hormone activity|extracellular region|axonogenesis|digestion|axon	path:apla04080	Neuroactive ligand-receptor interaction
CCKAR	12.6419167981964	19.765871035099	5.51796256129388	0.279166172413826	-1.84080395938389	0.00352285863921629	0.0111548190894913	Down	0.364292	0.255599	0.387556	0.0394186	0.0583716	0.114623	GeneID:101802176	cholecystokinin A receptor			path:apla04020,path:apla04080	Calcium signaling pathway|Neuroactive ligand-receptor interaction
CCL19	636.809360314835	2.86648536200208	1270.75223526767	443.313701201014	8.79218414138076	0	0	Up	0.0718515	0.11329	0.147753	37.4983	37.3544	37.9115	GeneID:101793244	C-C motif chemokine ligand 19	GO:0001768,GO:0001771,GO:0002407,GO:0002408,GO:0002548,GO:0002606,GO:0005615,GO:0005622,GO:0006954,GO:0007186,GO:0007257,GO:0008009,GO:0009897,GO:0010560,GO:0030593,GO:0031295,GO:0031732,GO:0031735,GO:0032735,GO:0032760,GO:0034695,GO:0042102,GO:0042379,GO:0043123,GO:0043547,GO:0043552,GO:0045627,GO:0045807,GO:0045860,GO:0046330,GO:0048020,GO:0048247,GO:0048260,GO:0048469,GO:0050718,GO:0050921,GO:…	establishment of T cell polarity|immunological synapse formation|dendritic cell chemotaxis|myeloid dendritic cell chemotaxis|monocyte chemotaxis|positive regulation of dendritic cell antigen processing and presentation|extracellular space|intracellular|inflammatory response|G protein-coupled receptor signaling pathway|activation of JUN kinase activity|chemokine activity|external side of plasma me…
CCL20	132.117843073969	45.6229237977316	218.612762350206	4.7917306510083	2.26054681476779	1.8082410312355e-20	2.50949842156398e-19	Up	5.83216	2.93264	4.50446	21.2546	16.8043	16.9831	GeneID:101803013	C-C motif chemokine ligand 20			path:apla04060	Cytokine-cytokine receptor interaction
CCN1	1248.69895779869	739.95322946723	1757.44468613016	2.37507536441935	1.24797329287474	3.438169065138e-15	3.67746766649117e-14	Up	29.0802	26.8867	24.0159	64.4321	54.064	54.2973	GeneID:101799001	cellular communication network factor 1	GO:0001558,GO:0001649,GO:0002041,GO:0003181,GO:0003278,GO:0003281,GO:0005178,GO:0005520,GO:0007155,GO:0008201,GO:0010518,GO:0010811,GO:0030198,GO:0030335,GO:0030513,GO:0031012,GO:0033690,GO:0043066,GO:0043280,GO:0044319,GO:0045669,GO:0045860,GO:0045944,GO:0050840,GO:0060413,GO:0060548,GO:0060591,GO:0061036,GO:0070372,GO:0072593,GO:0098609,GO:2000304	regulation of cell growth|osteoblast differentiation|intussusceptive angiogenesis|atrioventricular valve morphogenesis|apoptotic process involved in heart morphogenesis|ventricular septum development|integrin binding|insulin-like growth factor binding|cell adhesion|heparin binding|positive regulation of phospholipase activity|positive regulation of cell-substrate adhesion|extracellular matrix org…
CCN3	3282.16306613894	1737.84476354276	4826.48136873512	2.77727992165185	1.47367259351495	2.24165224583533e-51	7.14020553458693e-50	Up	61.0175	55.7175	60.5668	144.472	143.46	165.802	GeneID:101799871	cellular communication network factor 3	GO:0001558,GO:0005178,GO:0005520,GO:0007155,GO:0008083,GO:0008201,GO:0031012,GO:0060548	regulation of cell growth|integrin binding|insulin-like growth factor binding|cell adhesion|growth factor activity|heparin binding|extracellular matrix|negative regulation of cell death
CCND1	2583.95342364598	1607.07095910132	3560.83588819064	2.21573034347025	1.14778231468582	3.47440052679437e-65	1.38793663033076e-63	Up	14.6778	16.4451	15.3972	31.3477	33.2153	32.914	GeneID:101800639	cyclin D1	GO:0000079,GO:0000082,GO:0000122,GO:0000278,GO:0000307,GO:0001934,GO:0003714,GO:0005634,GO:0005737,GO:0006468,GO:0006974,GO:0007088,GO:0008284,GO:0010971,GO:0016538,GO:0017053,GO:0019901,GO:0031571,GO:0045737,GO:0045787,GO:0051301,GO:0070141,GO:0071157,GO:1900087	regulation of cyclin-dependent protein serine/threonine kinase activity|G1/S transition of mitotic cell cycle|negative regulation of transcription by RNA polymerase II|mitotic cell cycle|cyclin-dependent protein kinase holoenzyme complex|positive regulation of protein phosphorylation|transcription corepressor activity|nucleus|cytoplasm|protein phosphorylation|cellular response to DNA damage stimu…	path:apla04068,path:apla04110,path:apla04115,path:apla04218,path:apla04310,path:apla04340,path:apla04371,path:apla04510,path:apla04530,path:apla04933	FoxO signaling pathway|Cell cycle|p53 signaling pathway|Cellular senescence|Wnt signaling pathway|Hedgehog signaling pathway|Apelin signaling pathway|Focal adhesion|Tight junction|AGE-RAGE signaling pathway in diabetic complications
CCSER1	103.126273069358	49.0261302133188	157.226415925397	3.20699217419945	1.68122083327522	8.09881073912714e-15	8.51140276878761e-14	Up	0.302383	0.344409	0.262144	0.839183	0.81264	0.838335	GeneID:101793770	coiled-coil serine rich protein 1
CD226	10.9049530940864	0.635729713652324	21.1741764745205	33.3068850170192	5.05774852903656	3.90014484085908e-08	2.55434757897025e-07	Up	0	0	0	0.219305	0.046357	0.302483	GeneID:101801111	CD226 molecule	GO:0001816,GO:0002729,GO:0002860,GO:0002891,GO:0005178,GO:0005886,GO:0005887,GO:0007155,GO:0007165,GO:0008037,GO:0009897,GO:0009986,GO:0019901,GO:0032729,GO:0033005,GO:0045121,GO:0045954,GO:0050776,GO:0050839,GO:0050862,GO:0060369	cytokine production|positive regulation of natural killer cell cytokine production|positive regulation of natural killer cell mediated cytotoxicity directed against tumor cell target|positive regulation of immunoglobulin mediated immune response|integrin binding|plasma membrane|integral component of plasma membrane|cell adhesion|signal transduction|cell recognition|external side of plasma membran…	path:apla04514	Cell adhesion molecules (CAMs)
CD274	760.161778562178	102.799853904935	1417.52370321942	13.78916067848	3.78546274014781	1.28281784735471e-153	1.32505920647118e-151	Up	1.59141	1.82575	1.80955	18.7266	19.6776	19.7528	GeneID:101799097	CD274 molecule	GO:0002845,GO:0005886,GO:0006955,GO:0007165,GO:0007166,GO:0009897,GO:0009986,GO:0016021,GO:0030335,GO:0031295,GO:0031901,GO:0032689,GO:0032693,GO:0034097,GO:0042102,GO:0042130,GO:0046007,GO:0055038,GO:0070062,GO:0071222,GO:1901998,GO:1903556,GO:1905404,GO:2000562,GO:2001181,GO:2001186	positive regulation of tolerance induction to tumor cell|plasma membrane|immune response|signal transduction|cell surface receptor signaling pathway|external side of plasma membrane|cell surface|integral component of membrane|positive regulation of cell migration|T cell costimulation|early endosome membrane|negative regulation of interferon-gamma production|negative regulation of interleukin-10 p…	path:apla04514	Cell adhesion molecules (CAMs)
CD2AP	2453.75359721885	1321.04207731094	3586.46511712676	2.71487576264582	1.44088617934979	4.89467406609044e-59	1.76513420622778e-57	Up	9.18187	8.70941	9.31511	22.8767	22.227	23.7672	GeneID:101790207	CD2 associated protein	GO:0001726,GO:0005172,GO:0005886,GO:0005911,GO:0007015,GO:0007049,GO:0008013,GO:0008022,GO:0016050,GO:0016477,GO:0017124,GO:0030139,GO:0031252,GO:0031941,GO:0032911,GO:0032991,GO:0043161,GO:0044877,GO:0045296,GO:0048259,GO:0048471,GO:0051058,GO:0051301,GO:0098609,GO:1900182,GO:2000249	ruffle|vascular endothelial growth factor receptor binding|plasma membrane|cell-cell junction|actin filament organization|cell cycle|beta-catenin binding|protein C-terminus binding|vesicle organization|cell migration|SH3 domain binding|endocytic vesicle|cell leading edge|filamentous actin|negative regulation of transforming growth factor beta1 production|protein-containing complex|proteasome-medi…
CD36	123.396087660247	231.599800923448	15.1923743970459	0.0655975278755424	-3.93021474366458	7.2145278972923e-18	8.82650490040135e-17	Down	1.99592	3.46875	2.73022	0.133364	0.241081	0.114714	GeneID:101796495	CD36 molecule	GO:0005794,GO:0006955,GO:0007155,GO:0007166,GO:0007204,GO:0016020,GO:0016021,GO:0016324,GO:0030299,GO:0031526,GO:0031623,GO:0033993,GO:0034197,GO:0044539,GO:0045121,GO:0050702,GO:0050892,GO:0050909,GO:0070374,GO:0070508,GO:0070542,GO:0070543,GO:0071404,GO:0071726,GO:0097009,GO:1900227,GO:1990000	Golgi apparatus|immune response|cell adhesion|cell surface receptor signaling pathway|positive regulation of cytosolic calcium ion concentration|membrane|integral component of membrane|apical plasma membrane|intestinal cholesterol absorption|brush border membrane|receptor internalization|response to lipid|triglyceride transport|long-chain fatty acid import|membrane raft|interleukin-1 beta secreti…	path:apla03320,path:apla04145,path:apla04512,path:apla04920	PPAR signaling pathway|Phagosome|ECM-receptor interaction|Adipocytokine signaling pathway
CD4	7.92452486105856	12.7325200294702	3.11652969264696	0.244769274694528	-2.03050562357193	0.0329469655819259	0.0795136964753389	Down	0.375854	0.427499	0.106245	0	0.0804371	0.0800976	GeneID:101790140	CD4 molecule	GO:0002250,GO:0005886,GO:0007155,GO:0015026,GO:0016021,GO:0030217,GO:0045058	adaptive immune response|plasma membrane|cell adhesion|coreceptor activity|integral component of membrane|T cell differentiation|T cell selection	path:apla04060,path:apla04514	Cytokine-cytokine receptor interaction|Cell adhesion molecules (CAMs)
CD44	8650.15653952456	3037.8843849944	14262.4286940547	4.69485565826792	2.23108080339509	1.52630389834992e-299	2.94291742320509e-297	Up	13.4236	15.2735	14.3259	60.5107	62.6414	63.2083	GeneID:101797405	CD44 molecule (Indian blood group)			path:apla04512	ECM-receptor interaction
CD47	2247.77901766787	1455.96419431699	3039.59384101875	2.08768447251868	1.06190368301389	3.49790696855292e-36	7.77008182369337e-35	Up	31.0724	30.3026	32.9462	59.4204	58.0104	61.0944	GeneID:101804747	CD47 molecule	GO:0005887,GO:0007155,GO:0022409,GO:0050729,GO:0050766,GO:0070053,GO:0070062	integral component of plasma membrane|cell adhesion|positive regulation of cell-cell adhesion|positive regulation of inflammatory response|positive regulation of phagocytosis|thrombospondin receptor activity|extracellular exosome	path:apla04512	ECM-receptor interaction
CD7	376.800595794023	0	753.601191588047	Inf	Inf	2.91076718583626e-205	3.82660038857984e-203	Up	0	0	0	10.5986	12.0629	11.7665	GeneID:101801512	CD7 molecule	GO:0002250,GO:0016021,GO:0038023,GO:0048873	adaptive immune response|integral component of membrane|signaling receptor activity|homeostasis of number of cells within a tissue
CD83	330.230807215825	13.0740122932866	647.387602138364	49.5171327374988	5.62985587339042	2.65731595480647e-202	3.40065894004039e-200	Up	0.266217	0.169624	0.150411	8.88681	9.48099	8.8299	GeneID:101793226	CD83 molecule
CD86	27.0990903892992	1.59095269882841	52.60722807977	33.066494131793	5.0472981870811	1.07162866791217e-18	1.38364483631053e-17	Up	0.0260008	0	0	0.604191	1.12969	0.764953	GeneID:101794331	CD86 molecule			path:apla04514,path:apla04620,path:apla04672	Cell adhesion molecules (CAMs)|Toll-like receptor signaling pathway|Intestinal immune network for IgA production
CDC20B	5.32629516685424	0.94626010696425	9.70633022674422	10.257570994812	3.35861723434899	0.00297056851188628	0.00957587856673817	Up	0	0.0213332	0	0.0497949	0.021133	0.0406663	GeneID:101800314	cell division cycle 20B	GO:0010997,GO:0097027,GO:1904668	anaphase-promoting complex binding|ubiquitin-protein transferase activator activity|positive regulation of ubiquitin protein ligase activity
CDC25A	1170.01879886978	491.000104946277	1849.03749279329	3.76585966920639	1.91297924044282	2.79261013742395e-116	2.12547027354146e-114	Up	6.46541	7.2012	5.83098	21.4236	24.0558	22.9048	GeneID:101800901	cell division cycle 25A			path:apla04110,path:apla04218,path:apla04914	Cell cycle|Cellular senescence|Progesterone-mediated oocyte maturation
CDC45	413.17797375109	253.604957372079	572.750990130102	2.25843767434635	1.17532510055774	1.78573429008019e-24	2.898260782138e-23	Up	5.11681	4.65722	4.97263	10.315	9.19459	10.3058	GeneID:101790484	cell division cycle 45			path:apla04110	Cell cycle
CDCP1	952.480012068302	622.381628455611	1282.57839568099	2.06075876446354	1.04317563069873	3.20300379758822e-34	6.74215981323484e-33	Up	7.72445	8.20559	7.64847	15.1921	14.2507	14.5781	GeneID:101791456	CUB domain containing protein 1	GO:0005576,GO:0005886,GO:0016021	extracellular region|plasma membrane|integral component of membrane
CDH17	134.717687721121	17.1655098785865	252.269865563655	14.6963222967442	3.87738326572635	3.76193379585335e-64	1.47829686472378e-62	Up	0.173179	0.196134	0.0485082	2.10619	1.8553	2.09141	GeneID:101793802	cadherin 17
CDH26	23.7925079207798	42.0335203628802	5.55149547867939	0.132073055760086	-2.9205919226721	2.97154846278959e-09	2.137447354988e-08	Down	0.14223	0.217371	0.11475	0.0873357	0.058321	0.08572	GeneID:101802911	cadherin 26	GO:0005178,GO:0005509,GO:0005886,GO:0005913,GO:0007043,GO:0007156,GO:0008013,GO:0008092,GO:0009986,GO:0016021,GO:0016339,GO:0016342,GO:0034332,GO:0035710,GO:0042803,GO:0044331,GO:0045294,GO:0045296,GO:0070097,GO:0098609	integrin binding|calcium ion binding|plasma membrane|cell-cell adherens junction|cell-cell junction assembly|homophilic cell adhesion via plasma membrane adhesion molecules|beta-catenin binding|cytoskeletal protein binding|cell surface|integral component of membrane|calcium-dependent cell-cell adhesion via plasma membrane cell adhesion molecules|catenin complex|adherens junction organization|CD4-…
CDHR5	30.6440311361681	17.5249366953267	43.7631255770095	2.49719164969535	1.32030654671865	0.00652360806706268	0.019263867168803	Up	0.148188	0.114965	0.0535504	0.270623	0.169454	0.258963	GeneID:101789534	cadherin related family member 5
CDK15	19.9646244658461	30.5801980292158	9.34905090247643	0.305722379349686	-1.7097059312949	0.000503410061410036	0.00189875140794223	Down	0.456293	0.370326	0.512983	0.158568	0.0680653	0.241475	GeneID:101801009	cyclin dependent kinase 15	GO:0004674,GO:0004693,GO:0005524,GO:0005634,GO:0005737,GO:0005829,GO:0006468,GO:0030332,GO:0046872	protein serine/threonine kinase activity|cyclin-dependent protein serine/threonine kinase activity|ATP binding|nucleus|cytoplasm|cytosol|protein phosphorylation|cyclin binding|metal ion binding
CDK17	2385.6505498207	1453.15066250099	3318.15043714041	2.28341803968873	1.19119500698945	2.06594626901065e-46	6.05996937041847e-45	Up	16.1164	14.1548	14.1486	29.7602	30.529	32.424	GeneID:101791595	cyclin dependent kinase 17	GO:0004672,GO:0004674,GO:0004693,GO:0005524,GO:0005634,GO:0005737,GO:0006468	protein kinase activity|protein serine/threonine kinase activity|cyclin-dependent protein serine/threonine kinase activity|ATP binding|nucleus|cytoplasm|protein phosphorylation
CDK6	378.010597773097	243.081176405666	512.940019140529	2.11015935797723	1.0773519545164	1.08436987526557e-19	1.46142337056994e-18	Up	2.57927	2.48633	2.74325	4.88564	5.18058	5.27911	GeneID:101793324	cyclin dependent kinase 6			path:apla04110,path:apla04115,path:apla04218	Cell cycle|p53 signaling pathway|Cellular senescence
CDKAL1	884.122903887373	431.821405698155	1336.42440207659	3.09485445705477	1.62987156484422	7.91068498300992e-63	3.05872768821675e-61	Up	2.0369	2.44377	2.46194	6.46339	6.24838	7.18995	GeneID:101792757	CDK5 regulatory subunit associated protein 1 like 1	GO:0005783,GO:0005789,GO:0005791,GO:0016021,GO:0035598,GO:0035600,GO:0046872,GO:0051539,GO:0061712,GO:1990145	endoplasmic reticulum|endoplasmic reticulum membrane|rough endoplasmic reticulum|integral component of membrane|N6-threonylcarbomyladenosine methylthiotransferase activity|tRNA methylthiolation|metal ion binding|4 iron, 4 sulfur cluster binding|tRNA (N(6)-L-threonylcarbamoyladenosine(37)-C(2))-methylthiotransferase|maintenance of translational fidelity
CDON	1760.35461314476	2394.66666068254	1126.04256560699	0.470229357636791	-1.08856348189633	1.93849601558505e-50	6.04150665546882e-49	Down	15.4922	13.7269	13.9006	5.85178	6.30757	6.57944	GeneID:101790340	cell adhesion associated, oncogene regulated	GO:0001708,GO:0002088,GO:0005886,GO:0005887,GO:0007155,GO:0007224,GO:0007520,GO:0009952,GO:0010172,GO:0014816,GO:0021987,GO:0043410,GO:0043497,GO:0045663,GO:0045666,GO:0045944,GO:0048643,GO:0051057,GO:0051149,GO:0060059,GO:2000179	cell fate specification|lens development in camera-type eye|plasma membrane|integral component of plasma membrane|cell adhesion|smoothened signaling pathway|myoblast fusion|anterior/posterior pattern specification|embryonic body morphogenesis|skeletal muscle satellite cell differentiation|cerebral cortex development|positive regulation of MAPK cascade|regulation of protein heterodimerization acti…	path:apla04340	Hedgehog signaling pathway
CDX1	7.28420837246358	0	14.5684167449272	Inf	Inf	5.40434456172833e-07	3.12359019612923e-06	Up	0	0	0	0.546331	0.509262	0.754242	GeneID:101802595	caudal type homeobox 1	GO:0000977,GO:0003700,GO:0005634,GO:0006357,GO:0007275,GO:0008327,GO:0030154,GO:0044212,GO:0045944	RNA polymerase II regulatory region sequence-specific DNA binding|DNA-binding transcription factor activity|nucleus|regulation of transcription by RNA polymerase II|multicellular organism development|methyl-CpG binding|cell differentiation|transcription regulatory region DNA binding|positive regulation of transcription by RNA polymerase II
CDYL2	1824.07138796619	762.320633489552	2885.82214244283	3.78557527589522	1.92051255638442	1.44192266932173e-146	1.38090355768619e-144	Up	7.30067	7.50857	7.69398	25.7612	26.8896	25.0555	GeneID:101800877	chromodomain Y like 2	GO:0003714,GO:0003824,GO:0005634,GO:0035064	transcription corepressor activity|catalytic activity|nucleus|methylated histone binding
CEBPD	946.458254159478	572.564218978729	1320.35228934023	2.3060335340118	1.2054134926084	0.00155115106874056	0.00528912888588948	Up	14.1788	20.2708	14.4284	38.4068	39.2598	25.1852	GeneID:113842846	CCAAT enhancer binding protein delta	GO:0000978,GO:0001077,GO:0002244,GO:0003677,GO:0005634,GO:0005654,GO:0006357,GO:0042803,GO:0043565,GO:0044212,GO:0045444,GO:0045669,GO:0045892,GO:0045944,GO:0046982,GO:0048839	RNA polymerase II proximal promoter sequence-specific DNA binding|proximal promoter DNA-binding transcription activator activity, RNA polymerase II-specific|hematopoietic progenitor cell differentiation|DNA binding|nucleus|nucleoplasm|regulation of transcription by RNA polymerase II|protein homodimerization activity|sequence-specific DNA binding|transcription regulatory region DNA binding|fat cel…
CELF2	3253.28526542135	1888.98124799489	4617.58928284782	2.44448656531095	1.28953147643931	1.42208526402083e-87	7.84915076450584e-86	Up	7.50902	7.90394	8.06338	17.5833	17.9145	17.3527	GeneID:101796007	CUGBP Elav-like family member 2	GO:0000381,GO:0003723,GO:0003729,GO:0005634,GO:0005737,GO:0006376,GO:1990904	regulation of alternative mRNA splicing, via spliceosome|RNA binding|mRNA binding|nucleus|cytoplasm|mRNA splice site selection|ribonucleoprotein complex
CELSR1	701.705387548656	371.137050634718	1032.27372446259	2.78138149424101	1.47580163828506	5.95819221340088e-52	1.92754849212506e-50	Up	1.76326	1.39834	1.15013	3.68408	3.71018	3.64087	GeneID:101803029	cadherin EGF LAG seven-pass G-type receptor 1	GO:0001702,GO:0001736,GO:0001764,GO:0001843,GO:0001942,GO:0004888,GO:0004930,GO:0005509,GO:0005654,GO:0005886,GO:0005887,GO:0007156,GO:0007165,GO:0007186,GO:0007266,GO:0007267,GO:0007417,GO:0007626,GO:0009952,GO:0016020,GO:0032956,GO:0042060,GO:0042249,GO:0042472,GO:0045176,GO:0046928,GO:0046983,GO:0048105,GO:0060488,GO:0060489,GO:0060490,GO:0090179,GO:0090251	gastrulation with mouth forming second|establishment of planar polarity|neuron migration|neural tube closure|hair follicle development|transmembrane signaling receptor activity|G protein-coupled receptor activity|calcium ion binding|nucleoplasm|plasma membrane|integral component of plasma membrane|homophilic cell adhesion via plasma membrane adhesion molecules|signal transduction|G protein-couple…
CENPO	203.864135301339	133.407357568523	274.320913034154	2.05626524678935	1.04002637617838	1.46379516169773e-11	1.25476833629584e-10	Up	3.99072	4.11241	3.16413	6.21856	6.68909	8.70797	GeneID:101803579	centromere protein O	GO:0000778,GO:0000780,GO:0005634,GO:0031511,GO:0034508	condensed nuclear chromosome kinetochore|condensed nuclear chromosome, centromeric region|nucleus|Mis6-Sim4 complex|centromere complex assembly
CENPV	152.413051814062	215.584300910276	89.2418027178485	0.413953160508612	-1.27246056128092	8.32734413845017e-13	7.6799568613602e-12	Down	15.2119	16.0602	14.118	5.19408	5.97962	5.2286	GeneID:101799385	centromere protein V	GO:0000776,GO:0000777,GO:0001667,GO:0005634,GO:0005737,GO:0007049,GO:0015630,GO:0016846,GO:0031508,GO:0032467,GO:0033044,GO:0034508,GO:0051233,GO:0051301	kinetochore|condensed chromosome kinetochore|ameboidal-type cell migration|nucleus|cytoplasm|cell cycle|microtubule cytoskeleton|carbon-sulfur lyase activity|pericentric heterochromatin assembly|positive regulation of cytokinesis|regulation of chromosome organization|centromere complex assembly|spindle midzone|cell division
CEPT1	931.87337019459	341.987627734228	1521.75911265495	4.44974902377923	2.15372396700936	5.00955623364902e-60	1.85751776140509e-58	Up	7.99399	8.95114	8.23511	32.4946	31.2466	27.6302	GeneID:101801996	choline/ethanolamine phosphotransferase 1	GO:0004142,GO:0004307,GO:0005789,GO:0005794,GO:0006646,GO:0016021,GO:0016780,GO:0031965,GO:0046872	diacylglycerol cholinephosphotransferase activity|ethanolaminephosphotransferase activity|endoplasmic reticulum membrane|Golgi apparatus|phosphatidylethanolamine biosynthetic process|integral component of membrane|phosphotransferase activity, for other substituted phosphate groups|nuclear membrane|metal ion binding	path:apla00440,path:apla00564,path:apla00565	Phosphonate and phosphinate metabolism|Glycerophospholipid metabolism|Ether lipid metabolism
CER1	10.3932063182223	19.7556835471764	1.03072908926816	0.0521738003550619	-4.26053066624779	1.09804212564157e-06	6.10487780811334e-06	Down	0.156448	0.282161	0.306476	0.0148082	0.0292884	0	GeneID:101798861	cerberus 1, DAN family BMP antagonist	GO:0001657,GO:0001947,GO:0003140,GO:0003419,GO:0005125,GO:0005615,GO:0007399,GO:0008285,GO:0009948,GO:0010628,GO:0010629,GO:0016015,GO:0023019,GO:0030282,GO:0035582,GO:0036122,GO:0042074,GO:0042803,GO:0048263,GO:0048382,GO:0061371,GO:1900176,GO:1901207,GO:1902813	ureteric bud development|heart looping|determination of left/right asymmetry in lateral mesoderm|growth plate cartilage chondrocyte proliferation|cytokine activity|extracellular space|nervous system development|negative regulation of cell proliferation|anterior/posterior axis specification|positive regulation of gene expression|negative regulation of gene expression|morphogen activity|signal tran…	path:apla04310	Wnt signaling pathway
CERS1	121.749048530578	72.8749353622427	170.623161698913	2.34131475864491	1.22731889865788	3.76083124186121e-10	2.91454343990113e-09	Up	1.12522	1.31406	1.30962	2.83091	3.25058	2.74718	GeneID:101804779	ceramide synthase 1	GO:0000139,GO:0005783,GO:0005789,GO:0016020,GO:0016021,GO:0030148,GO:0035690,GO:0036146,GO:0043231,GO:0046513,GO:0050291,GO:0051974,GO:0071492,GO:0072721	Golgi membrane|endoplasmic reticulum|endoplasmic reticulum membrane|membrane|integral component of membrane|sphingolipid biosynthetic process|cellular response to drug|cellular response to mycotoxin|intracellular membrane-bounded organelle|ceramide biosynthetic process|sphingosine N-acyltransferase activity|negative regulation of telomerase activity|cellular response to UV-A|cellular response to …	path:apla00600	Sphingolipid metabolism
CFAP161	20.0740100894836	27.7067820086864	12.4412381702809	0.449032232122101	-1.15510908766322	0.0159807384765675	0.0424187700274675	Down	0.637726	0.600802	0.951506	0.279686	0.468195	0.293053	GeneID:101803191	cilia and flagella associated protein 161
CFAP221	88.7266814642549	43.3224885468716	134.130874381638	3.0961027143332	1.63045333420876	2.06988671166882e-12	1.87547817903777e-11	Up	0.367088	0.367017	0.358969	0.906769	0.83058	1.02124	GeneID:101804330	cilia and flagella associated protein 221	GO:0003341,GO:0005516,GO:0005929,GO:0005930,GO:0044458,GO:0060271	cilium movement|calmodulin binding|cilium|axoneme|motile cilium assembly|cilium assembly
CFAP46	77.3276423178565	103.817417630857	50.837867004856	0.489685335707539	-1.03007310165625	2.16053178770837e-05	0.000102336882351951	Down	0.270508	0.410976	0.348838	0.181409	0.164941	0.132175	GeneID:101789846	cilia and flagella associated protein 46	GO:0005930,GO:0035082,GO:0060294	axoneme|axoneme assembly|cilium movement involved in cell motility
CFAP54	20.1764588656688	9.87702976536441	30.4758879659731	3.08553165171602	1.62551909398103	0.000770397795303865	0.00280410836090843	Up	0.0477069	0.0413092	0.0408002	0.109725	0.112764	0.097744	GeneID:101794613	cilia and flagella associated protein 54	GO:0005930,GO:0007283,GO:0030154,GO:0060271,GO:0060294	axoneme|spermatogenesis|cell differentiation|cilium assembly|cilium movement involved in cell motility
CFLAR	1443.7964900423	473.352363611557	2414.24061647304	5.10030328792065	2.35058303903891	2.96752661083148e-186	3.57611685993617e-184	Up	5.11659	4.32484	5.90965	23.9943	25.1805	22.328	GeneID:101799915	CASP8 and FADD like apoptosis regulator			path:apla04140,path:apla04210,path:apla04217	Autophagy - animal|Apoptosis|Necroptosis
CGAS	458.077983771873	206.100517254815	710.055450288931	3.44519004487041	1.78458356761167	1.64669932421143e-55	5.6162544640145e-54	Up	3.16181	2.97385	2.84443	9.47002	9.17986	10.1171	GeneID:101797757	cyclic GMP-AMP synthase	GO:0002218,GO:0002230,GO:0003677,GO:0003682,GO:0003690,GO:0005524,GO:0005525,GO:0005829,GO:0006974,GO:0010753,GO:0032481,GO:0038001,GO:0043950,GO:0045087,GO:0046872,GO:0051607,GO:0061501,GO:0071360,GO:2000774	activation of innate immune response|positive regulation of defense response to virus by host|DNA binding|chromatin binding|double-stranded DNA binding|ATP binding|GTP binding|cytosol|cellular response to DNA damage stimulus|positive regulation of cGMP-mediated signaling|positive regulation of type I interferon production|paracrine signaling|positive regulation of cAMP-mediated signaling|innate i…	path:apla04623,path:apla05168	Cytosolic DNA-sensing pathway|Herpes simplex infection
CGN	27.5809855607772	17.4634035645545	37.698567557	2.15871822566804	1.11017494277631	0.00606604244287717	0.0180644645318054	Up	0.115956	0.522227	0.28348	0.606584	0.686841	0.575607	GeneID:101802565	cingulin	GO:0003774,GO:0003779,GO:0005923,GO:0016459	motor activity|actin binding|bicellular tight junction|myosin complex	path:apla04530	Tight junction
CH25H	358.169738271129	188.656255259895	527.683221282364	2.79706188673904	1.48391217469497	1.24187567743286e-21	1.80671671744029e-20	Up	7.54405	6.7705	7.31795	16.4951	18.4141	20.2252	GeneID:101794901	cholesterol 25-hydroxylase	GO:0000254,GO:0001567,GO:0005506,GO:0005789,GO:0008203,GO:0008395,GO:0016021,GO:0016126,GO:0035754,GO:0051607	C-4 methylsterol oxidase activity|cholesterol 25-hydroxylase activity|iron ion binding|endoplasmic reticulum membrane|cholesterol metabolic process|steroid hydroxylase activity|integral component of membrane|sterol biosynthetic process|B cell chemotaxis|defense response to virus	path:apla00120	Primary bile acid biosynthesis
CHAF1B	1846.81573395066	584.802262934666	3108.82920496665	5.31603484118864	2.41035056004023	7.13432519803307e-219	1.0114654577329e-216	Up	7.07809	7.59405	7.52616	36.1241	36.2225	36.948	GeneID:101794053	chromatin assembly factor 1 subunit B	GO:0005634,GO:0006260,GO:0006281,GO:0007049,GO:0031497,GO:0033186,GO:0042393	nucleus|DNA replication|DNA repair|cell cycle|chromatin assembly|CAF-1 complex|histone binding
CHCHD5	127.979089442825	185.38471228362	70.57346660203	0.380686550323847	-1.39332449457965	6.59113945079882e-13	6.12167421952484e-12	Down	32.6699	31.8422	30.0351	8.1807	11.8963	11.5165	GeneID:110352461	coiled-coil-helix-coiled-coil-helix domain containing 5	GO:0005758	mitochondrial intermembrane space
CHD9	8079.25058509172	3128.40384369395	13030.0973264895	4.16509439877936	2.05834919357582	2.51594428723885e-256	4.18196210778862e-254	Up	9.54353	9.67111	10.0453	37.8067	37.381	36.8068	GeneID:101803110	chromodomain helicase DNA binding protein 9	GO:0003677,GO:0004386,GO:0005524,GO:0005654,GO:0005737,GO:0006325,GO:0019216	DNA binding|helicase activity|ATP binding|nucleoplasm|cytoplasm|chromatin organization|regulation of lipid metabolic process
CHN2	1555.14815631725	1009.18239527347	2101.11391736103	2.08199620524659	1.05796743910951	1.95504872565373e-45	5.60951579795209e-44	Up	14.955	14.2622	14.6386	27.4959	27.8943	27.9081	GeneID:101797780	chimerin 2	GO:0005070,GO:0005096,GO:0005829,GO:0016020,GO:0035556,GO:0046872,GO:0051056	SH3/SH2 adaptor activity|GTPase activator activity|cytosol|membrane|intracellular signal transduction|metal ion binding|regulation of small GTPase mediated signal transduction
CHP1	2390.6448583984	1275.55690481508	3505.73281198172	2.74839389661723	1.45858878434971	3.67304030490691e-99	2.31946881437812e-97	Up	21.3538	22.2521	23.0746	56.109	54.9894	56.2459	GeneID:101791495	calcineurin like EF-hand protein 1	GO:0000139,GO:0001578,GO:0001933,GO:0004860,GO:0005215,GO:0005509,GO:0005634,GO:0005737,GO:0005783,GO:0005793,GO:0005886,GO:0006469,GO:0006611,GO:0008017,GO:0010923,GO:0015630,GO:0019900,GO:0022406,GO:0030133,GO:0031122,GO:0031397,GO:0031953,GO:0032088,GO:0032417,GO:0042308,GO:0048306,GO:0050821,GO:0051222,GO:0051453,GO:0060050,GO:0061024,GO:0061025,GO:0070885,GO:0071468,GO:0090314,GO:1901214	Golgi membrane|microtubule bundle formation|negative regulation of protein phosphorylation|protein kinase inhibitor activity|transporter activity|calcium ion binding|nucleus|cytoplasm|endoplasmic reticulum|endoplasmic reticulum-Golgi intermediate compartment|plasma membrane|negative regulation of protein kinase activity|protein export from nucleus|microtubule binding|negative regulation of phosph…
CHRDL1	1219.78460710826	1634.67420267096	804.895011545554	0.49238864247714	-1.02213061013827	1.05358372338324e-14	1.09768546281305e-13	Down	17.5607	14.8563	14.7077	6.85028	6.79746	7.56857	GeneID:101797293	chordin like 1	GO:0005576,GO:0007275	extracellular region|multicellular organism development
CHRNA2	30.9074944715197	49.3802503879792	12.4347385550601	0.251816028824494	-1.98955797716159	6.93984649453112e-07	3.97139375375601e-06	Down	0.802866	0.837606	0.945797	0.21991	0.272911	0.0750825	GeneID:101792085	cholinergic receptor nicotinic alpha 2 subunit	GO:0004888,GO:0005887,GO:0007165,GO:0007268,GO:0022848,GO:0030054,GO:0034220,GO:0042391,GO:0043005,GO:0045202,GO:0045211,GO:0050877	transmembrane signaling receptor activity|integral component of plasma membrane|signal transduction|chemical synaptic transmission|acetylcholine-gated cation-selective channel activity|cell junction|ion transmembrane transport|regulation of membrane potential|neuron projection|synapse|postsynaptic membrane|nervous system process	path:apla04080	Neuroactive ligand-receptor interaction
CHST1	90.5294554224868	123.671275838627	57.3876350063469	0.464033661957442	-1.10769862966908	8.44080881160534e-05	0.000363822760729135	Down	3.50318	3.67685	4.35658	1.34909	1.88828	1.38487	GeneID:101796672	carbohydrate sulfotransferase 1			path:apla00533	Glycosaminoglycan biosynthesis - keratan sulfate
CIITA	113.125451423034	3.83596907096973	222.414933775098	57.9814199906654	5.8575187609601	1.99823910475307e-79	9.79543582841838e-78	Up	0.0238305	0.0083394	0.0328767	1.45563	1.07608	1.20047	GeneID:101803334	class II major histocompatibility complex transactivator			path:apla05164	Influenza A
CILP	89.6613368875879	138.540033091985	40.7826406831903	0.294374411301838	-1.76427582530086	4.78434527787129e-14	4.7846761454562e-13	Down	1.37309	1.55985	1.53779	0.410656	0.497378	0.318333	GeneID:101793418	cartilage intermediate layer protein	GO:0005615,GO:0010629,GO:0043569,GO:0060392,GO:0062023,GO:0071560	extracellular space|negative regulation of gene expression|negative regulation of insulin-like growth factor receptor signaling pathway|negative regulation of SMAD protein signal transduction|collagen-containing extracellular matrix|cellular response to transforming growth factor beta stimulus
CILP2	35.6458896776924	4.15831976515183	67.133459590233	16.144371616833	4.01295938328915	1.25469461640595e-19	1.68312976325107e-18	Up	0.159148	0.014418	0.0146482	0.845365	0.960673	1.12175	GeneID:101789438	cartilage intermediate layer protein 2	GO:0016311,GO:0070062	dephosphorylation|extracellular exosome
CITED2	632.826995587288	227.068558724945	1038.58543244963	4.57388481382709	2.19342003417702	6.07862341907079e-100	3.87237767679219e-98	Up	5.44366	5.99722	6.18983	25.2651	25.2759	26.6088	GeneID:101800627	Cbp/p300 interacting transactivator with Glu/Asp rich carboxy-terminal domain 2			path:apla04137	Mitophagy - animal
CITED4	138.609130305943	92.0001870413465	185.21807357054	2.01323583708911	1.00951618421637	3.52895421820925e-08	2.31753891687212e-07	Up	2.38071	3.202	2.88339	5.50375	5.25328	4.88603	GeneID:101792136	Cbp/p300 interacting transactivator with Glu/Asp rich carboxy-terminal domain 4	GO:0003713,GO:0005634,GO:0005737,GO:0006357,GO:0043627,GO:0045893	transcription coactivator activity|nucleus|cytoplasm|regulation of transcription by RNA polymerase II|response to estrogen|positive regulation of transcription, DNA-templated
CLDN1	2236.00943452815	1426.67217297509	3045.34669608121	2.1345805671184	1.0939526163633	1.83992436997561e-56	6.41136055764273e-55	Up	33.6937	35.3674	35.8357	68.3205	68.7055	72.0039	GeneID:101797741	claudin 1	GO:0001618,GO:0005198,GO:0005887,GO:0005923,GO:0016323,GO:0016324,GO:0016328,GO:0016338,GO:0042802,GO:0051260,GO:0051291,GO:0061436,GO:0070830	virus receptor activity|structural molecule activity|integral component of plasma membrane|bicellular tight junction|basolateral plasma membrane|apical plasma membrane|lateral plasma membrane|calcium-independent cell-cell adhesion via plasma membrane cell-adhesion molecules|identical protein binding|protein homooligomerization|protein heterooligomerization|establishment of skin barrier|bicellular…	path:apla04514,path:apla04530	Cell adhesion molecules (CAMs)|Tight junction
CLEC3B	225.179790579437	329.59412583936	120.765455319515	0.366406576609846	-1.44848269637265	2.4037395522235e-12	2.16981758206642e-11	Down	12.7341	9.30831	10.0424	3.39162	3.84111	3.39025	GeneID:101803169	C-type lectin domain family 3 member B	GO:0001503,GO:0001652,GO:0005509,GO:0005615,GO:0005737,GO:0008201,GO:0010756,GO:0030246,GO:0030282,GO:0036143,GO:0071560	ossification|granular component|calcium ion binding|extracellular space|cytoplasm|heparin binding|positive regulation of plasminogen activation|carbohydrate binding|bone mineralization|kringle domain binding|cellular response to transforming growth factor beta stimulus
CLIC2	890.28668241458	292.595956452115	1487.97740837705	5.08543394249046	2.34637088518756	1.16500426265911e-61	4.43345437955614e-60	Up	4.30615	6.27891	5.19599	27.5695	25.4417	24.5503	GeneID:101804453	chloride intracellular channel 2	GO:0004602,GO:0005244,GO:0005254,GO:0005622,GO:0005634,GO:0005737,GO:0007165,GO:0010880,GO:0010881,GO:0034707,GO:0051099,GO:0060315	glutathione peroxidase activity|voltage-gated ion channel activity|chloride channel activity|intracellular|nucleus|cytoplasm|signal transduction|regulation of release of sequestered calcium ion into cytosol by sarcoplasmic reticulum|regulation of cardiac muscle contraction by regulation of the release of sequestered calcium ion|chloride channel complex|positive regulation of binding|negative regu…
CLIC5	20.1063905666238	12.0996389419761	28.1131421912714	2.32346951227951	1.21628071445409	0.010973684039965	0.0304997972135181	Up	0.0723467	0.06416	0.043789	0.0942251	0.0939243	0.165183	GeneID:101790561	chloride intracellular channel 5	GO:0002024,GO:0005244,GO:0005254,GO:0005634,GO:0005794,GO:0005815,GO:0007605,GO:0008104,GO:0015629,GO:0032420,GO:0032421,GO:0034707,GO:0034765,GO:0050885,GO:0060088	diet induced thermogenesis|voltage-gated ion channel activity|chloride channel activity|nucleus|Golgi apparatus|microtubule organizing center|sensory perception of sound|protein localization|actin cytoskeleton|stereocilium|stereocilium bundle|chloride channel complex|regulation of ion transmembrane transport|neuromuscular process controlling balance|auditory receptor cell stereocilium organization
CLSTN2	613.587758817631	351.200745649301	875.974771985961	2.49422810981354	1.31859341298142	7.09024910886747e-40	1.75268533954415e-38	Up	1.12614	1.00317	1.15723	2.49534	2.45626	2.55328	GeneID:101790294	calsyntenin 2	GO:0000139,GO:0005509,GO:0005789,GO:0007156,GO:0009986,GO:0045211,GO:0050806,GO:0051965,GO:0098978,GO:0099061	Golgi membrane|calcium ion binding|endoplasmic reticulum membrane|homophilic cell adhesion via plasma membrane adhesion molecules|cell surface|postsynaptic membrane|positive regulation of synaptic transmission|positive regulation of synapse assembly|glutamatergic synapse|integral component of postsynaptic density membrane
CLSTN3	1715.41906591086	1027.80770521339	2403.03042660833	2.33801557861391	1.22528454283542	1.84596234433827e-62	7.11852305639353e-61	Up	11.0194	12.2256	10.9975	24.6756	24.5727	25.1857	GeneID:101792510	calsyntenin 3	GO:0000139,GO:0001558,GO:0005509,GO:0005789,GO:0007156,GO:0007416,GO:0009986,GO:0014069,GO:0032991,GO:0035249,GO:0045211,GO:0050806,GO:0051932,GO:0051965,GO:0098978,GO:0098982,GO:0099061,GO:1902474,GO:1905606	Golgi membrane|regulation of cell growth|calcium ion binding|endoplasmic reticulum membrane|homophilic cell adhesion via plasma membrane adhesion molecules|synapse assembly|cell surface|postsynaptic density|protein-containing complex|synaptic transmission, glutamatergic|postsynaptic membrane|positive regulation of synaptic transmission|synaptic transmission, GABAergic|positive regulation of synap…
CLTRN	12.01103670303	7.01869087510037	17.0033825309596	2.42258603969596	1.27654790478933	0.0419001251888709	0.0977759739158079	Up	0.164986	0.0881167	0.194608	0.351801	0.216853	0.28541	GeneID:101792500	collectrin, amino acid transport regulator	GO:0005886,GO:0008237,GO:0008241,GO:0016021	plasma membrane|metallopeptidase activity|peptidyl-dipeptidase activity|integral component of membrane
CMBL	49.0843121359982	65.9964025056366	32.1722217663597	0.487484477106339	-1.03657181481129	0.000634018097348124	0.00235332025301623	Down	2.72018	1.72425	2.8328	0.923091	1.51612	0.915018	GeneID:101802445	carboxymethylenebutenolidase homolog	GO:0005829,GO:0016787	cytosol|hydrolase activity
CMPK2	5150.42522258418	13.7174802754401	10287.1329648929	749.928759388204	9.55060974090459	0	0	Up	0.339445	0.187767	0.398551	216.725	218.546	208.988	GeneID:101790338	cytidine/uridine monophosphate kinase 2	GO:0004127,GO:0004550,GO:0004798,GO:0005524,GO:0005737,GO:0005739,GO:0006165,GO:0006227,GO:0006233,GO:0006235,GO:0009041,GO:0009142,GO:0033862,GO:0071222	cytidylate kinase activity|nucleoside diphosphate kinase activity|thymidylate kinase activity|ATP binding|cytoplasm|mitochondrion|nucleoside diphosphate phosphorylation|dUDP biosynthetic process|dTDP biosynthetic process|dTTP biosynthetic process|uridylate kinase activity|nucleoside triphosphate biosynthetic process|UMP kinase activity|cellular response to lipopolysaccharide	path:apla00240	Pyrimidine metabolism
CMTM6	396.821373687532	109.244330604155	684.398416770908	6.26484150697773	2.64727801154401	6.6274208786869e-96	4.06098022570725e-94	Up	1.79353	2.42064	2.82821	12.8542	14.0839	13.5533	GeneID:113842698	CKLF like MARVEL transmembrane domain containing 6	GO:0005886,GO:0015031,GO:0016020,GO:0016021,GO:0031647,GO:0031901,GO:0032456,GO:0035577,GO:0035579,GO:0043312,GO:0055038	plasma membrane|protein transport|membrane|integral component of membrane|regulation of protein stability|early endosome membrane|endocytic recycling|azurophil granule membrane|specific granule membrane|neutrophil degranulation|recycling endosome membrane
CMTR1	1428.20783806662	362.833811439232	2493.58186469401	6.87251790235001	2.78083875984633	4.97627236256637e-244	7.73783598226583e-242	Up	5.76306	5.40842	5.06704	34.305	32.7135	35.1606	GeneID:101791717	cap methyltransferase 1	GO:0003676,GO:0004483,GO:0005634,GO:0005654,GO:0005737,GO:0005829,GO:0006370,GO:0080009,GO:0097309	nucleic acid binding|mRNA (nucleoside-2'-O-)-methyltransferase activity|nucleus|nucleoplasm|cytoplasm|cytosol|7-methylguanosine mRNA capping|mRNA methylation|cap1 mRNA methylation
CMTR2	498.269810136597	180.411336348286	816.128283924909	4.52370843453742	2.17750594665701	3.71338793754148e-83	1.9598285753572e-81	Up	1.57779	1.25995	1.38941	6.29125	5.68965	5.83107	GeneID:101802442	cap methyltransferase 2	GO:0004483,GO:0005634,GO:0005737,GO:0006370,GO:0097310	mRNA (nucleoside-2'-O-)-methyltransferase activity|nucleus|cytoplasm|7-methylguanosine mRNA capping|cap2 mRNA methylation
CMYA5	75.0978175410364	108.616756158741	41.5788789233319	0.382803541495617	-1.38532391795128	2.68279682191393e-08	1.78700713227533e-07	Down	0.195804	0.224865	0.218315	0.0778167	0.0679714	0.0718673	GeneID:101800094	cardiomyopathy associated 5	GO:0005634,GO:0016529,GO:0031430,GO:0048471	nucleus|sarcoplasmic reticulum|M band|perinuclear region of cytoplasm
CNGA3	19.8991478232495	12.7642983064485	27.0339973400505	2.11793838493989	1.08266061905892	0.0232772858815114	0.0586944779655688	Up	0.222439	0.11269	0.122907	0.302297	0.282907	0.319787	GeneID:113839601	cyclic nucleotide gated channel alpha 3	GO:0005222,GO:0005223,GO:0007601,GO:0016021,GO:0030552,GO:0030553,GO:0050896	intracellular cAMP-activated cation channel activity|intracellular cGMP-activated cation channel activity|visual perception|integral component of membrane|cAMP binding|cGMP binding|response to stimulus
CNGA4	9.15842029655174	4.78834342998752	13.528497163116	2.82529800982784	1.49840304969606	0.0403494277880602	0.0946921576181659	Up	0.609443	0.132625	0.208178	0.397349	0.521458	1.19868	GeneID:101790629	cyclic nucleotide gated channel alpha 4	GO:0005221,GO:0005222,GO:0005223,GO:0005886,GO:0007608,GO:0017071,GO:0030552,GO:0030553,GO:0043204,GO:0050896,GO:0051290	intracellular cyclic nucleotide activated cation channel activity|intracellular cAMP-activated cation channel activity|intracellular cGMP-activated cation channel activity|plasma membrane|sensory perception of smell|intracellular cyclic nucleotide activated cation channel complex|cAMP binding|cGMP binding|perikaryon|response to stimulus|protein heterotetramerization
CNKSR3	1050.49903252618	1443.3984065395	657.599658512861	0.45559123214597	-1.13418811224267	4.10263799241218e-42	1.06513910248245e-40	Down	9.59538	10.6155	10.2606	4.42919	4.08216	4.41405	GeneID:101804540	CNKSR family member 3	GO:0005737,GO:0010765,GO:0016324,GO:0033137,GO:0070373,GO:2000651	cytoplasm|positive regulation of sodium ion transport|apical plasma membrane|negative regulation of peptidyl-serine phosphorylation|negative regulation of ERK1 and ERK2 cascade|positive regulation of sodium ion transmembrane transporter activity
CNMD	18.0157186172092	28.0360545648958	7.99538266952265	0.285182162526312	-1.81004434746607	0.000499175520692351	0.00188327085957007	Down	0.604548	0.622408	0.887235	0.311287	0.102939	0.159782	GeneID:101800562	chondromodulin	GO:0005576,GO:0012505,GO:0016021,GO:0030154,GO:0051216	extracellular region|endomembrane system|integral component of membrane|cell differentiation|cartilage development
CNOT9	3538.03916922378	1658.42355281116	5417.65478563641	3.2667497856341	1.70785595681176	9.9112368772791e-28	1.76727985798191e-26	Up	44.4722	49.3683	49.5819	147.942	141.452	136.65	GeneID:101804561	CCR4-NOT transcription complex subunit 9	GO:0000932,GO:0005634,GO:0006402,GO:0006417,GO:0030014,GO:0031047,GO:0033147,GO:2000327	P-body|nucleus|mRNA catabolic process|regulation of translation|CCR4-NOT complex|gene silencing by RNA|negative regulation of intracellular estrogen receptor signaling pathway|positive regulation of nuclear receptor transcription coactivator activity	path:apla03018	RNA degradation
CNP	6106.74523611279	1287.36685663861	10926.123615587	8.48718728406266	3.08528651329923	0	0	Up	17.388	18.307	18.1255	133.965	142.463	142.503	GeneID:101794702	2',3'-cyclic nucleotide 3' phosphodiesterase	GO:0000226,GO:0003723,GO:0004113,GO:0005615,GO:0005634,GO:0005654,GO:0005737,GO:0005741,GO:0005743,GO:0005829,GO:0005874,GO:0005886,GO:0005902,GO:0007268,GO:0007409,GO:0007568,GO:0008344,GO:0009214,GO:0009636,GO:0016020,GO:0021762,GO:0030551,GO:0030900,GO:0031143,GO:0032496,GO:0035748,GO:0035749,GO:0042470,GO:0046902,GO:0048471,GO:0048709,GO:0070062	microtubule cytoskeleton organization|RNA binding|2',3'-cyclic-nucleotide 3'-phosphodiesterase activity|extracellular space|nucleus|nucleoplasm|cytoplasm|mitochondrial outer membrane|mitochondrial inner membrane|cytosol|microtubule|plasma membrane|microvillus|chemical synaptic transmission|axonogenesis|aging|adult locomotory behavior|cyclic nucleotide catabolic process|response to toxic substance…
CNTNAP4	58.8042445948806	15.9286773544185	101.679811835343	6.38344349458101	2.67433488360851	1.2822020796632e-18	1.64963739092611e-17	Up	0.081367	0.0735235	0.13745	0.46365	0.622049	0.499597	GeneID:101794509	contactin associated protein like 4	GO:0007155,GO:0030054,GO:0030425,GO:0032225,GO:0032228,GO:0042734,GO:0050807,GO:0098982,GO:0099056,GO:2000821	cell adhesion|cell junction|dendrite|regulation of synaptic transmission, dopaminergic|regulation of synaptic transmission, GABAergic|presynaptic membrane|regulation of synapse organization|GABA-ergic synapse|integral component of presynaptic membrane|regulation of grooming behavior
COBLL1	1699.41219745556	874.310772317793	2524.51362259333	2.88743282425866	1.52978738281052	2.4485974440088e-93	1.45119539499226e-91	Up	4.78338	4.82129	5.24697	14.3314	12.9449	12.9319	GeneID:101802750	cordon-bleu WH2 repeat protein like 1	GO:0003779,GO:0045296,GO:0070062	actin binding|cadherin binding|extracellular exosome
COL13A1	364.031078061942	537.188688244913	190.873467878971	0.355319224056238	-1.49281234908251	1.70181339874555e-23	2.65193141802364e-22	Down	2.07595	2.18603	1.65911	0.532391	0.661082	0.533642	GeneID:101800336	collagen type XIII alpha 1 chain	GO:0001763,GO:0001958,GO:0005201,GO:0005576,GO:0005600,GO:0005615,GO:0005788,GO:0005886,GO:0005911,GO:0007160,GO:0008201,GO:0030020,GO:0030154,GO:0030198,GO:0030574,GO:0031012,GO:0045211,GO:0062023,GO:0098609	morphogenesis of a branching structure|endochondral ossification|extracellular matrix structural constituent|extracellular region|collagen type XIII trimer|extracellular space|endoplasmic reticulum lumen|plasma membrane|cell-cell junction|cell-matrix adhesion|heparin binding|extracellular matrix structural constituent conferring tensile strength|cell differentiation|extracellular matrix organizat…
COL19A1	65.9857428459214	96.9058818875618	35.0656038042809	0.361852171625319	-1.46652766504089	8.9954779312348e-08	5.67307485231515e-07	Down	0.308469	0.220697	0.294781	0.112323	0.0462903	0.0754066	GeneID:101796855	collagen type XIX alpha 1 chain	GO:0001501,GO:0005201,GO:0005576,GO:0005581,GO:0005615,GO:0005788,GO:0007155,GO:0007519,GO:0030154,GO:0030198,GO:0030574,GO:0030674,GO:0031012,GO:0098609	skeletal system development|extracellular matrix structural constituent|extracellular region|collagen trimer|extracellular space|endoplasmic reticulum lumen|cell adhesion|skeletal muscle tissue development|cell differentiation|extracellular matrix organization|collagen catabolic process|protein binding, bridging|extracellular matrix|cell-cell adhesion
COL24A1	277.14744742268	416.131974190798	138.162920654562	0.332017074446708	-1.59067065877847	2.76031268705431e-13	2.61921796374621e-12	Down	1.82647	1.46651	1.21834	0.437003	0.45188	0.422423	GeneID:101796109	collagen type XXIV alpha 1 chain	GO:0005201,GO:0005576,GO:0005581,GO:0005615,GO:0005788,GO:0030020,GO:0030198,GO:0031012,GO:0062023	extracellular matrix structural constituent|extracellular region|collagen trimer|extracellular space|endoplasmic reticulum lumen|extracellular matrix structural constituent conferring tensile strength|extracellular matrix organization|extracellular matrix|collagen-containing extracellular matrix
COL25A1	345.445839635221	509.746719346713	181.144959923729	0.355362679245651	-1.49263591969531	1.85292480871187e-32	3.71123901091169e-31	Down	2.88	2.85658	2.76258	0.874751	0.963976	0.970684	GeneID:101793589	collagen type XXV alpha 1 chain	GO:0001540,GO:0005201,GO:0005576,GO:0005581,GO:0005615,GO:0005788,GO:0005886,GO:0005887,GO:0008201,GO:0016021,GO:0030198,GO:0031012,GO:0060385	amyloid-beta binding|extracellular matrix structural constituent|extracellular region|collagen trimer|extracellular space|endoplasmic reticulum lumen|plasma membrane|integral component of plasma membrane|heparin binding|integral component of membrane|extracellular matrix organization|extracellular matrix|axonogenesis involved in innervation
COL28A1	12.2445042421169	20.3828585858538	4.1061498983799	0.201451130178064	-2.31149819559239	0.000496921131657929	0.00187525482382706	Down	0.0639549	0.109638	0.101204	0.00523753	0.0471575	0	GeneID:101800991	collagen type XXVIII alpha 1 chain	GO:0004867,GO:0005201,GO:0005576,GO:0005581,GO:0005604,GO:0005615,GO:0005788,GO:0007155,GO:0030020,GO:0030198,GO:0031012,GO:0062023	serine-type endopeptidase inhibitor activity|extracellular matrix structural constituent|extracellular region|collagen trimer|basement membrane|extracellular space|endoplasmic reticulum lumen|cell adhesion|extracellular matrix structural constituent conferring tensile strength|extracellular matrix organization|extracellular matrix|collagen-containing extracellular matrix
COL6A6	1531.63364960171	235.034334909984	2828.23296429344	12.0332757568235	3.58895752832486	0	0	Up	1.05602	1.19606	1.17265	12.9568	12.3212	12.1743	GeneID:101802198	collagen type VI alpha 6 chain	GO:0005576,GO:0005581,GO:0007155,GO:0030020,GO:0031012,GO:0062023	extracellular region|collagen trimer|cell adhesion|extracellular matrix structural constituent conferring tensile strength|extracellular matrix|collagen-containing extracellular matrix	path:apla04510,path:apla04512	Focal adhesion|ECM-receptor interaction
COL8A2	632.672864796354	861.477750079601	403.867979513106	0.468808369659911	-1.09292976838859	9.4625770288809e-29	1.72994091548226e-27	Down	10.4632	10.1533	9.02665	4.04309	4.65463	4.49907	GeneID:101792331	collagen type VIII alpha 2 chain	GO:0001525,GO:0005201,GO:0005576,GO:0005581,GO:0005604,GO:0005615,GO:0005788,GO:0030020,GO:0030198,GO:0030674,GO:0031012,GO:0048593,GO:0050673,GO:0062023,GO:0098609	angiogenesis|extracellular matrix structural constituent|extracellular region|collagen trimer|basement membrane|extracellular space|endoplasmic reticulum lumen|extracellular matrix structural constituent conferring tensile strength|extracellular matrix organization|protein binding, bridging|extracellular matrix|camera-type eye morphogenesis|epithelial cell proliferation|collagen-containing extrac…
COL9A1	241.220417451199	332.158269782581	150.282565119818	0.452442641931474	-1.14419318765526	1.93057941397728e-15	2.09438176335525e-14	Down	2.94556	2.95457	2.72222	1.20469	1.13735	1.16998	GeneID:101796660	collagen type IX alpha 1 chain	GO:0005201,GO:0005594,GO:0005615,GO:0030198,GO:0031012	extracellular matrix structural constituent|collagen type IX trimer|extracellular space|extracellular matrix organization|extracellular matrix	path:apla04510,path:apla04512	Focal adhesion|ECM-receptor interaction
COL9A3	97.6388621895989	17.2160303184624	178.061694060735	10.3427846470381	3.370552757872	2.32390805998026e-40	5.81419281234855e-39	Up	0.129195	0.0915843	0.168105	1.12278	1.29087	0.963546	GeneID:101799887	collagen type IX alpha 3 chain	GO:0005201,GO:0005594,GO:0005615,GO:0008584,GO:0008585,GO:0030198,GO:0031012	extracellular matrix structural constituent|collagen type IX trimer|extracellular space|male gonad development|female gonad development|extracellular matrix organization|extracellular matrix	path:apla04510,path:apla04512	Focal adhesion|ECM-receptor interaction
COLCA2	5.35553431315727	8.62553711066796	2.08553151564657	0.241785698547075	-2.04819918216717	0.0477116325961996	0.109118759919918	Down	1.09581	0.258285	0.332708	0.0652485	0	0.235423	GeneID:101792069	colorectal cancer associated 2
COLQ	27.8357882181919	41.0766645647565	14.5949118716274	0.355309079407332	-1.49285353977136	0.00025733467619669	0.00102205898173038	Down	0.332064	0.295906	0.239266	0.113288	0.0451523	0.043921	GeneID:101796885	collagen like tail subunit of asymmetric acetylcholinesterase	GO:0001507,GO:0005201,GO:0005581,GO:0005604,GO:0005615,GO:0005886,GO:0008201,GO:0008582,GO:0030054,GO:0030198,GO:0031012,GO:0031594,GO:0043083,GO:0071340,GO:0090150	acetylcholine catabolic process in synaptic cleft|extracellular matrix structural constituent|collagen trimer|basement membrane|extracellular space|plasma membrane|heparin binding|regulation of synaptic growth at neuromuscular junction|cell junction|extracellular matrix organization|extracellular matrix|neuromuscular junction|synaptic cleft|skeletal muscle acetylcholine-gated channel clustering|e…
COMMD8	183.235158697581	107.653386701827	258.816930693336	2.40416895949772	1.26553828892095	7.05721152387025e-15	7.43294507259197e-14	Up	6.88757	8.4837	6.77115	16.7562	17.3741	15.005	GeneID:101802203	COMM domain containing 8	GO:0005654,GO:0005829	nucleoplasm|cytosol
CPA6	11.0576078828634	16.5623748483864	5.5528409173405	0.335268400103956	-1.57661158301032	0.0177373109814976	0.0463078631708678	Down	0.530199	0.484905	0.370164	0.255191	0.0557006	0.0275868	GeneID:101804024	carboxypeptidase A6	GO:0004181,GO:0005615,GO:0006508,GO:0008270	metallocarboxypeptidase activity|extracellular space|proteolysis|zinc ion binding
CPAMD8	1669.63789571491	2268.37204115513	1070.90375027469	0.472102340729501	-1.08282845890485	7.54840068886257e-49	2.28841556313714e-47	Down	11.1438	11.0238	12.252	5.08735	4.86477	5.02631	GeneID:101798474	C3 and PZP like, alpha-2-macroglobulin domain containing 8	GO:0001654,GO:0004867,GO:0005615,GO:0005886	eye development|serine-type endopeptidase inhibitor activity|extracellular space|plasma membrane
CPM	145.602547612984	212.415023423463	78.7900718025054	0.370925137651079	-1.43080005207839	5.55587947086583e-15	5.8902912777266e-14	Down	6.14507	6.21142	5.88048	2.04504	2.64988	1.57809	GeneID:101789743	carboxypeptidase M	GO:0004180,GO:0004181,GO:0005576,GO:0005615,GO:0005886,GO:0006518,GO:0008270,GO:0009653,GO:0009986,GO:0016485,GO:0031225,GO:0070062	carboxypeptidase activity|metallocarboxypeptidase activity|extracellular region|extracellular space|plasma membrane|peptide metabolic process|zinc ion binding|anatomical structure morphogenesis|cell surface|protein processing|anchored component of membrane|extracellular exosome
CPN1	14.3427453169686	20.7149885647215	7.97050206921574	0.384769803000993	-1.37793251503663	0.0165515557788813	0.043677381043504	Down	0.655514	0.385721	0.472562	0.273746	0.194233	0.186852	GeneID:101803617	carboxypeptidase N subunit 1	GO:0004181,GO:0005615,GO:0006518,GO:0008270,GO:0016485	metallocarboxypeptidase activity|extracellular space|peptide metabolic process|zinc ion binding|protein processing
CREB5	263.661534747158	126.358044133862	400.965025360454	3.1732449493732	1.66595889018284	1.21211585387016e-15	1.33295873481494e-14	Up	3.3449	1.5562	2.32568	7.30603	7.36158	7.5066	GeneID:101797962	cAMP responsive element binding protein 5	GO:0001077,GO:0003677,GO:0003700,GO:0005634,GO:0045444,GO:0045893,GO:0045944,GO:0060612	proximal promoter DNA-binding transcription activator activity, RNA polymerase II-specific|DNA binding|DNA-binding transcription factor activity|nucleus|fat cell differentiation|positive regulation of transcription, DNA-templated|positive regulation of transcription by RNA polymerase II|adipose tissue development	path:apla04261	Adrenergic signaling in cardiomyocytes
CREM	328.032445303809	160.296217187869	495.768673419749	3.09282827827872	1.6289267335393	1.06109373593001e-36	2.40509036289717e-35	Up	2.27375	2.24977	2.89652	7.34861	6.6466	7.03281	GeneID:101790639	cAMP responsive element modulator	GO:0000122,GO:0000977,GO:0000981,GO:0001227,GO:0003677,GO:0005634,GO:0005667,GO:0005737,GO:0006006,GO:0006355,GO:0006631,GO:0006687,GO:0007165,GO:0007275,GO:0007283,GO:0008140,GO:0030154,GO:0042752,GO:0045944,GO:0048384,GO:0048511	negative regulation of transcription by RNA polymerase II|RNA polymerase II regulatory region sequence-specific DNA binding|DNA-binding transcription factor activity, RNA polymerase II-specific|DNA-binding transcription repressor activity, RNA polymerase II-specific|DNA binding|nucleus|transcription factor complex|cytoplasm|glucose metabolic process|regulation of transcription, DNA-templated|fatt…	path:apla04261	Adrenergic signaling in cardiomyocytes
CRH	28.746785902314	43.0417130073535	14.4518587972745	0.335764024884546	-1.57448043251298	0.00449371524336837	0.0138145442462479	Down	2.43215	1.7086	2.18123	0	1.46632	0.379657	GeneID:101803050	corticotropin releasing hormone	GO:0001963,GO:0005615,GO:0006704,GO:0006954,GO:0007565,GO:0017045,GO:0030324,GO:0030325,GO:0032811,GO:0035641,GO:0051461,GO:0051464,GO:0070093,GO:2000310	synaptic transmission, dopaminergic|extracellular space|glucocorticoid biosynthetic process|inflammatory response|female pregnancy|corticotropin-releasing hormone activity|lung development|adrenal gland development|negative regulation of epinephrine secretion|locomotory exploration behavior|positive regulation of corticotropin secretion|positive regulation of cortisol secretion|negative regulatio…	path:apla04080	Neuroactive ligand-receptor interaction
CRISPLD1	530.495772531683	724.584000600163	336.407544463204	0.464276804600381	-1.10694288963198	4.13107354506085e-26	6.98707070586257e-25	Down	13.6284	16.0527	16.539	6.37273	6.97529	6.1676	GeneID:101797447	cysteine rich secretory protein LCCL domain containing 1	GO:0005615	extracellular space
CRISPLD2	1465.33787678065	885.08436695322	2045.59138660808	2.31118237196952	1.20863110522097	1.29248959282923e-56	4.53657572861736e-55	Up	8.85049	8.66492	9.10018	18.6866	18.6283	19.3353	GeneID:101797642	cysteine rich secretory protein LCCL domain containing 2	GO:0005539,GO:0005576,GO:0005615,GO:0008201,GO:0030133,GO:0030198,GO:0030324,GO:0031012,GO:0034774,GO:0043312,GO:0060325,GO:0070062,GO:1904813	glycosaminoglycan binding|extracellular region|extracellular space|heparin binding|transport vesicle|extracellular matrix organization|lung development|extracellular matrix|secretory granule lumen|neutrophil degranulation|face morphogenesis|extracellular exosome|ficolin-1-rich granule lumen
CRTAM	12.0173421613161	2.22709061571764	21.8075937069145	9.79196515535019	3.29159842421797	4.61561745791109e-06	2.39406183855281e-05	Up	0.035486	0.0236543	0.0116886	0.224678	0.202353	0.190327	GeneID:101802573	cytotoxic and regulatory T cell molecule	GO:0002250,GO:0002355,GO:0002860,GO:0005102,GO:0005886,GO:0008037,GO:0016021,GO:0042802,GO:0045954,GO:0050715,GO:0050776,GO:0051606	adaptive immune response|detection of tumor cell|positive regulation of natural killer cell mediated cytotoxicity directed against tumor cell target|signaling receptor binding|plasma membrane|cell recognition|integral component of membrane|identical protein binding|positive regulation of natural killer cell mediated cytotoxicity|positive regulation of cytokine secretion|regulation of immune respo…
CRYBG3	605.294845845698	339.630888305882	870.958803385514	2.56442753993889	1.35863680732704	8.94680804934383e-42	2.30213151604201e-40	Up	1.21641	1.28797	1.43061	2.96429	3.41241	2.89376	GeneID:101799367	crystallin beta-gamma domain containing 3	GO:0030246,GO:0032991,GO:0051018	carbohydrate binding|protein-containing complex|protein kinase A binding
CSF1R	135.629125135379	206.876465082754	64.3817851880035	0.311208842253998	-1.68404504325617	1.03055815210157e-16	1.20184689012425e-15	Down	1.84422	2.17038	1.63648	0.498895	0.556172	0.621605	GeneID:101802224	colony stimulating factor 1 receptor	GO:0004714,GO:0004888,GO:0005011,GO:0005524,GO:0005737,GO:0005887,GO:0006954,GO:0007169,GO:0008284,GO:0008360,GO:0009968,GO:0009986,GO:0018108,GO:0019955,GO:0030154,GO:0030316,GO:0030335,GO:0031529,GO:0036006,GO:0042531,GO:0043066,GO:0043235,GO:0045087,GO:0045124,GO:0046488,GO:0046777,GO:0048015,GO:0070374,GO:0071345,GO:0071902,GO:1990682,GO:2000249	transmembrane receptor protein tyrosine kinase activity|transmembrane signaling receptor activity|macrophage colony-stimulating factor receptor activity|ATP binding|cytoplasm|integral component of plasma membrane|inflammatory response|transmembrane receptor protein tyrosine kinase signaling pathway|positive regulation of cell proliferation|regulation of cell shape|negative regulation of signal tr…	path:apla04010,path:apla04060	MAPK signaling pathway|Cytokine-cytokine receptor interaction
CSRP2	170.060263079104	233.789355914078	106.33117024413	0.45481613065057	-1.13664467267809	1.33444849780729e-11	1.14797499861934e-10	Down	5.64584	5.57639	5.71578	2.73687	2.48585	2.2845	GeneID:101798356	cysteine and glycine rich protein 2	GO:0005634,GO:0007275,GO:0030154,GO:0046872	nucleus|multicellular organism development|cell differentiation|metal ion binding
CTLA4	32.8346826467488	18.4821919001873	47.1871733933104	2.55311565035921	1.35225889004457	0.000291752910601708	0.00114523312709319	Up	0.69152	0.558193	0.485444	1.55745	1.03174	1.76249	GeneID:101803226	cytotoxic T-lymphocyte associated protein 4	GO:0002250,GO:0005887	adaptive immune response|integral component of plasma membrane	path:apla04514	Cell adhesion molecules (CAMs)
CTSS	560.399865664379	246.540236292708	874.25949503605	3.54611283002939	1.82623844056096	5.10400916830615e-67	2.11487325452365e-65	Up	9.54818	8.48637	7.2047	24.3822	26.4376	25.7203	GeneID:101794564	cathepsin S	GO:0001968,GO:0002250,GO:0004197,GO:0005518,GO:0005615,GO:0005764,GO:0010447,GO:0016485,GO:0030574,GO:0034769,GO:0043236,GO:0043394,GO:0048002,GO:0051603,GO:0097067,GO:2001259	fibronectin binding|adaptive immune response|cysteine-type endopeptidase activity|collagen binding|extracellular space|lysosome|response to acidic pH|protein processing|collagen catabolic process|basement membrane disassembly|laminin binding|proteoglycan binding|antigen processing and presentation of peptide antigen|proteolysis involved in cellular protein catabolic process|cellular response to t…	path:apla04142,path:apla04145,path:apla04210	Lysosome|Phagosome|Apoptosis
CTTNBP2NL	1375.44202223718	617.487276814737	2133.39676765962	3.45496473816366	1.7886709863484	5.60697253490237e-67	2.31664085220638e-65	Up	6.46171	6.03896	6.34197	21.6588	19.1367	19.1718	GeneID:101793332	CTTNBP2 N-terminal like	GO:0005737,GO:0006470,GO:0015629,GO:0032410,GO:0034763,GO:0051721	cytoplasm|protein dephosphorylation|actin cytoskeleton|negative regulation of transporter activity|negative regulation of transmembrane transport|protein phosphatase 2A binding
CUBN	278.650886652323	120.405855910905	436.895917393741	3.62852715167795	1.8593840655315	9.19870143867277e-34	1.91399167632585e-32	Up	0.347519	0.400481	0.370262	1.24507	1.38991	1.11967	GeneID:101794727	cubilin	GO:0005509,GO:0005765,GO:0008144,GO:0008203,GO:0010008,GO:0015031,GO:0016324,GO:0031419,GO:0031526	calcium ion binding|lysosomal membrane|drug binding|cholesterol metabolic process|endosome membrane|protein transport|apical plasma membrane|cobalamin binding|brush border membrane
CYGB	2217.31513040407	883.31210687747	3551.31815393067	4.02045678563681	2.00735942302987	8.88651255367362e-73	4.04112761127906e-71	Up	31.2056	30.6351	31.0712	116.519	113.194	103.611	GeneID:101796982	cytoglobin	GO:0001666,GO:0004096,GO:0004601,GO:0005344,GO:0005506,GO:0005829,GO:0006979,GO:0008941,GO:0010764,GO:0015671,GO:0016607,GO:0019395,GO:0019825,GO:0020037,GO:0032966,GO:0043005,GO:0043025,GO:0047888,GO:0050999,GO:2000490	response to hypoxia|catalase activity|peroxidase activity|oxygen carrier activity|iron ion binding|cytosol|response to oxidative stress|nitric oxide dioxygenase activity|negative regulation of fibroblast migration|oxygen transport|nuclear speck|fatty acid oxidation|oxygen binding|heme binding|negative regulation of collagen biosynthetic process|neuron projection|neuronal cell body|fatty acid pero…
CYSLTR2	24.515193778458	6.07161436166231	42.9587731952537	7.07534613306572	2.82280072776678	2.90900370411029e-09	2.09393243231154e-08	Up	0.192407	0.0623668	0.250552	1.20689	0.961048	0.874702	GeneID:101805449	cysteinyl leukotriene receptor 2	GO:0004966,GO:0004974,GO:0005886,GO:0005887,GO:0006955,GO:0007186,GO:0007218,GO:0008528	galanin receptor activity|leukotriene receptor activity|plasma membrane|integral component of plasma membrane|immune response|G protein-coupled receptor signaling pathway|neuropeptide signaling pathway|G protein-coupled peptide receptor activity	path:apla04020,path:apla04080	Calcium signaling pathway|Neuroactive ligand-receptor interaction
CYTL1	81.2785772340893	125.134724819305	37.4224296488737	0.29905711386597	-1.74150705854915	1.05553005740708e-12	9.68529197979933e-12	Down	7.9431	8.31998	6.31268	1.81407	1.97285	2.49268	GeneID:101804514	cytokine like 1	GO:0002062,GO:0005102,GO:0005615,GO:0007165,GO:0045944,GO:0048839,GO:0050650,GO:0051091,GO:1990079	chondrocyte differentiation|signaling receptor binding|extracellular space|signal transduction|positive regulation of transcription by RNA polymerase II|inner ear development|chondroitin sulfate proteoglycan biosynthetic process|positive regulation of DNA-binding transcription factor activity|cartilage homeostasis
CZH18orf54	28.3788015332507	16.8729052416983	39.8846978248031	2.36383108027155	1.24112694399186	0.00194282120163678	0.00648998322866006	Up	0.175597	0.159444	0.218402	0.804778	0.417456	0.54657	GeneID:101792360	chromosome Z C18orf54 homolog	GO:0005576,GO:0008285	extracellular region|negative regulation of cell proliferation
DAB1	443.566080903213	654.148060880327	232.984100926099	0.356164169641591	-1.48938570725311	4.88097677944654e-39	1.17836068793951e-37	Down	2.1225	1.87198	2.09529	0.607791	0.694149	0.685266	GeneID:101805409	DAB1, reelin adaptor protein	GO:0005829,GO:0005903,GO:0007162,GO:0007264,GO:0007411,GO:0007494,GO:0007628,GO:0014069,GO:0016020,GO:0016358,GO:0021517,GO:0021589,GO:0021813,GO:0021942,GO:0042493,GO:0043005,GO:0043025,GO:0043231,GO:0043548,GO:0045177,GO:0045666,GO:0045860,GO:0046426,GO:0048471,GO:0048712,GO:0050771,GO:0051645,GO:0097477	cytosol|brush border|negative regulation of cell adhesion|small GTPase mediated signal transduction|axon guidance|midgut development|adult walking behavior|postsynaptic density|membrane|dendrite development|ventral spinal cord development|cerebellum structural organization|cell-cell adhesion involved in neuronal-glial interactions involved in cerebral cortex radial glia guided migration|radial gl…
DAB2	544.546300174987	866.771227536347	222.321372813627	0.25649371570113	-1.96300461579141	6.51261499437328e-38	1.52887865963688e-36	Down	13.2193	12.5755	14.6224	3.19123	3.18467	3.34215	GeneID:101802842	DAB2, clathrin adaptor protein			path:apla04144	Endocytosis
DACH1	281.192792439957	162.627605512734	399.75797936718	2.4581188298679	1.2975546598592	3.44532898325384e-16	3.91381794397752e-15	Up	1.12629	0.873671	1.15615	2.40112	2.5512	2.14071	GeneID:101789475	dachshund family transcription factor 1	GO:0000122,GO:0000977,GO:0000978,GO:0001075,GO:0001227,GO:0001967,GO:0005634,GO:0005667,GO:0005737,GO:0006355,GO:0007585,GO:0008283,GO:0010944,GO:0030336,GO:0033262,GO:0045892,GO:0046545,GO:0048147,GO:0060244,GO:2000279	negative regulation of transcription by RNA polymerase II|RNA polymerase II regulatory region sequence-specific DNA binding|RNA polymerase II proximal promoter sequence-specific DNA binding|transcription factor activity, RNA polymerase II core promoter sequence-specific binding involved in preinitiation complex assembly|DNA-binding transcription repressor activity, RNA polymerase II-specific|suck…
DACT2	471.972148020479	662.301760699662	281.642535341297	0.425248054668867	-1.2336234587071	2.80401376500878e-29	5.20524301101309e-28	Down	8.43214	9.68758	8.70065	3.5933	3.31889	3.7583	GeneID:101791215	dishevelled binding antagonist of beta catenin 2	GO:0002244,GO:0003382,GO:0005080,GO:0005737,GO:0005739,GO:0007162,GO:0008013,GO:0008134,GO:0030111,GO:0043588,GO:0051018,GO:0070097,GO:0072061,GO:1900108	hematopoietic progenitor cell differentiation|epithelial cell morphogenesis|protein kinase C binding|cytoplasm|mitochondrion|negative regulation of cell adhesion|beta-catenin binding|transcription factor binding|regulation of Wnt signaling pathway|skin development|protein kinase A binding|delta-catenin binding|inner medullary collecting duct development|negative regulation of nodal signaling path…
DCX	4351.38484093219	6526.85402223221	2175.91565963217	0.333378937573971	-1.58476513518647	1.07477232064375e-131	9.08905411042646e-130	Down	18.8661	18.0474	18.7382	5.81694	5.5615	5.4632	GeneID:101795576	doublecortin	GO:0001764,GO:0005737,GO:0005829,GO:0005874,GO:0005930,GO:0007420,GO:0008017,GO:0019901,GO:0021766,GO:0021819,GO:0021860,GO:0021952,GO:0030424,GO:0030425,GO:0030426,GO:0035082,GO:0035556,GO:0042461,GO:0043005,GO:0043025,GO:0045807,GO:0048672,GO:0048675,GO:0048813,GO:0060041	neuron migration|cytoplasm|cytosol|microtubule|axoneme|brain development|microtubule binding|protein kinase binding|hippocampus development|layer formation in cerebral cortex|pyramidal neuron development|central nervous system projection neuron axonogenesis|axon|dendrite|growth cone|axoneme assembly|intracellular signal transduction|photoreceptor cell development|neuron projection|neuronal cell b…
DDA1	3947.48089228856	2160.89159623913	5734.07018833799	2.65356679544578	1.40793286465136	4.09912073523238e-109	2.93452400753443e-107	Up	42.1731	46.5835	46.4995	110.689	105.796	105.059	GeneID:101790700	DET1 and DDB1 associated 1	GO:0032434,GO:0080008	regulation of proteasomal ubiquitin-dependent protein catabolic process|Cul4-RING E3 ubiquitin ligase complex
DDC	78.2332207577045	49.0872375478541	107.379203967555	2.18751776086143	1.12929473050048	2.69256962782345e-06	1.43415283196887e-05	Up	0.495054	0.454165	0.635708	1.19276	0.942775	0.846167	GeneID:101796508	dopa decarboxylase			path:apla00350,path:apla00360,path:apla00380	Tyrosine metabolism|Phenylalanine metabolism|Tryptophan metabolism
DDX58	3284.85470302107	164.097967558939	6405.61143848321	39.0352880890039	5.28670701200713	0	0	Up	2.19315	1.93866	1.95141	68.9864	70.1613	70.8196	GeneID:101789567	DExD/H-box helicase 58	GO:0002230,GO:0002735,GO:0003690,GO:0003725,GO:0003727,GO:0004386,GO:0005524,GO:0005737,GO:0005829,GO:0005923,GO:0008270,GO:0009597,GO:0009615,GO:0010628,GO:0015629,GO:0016032,GO:0016579,GO:0030334,GO:0031625,GO:0032480,GO:0032587,GO:0032725,GO:0032727,GO:0032728,GO:0032755,GO:0032757,GO:0034344,GO:0035549,GO:0039528,GO:0039529,GO:0042802,GO:0043330,GO:0045087,GO:0045944,GO:0051091,GO:0051607,GO:…	positive regulation of defense response to virus by host|positive regulation of myeloid dendritic cell cytokine production|double-stranded DNA binding|double-stranded RNA binding|single-stranded RNA binding|helicase activity|ATP binding|cytoplasm|cytosol|bicellular tight junction|zinc ion binding|detection of virus|response to virus|positive regulation of gene expression|actin cytoskeleton|viral …	path:apla04622,path:apla04623,path:apla05164,path:apla05168	RIG-I-like receptor signaling pathway|Cytosolic DNA-sensing pathway|Influenza A|Herpes simplex infection
DDX60	6029.13669628152	17.891684780831	12040.3817077822	672.959637690585	9.39437616823609	0	0	Up	0.1223	0.0390647	0.152482	66.6132	71.5424	69.5206	GeneID:101790417	DExD/H-box helicase 60	GO:0003690,GO:0003725,GO:0003727,GO:0004386,GO:0005524,GO:0005737,GO:0005829,GO:0009615,GO:0045087,GO:0045111,GO:0051607,GO:1900245,GO:1900246	double-stranded DNA binding|double-stranded RNA binding|single-stranded RNA binding|helicase activity|ATP binding|cytoplasm|cytosol|response to virus|innate immune response|intermediate filament cytoskeleton|defense response to virus|positive regulation of MDA-5 signaling pathway|positive regulation of RIG-I signaling pathway
DENND2C	1443.31191542069	955.710265486452	1930.91356535493	2.02039638485216	1.01463836543228	1.33687883205027e-40	3.35635499831233e-39	Up	11.3529	10.6816	10.1747	20.294	20.3801	19.1175	GeneID:101794530	DENN domain containing 2C	GO:0017112	Rab guanyl-nucleotide exchange factor activity
DENND2D	393.95349443043	51.5755715232185	736.331417337641	14.276747607269	3.83559545063457	1.08328241173234e-100	6.96237642491619e-99	Up	0.816855	0.860738	0.488343	8.42109	10.4802	9.97554	GeneID:101799913	DENN domain containing 2D	GO:0005654,GO:0005829,GO:0017112	nucleoplasm|cytosol|Rab guanyl-nucleotide exchange factor activity
DENND3	684.53392210175	356.561679238721	1012.50616496478	2.83963819983835	1.5057071267195	1.3252011583467e-54	4.43604952566012e-53	Up	3.16112	2.77218	2.86223	8.17793	8.23628	7.02235	GeneID:101797304	DENN domain containing 3	GO:0005737,GO:0008333,GO:0017112,GO:0044257	cytoplasm|endosome to lysosome transport|Rab guanyl-nucleotide exchange factor activity|cellular protein catabolic process
DENND4A	2083.0181791471	1300.77375522145	2865.26260307275	2.20273709518759	1.13929731432926	2.80738446494692e-59	1.02260923797475e-57	Up	6.50075	6.62433	6.85993	13.7912	13.5816	12.6883	GeneID:101804926	DENN domain containing 4A	GO:0003677,GO:0005634,GO:0005829,GO:0006355,GO:0017112	DNA binding|nucleus|cytosol|regulation of transcription, DNA-templated|Rab guanyl-nucleotide exchange factor activity
DEUP1	24.7988677867938	3.51158615710314	46.0861494164845	13.1240263956682	3.71413849547636	3.96566645229386e-06	2.07705550766467e-05	Up	0.0554337	0.0295206	0.0288634	0.293512	0.33562	0.579026	GeneID:101799957	deuterosome assembly protein 1	GO:0005737,GO:0030030,GO:0098535,GO:0098536,GO:1903251	cytoplasm|cell projection organization|de novo centriole assembly involved in multi-ciliated epithelial cell differentiation|deuterosome|multi-ciliated epithelial cell differentiation
DGKB	73.6777933988638	25.160206917945	122.195379879783	4.85669216784657	2.27997404679084	5.85946799410727e-18	7.22368002240283e-17	Up	0.195068	0.223855	0.101896	0.506912	0.623467	0.369671	GeneID:101797346	diacylglycerol kinase beta	GO:0003951,GO:0004143,GO:0005509,GO:0005524,GO:0005737,GO:0005829,GO:0005886,GO:0007205,GO:0009617,GO:0030168,GO:0035556,GO:0046486,GO:0046834,GO:0050804,GO:0098685,GO:0098978,GO:0099175	NAD+ kinase activity|diacylglycerol kinase activity|calcium ion binding|ATP binding|cytoplasm|cytosol|plasma membrane|protein kinase C-activating G protein-coupled receptor signaling pathway|response to bacterium|platelet activation|intracellular signal transduction|glycerolipid metabolic process|lipid phosphorylation|modulation of chemical synaptic transmission|Schaffer collateral - CA1 synapse|…	path:apla00561,path:apla00564,path:apla04070	Glycerolipid metabolism|Glycerophospholipid metabolism|Phosphatidylinositol signaling system
DGKH	1057.27853965057	575.014437634891	1539.54264166626	2.67739823716183	1.42083174191036	2.97538479033399e-64	1.17239889517765e-62	Up	2.16862	1.87721	2.13111	5.23741	4.93379	4.94115	GeneID:101804202	diacylglycerol kinase eta	GO:0003951,GO:0004143,GO:0005524,GO:0005737,GO:0005768,GO:0005886,GO:0007205,GO:0030168,GO:0035556,GO:0046473,GO:0046872,GO:0051259	NAD+ kinase activity|diacylglycerol kinase activity|ATP binding|cytoplasm|endosome|plasma membrane|protein kinase C-activating G protein-coupled receptor signaling pathway|platelet activation|intracellular signal transduction|phosphatidic acid metabolic process|metal ion binding|protein complex oligomerization	path:apla00561,path:apla00564,path:apla04070	Glycerolipid metabolism|Glycerophospholipid metabolism|Phosphatidylinositol signaling system
DHRS12	105.119151346075	66.6504837719496	143.587818920201	2.15434023572131	1.1072461132179	1.0773096270086e-07	6.75291483145701e-07	Up	1.1982	0.784905	0.737285	1.80387	2.12482	1.59445	GeneID:101796599	dehydrogenase/reductase 12	GO:0016491	oxidoreductase activity
DHRS3	1667.66623320479	2883.80347623124	451.528990178337	0.15657411952649	-2.67508232872346	2.21342375098519e-245	3.51739789703263e-243	Down	11.3991	11.8712	12.4095	1.6217	1.66942	1.63891	GeneID:101792259	dehydrogenase/reductase 3	GO:0000166,GO:0001523,GO:0003151,GO:0004745,GO:0005789,GO:0005811,GO:0007601,GO:0009055,GO:0016021,GO:0030278,GO:0042572,GO:0042622,GO:0048387,GO:0052650,GO:0060021,GO:0060349,GO:0060411	nucleotide binding|retinoid metabolic process|outflow tract morphogenesis|retinol dehydrogenase activity|endoplasmic reticulum membrane|lipid droplet|visual perception|electron transfer activity|integral component of membrane|regulation of ossification|retinol metabolic process|photoreceptor outer segment membrane|negative regulation of retinoic acid receptor signaling pathway|NADP-retinol dehydr…	path:apla00830	Retinol metabolism
DHX58	1223.88761217055	25.7494806310905	2422.02574371	94.0611493649157	6.55552705596836	0	0	Up	0.546972	0.895175	0.642783	58.4473	63.5815	60.6701	GeneID:101792382	DExH-box helicase 58	GO:0003677,GO:0003725,GO:0003727,GO:0004386,GO:0005524,GO:0005737,GO:0008270,GO:0009615,GO:0009617,GO:0016032,GO:0032480,GO:0032481,GO:0039534,GO:0039536,GO:0045087,GO:0045088,GO:0045824,GO:0051607,GO:1900245,GO:1900246	DNA binding|double-stranded RNA binding|single-stranded RNA binding|helicase activity|ATP binding|cytoplasm|zinc ion binding|response to virus|response to bacterium|viral process|negative regulation of type I interferon production|positive regulation of type I interferon production|negative regulation of MDA-5 signaling pathway|negative regulation of RIG-I signaling pathway|innate immune response…	path:apla04622	RIG-I-like receptor signaling pathway
DIO3	2277.48229549196	742.032795333481	3812.93179565043	5.13849498247155	2.36134586928923	2.3293339605443e-231	3.43719371463583e-229	Up	32.7604	40.7221	36.7475	176.055	171.29	177.479	GeneID:101801522	iodothyronine deiodinase 3	GO:0004800,GO:0005886,GO:0010008,GO:0016021,GO:0042403,GO:0042446	thyroxine 5'-deiodinase activity|plasma membrane|endosome membrane|integral component of membrane|thyroid hormone metabolic process|hormone biosynthetic process
DLL4	178.06186996261	39.2000290910671	316.923710834154	8.08478254181638	3.01520896973329	1.73381300108478e-59	6.33148227492097e-58	Up	0.426327	0.354544	0.43278	3.08184	2.88678	3.07114	GeneID:101792399	delta like canonical Notch ligand 4	GO:0000122,GO:0001525,GO:0001569,GO:0001974,GO:0003180,GO:0003208,GO:0003209,GO:0003222,GO:0003344,GO:0005112,GO:0005509,GO:0005886,GO:0007165,GO:0007219,GO:0007601,GO:0008015,GO:0008285,GO:0010596,GO:0010628,GO:0010629,GO:0016021,GO:0030217,GO:0035912,GO:0035924,GO:0044344,GO:0045746,GO:0045747,GO:0060579,GO:0061074,GO:0061314,GO:0090051,GO:1903588,GO:2000179	negative regulation of transcription by RNA polymerase II|angiogenesis|branching involved in blood vessel morphogenesis|blood vessel remodeling|aortic valve morphogenesis|cardiac ventricle morphogenesis|cardiac atrium morphogenesis|ventricular trabecula myocardium morphogenesis|pericardium morphogenesis|Notch binding|calcium ion binding|plasma membrane|signal transduction|Notch signaling pathway|…	path:apla04330	Notch signaling pathway
DLX4	15.5568008628868	3.82211655041507	27.2914851753585	7.14041155348722	2.83600722958544	2.35695034129105e-06	1.26330092236508e-05	Up	0.112383	0.205748	0.155924	0.675911	1.5658	1.18775	GeneID:113839987	distal-less homeobox 4	GO:0005634,GO:0006355,GO:0021559,GO:0030910,GO:0030916,GO:0035270,GO:0042667,GO:0043010,GO:0043049,GO:0043565,GO:0048666,GO:0048703,GO:0060119,GO:0070306,GO:0071600	nucleus|regulation of transcription, DNA-templated|trigeminal nerve development|olfactory placode formation|otic vesicle formation|endocrine system development|auditory receptor cell fate specification|camera-type eye development|otic placode formation|sequence-specific DNA binding|neuron development|embryonic viscerocranium morphogenesis|inner ear receptor cell development|lens fiber cell differ…
DNAH10	244.07837862507	123.605270065249	364.551487184891	2.94931993589312	1.5603823313486	6.98259835550106e-27	1.2092856864539e-25	Up	0.233019	0.27998	0.360365	0.7478	0.744652	0.663242	GeneID:101799296	dynein axonemal heavy chain 10	GO:0005524,GO:0005737,GO:0005874,GO:0005929,GO:0007018,GO:0008569,GO:0030286,GO:0045503,GO:0045505,GO:0051959	ATP binding|cytoplasm|microtubule|cilium|microtubule-based movement|ATP-dependent microtubule motor activity, minus-end-directed|dynein complex|dynein light chain binding|dynein intermediate chain binding|dynein light intermediate chain binding
DNAH12	51.0119178884075	73.9096172346147	28.1142185422003	0.380386471938504	-1.39446215577164	3.49462800421515e-06	1.84235565326122e-05	Down	0.203419	0.21687	0.199076	0.0734178	0.0505382	0.077358	GeneID:101792921	dynein axonemal heavy chain 12	GO:0003777,GO:0005524,GO:0005737,GO:0005874,GO:0005929,GO:0007018,GO:0016887,GO:0030286	microtubule motor activity|ATP binding|cytoplasm|microtubule|cilium|microtubule-based movement|ATPase activity|dynein complex
DNAI1	115.638437309796	166.876439358771	64.4004352608219	0.385916882624552	-1.37363793635167	1.27031510239019e-11	1.09592374410282e-10	Down	1.74035	2.02958	1.99952	0.70055	0.727665	0.705229	GeneID:101803329	dynein axonemal intermediate chain 1	GO:0003341,GO:0003351,GO:0003774,GO:0005813,GO:0005874,GO:0007018,GO:0007368,GO:0007507,GO:0008286,GO:0030286,GO:0036157,GO:0036158,GO:0045503,GO:0045504	cilium movement|epithelial cilium movement|motor activity|centrosome|microtubule|microtubule-based movement|determination of left/right symmetry|heart development|insulin receptor signaling pathway|dynein complex|outer dynein arm|outer dynein arm assembly|dynein light chain binding|dynein heavy chain binding
DNAJB9	1220.42493553455	656.872755410887	1783.97711565821	2.71586407102894	1.44141127451641	2.07105145442241e-71	9.24366514888965e-70	Up	10.2916	10.6578	10.4483	25.2726	27.3688	26.232	GeneID:101795457	DnaJ heat shock protein family (Hsp40) member B9	GO:0002377,GO:0005730,GO:0005737,GO:0005783,GO:0005788,GO:0006986,GO:0030183,GO:0030433,GO:0030544,GO:0034976,GO:0051087,GO:0051787,GO:1903895	immunoglobulin production|nucleolus|cytoplasm|endoplasmic reticulum|endoplasmic reticulum lumen|response to unfolded protein|B cell differentiation|ubiquitin-dependent ERAD pathway|Hsp70 protein binding|response to endoplasmic reticulum stress|chaperone binding|misfolded protein binding|negative regulation of IRE1-mediated unfolded protein response
DNAJC12	384.50620198781	586.573307197206	182.439096778414	0.311025228287584	-1.68489648800667	1.59249091391841e-43	4.3044880572288e-42	Down	13.2692	13.7476	14.7304	4.55102	4.12995	4.0033	GeneID:101799460	DnaJ heat shock protein family (Hsp40) member C12	GO:0005737	cytoplasm
DNAJC13	3935.30583990264	1960.69993025158	5909.9117495537	3.01418470943456	1.59176782809039	3.37989449577505e-137	3.01707742613599e-135	Up	9.19071	9.18967	10.3144	25.9734	27.3346	25.8472	GeneID:101804646	DnaJ heat shock protein family (Hsp40) member C13	GO:0001649,GO:0005765,GO:0005829,GO:0005886,GO:0006898,GO:0007032,GO:0010008,GO:0015031,GO:0016020,GO:0030667,GO:0031901,GO:0035577,GO:0043231,GO:0043312,GO:0070062,GO:1902954,GO:2000641	osteoblast differentiation|lysosomal membrane|cytosol|plasma membrane|receptor-mediated endocytosis|endosome organization|endosome membrane|protein transport|membrane|secretory granule membrane|early endosome membrane|azurophil granule membrane|intracellular membrane-bounded organelle|neutrophil degranulation|extracellular exosome|regulation of early endosome to recycling endosome transport|regul…
DNASE2B	243.012023408176	345.072122098765	140.951924717588	0.408470912863965	-1.29169474689828	1.27020614731505e-09	9.40123631925204e-09	Down	7.95382	10.3742	9.64851	3.02777	4.64871	3.26192	GeneID:101792648	deoxyribonuclease 2 beta	GO:0004531,GO:0005576,GO:0005764,GO:0006309	deoxyribonuclease II activity|extracellular region|lysosome|apoptotic DNA fragmentation	path:apla04142	Lysosome
DNTT	37.2518003755139	23.9172601417234	50.5863406093044	2.11505583455427	1.08069574900542	0.00179955814064503	0.00605336363616372	Up	0.0738189	0.0481481	0.114058	0.173418	0.109536	0.165024	GeneID:101802023	DNA nucleotidylexotransferase	GO:0003677,GO:0003887,GO:0003912,GO:0005634,GO:0006259,GO:0006304,GO:0046872	DNA binding|DNA-directed DNA polymerase activity|DNA nucleotidylexotransferase activity|nucleus|DNA metabolic process|DNA modification|metal ion binding	path:apla03450	Non-homologous end-joining
DOCK8	54.7770738926161	78.3731607509987	31.1809870342334	0.397852871256518	-1.32969308409763	4.48171849610287e-06	2.32878660338281e-05	Down	0.421109	0.413988	0.452531	0.168147	0.148564	0.179506	GeneID:101790640	dedicator of cytokinesis 8	GO:0001771,GO:0005085,GO:0005737,GO:0005829,GO:0007264,GO:0007596,GO:0016020,GO:0031256,GO:0031258,GO:0036336,GO:0043547,GO:0061485,GO:0070233,GO:1903905,GO:1990869,GO:2000406	immunological synapse formation|guanyl-nucleotide exchange factor activity|cytoplasm|cytosol|small GTPase mediated signal transduction|blood coagulation|membrane|leading edge membrane|lamellipodium membrane|dendritic cell migration|positive regulation of GTPase activity|memory T cell proliferation|negative regulation of T cell apoptotic process|positive regulation of establishment of T cell polar…
DOK5	297.536811104786	116.538516766194	478.535105443379	4.10623988293452	2.03781791088808	8.80022818592069e-50	2.71343496368015e-48	Up	1.58698	2.18532	1.93997	6.57552	6.37624	6.84174	GeneID:101796412	docking protein 5	GO:0005829,GO:0007169,GO:0007411,GO:0043410,GO:0051386	cytosol|transmembrane receptor protein tyrosine kinase signaling pathway|axon guidance|positive regulation of MAPK cascade|regulation of neurotrophin TRK receptor signaling pathway
DPF3	118.95134259404	66.602803161732	171.299882026348	2.57196204805943	1.36286935437643	7.32351148284538e-12	6.3952475575741e-11	Up	0.318666	0.283156	0.324958	0.674246	0.794589	0.677699	GeneID:101802489	double PHD fingers 3	GO:0000123,GO:0000790,GO:0003676,GO:0004402,GO:0005634,GO:0007399,GO:0008270,GO:0042393,GO:0045892,GO:0045944,GO:0071565	histone acetyltransferase complex|nuclear chromatin|nucleic acid binding|histone acetyltransferase activity|nucleus|nervous system development|zinc ion binding|histone binding|negative regulation of transcription, DNA-templated|positive regulation of transcription by RNA polymerase II|nBAF complex
DPP4	193.165884815955	116.875944590641	269.455825041269	2.30548575230805	1.20507075005345	3.04510960969924e-14	3.08370658724515e-13	Up	0.765372	0.889911	0.767019	1.72084	1.73274	1.85331	GeneID:101798883	dipeptidyl peptidase 4	GO:0002020,GO:0004252,GO:0005102,GO:0005576,GO:0007155,GO:0008239,GO:0008284,GO:0009986,GO:0010716,GO:0016021,GO:0016324,GO:0030027,GO:0030054,GO:0030139,GO:0031258,GO:0031295,GO:0042803,GO:0043542,GO:0045121,GO:0071438	protease binding|serine-type endopeptidase activity|signaling receptor binding|extracellular region|cell adhesion|dipeptidyl-peptidase activity|positive regulation of cell proliferation|cell surface|negative regulation of extracellular matrix disassembly|integral component of membrane|apical plasma membrane|lamellipodium|cell junction|endocytic vesicle|lamellipodium membrane|T cell costimulation|…
DPT	878.601330888008	1236.15555759198	521.047104184037	0.421506096853241	-1.24637459578093	6.50922104268894e-42	1.68089009818437e-40	Down	28.0488	30.5762	31.6619	11.2879	12.8696	10.8853	GeneID:101802641	dermatopontin	GO:0005201,GO:0005615,GO:0007155,GO:0008285,GO:0030199,GO:0062023	extracellular matrix structural constituent|extracellular space|cell adhesion|negative regulation of cell proliferation|collagen fibril organization|collagen-containing extracellular matrix
DRAM1	2224.02587972347	182.196258041172	4265.85550140576	23.4135187367118	4.54926986327676	0	0	Up	4.48881	5.43122	6.37656	109.912	110.193	104.234	GeneID:101793314	DNA damage regulated autophagy modulator 1	GO:0005737,GO:0005764,GO:0005765,GO:0006914,GO:0006915,GO:0010506,GO:0016021	cytoplasm|lysosome|lysosomal membrane|autophagy|apoptotic process|regulation of autophagy|integral component of membrane
DRAM2	156.368312142659	71.7065842203743	241.030040064944	3.36133763287611	1.74903546285166	3.16758160022275e-14	3.2054861806033e-13	Up	4.98778	2.9743	1.89759	9.55833	12.4803	10.3934	GeneID:101802446	DNA damage regulated autophagy modulator 2	GO:0001917,GO:0005737,GO:0005764,GO:0005765,GO:0005794,GO:0006914,GO:0006915,GO:0007601,GO:0010506,GO:0016021,GO:0016324,GO:0043231,GO:0045494	photoreceptor inner segment|cytoplasm|lysosome|lysosomal membrane|Golgi apparatus|autophagy|apoptotic process|visual perception|regulation of autophagy|integral component of membrane|apical plasma membrane|intracellular membrane-bounded organelle|photoreceptor cell maintenance
DRC1	408.320064778738	77.4546144816438	739.185515075833	9.54346645481031	3.25451338874607	3.63010543882068e-133	3.12469968754677e-131	Up	0.828157	0.704805	0.696592	6.43187	6.41191	6.94036	GeneID:101789971	dynein regulatory complex subunit 1	GO:0005930,GO:0031514,GO:0060285,GO:0070286	axoneme|motile cilium|cilium-dependent cell motility|axonemal dynein complex assembly
DRD1	21.616801653728	32.1792971997822	11.0543061076738	0.343522297551876	-1.54152434948741	0.001002049240459	0.00356297862460723	Down	0.332924	0.348565	0.439146	0.138758	0.160452	0.0689173	GeneID:101797733	dopamine receptor D1	GO:0004952,GO:0005622,GO:0005887,GO:0007189,GO:0042311	dopamine neurotransmitter receptor activity|intracellular|integral component of plasma membrane|adenylate cyclase-activating G protein-coupled receptor signaling pathway|vasodilation	path:apla04020,path:apla04080,path:apla04540	Calcium signaling pathway|Neuroactive ligand-receptor interaction|Gap junction
DSEL	866.786075755779	371.293023021451	1362.27912849011	3.66901353923746	1.87539222836806	4.39512456903417e-94	2.62635935507451e-92	Up	2.1586	2.01837	2.5167	7.58096	7.71752	6.97879	GeneID:101799874	dermatan sulfate epimerase like	GO:0000139,GO:0008146,GO:0016021,GO:0030204,GO:0030208,GO:0047757	Golgi membrane|sulfotransferase activity|integral component of membrane|chondroitin sulfate metabolic process|dermatan sulfate biosynthetic process|chondroitin-glucuronate 5-epimerase activity
DSP	198.014741840696	284.742624447962	111.286859233431	0.390833158362526	-1.35537522385574	1.11927460248066e-17	1.34657487741038e-16	Down	0.947135	1.07259	1.13225	0.396273	0.325017	0.403097	GeneID:101804915	desmoplakin
DTX3L	3214.73896259006	186.934906234258	6242.54301894587	33.3942073457539	5.06152596530136	1.05466641131124e-286	1.93057354100909e-284	Up	1.90957	2.39132	2.46695	64.1406	67.1942	71.2847	GeneID:110352909	deltex E3 ubiquitin ligase 3L	GO:0000209,GO:0002230,GO:0004842,GO:0004857,GO:0005634,GO:0005654,GO:0005737,GO:0005764,GO:0005765,GO:0005829,GO:0006302,GO:0006511,GO:0006974,GO:0007219,GO:0008047,GO:0008333,GO:0010390,GO:0015031,GO:0019899,GO:0031901,GO:0032092,GO:0032991,GO:0033522,GO:0033523,GO:0035563,GO:0042393,GO:0044389,GO:0045087,GO:0045893,GO:0046872,GO:0051444,GO:0051607,GO:0051865,GO:0070936,GO:0097677,GO:1900182,GO:…	protein polyubiquitination|positive regulation of defense response to virus by host|ubiquitin-protein transferase activity|enzyme inhibitor activity|nucleus|nucleoplasm|cytoplasm|lysosome|lysosomal membrane|cytosol|double-strand break repair|ubiquitin-dependent protein catabolic process|cellular response to DNA damage stimulus|Notch signaling pathway|enzyme activator activity|endosome to lysosome…	path:apla04330	Notch signaling pathway
DUOX2	4.79537997466907	1.28001410227958	8.31074584705855	6.49269866031781	2.698818252434	0.0164505062276524	0.0435219119206149	Up	0	0	0.0278666	0.07376	0.0551092	0.0697374	GeneID:101800626	dual oxidase 2
DUSP1	986.373205161213	372.473203260689	1600.27320706174	4.29634452372061	2.1031096876282	1.420015049991e-87	7.84915076450584e-86	Up	15.6132	14.3563	17.5653	62.1496	56.8058	69.1289	GeneID:101802393	dual specificity phosphatase 1			path:apla04010	MAPK signaling pathway
DUSP15	118.350930452433	71.0170420514509	165.684818853416	2.3330290035648	1.2222042426153	7.00109027315427e-10	5.30900715469763e-09	Up	1.16777	1.5681	1.17643	2.72147	2.82594	3.24779	GeneID:101792804	dual specificity phosphatase 15	GO:0000122,GO:0004725,GO:0005829,GO:0005886,GO:0007179,GO:0008138,GO:0042127,GO:0046330,GO:0070374	negative regulation of transcription by RNA polymerase II|protein tyrosine phosphatase activity|cytosol|plasma membrane|transforming growth factor beta receptor signaling pathway|protein tyrosine/serine/threonine phosphatase activity|regulation of cell proliferation|positive regulation of JNK cascade|positive regulation of ERK1 and ERK2 cascade
DUSP16	1797.72459634448	1011.01998250071	2584.42921018826	2.55625927768094	1.35403417417761	7.89693046942224e-77	3.79393725974468e-75	Up	10.0032	10.7825	9.53878	24.6444	23.8117	22.6316	GeneID:101790899	dual specificity phosphatase 16	GO:0000188,GO:0004721,GO:0004725,GO:0005634,GO:0005654,GO:0005737,GO:0005829,GO:0006470,GO:0008138,GO:0016311,GO:0016791,GO:0017017,GO:0031410,GO:0045204,GO:0045209	inactivation of MAPK activity|phosphoprotein phosphatase activity|protein tyrosine phosphatase activity|nucleus|nucleoplasm|cytoplasm|cytosol|protein dephosphorylation|protein tyrosine/serine/threonine phosphatase activity|dephosphorylation|phosphatase activity|MAP kinase tyrosine/serine/threonine phosphatase activity|cytoplasmic vesicle|MAPK export from nucleus|MAPK phosphatase export from nucle…	path:apla04010	MAPK signaling pathway
DUSP5	227.03266277244	78.239116984558	375.826208560321	4.80355892353051	2.26410368475514	2.4898397879077e-47	7.42382952019242e-46	Up	3.30318	4.41746	3.97146	18.0975	18.9529	18.5156	GeneID:101791342	dual specificity phosphatase 5	GO:0000165,GO:0000187,GO:0000188,GO:0004725,GO:0005634,GO:0005654,GO:0005737,GO:0006470,GO:0008138,GO:0016311,GO:0016791,GO:0017017,GO:0035335,GO:0035970	MAPK cascade|activation of MAPK activity|inactivation of MAPK activity|protein tyrosine phosphatase activity|nucleus|nucleoplasm|cytoplasm|protein dephosphorylation|protein tyrosine/serine/threonine phosphatase activity|dephosphorylation|phosphatase activity|MAP kinase tyrosine/serine/threonine phosphatase activity|peptidyl-tyrosine dephosphorylation|peptidyl-threonine dephosphorylation	path:apla04010	MAPK signaling pathway
DUSP8	894.016344861735	428.424756923858	1359.60793279961	3.17350459054179	1.66607692951122	3.72107715362232e-62	1.43113023187586e-60	Up	3.75054	3.49807	3.20517	10.5532	10.2012	10.1656	GeneID:101798567	dual specificity phosphatase 8	GO:0000188,GO:0004725,GO:0005634,GO:0005737,GO:0005829,GO:0006470,GO:0008138,GO:0016311,GO:0016791,GO:0017017	inactivation of MAPK activity|protein tyrosine phosphatase activity|nucleus|cytoplasm|cytosol|protein dephosphorylation|protein tyrosine/serine/threonine phosphatase activity|dephosphorylation|phosphatase activity|MAP kinase tyrosine/serine/threonine phosphatase activity	path:apla04010	MAPK signaling pathway
EDN1	78.3446296948452	39.800306698609	116.888952691081	2.93688572744508	1.55428713231051	2.14513922981892e-10	1.69235452277203e-09	Up	0.802854	0.968022	0.869943	1.89663	2.63193	2.46734	GeneID:101803012	endothelin 1	GO:0000122,GO:0001501,GO:0001516,GO:0001569,GO:0001666,GO:0001701,GO:0001821,GO:0003100,GO:0005102,GO:0005125,GO:0005179,GO:0005615,GO:0005737,GO:0006885,GO:0007166,GO:0007186,GO:0007193,GO:0007204,GO:0007205,GO:0007267,GO:0007507,GO:0007585,GO:0007589,GO:0008217,GO:0008284,GO:0009953,GO:0010193,GO:0010259,GO:0010460,GO:0010613,GO:0010629,GO:0010827,GO:0010870,GO:0014032,GO:0014065,GO:0014823,GO:…	negative regulation of transcription by RNA polymerase II|skeletal system development|prostaglandin biosynthetic process|branching involved in blood vessel morphogenesis|response to hypoxia|in utero embryonic development|histamine secretion|regulation of systemic arterial blood pressure by endothelin|signaling receptor binding|cytokine activity|hormone activity|extracellular space|cytoplasm|regul…	path:apla04080,path:apla04270,path:apla04916,path:apla04933	Neuroactive ligand-receptor interaction|Vascular smooth muscle contraction|Melanogenesis|AGE-RAGE signaling pathway in diabetic complications
EDNRB	276.495898164743	133.159576119194	419.832220210291	3.15285038031729	1.6566567080181	6.09183554195064e-33	1.23901594616242e-31	Up	1.58586	1.50168	1.28808	4.40676	4.13519	4.16075	GeneID:101790262	endothelin receptor type B	GO:0004962,GO:0005886,GO:0008217,GO:0016021,GO:0042310,GO:0048484	endothelin receptor activity|plasma membrane|regulation of blood pressure|integral component of membrane|vasoconstriction|enteric nervous system development	path:apla04020,path:apla04080,path:apla04916	Calcium signaling pathway|Neuroactive ligand-receptor interaction|Melanogenesis
EFCAB3	25.2295971219941	0.960112627518913	49.4990816164694	51.5554948427072	5.68805429473786	5.53373719976157e-19	7.22885037450335e-18	Up	0.00963355	0	0.0179964	0.300481	0.407838	0.347242	GeneID:101804416	EF-hand calcium binding domain 3	GO:0005509	calcium ion binding
EFNB2	571.268411494862	365.409298587793	777.12752440193	2.12673166064825	1.0886380134236	7.26983370919194e-27	1.25752470417015e-25	Up	3.97479	4.30709	4.57124	8.08977	8.89322	8.13016	GeneID:101795141	ephrin B2	GO:0001618,GO:0001945,GO:0002042,GO:0004713,GO:0005886,GO:0005887,GO:0005925,GO:0007155,GO:0007267,GO:0007411,GO:0008284,GO:0009653,GO:0009887,GO:0010839,GO:0010977,GO:0031295,GO:0046875,GO:0048013,GO:0048514,GO:0048845,GO:0050920,GO:0072178,GO:0098685,GO:0098978,GO:0099054,GO:0099056,GO:0099061,GO:0099072,GO:0099149,GO:1901216,GO:1903849,GO:2000727	virus receptor activity|lymph vessel development|cell migration involved in sprouting angiogenesis|protein tyrosine kinase activity|plasma membrane|integral component of plasma membrane|focal adhesion|cell adhesion|cell-cell signaling|axon guidance|positive regulation of cell proliferation|anatomical structure morphogenesis|animal organ morphogenesis|negative regulation of keratinocyte proliferat…
EFR3B	682.852929898827	355.333869688557	1010.3719901091	2.84344408540246	1.50763943484906	1.40404198906806e-54	4.68911113254348e-53	Up	2.42786	2.66591	2.24502	6.283	6.52172	6.81319	GeneID:101803250	EFR3 homolog B	GO:0005829,GO:0005886,GO:0046854,GO:0072659	cytosol|plasma membrane|phosphatidylinositol phosphorylation|protein localization to plasma membrane
EGFL7	24.522518444248	7.64789813346225	41.3971387550338	5.41287789568048	2.43639584393965	0.000129039112013538	0.000539004794577635	Up	0.182014	0.26698	0.275476	0.682938	1.73744	0.74073	GeneID:101793109	EGF like domain multiple 7	GO:0001525,GO:0001568,GO:0001570,GO:0001938,GO:0005102,GO:0005509,GO:0005576,GO:0005615,GO:0007155,GO:0009986,GO:0045746,GO:0048856,GO:0062023	angiogenesis|blood vessel development|vasculogenesis|positive regulation of endothelial cell proliferation|signaling receptor binding|calcium ion binding|extracellular region|extracellular space|cell adhesion|cell surface|negative regulation of Notch signaling pathway|anatomical structure development|collagen-containing extracellular matrix
EGLN3	4360.78141625065	2354.71608320689	6366.8467492944	2.70387024350867	1.43502591954234	5.20020182296971e-116	3.93717898230183e-114	Up	26.1005	29.9279	27.876	68.6344	67.9631	69.5561	GeneID:101803442	egl-9 family hypoxia inducible factor 3	GO:0005506,GO:0005634,GO:0005737,GO:0005829,GO:0006915,GO:0006919,GO:0006974,GO:0016706,GO:0018126,GO:0018401,GO:0031418,GO:0031543,GO:0031545,GO:0042127,GO:0043523,GO:1990830	iron ion binding|nucleus|cytoplasm|cytosol|apoptotic process|activation of cysteine-type endopeptidase activity involved in apoptotic process|cellular response to DNA damage stimulus|oxidoreductase activity, acting on paired donors, with incorporation or reduction of molecular oxygen, 2-oxoglutarate as one donor, and incorporation of one atom each of oxygen into both donors|protein hydroxylation|…
EHF	6.18481692821465	0.95074154607017	11.4188923103591	12.0105115397117	3.58622569306572	0.000726134730404853	0.0026556991240224	Up	0	0.0253349	0.0123481	0.076081	0.142012	0.124158	GeneID:101796666	ETS homologous factor	GO:0000978,GO:0000981,GO:0001077,GO:0005634,GO:0005654,GO:0005794,GO:0006357,GO:0006366,GO:0030154,GO:0030855,GO:0050673	RNA polymerase II proximal promoter sequence-specific DNA binding|DNA-binding transcription factor activity, RNA polymerase II-specific|proximal promoter DNA-binding transcription activator activity, RNA polymerase II-specific|nucleus|nucleoplasm|Golgi apparatus|regulation of transcription by RNA polymerase II|transcription by RNA polymerase II|cell differentiation|epithelial cell differentiation…
EHHADH	35.8786868726659	50.266219566882	21.4911541784498	0.427546657847515	-1.22584622606501	0.000561198421836125	0.00210028218896796	Down	0.935189	1.18873	0.646237	0.301315	0.31815	0.437704	GeneID:101795970	enoyl-CoA hydratase and 3-hydroxyacyl CoA dehydrogenase	GO:0003857,GO:0004165,GO:0004300,GO:0005777,GO:0006475,GO:0006635	3-hydroxyacyl-CoA dehydrogenase activity|dodecenoyl-CoA delta-isomerase activity|enoyl-CoA hydratase activity|peroxisome|internal protein amino acid acetylation|fatty acid beta-oxidation	path:apla00071,path:apla00280,path:apla00310,path:apla00380,path:apla00410,path:apla00640,path:apla00650,path:apla03320,path:apla04146	Fatty acid degradation|Valine, leucine and isoleucine degradation|Lysine degradation|Tryptophan metabolism|beta-Alanine metabolism|Propanoate metabolism|Butanoate metabolism|PPAR signaling pathway|Peroxisome
ELAC1	283.110520757937	186.607275287496	379.613766228379	2.03429242318408	1.02452707700971	1.5885550668572e-14	1.63154082541349e-13	Up	3.31815	3.73165	3.25434	6.02509	7.05841	6.42427	GeneID:101791787	elaC ribonuclease Z 1	GO:0005634,GO:0005829,GO:0042781,GO:0046872	nucleus|cytosol|3'-tRNA processing endoribonuclease activity|metal ion binding	path:apla03013	RNA transport
ELAVL2	416.646090805147	131.139091204878	702.153090405415	5.35426228711958	2.42068781343859	2.52986669797186e-86	1.38054348374985e-84	Up	1.52498	2.6388	2.40984	11.003	9.94586	10.7117	GeneID:101802675	ELAV like RNA binding protein 2	GO:0003723,GO:0005938,GO:0007275	RNA binding|cell cortex|multicellular organism development
ELAVL4	1429.77934024017	879.448337483598	1980.11034299674	2.25153685395837	1.17091009242008	2.1871613498512e-22	3.2573161977547e-21	Up	7.90205	7.87482	9.40728	18.9485	16.3896	18.4176	GeneID:101792469	ELAV like RNA binding protein 4	GO:0003729,GO:0003730,GO:0005634,GO:0005635,GO:0005737,GO:0005829,GO:0005856,GO:0007612,GO:0007626,GO:0016020,GO:0017091,GO:0030182,GO:0030425,GO:0030426,GO:0042788,GO:0043025,GO:0043488,GO:0045182,GO:0048813,GO:0098978,GO:0099547,GO:1900006	mRNA binding|mRNA 3'-UTR binding|nucleus|nuclear envelope|cytoplasm|cytosol|cytoskeleton|learning|locomotory behavior|membrane|AU-rich element binding|neuron differentiation|dendrite|growth cone|polysomal ribosome|neuronal cell body|regulation of mRNA stability|translation regulator activity|dendrite morphogenesis|glutamatergic synapse|regulation of translation at synapse, modulating synaptic tra…
ELF3	41.8534162492725	27.6485233003094	56.0583091982356	2.02753357166125	1.01972580261429	0.00180827263205626	0.00607843573504547	Up	0.453797	0.683675	0.399798	1.10778	1.10374	0.82869	GeneID:101798795	E74 like ETS transcription factor 3	GO:0000978,GO:0000981,GO:0001077,GO:0001824,GO:0003713,GO:0005634,GO:0005654,GO:0005794,GO:0005829,GO:0006357,GO:0006366,GO:0006954,GO:0030154,GO:0030198,GO:0030855,GO:0045892,GO:0060056	RNA polymerase II proximal promoter sequence-specific DNA binding|DNA-binding transcription factor activity, RNA polymerase II-specific|proximal promoter DNA-binding transcription activator activity, RNA polymerase II-specific|blastocyst development|transcription coactivator activity|nucleus|nucleoplasm|Golgi apparatus|cytosol|regulation of transcription by RNA polymerase II|transcription by RNA …
ELFN1	36.5741403729171	50.643163936809	22.5051168090252	0.444386074241064	-1.1701144872921	0.000890766519559019	0.0032003415253026	Down	0.515262	0.423014	0.334157	0.160995	0.179054	0.197097	GeneID:101795340	extracellular leucine rich repeat and fibronectin type III domain containing 1	GO:0004864,GO:0005615,GO:0010923,GO:0016021,GO:0030425,GO:0031012,GO:0050808,GO:0060076	protein phosphatase inhibitor activity|extracellular space|negative regulation of phosphatase activity|integral component of membrane|dendrite|extracellular matrix|synapse organization|excitatory synapse
ELFN2	35.1657693223343	47.775853371833	22.5556852728356	0.472114754231343	-1.08279052504908	0.0024289246693721	0.00795395825266984	Down	0.161252	0.170598	0.161485	0.0910594	0.0554376	0.0814008	GeneID:101790409	extracellular leucine rich repeat and fibronectin type III domain containing 2	GO:0004864,GO:0005615,GO:0010923,GO:0016021,GO:0031012	protein phosphatase inhibitor activity|extracellular space|negative regulation of phosphatase activity|integral component of membrane|extracellular matrix
ELMOD1	677.543265334773	410.488639565705	944.597891103841	2.30115477033231	1.20235801914734	4.9832775632502e-36	1.10188343795353e-34	Up	6.75601	7.81013	7.26605	15.1633	16.8013	14.9113	GeneID:101803929	ELMO domain containing 1	GO:0005096,GO:0005654,GO:0005829	GTPase activator activity|nucleoplasm|cytosol
ELN	186.623538741413	270.720728031263	102.526349451563	0.378716288912029	-1.40081062078089	8.61972143102021e-18	1.05012461342867e-16	Down	8.34067	8.27254	10.6425	2.80125	3.37089	4.90802	GeneID:113840077	elastin	GO:0005201,GO:0062023,GO:0071953	extracellular matrix structural constituent|collagen-containing extracellular matrix|elastic fiber
ELP6	336.452101715097	481.021956612368	191.882246817826	0.398905380887748	-1.32588151062571	7.79588360053222e-26	1.30481797161223e-24	Down	26.8679	24.9744	21.2077	9.57974	8.44612	9.51131	GeneID:101798398	elongator acetyltransferase complex subunit 6	GO:0002098,GO:0030335,GO:0033588	tRNA wobble uridine modification|positive regulation of cell migration|Elongator holoenzyme complex
EMILIN3	104.851369946267	140.755312203333	68.9474276892011	0.489838902773351	-1.02962073827941	8.52931210037189e-07	4.81618048744545e-06	Down	2.64818	2.69729	2.55102	1.3169	1.08808	1.05321	GeneID:101798326	elastin microfibril interfacer 3	GO:0005201,GO:0005737,GO:0010811,GO:0031012	extracellular matrix structural constituent|cytoplasm|positive regulation of cell-substrate adhesion|extracellular matrix
EML4	3405.35793531377	4751.82560461112	2058.89026601641	0.433284054873245	-1.20661494938898	4.46191257567496e-78	2.1725157493884e-76	Down	38.7198	37.4572	39.3743	14.8512	15.1891	15.4716	GeneID:101796290	EMAP like 4	GO:0000226,GO:0005737,GO:0005874,GO:0007026,GO:0008017,GO:0015630	microtubule cytoskeleton organization|cytoplasm|microtubule|negative regulation of microtubule depolymerization|microtubule binding|microtubule cytoskeleton
EML6	796.59236528185	315.865207076786	1277.31952348691	4.04387534577811	2.01573852622225	4.0673242877547e-101	2.63755948543591e-99	Up	1.36072	1.20276	1.46446	4.79001	4.92974	4.48818	GeneID:101796882	EMAP like 6	GO:0005737,GO:0005874,GO:0008017,GO:0015630	cytoplasm|microtubule|microtubule binding|microtubule cytoskeleton
ENPP2	442.055899062389	285.371866892324	598.739931232455	2.09810426568212	1.06908637469536	9.55671434443774e-22	1.3945473878397e-20	Up	3.12385	3.38323	2.82362	5.92919	6.44247	5.60659	GeneID:101799123	ectonucleotide pyrophosphatase/phosphodiesterase 2			path:apla00565	Ether lipid metabolism
ENPP6	24.3921997855482	36.6685223340911	12.1158772370053	0.330416293479627	-1.59764326423572	0.000293585941745782	0.00115149072513853	Down	0.511664	0.312105	0.415415	0.0805833	0.125539	0.185771	GeneID:101790184	ectonucleotide pyrophosphatase/phosphodiesterase 6	GO:0005576,GO:0005886,GO:0006629,GO:0008081,GO:0008889,GO:0019695,GO:0031225,GO:0046475,GO:0047390,GO:0070062	extracellular region|plasma membrane|lipid metabolic process|phosphoric diester hydrolase activity|glycerophosphodiester phosphodiesterase activity|choline metabolic process|anchored component of membrane|glycerophospholipid catabolic process|glycerophosphocholine cholinephosphodiesterase activity|extracellular exosome	path:apla00565	Ether lipid metabolism
ENTPD1	144.913217253349	233.487371399241	56.3390631074571	0.241293834308164	-2.0511370435139	4.62840951808661e-27	8.09328053700732e-26	Down	1.02703	1.10472	1.29704	0.228605	0.312487	0.222747	GeneID:101801191	ectonucleoside triphosphate diphosphohydrolase 1	GO:0005524,GO:0005886,GO:0005887,GO:0007155,GO:0007596,GO:0016020,GO:0017110,GO:0017111,GO:0034656,GO:0070062,GO:0102485,GO:0102486,GO:0102487,GO:0102488,GO:0102489,GO:0102490,GO:0102491	ATP binding|plasma membrane|integral component of plasma membrane|cell adhesion|blood coagulation|membrane|nucleoside-diphosphatase activity|nucleoside-triphosphatase activity|nucleobase-containing small molecule catabolic process|extracellular exosome|dATP phosphohydrolase activity|dCTP phosphohydrolase activity|dUTP phosphohydrolase activity|dTTP phosphohydrolase activity|GTP phosphohydrolase a…	path:apla00230,path:apla00240	Purine metabolism|Pyrimidine metabolism
EOMES	12.5420444419928	1.59665874764505	23.4874301363406	14.7103632325836	3.87876096536706	1.9167738232573e-07	1.17401381864141e-06	Up	0.0792329	0.0191496	0	0.381944	0.572649	0.323063	GeneID:101804302	eomesodermin	GO:0000122,GO:0000790,GO:0000977,GO:0000981,GO:0001102,GO:0001706,GO:0001707,GO:0001714,GO:0001829,GO:0002250,GO:0002302,GO:0003677,GO:0003682,GO:0007420,GO:0010002,GO:0019827,GO:0021772,GO:0021796,GO:0021895,GO:0032609,GO:0035914,GO:0043433,GO:0043565,GO:0045597,GO:0045664,GO:0045893,GO:0045944,GO:0060706,GO:0060809	negative regulation of transcription by RNA polymerase II|nuclear chromatin|RNA polymerase II regulatory region sequence-specific DNA binding|DNA-binding transcription factor activity, RNA polymerase II-specific|RNA polymerase II activating transcription factor binding|endoderm formation|mesoderm formation|endodermal cell fate specification|trophectodermal cell differentiation|adaptive immune res…
EPAS1	3404.0835592252	2178.08728241037	4630.07983604002	2.12575495639282	1.08797530167991	9.91143081748325e-42	2.54581174159192e-40	Up	19.9852	17.7402	17.1824	36.5726	35.2361	37.6636	GeneID:101796345	endothelial PAS domain protein 1	GO:0000981,GO:0001077,GO:0001525,GO:0001666,GO:0001892,GO:0001974,GO:0002027,GO:0003677,GO:0005634,GO:0005654,GO:0005667,GO:0005829,GO:0006357,GO:0006366,GO:0007005,GO:0007165,GO:0007601,GO:0008134,GO:0016607,GO:0030218,GO:0030324,GO:0035035,GO:0042415,GO:0043129,GO:0043565,GO:0043619,GO:0043687,GO:0045944,GO:0046982,GO:0048469,GO:0048625,GO:0055072,GO:0061418,GO:0071456,GO:0120162	DNA-binding transcription factor activity, RNA polymerase II-specific|proximal promoter DNA-binding transcription activator activity, RNA polymerase II-specific|angiogenesis|response to hypoxia|embryonic placenta development|blood vessel remodeling|regulation of heart rate|DNA binding|nucleus|nucleoplasm|transcription factor complex|cytosol|regulation of transcription by RNA polymerase II|transcr…
EPB41L4A	497.328069142183	294.640463781908	700.015674502458	2.37583007275133	1.24843165349312	3.1683474926741e-31	6.20832968720327e-30	Up	2.57033	2.75371	2.52669	5.77891	5.96469	5.52652	GeneID:101795797	erythrocyte membrane protein band 4.1 like 4A	GO:0005737,GO:0005856,GO:0008092,GO:0031032	cytoplasm|cytoskeleton|cytoskeletal protein binding|actomyosin structure organization
EPDR1	175.079244795214	243.39539822111	106.763091369318	0.438640550107404	-1.18888890682776	8.16093037398924e-13	7.53128360805733e-12	Down	4.36431	4.35837	4.00706	2.11126	1.45986	1.50804	GeneID:101798876	ependymin related 1	GO:0005509,GO:0005576,GO:0005764,GO:0007160	calcium ion binding|extracellular region|lysosome|cell-matrix adhesion
EPHA2	560.09568606135	357.302130978049	762.889241144651	2.13513767481985	1.09432909859334	7.30920538292505e-25	1.19975504020975e-23	Up	2.99364	3.47362	3.2108	6.76086	7.24925	7.75176	GeneID:101798429	EPH receptor A2			path:apla04010	MAPK signaling pathway
EPHA7	1092.01615482194	545.162819744841	1638.86948989904	3.00620187316901	1.587941892701	5.19872196730057e-47	1.54054750756421e-45	Up	2.27512	1.93011	2.67393	6.29803	5.96322	6.25476	GeneID:101799418	EPH receptor A7	GO:0004713,GO:0004714,GO:0004888,GO:0005004,GO:0005005,GO:0005524,GO:0005737,GO:0005887,GO:0006915,GO:0007420,GO:0008046,GO:0009968,GO:0016310,GO:0022407,GO:0030154,GO:0031290,GO:0031952,GO:0043005,GO:0043066,GO:0043235,GO:0043281,GO:0043525,GO:0045499,GO:0048013,GO:0048671,GO:0048755,GO:0050730,GO:0051964,GO:0070372,GO:0070374,GO:0072178,GO:0098978,GO:0099175	protein tyrosine kinase activity|transmembrane receptor protein tyrosine kinase activity|transmembrane signaling receptor activity|GPI-linked ephrin receptor activity|transmembrane-ephrin receptor activity|ATP binding|cytoplasm|integral component of plasma membrane|apoptotic process|brain development|axon guidance receptor activity|negative regulation of signal transduction|phosphorylation|regula…
EPSTI1	7783.45386239855	41.7360172871491	15525.17170751	371.984983634035	8.53910057327477	0	0	Up	0.781634	0.776669	0.948766	294.035	300.935	315.945	GeneID:101802974	epithelial stromal interaction 1
ERAP1	1023.95130401457	410.619053485513	1637.28355454362	3.98735407099512	1.99543172015547	3.22997723071224e-94	1.93812036237883e-92	Up	9.8436	10.0668	9.53183	36.2285	34.9801	35.2835	GeneID:101796678	endoplasmic reticulum aminopeptidase 1	GO:0001525,GO:0002250,GO:0002474,GO:0004175,GO:0004177,GO:0005138,GO:0005151,GO:0005576,GO:0005615,GO:0005737,GO:0005783,GO:0005788,GO:0005789,GO:0005829,GO:0006508,GO:0006509,GO:0008217,GO:0008235,GO:0008270,GO:0009617,GO:0016020,GO:0016021,GO:0019885,GO:0042277,GO:0043171,GO:0045088,GO:0045444,GO:0045766,GO:0070006,GO:0070062	angiogenesis|adaptive immune response|antigen processing and presentation of peptide antigen via MHC class I|endopeptidase activity|aminopeptidase activity|interleukin-6 receptor binding|interleukin-1, type II receptor binding|extracellular region|extracellular space|cytoplasm|endoplasmic reticulum|endoplasmic reticulum lumen|endoplasmic reticulum membrane|cytosol|proteolysis|membrane protein ect…
ERBB3	21.5307291217698	30.6107604929834	12.4506977505562	0.406742516358263	-1.2978122928424	0.00522116940620139	0.015832109621111	Down	4.10145	2.50681	2.77837	1.37951	1.2931	0.682321	GeneID:101791759	erb-b2 receptor tyrosine kinase 3	GO:0004714,GO:0005524,GO:0007169,GO:0016021,GO:0038132	transmembrane receptor protein tyrosine kinase activity|ATP binding|transmembrane receptor protein tyrosine kinase signaling pathway|integral component of membrane|neuregulin binding
ERC2	195.449661675393	50.9744687127029	339.924854638084	6.66853158497706	2.73736911398868	5.38712268873339e-56	1.85483764766127e-54	Up	0.161999	0.223326	0.187962	1.42544	1.23331	1.28203	GeneID:101790595	ELKS/RAB6-interacting/CAST family member 2	GO:0005856,GO:0016082,GO:0030054,GO:0030426,GO:0042734,GO:0048786,GO:0098831,GO:0098882,GO:0098978,GO:0098982	cytoskeleton|synaptic vesicle priming|cell junction|growth cone|presynaptic membrane|presynaptic active zone|presynaptic active zone cytoplasmic component|structural constituent of presynaptic active zone|glutamatergic synapse|GABA-ergic synapse
ERICH3	121.311857841892	43.7234729252757	198.900242758508	4.54904950250482	2.18556513404254	3.22016360359858e-14	3.25414296796919e-13	Up	0.324272	0.171858	0.327001	0.991221	0.988223	1.32261	GeneID:101796500	glutamate rich 3
ERMP1	338.190054726523	219.101584319696	457.27852513335	2.08706170041256	1.06147325194165	6.0030340842123e-16	6.69829289288535e-15	Up	2.22195	2.43263	2.24011	4.45567	5.23815	5.38253	GeneID:101798543	endoplasmic reticulum metallopeptidase 1	GO:0005789,GO:0008237,GO:0016020,GO:0016021,GO:0046872	endoplasmic reticulum membrane|metallopeptidase activity|membrane|integral component of membrane|metal ion binding
ERRFI1	1645.6892649263	1013.15327581665	2278.22525403596	2.24864816451352	1.16905794701182	3.35529986176844e-56	1.1635729328785e-54	Up	13.225	13.7908	13.4823	29.4079	29.0242	26.8799	GeneID:101794956	ERBB receptor feedback inhibitor 1
ETNPPL	119.433009694329	160.237142073019	78.6288773156384	0.4907031933945	-1.02707743469089	1.81998389137514e-07	1.11614872999049e-06	Down	2.12349	2.45938	2.33406	1.06958	0.962571	0.930217	GeneID:101793344	ethanolamine-phosphate phospho-lyase	GO:0005739,GO:0008483,GO:0030170,GO:0050459	mitochondrion|transaminase activity|pyridoxal phosphate binding|ethanolamine-phosphate phospho-lyase activity	path:apla00564	Glycerophospholipid metabolism
ETS2	1924.93918939636	1119.37949964338	2730.49887914935	2.43929684259829	1.28646533307708	5.25171694709703e-72	2.35854281900528e-70	Up	19.07	19.7623	19.4931	45.1533	43.6465	40.2419	GeneID:101794344	ETS proto-oncogene 2, transcription factor	GO:0000978,GO:0000981,GO:0001078,GO:0001569,GO:0001712,GO:0005634,GO:0005654,GO:0005829,GO:0005886,GO:0006357,GO:0007498,GO:0019904,GO:0030154,GO:0045893,GO:0060982,GO:0090009	RNA polymerase II proximal promoter sequence-specific DNA binding|DNA-binding transcription factor activity, RNA polymerase II-specific|proximal promoter DNA-binding transcription repressor activity, RNA polymerase II-specific|branching involved in blood vessel morphogenesis|ectodermal cell fate commitment|nucleus|nucleoplasm|cytosol|plasma membrane|regulation of transcription by RNA polymerase I…
EVA1C	357.415510659279	214.428533696752	500.402487621807	2.33365624898356	1.22259206558237	1.19532812535904e-23	1.87276706617737e-22	Up	2.83186	2.86458	3.25921	7.05579	7.68917	6.76222	GeneID:101791338	eva-1 homolog C	GO:0005886,GO:0008201,GO:0016021,GO:0030246	plasma membrane|heparin binding|integral component of membrane|carbohydrate binding
EVI2A	18.4750046228397	28.6562989450458	8.29371030063358	0.289420148656964	-1.7887627329499	0.000506052874543675	0.00190623355529463	Down	0.474216	0.720269	0.862404	0.116359	0.232093	0.202126	GeneID:101802627	ecotropic viral integration site 2A	GO:0004888,GO:0016021	transmembrane signaling receptor activity|integral component of membrane
EVI2B	57.266145342576	91.7772620069685	22.7550286781834	0.247937541179379	-2.01195136290287	1.05958077501242e-11	9.1917202084311e-11	Down	2.67647	2.23072	2.63586	0.366758	0.854306	0.505258	GeneID:101802306	ecotropic viral integration site 2B	GO:0005887,GO:0030854,GO:0043066,GO:0045660,GO:0061515,GO:0071157,GO:2000035	integral component of plasma membrane|positive regulation of granulocyte differentiation|negative regulation of apoptotic process|positive regulation of neutrophil differentiation|myeloid cell development|negative regulation of cell cycle arrest|regulation of stem cell division
EXOC3L4	4.10499586170374	0.6308400713095	7.57915165209799	12.0143789159829	3.5866901650787	0.00746605827345899	0.0217062060097488	Up	0	0.0181295	0	0.0181876	0.0992061	0.0636263	GeneID:101795721	exocyst complex component 3 like 4	GO:0000145,GO:0000149,GO:0006887,GO:0051601	exocyst|SNARE binding|exocytosis|exocyst localization
F13A1	42.6151767539112	67.9113387115947	17.3190147962277	0.255023905062128	-1.97129560820263	7.13829229089532e-09	4.97958730432403e-08	Down	0.668788	0.496033	0.611699	0.106234	0.13147	0.127227	GeneID:101800928	coagulation factor XIII A chain	GO:0003810,GO:0005576,GO:0005737,GO:0007596,GO:0018149,GO:0042060,GO:0046872,GO:0072378	protein-glutamine gamma-glutamyltransferase activity|extracellular region|cytoplasm|blood coagulation|peptide cross-linking|wound healing|metal ion binding|blood coagulation, fibrin clot formation
F8	122.133127731362	60.8437690060662	183.422486456658	3.01464701238957	1.59198908561181	1.16081268369737e-15	1.27848531751315e-14	Up	0.408967	0.328753	0.20827	0.916503	0.994789	0.827362	GeneID:101798066	coagulation factor VIII	GO:0005507,GO:0005615,GO:0006953,GO:0007597,GO:0016491,GO:0030168	copper ion binding|extracellular space|acute-phase response|blood coagulation, intrinsic pathway|oxidoreductase activity|platelet activation
FA2H	25.5668178884021	16.9067245348611	34.226911241943	2.02445548641715	1.01753392148745	0.0305581606091415	0.0744945314512466	Up	0.871588	0.446048	0.48683	1.38858	1.29768	0.730424	GeneID:101792989	fatty acid 2-hydroxylase	GO:0001949,GO:0005506,GO:0005789,GO:0006633,GO:0016021,GO:0020037,GO:0030258,GO:0031090,GO:0032286,GO:0032287,GO:0042127,GO:0042634,GO:0080132	sebaceous gland cell differentiation|iron ion binding|endoplasmic reticulum membrane|fatty acid biosynthetic process|integral component of membrane|heme binding|lipid modification|organelle membrane|central nervous system myelin maintenance|peripheral nervous system myelin maintenance|regulation of cell proliferation|regulation of hair cycle|fatty acid alpha-hydroxylase activity
FAAH2	125.157365584549	79.5492941438684	170.765437025229	2.14666187630016	1.1020949681875	1.4376736945494e-05	6.97891886434336e-05	Up	1.36508	1.8565	1.00217	2.84753	3.73616	2.82946	GeneID:101804270	fatty acid amide hydrolase 2	GO:0005811,GO:0016021,GO:0017064,GO:0019369,GO:0102077,GO:0103073	lipid droplet|integral component of membrane|fatty acid amide hydrolase activity|arachidonic acid metabolic process|oleamide hydrolase activity|anandamide amidohydrolase activity
FADD	887.33550377448	264.34105008871	1510.32995746025	5.71356570216165	2.51439137874016	9.69265306301727e-76	4.61070578764121e-74	Up	6.11076	6.56899	5.96516	31.2187	30.4101	33.448	GeneID:101801863	Fas associated via death domain	GO:0001916,GO:0002020,GO:0002821,GO:0005123,GO:0005164,GO:0005634,GO:0005737,GO:0005829,GO:0005886,GO:0006915,GO:0030217,GO:0031264,GO:0031265,GO:0032729,GO:0032757,GO:0032760,GO:0032813,GO:0032991,GO:0033077,GO:0033612,GO:0035877,GO:0036462,GO:0042104,GO:0042802,GO:0043005,GO:0043029,GO:0043065,GO:0043123,GO:0043278,GO:0044297,GO:0044877,GO:0045087,GO:0045121,GO:0045651,GO:0045862,GO:0045944,GO:…	positive regulation of T cell mediated cytotoxicity|protease binding|positive regulation of adaptive immune response|death receptor binding|tumor necrosis factor receptor binding|nucleus|cytoplasm|cytosol|plasma membrane|apoptotic process|T cell differentiation|death-inducing signaling complex|CD95 death-inducing signaling complex|positive regulation of interferon-gamma production|positive regula…	path:apla04210,path:apla04217,path:apla04620,path:apla04621,path:apla04622,path:apla05168	Apoptosis|Necroptosis|Toll-like receptor signaling pathway|NOD-like receptor signaling pathway|RIG-I-like receptor signaling pathway|Herpes simplex infection
FAIM	249.5502742207	337.207353087185	161.893195354215	0.480099837302058	-1.0585936477964	2.1083343121018e-11	1.79028904799202e-10	Down	7.1219	7.27201	7.42382	4.53795	3.5103	3.55095	GeneID:101804516	Fas apoptotic inhibitory molecule	GO:0005737,GO:0006915,GO:0043066	cytoplasm|apoptotic process|negative regulation of apoptotic process
FAIM2	36.2170034582628	50.9504287042256	21.4835782123	0.421656475885909	-1.24585998307396	0.000440640630062374	0.00167510624377812	Down	0.783337	0.752036	0.735647	0.365703	0.238658	0.356301	GeneID:101797026	Fas apoptotic inhibitory molecule 2	GO:0002931,GO:0005783,GO:0005794,GO:0006915,GO:0016021,GO:0021549,GO:0021680,GO:0021681,GO:0021702,GO:0030054,GO:0043066,GO:0043523,GO:0043524,GO:0045121,GO:0045211,GO:1902042	response to ischemia|endoplasmic reticulum|Golgi apparatus|apoptotic process|integral component of membrane|cerebellum development|cerebellar Purkinje cell layer development|cerebellar granular layer development|cerebellar Purkinje cell differentiation|cell junction|negative regulation of apoptotic process|regulation of neuron apoptotic process|negative regulation of neuron apoptotic process|memb…
FAM107B	3027.945165736	1983.22295054983	4072.66738092217	2.05356002954336	1.0381271207081	7.05680923680277e-57	2.4829323205208e-55	Up	21.5144	24.54	21.9011	43.397	43.5049	42.1382	GeneID:101804884	family with sequence similarity 107 member B	GO:0007605	sensory perception of sound
FAM110B	427.938529813393	588.541656451698	267.335403175089	0.454233613278705	-1.13849362548681	5.76060603038861e-21	8.18311628737227e-20	Down	12.1773	9.90912	10.5196	3.99137	5.00073	3.95079	GeneID:110351433	family with sequence similarity 110 member B	GO:0005739,GO:0005815,GO:0005829	mitochondrion|microtubule organizing center|cytosol
FAM120B	760.179417250269	209.959692334788	1310.39914216575	6.24119385770614	2.64182202393498	4.06841523040004e-103	2.68645445875867e-101	Up	2.70359	2.80431	3.07089	16.343	14.2579	14.9924	GeneID:101799112	family with sequence similarity 120B	GO:0005634,GO:0035357,GO:0045444	nucleus|peroxisome proliferator activated receptor signaling pathway|fat cell differentiation
FAM13C	127.644407877748	180.168087637356	75.1207281181415	0.416948023943871	-1.26206054400404	5.69193620969597e-11	4.69009057141957e-10	Down	0.618689	0.873658	0.736606	0.304501	0.318241	0.247424	GeneID:101801469	family with sequence similarity 13 member C
FAM155A	14.5190468783192	8.62635351714177	20.4117402394967	2.36620725071557	1.24257644159184	0.0274043682769224	0.0677774191299086	Up	0.107402	0.0265858	0.0515876	0.159035	0.184924	0.0986522	GeneID:101795338	family with sequence similarity 155 member A	GO:0005886,GO:0016021,GO:0098703	plasma membrane|integral component of membrane|calcium ion import across plasma membrane
FAM183A	19.0864624846841	30.5610476630814	7.61187730628683	0.249071216085376	-2.00536978872528	9.03581396121786e-05	0.000386639231653937	Down	3.25762	1.72103	1.94793	0.101009	0.61132	0.567107	GeneID:101793323	family with sequence similarity 183 member A	GO:0005737,GO:0036064,GO:0097546	cytoplasm|ciliary basal body|ciliary base
FAM19A4	6.37013727560641	0.94626010696425	11.7940144442486	12.4638187295939	3.63967425138597	0.000541302143776207	0.00202949709648632	Up	0	0.0493642	0	0.392489	0.144009	0.185066	GeneID:101797102	family with sequence similarity 19 member A4, C-C motif chemokine like	GO:0005576,GO:0042391,GO:0051930	extracellular region|regulation of membrane potential|regulation of sensory perception of pain
FAM208B	859.068649574864	449.594567232047	1268.54273191768	2.82152593552794	1.4964756109275	2.93072230184839e-56	1.01877825016898e-54	Up	2.58392	2.61589	2.44258	6.61624	6.6027	6.26226	GeneID:101790459	family with sequence similarity 208 member B	GO:0005634,GO:0005654,GO:0005829	nucleus|nucleoplasm|cytosol
FAM3C	4079.57851910948	2287.96711697859	5871.18992124037	2.56611639112788	1.3595866081107	2.47296611502023e-30	4.71788429938095e-29	Up	50.7115	45.7246	52.2493	114.106	110.929	119.629	GeneID:101793755	family with sequence similarity 3 member C	GO:0002576,GO:0005125,GO:0005576,GO:0005794,GO:0007275,GO:0031089,GO:0045721,GO:0070062	platelet degranulation|cytokine activity|extracellular region|Golgi apparatus|multicellular organism development|platelet dense granule lumen|negative regulation of gluconeogenesis|extracellular exosome
FAM43A	189.782953230525	281.343985956773	98.2219205042766	0.349116829955512	-1.51821818798782	1.38928071018563e-12	1.26993605246488e-11	Down	27.4285	29.7663	23.9892	8.95712	9.25809	7.67056	GeneID:106015344	family with sequence similarity 43 member A
FAM43B	6.97245700756307	11.5099482290937	2.43496578603243	0.21155314842143	-2.24090793824919	0.0340226048567825	0.081754883488523	Down	0.721516	0.105569	0.528403	0.0984801	0.0363625	0.14031	GeneID:110351858	family with sequence similarity 43 member B
FANCL	333.415616560147	213.844167218949	452.987065901346	2.11830451955954	1.08291000069887	4.32835650018469e-18	5.37273505143097e-17	Up	1.63915	1.31984	1.66327	2.97658	3.17368	3.39736	GeneID:101801202	FA complementation group L			path:apla03460,path:apla04120	Fanconi anemia pathway|Ubiquitin mediated proteolysis
FAT2	11.5135149693917	18.181440791561	4.8455891472224	0.266512934963411	-1.90772254030926	0.00408270915978393	0.0126749800686207	Down	0.0562177	0.0347803	0.0473614	0.0125357	0.0126118	0.00783335	GeneID:101805048	FAT atypical cadherin 2	GO:0005509,GO:0005794,GO:0005886,GO:0005913,GO:0007156,GO:0010631,GO:0016021,GO:0031589,GO:0070062	calcium ion binding|Golgi apparatus|plasma membrane|cell-cell adherens junction|homophilic cell adhesion via plasma membrane adhesion molecules|epithelial cell migration|integral component of membrane|cell-substrate adhesion|extracellular exosome
FAT4	1914.76928051823	2703.5456000768	1125.99296095965	0.416487504752155	-1.26365488165552	6.19885017078433e-18	7.61610639929586e-17	Down	8.98573	7.07544	8.24072	3.1744	3.11818	3.01108	GeneID:101798607	FAT atypical cadherin 4	GO:0001658,GO:0003007,GO:0005509,GO:0005622,GO:0005886,GO:0007009,GO:0007156,GO:0007157,GO:0007219,GO:0008543,GO:0016021,GO:0021987,GO:0022008,GO:0035329,GO:0043931,GO:0045177,GO:0048565,GO:0060122,GO:0070062,GO:0072137,GO:0072307	branching involved in ureteric bud morphogenesis|heart morphogenesis|calcium ion binding|intracellular|plasma membrane|plasma membrane organization|homophilic cell adhesion via plasma membrane adhesion molecules|heterophilic cell-cell adhesion via plasma membrane cell adhesion molecules|Notch signaling pathway|fibroblast growth factor receptor signaling pathway|integral component of membrane|cere…
FBH1	2136.88134328575	252.009532030644	4021.75315454086	15.9587342674475	3.99627432674274	0	0	Up	3.34624	2.63927	2.513	40.6988	42.9848	44.4253	GeneID:101803598	F-box DNA helicase 1	GO:0000724,GO:0000737,GO:0000785,GO:0001934,GO:0003678,GO:0003690,GO:0003697,GO:0005524,GO:0005634,GO:0006974,GO:0008219,GO:0015616,GO:0016567,GO:0019005,GO:0031146,GO:0031297,GO:0035562,GO:0043138,GO:0043140,GO:0043224,GO:0048478,GO:0072429,GO:1902231,GO:2000042	double-strand break repair via homologous recombination|DNA catabolic process, endonucleolytic|chromatin|positive regulation of protein phosphorylation|DNA helicase activity|double-stranded DNA binding|single-stranded DNA binding|ATP binding|nucleus|cellular response to DNA damage stimulus|cell death|DNA translocase activity|protein ubiquitination|SCF ubiquitin ligase complex|SCF-dependent protea…
FBLN2	7635.98774608459	11286.7261341786	3985.2493579906	0.353091703529726	-1.50188517188427	1.69399080916714e-141	1.56030580199783e-139	Down	67.71	67.8001	66.0086	21.7112	21.9746	21.9181	GeneID:101792954	fibulin 2	GO:0005201,GO:0005509,GO:0005576,GO:0010811,GO:0030023,GO:0030198,GO:0031012,GO:0050840,GO:0062023,GO:1903561	extracellular matrix structural constituent|calcium ion binding|extracellular region|positive regulation of cell-substrate adhesion|extracellular matrix constituent conferring elasticity|extracellular matrix organization|extracellular matrix|extracellular matrix binding|collagen-containing extracellular matrix|extracellular vesicle
FBLN5	2572.66633716404	3459.47573053707	1685.856943791	0.487315730794063	-1.03707130069228	1.22315748029094e-53	4.04761563443644e-52	Down	19.5721	19.0889	19.0453	9.12838	8.65712	8.12075	GeneID:101799982	fibulin 5	GO:0005178,GO:0005509,GO:0005615,GO:0007155,GO:0042803,GO:0048251,GO:0062023	integrin binding|calcium ion binding|extracellular space|cell adhesion|protein homodimerization activity|elastic fiber assembly|collagen-containing extracellular matrix
FBXL22	62.8920612227837	87.6352527782928	38.1488696672746	0.435314196717009	-1.1998710239937	8.26097684998268e-06	4.13936196214829e-05	Down	1.05303	0.737076	0.725835	0.612609	0.320896	0.34469	GeneID:110354186	F-box and leucine rich repeat protein 22	GO:0000209,GO:0004842,GO:0005730,GO:0005829,GO:0030018,GO:0043161,GO:0043687,GO:0061630	protein polyubiquitination|ubiquitin-protein transferase activity|nucleolus|cytosol|Z disc|proteasome-mediated ubiquitin-dependent protein catabolic process|post-translational protein modification|ubiquitin protein ligase activity
FBXL7	1794.84842852094	2405.19572625891	1184.50113078298	0.492475983493191	-1.02187472430842	2.53486022984521e-45	7.24439007584815e-44	Down	41.6964	44.5546	46.2066	20.5826	19.1442	20.7942	GeneID:101803094	F-box and leucine rich repeat protein 7	GO:0000086,GO:0000151,GO:0000209,GO:0000278,GO:0004842,GO:0005813,GO:0005829,GO:0006511,GO:0008283,GO:0010265,GO:0010972,GO:0016567,GO:0019005,GO:0031146,GO:0043687,GO:0051301	G2/M transition of mitotic cell cycle|ubiquitin ligase complex|protein polyubiquitination|mitotic cell cycle|ubiquitin-protein transferase activity|centrosome|cytosol|ubiquitin-dependent protein catabolic process|cell proliferation|SCF complex assembly|negative regulation of G2/M transition of mitotic cell cycle|protein ubiquitination|SCF ubiquitin ligase complex|SCF-dependent proteasomal ubiquit…
FBXO33	130.195279892831	60.1334612510608	200.257098534601	3.33021074071416	1.73561347608427	5.24915123627875e-19	6.87572246628868e-18	Up	1.14741	1.69525	1.26677	4.25879	3.70827	3.77431	GeneID:113843729	F-box protein 33	GO:0016567	protein ubiquitination
FBXO44	396.263433222108	256.830035551347	535.69683089287	2.08580289195097	1.06060282984198	3.61660680780379e-12	3.22837969429942e-11	Up	8.44248	7.71099	8.99996	18.1614	14.3909	15.2713	GeneID:101804457	F-box protein 44			path:apla04141	Protein processing in endoplasmic reticulum
FGF1	16.2206389121984	9.22133327910389	23.219944545293	2.51806803229971	1.33231726182401	0.0130032098354743	0.0353324722718515	Up	0.107196	0.294617	0.172448	0.567296	0.43423	0.599181	GeneID:101794210	fibroblast growth factor 1	GO:0000187,GO:0001525,GO:0001759,GO:0003347,GO:0005104,GO:0005178,GO:0005576,GO:0005615,GO:0005634,GO:0005829,GO:0005938,GO:0008083,GO:0008201,GO:0008284,GO:0008543,GO:0010595,GO:0030324,GO:0030335,GO:0031012,GO:0032148,GO:0034605,GO:0044548,GO:0045542,GO:0045766,GO:0045944,GO:0050679,GO:0051781,GO:0060681,GO:0072163,GO:1901509,GO:1902533,GO:1903672,GO:2000544	activation of MAPK activity|angiogenesis|organ induction|epicardial cell to mesenchymal cell transition|fibroblast growth factor receptor binding|integrin binding|extracellular region|extracellular space|nucleus|cytosol|cell cortex|growth factor activity|heparin binding|positive regulation of cell proliferation|fibroblast growth factor receptor signaling pathway|positive regulation of endothelial…	path:apla04010,path:apla04810	MAPK signaling pathway|Regulation of actin cytoskeleton
FGF10	585.61627777736	330.482482662184	840.750072892536	2.54400797924271	1.34710319562063	3.57007261291355e-40	8.88585543121219e-39	Up	4.05778	3.96318	4.83311	9.9667	10.1692	9.11069	GeneID:113840147	fibroblast growth factor 10			path:apla04010,path:apla04810	MAPK signaling pathway|Regulation of actin cytoskeleton
FGF18	227.884650914109	349.19413964504	106.575162183179	0.305203180934004	-1.71215809636564	1.93073334060253e-29	3.59798129361509e-28	Down	5.35488	5.28914	5.54635	1.28126	1.65342	1.49054	GeneID:101798153	fibroblast growth factor 18	GO:0000165,GO:0001525,GO:0001957,GO:0001958,GO:0002063,GO:0004713,GO:0005088,GO:0005105,GO:0005111,GO:0005576,GO:0005615,GO:0005730,GO:0007165,GO:0007267,GO:0008083,GO:0008284,GO:0008543,GO:0009653,GO:0016303,GO:0030324,GO:0030949,GO:0032332,GO:0043406,GO:0043536,GO:0045766,GO:0046934,GO:0051897,GO:0070374,GO:2000546	MAPK cascade|angiogenesis|intramembranous ossification|endochondral ossification|chondrocyte development|protein tyrosine kinase activity|Ras guanyl-nucleotide exchange factor activity|type 1 fibroblast growth factor receptor binding|type 2 fibroblast growth factor receptor binding|extracellular region|extracellular space|nucleolus|signal transduction|cell-cell signaling|growth factor activity|po…	path:apla04010,path:apla04810	MAPK signaling pathway|Regulation of actin cytoskeleton
FGF4	97.4021782262161	2.55106532634733	192.253291126085	75.3619631533927	6.23576464204048	4.38785275890508e-37	1.01039392908482e-35	Up	0.0328507	0.0336665	0.0669495	2.92541	2.88517	2.28988	GeneID:113843807	fibroblast growth factor 4	GO:0005104,GO:0005576,GO:0007275,GO:0008083,GO:0008543,GO:0030154,GO:0051781	fibroblast growth factor receptor binding|extracellular region|multicellular organism development|growth factor activity|fibroblast growth factor receptor signaling pathway|cell differentiation|positive regulation of cell division	path:apla04010,path:apla04810	MAPK signaling pathway|Regulation of actin cytoskeleton
FGF5	105.242830987273	20.055218842592	190.430443131953	9.49530616577113	3.24721451924981	3.85023965075437e-41	9.80252035027447e-40	Up	0.805684	0.862331	0.607636	4.88056	5.41151	6.69499	GeneID:106014914	fibroblast growth factor 5	GO:0005104,GO:0005576,GO:0008083,GO:0008283,GO:0008284,GO:0008543,GO:0010001,GO:0023019,GO:0051781	fibroblast growth factor receptor binding|extracellular region|growth factor activity|cell proliferation|positive regulation of cell proliferation|fibroblast growth factor receptor signaling pathway|glial cell differentiation|signal transduction involved in regulation of gene expression|positive regulation of cell division	path:apla04010,path:apla04810	MAPK signaling pathway|Regulation of actin cytoskeleton
FGF7	3026.63774256666	1179.13886515067	4874.13661998265	4.13364088322187	2.04741305772817	2.30988685130789e-33	4.73134189189283e-32	Up	18.7203	23.678	20.8607	75.7927	74.1669	80.8039	GeneID:101795837	fibroblast growth factor 7	GO:0000165,GO:0004713,GO:0005088,GO:0005104,GO:0005576,GO:0005794,GO:0007165,GO:0008083,GO:0008201,GO:0008284,GO:0008543,GO:0008544,GO:0009611,GO:0010463,GO:0010838,GO:0016303,GO:0031069,GO:0031532,GO:0034394,GO:0042056,GO:0045893,GO:0046934,GO:0050679,GO:0050731,GO:0050918,GO:0051549,GO:0051781,GO:0051897,GO:0060445,GO:0060501,GO:0060665,GO:0061033	MAPK cascade|protein tyrosine kinase activity|Ras guanyl-nucleotide exchange factor activity|fibroblast growth factor receptor binding|extracellular region|Golgi apparatus|signal transduction|growth factor activity|heparin binding|positive regulation of cell proliferation|fibroblast growth factor receptor signaling pathway|epidermis development|response to wounding|mesenchymal cell proliferation|…	path:apla04010,path:apla04810	MAPK signaling pathway|Regulation of actin cytoskeleton
FGFBP3	22.2840837551424	31.8088752851457	12.759292225139	0.401123652149293	-1.31788105809807	0.00608439132794688	0.0181116473844051	Down	15.1142	20.8984	12.4706	7.63933	8.83548	1.26644	GeneID:113844012	fibroblast growth factor binding protein 3	GO:0005576,GO:0005622,GO:0007267,GO:0008201,GO:0017134,GO:0030534,GO:0031646,GO:0043117,GO:0045743,GO:0070374	extracellular region|intracellular|cell-cell signaling|heparin binding|fibroblast growth factor binding|adult behavior|positive regulation of neurological system process|positive regulation of vascular permeability|positive regulation of fibroblast growth factor receptor signaling pathway|positive regulation of ERK1 and ERK2 cascade
FGFR2	532.091615672957	719.390609832109	344.792621513804	0.47928429534863	-1.06104642677244	3.05387293535078e-24	4.91782366571354e-23	Down	6.95646	6.35362	6.6275	2.99648	2.73724	2.48165	GeneID:101791540	fibroblast growth factor receptor 2	GO:0004714,GO:0004888,GO:0005007,GO:0005524,GO:0005737,GO:0005794,GO:0005887,GO:0006915,GO:0008284,GO:0009968,GO:0030154,GO:0031410,GO:0043066,GO:0043235,GO:0070374	transmembrane receptor protein tyrosine kinase activity|transmembrane signaling receptor activity|fibroblast growth factor-activated receptor activity|ATP binding|cytoplasm|Golgi apparatus|integral component of plasma membrane|apoptotic process|positive regulation of cell proliferation|negative regulation of signal transduction|cell differentiation|cytoplasmic vesicle|negative regulation of apopt…	path:apla04010,path:apla04144,path:apla04810	MAPK signaling pathway|Endocytosis|Regulation of actin cytoskeleton
FGL1	524.99401575056	702.705516829623	347.282514671497	0.494207753253912	-1.0168104506852	1.12295136095836e-16	1.30748789298058e-15	Down	2.33985	2.11108	2.43983	1.06061	0.9492	1.08635	GeneID:101803182	fibrinogen like 1	GO:0005576	extracellular region
FHAD1	104.344914700074	30.5997565985871	178.090072801561	5.81998331352036	2.54101501678718	8.29027287826448e-29	1.51946306834705e-27	Up	0.168053	0.146821	0.101943	0.691702	0.707429	0.667541	GeneID:101789763	forkhead associated phosphopeptide binding domain 1
FHL2	633.880132521056	914.911126948611	352.849138093501	0.385664932582375	-1.37458012312216	1.46262796050162e-43	3.96830449095945e-42	Down	11.8883	13.6949	13.6969	4.43353	5.23865	4.39902	GeneID:101803397	four and a half LIM domains 2
FLRT2	1714.38109571464	1114.30707254518	2314.45511888409	2.07703529476633	1.05452573190317	2.88092954792775e-47	8.57224736472906e-46	Up	4.6006	4.30794	4.58979	8.45572	8.4819	8.11801	GeneID:101789776	fibronectin leucine rich transmembrane protein 2	GO:0003007,GO:0005104,GO:0005789,GO:0005886,GO:0005887,GO:0005911,GO:0005925,GO:0007411,GO:0008543,GO:0030674,GO:0031012,GO:0031090,GO:0043005,GO:0045202,GO:0045499,GO:0051965,GO:0061343,GO:0070062,GO:0071711,GO:2001222	heart morphogenesis|fibroblast growth factor receptor binding|endoplasmic reticulum membrane|plasma membrane|integral component of plasma membrane|cell-cell junction|focal adhesion|axon guidance|fibroblast growth factor receptor signaling pathway|protein binding, bridging|extracellular matrix|organelle membrane|neuron projection|synapse|chemorepellent activity|positive regulation of synapse assem…
FLT3	87.3927499214129	1.91044597035218	172.875053872474	90.4893708355464	6.49967643356455	4.5039685405182e-66	1.81932651017971e-64	Up	0	0.0123943	0	1.3758	1.36854	1.48526	GeneID:101794861	fms related tyrosine kinase 3			path:apla04010	MAPK signaling pathway
FMNL2	3434.14107526609	2023.01658089527	4845.26556963691	2.39506962789829	1.26006759765808	2.9516188185185e-85	1.58086517535541e-83	Up	17.5821	16.6771	16.8227	36.4019	37.7973	38.0599	GeneID:101799719	formin like 2	GO:0003779,GO:0005737,GO:0007010,GO:0017048,GO:0022604,GO:0030866	actin binding|cytoplasm|cytoskeleton organization|Rho GTPase binding|regulation of cell morphogenesis|cortical actin cytoskeleton organization
FNDC1	3795.31451804922	5541.65900792594	2048.97002817249	0.369739463442619	-1.43541905981636	8.18988106113863e-110	5.92169350125629e-108	Down	26.6439	25.6616	24.1633	9.26824	9.02539	8.26305	GeneID:101794732	fibronectin type III domain containing 1	GO:0005576,GO:0016607	extracellular region|nuclear speck
FNDC10	30.801700952478	43.9252241703349	17.6781777346211	0.402460728852925	-1.31308007949424	0.00065741595394792	0.00243080851701377	Down	0.525523	0.603625	0.296653	0.21785	0.195052	0.17282	GeneID:113839711	fibronectin type III domain containing 10	GO:0005737,GO:0005847,GO:0006369,GO:0006378,GO:0008420,GO:0070940	cytoplasm|mRNA cleavage and polyadenylation specificity factor complex|termination of RNA polymerase II transcription|mRNA polyadenylation|RNA polymerase II CTD heptapeptide repeat phosphatase activity|dephosphorylation of RNA polymerase II C-terminal domain
FNDC3A	3240.57764633598	2114.4622252049	4366.69306746705	2.06515539290086	1.04625034151535	5.35472975884977e-34	1.11577445306522e-32	Up	15.037	15.0573	14.3522	26.7288	27.1507	29.6602	GeneID:101805256	fibronectin type III domain containing 3A	GO:0000139,GO:0016021,GO:0030017	Golgi membrane|integral component of membrane|sarcomere
FNDC7	61.4527766144912	26.1476163833363	96.757936845646	3.70044960990437	1.88770057089613	2.38259899928337e-09	1.73052557150361e-08	Up	0.318615	0.177827	0.239474	0.645556	0.589798	0.943882	GeneID:101794450	fibronectin type III domain containing 7	GO:0005576	extracellular region
FOXA1	6.13900647868671	9.86765868391567	2.41035427345774	0.244268103576245	-2.0334626054806	0.031673537048845	0.0768250619361535	Down	0.230454	0.23778	0.160209	0.0402689	0.0814645	0.0221675	GeneID:101796043	forkhead box A1	GO:0000122,GO:0000981,GO:0001077,GO:0001228,GO:0001650,GO:0003677,GO:0003690,GO:0003700,GO:0005634,GO:0005654,GO:0005902,GO:0006338,GO:0006357,GO:0007219,GO:0008134,GO:0009653,GO:0010468,GO:0010719,GO:0019904,GO:0021904,GO:0030154,GO:0030324,GO:0032355,GO:0033148,GO:0035239,GO:0042445,GO:0042593,GO:0043065,GO:0043565,GO:0044212,GO:0045666,GO:0045880,GO:0045931,GO:0045944,GO:0048646,GO:0048665,GO:…	negative regulation of transcription by RNA polymerase II|DNA-binding transcription factor activity, RNA polymerase II-specific|proximal promoter DNA-binding transcription activator activity, RNA polymerase II-specific|DNA-binding transcription activator activity, RNA polymerase II-specific|fibrillar center|DNA binding|double-stranded DNA binding|DNA-binding transcription factor activity|nucleus|…
FOXA2	42.6326264229019	2.54699209047831	82.7182607553256	32.4768424152395	5.02133946714812	1.84561463757744e-28	3.33617915925092e-27	Up	0.0788651	0.068524	0.0467982	1.78705	2.03744	2.11753	GeneID:101795285	forkhead box A2	GO:0001707,GO:0003700,GO:0005634,GO:0008134,GO:0019904,GO:0043565,GO:0045893	mesoderm formation|DNA-binding transcription factor activity|nucleus|transcription factor binding|protein domain specific binding|sequence-specific DNA binding|positive regulation of transcription, DNA-templated
FOXC1	276.633391541742	123.927629555931	429.339153527553	3.46443448540089	1.79261987424051	3.20608274601446e-25	5.31078609279669e-24	Up	5.89819	5.58435	5.11058	18.6177	16.9763	17.8595	GeneID:113842543	forkhead box C1	GO:0000981,GO:0001568,GO:0001755,GO:0001756,GO:0001944,GO:0003682,GO:0005634,GO:0006357,GO:0007507,GO:0008045,GO:0009653,GO:0030154,GO:0030325,GO:0033339,GO:0039021,GO:0040036,GO:0043010,GO:0043114,GO:0043565,GO:0048387,GO:0061300,GO:0061386,GO:0072015,GO:0072149,GO:1902366,GO:2000583	DNA-binding transcription factor activity, RNA polymerase II-specific|blood vessel development|neural crest cell migration|somitogenesis|vasculature development|chromatin binding|nucleus|regulation of transcription by RNA polymerase II|heart development|motor neuron axon guidance|anatomical structure morphogenesis|cell differentiation|adrenal gland development|pectoral fin development|pronephric …
FOXC2	182.509708949431	58.2556099641607	306.763807934701	5.26582432358744	2.39665939154788	4.98676953216193e-43	1.3231866826531e-41	Up	1.00125	1.17501	0.978166	5.30088	5.08028	5.35642	GeneID:113844993	forkhead box C2	GO:0000981,GO:0001946,GO:0003700,GO:0005634,GO:0006357,GO:0007498,GO:0008286,GO:0009653,GO:0009725,GO:0030154,GO:0031490,GO:0043565,GO:0045893,GO:0045944,GO:1990841	DNA-binding transcription factor activity, RNA polymerase II-specific|lymphangiogenesis|DNA-binding transcription factor activity|nucleus|regulation of transcription by RNA polymerase II|mesoderm development|insulin receptor signaling pathway|anatomical structure morphogenesis|response to hormone|cell differentiation|chromatin DNA binding|sequence-specific DNA binding|positive regulation of trans…
FOXD1	14.8230581993085	8.60149710219075	21.0446192964262	2.44662284325671	1.29079172131908	0.0266450897741897	0.066284989372881	Up	0.207993	0.167192	0.128575	0.379102	0.568734	0.220028	GeneID:113840203	forkhead box D1	GO:0000981,GO:0005634,GO:0006357,GO:0007275,GO:0009653,GO:0030154,GO:0043565	DNA-binding transcription factor activity, RNA polymerase II-specific|nucleus|regulation of transcription by RNA polymerase II|multicellular organism development|anatomical structure morphogenesis|cell differentiation|sequence-specific DNA binding
FOXE1	28.182826931754	44.5307996234564	11.8348542400516	0.265767835747948	-1.91176158024605	2.77545592469012e-05	0.000129220438270907	Down	0.327775	0.40828	0.279451	0.104383	0.0325504	0.109147	GeneID:113840224	forkhead box E1	GO:0000122,GO:0000981,GO:0003677,GO:0003700,GO:0005634,GO:0006357,GO:0006590,GO:0009653,GO:0016477,GO:0030154,GO:0030878,GO:0031069,GO:0043565,GO:0045893,GO:0048538,GO:0048562,GO:0060021,GO:0060022,GO:0060023,GO:0060465,GO:1904888	negative regulation of transcription by RNA polymerase II|DNA-binding transcription factor activity, RNA polymerase II-specific|DNA binding|DNA-binding transcription factor activity|nucleus|regulation of transcription by RNA polymerase II|thyroid hormone generation|anatomical structure morphogenesis|cell migration|cell differentiation|thyroid gland development|hair follicle morphogenesis|sequence…
FOXF1	134.041015950967	77.9921431452027	190.089888756731	2.43729536195497	1.2852810936576	7.84121605894762e-12	6.83495029707303e-11	Up	2.11167	2.59013	2.37155	5.72	5.34446	4.83538	GeneID:101798671	forkhead box F1
FOXG1	9.66973890373326	0.6308400713095	18.708637736157	29.656704745026	4.89028639894698	3.77226251140517e-07	2.21660658989964e-06	Up	0	0.0238639	0	0.270632	0.20895	0.178773	GeneID:101794251	forkhead box G1	GO:0003700,GO:0005634,GO:0007275,GO:0043565,GO:0045892	DNA-binding transcription factor activity|nucleus|multicellular organism development|sequence-specific DNA binding|negative regulation of transcription, DNA-templated	path:apla04068	FoxO signaling pathway
FOXP2	399.817778629337	534.727573418628	264.907983840046	0.495407375659407	-1.01331274719925	2.97560425885544e-18	3.73202195900334e-17	Down	3.73348	3.30251	3.60717	1.6948	1.67045	1.55251	GeneID:101803412	forkhead box P2	GO:0003677,GO:0003700,GO:0005634,GO:0021757,GO:0021758,GO:0042803,GO:0043565,GO:0046872	DNA binding|DNA-binding transcription factor activity|nucleus|caudate nucleus development|putamen development|protein homodimerization activity|sequence-specific DNA binding|metal ion binding
FOXS1	17.971563345981	0.6308400713095	35.3122866206525	55.9766067925126	5.80675213070876	5.74128990151727e-14	5.70225228474184e-13	Up	0	0.0647723	0	1.09349	1.19248	1.47326	GeneID:113845714	forkhead box S1	GO:0000978,GO:0000981,GO:0001078,GO:0001568,GO:0003677,GO:0003700,GO:0005634,GO:0006357,GO:0009653,GO:0030154,GO:0040018,GO:0043433,GO:0045892,GO:0050885	RNA polymerase II proximal promoter sequence-specific DNA binding|DNA-binding transcription factor activity, RNA polymerase II-specific|proximal promoter DNA-binding transcription repressor activity, RNA polymerase II-specific|blood vessel development|DNA binding|DNA-binding transcription factor activity|nucleus|regulation of transcription by RNA polymerase II|anatomical structure morphogenesis|c…
FRMD1	84.1896823841322	122.654572501679	45.7247922665859	0.372793213770813	-1.42355249709556	2.05287176321612e-05	9.75248967406973e-05	Down	1.72853	1.32589	1.01911	0.417609	0.446783	0.497713	GeneID:101790727	FERM domain containing 1	GO:0003383,GO:0005737,GO:0005856,GO:0005886,GO:0031032,GO:0032970,GO:0034613,GO:0043296	apical constriction|cytoplasm|cytoskeleton|plasma membrane|actomyosin structure organization|regulation of actin filament-based process|cellular protein localization|apical junction complex
FRMD5	29.4945817142425	41.7347926774384	17.2543707510467	0.413428931692629	-1.27428874301568	0.00127712291695098	0.00444714761838199	Down	0.583793	0.639606	0.770063	0.242021	0.348834	0.149027	GeneID:101790447	FERM domain containing 5	GO:0005178,GO:0005856,GO:0005912,GO:0008092,GO:0016021,GO:0019901,GO:0030334,GO:0031032,GO:0045785,GO:2000146	integrin binding|cytoskeleton|adherens junction|cytoskeletal protein binding|integral component of membrane|protein kinase binding|regulation of cell migration|actomyosin structure organization|positive regulation of cell adhesion|negative regulation of cell motility
FRMPD1	55.1995085468969	77.5198126450481	32.8792044487456	0.424139369367347	-1.23738969222911	0.0016554625649181	0.00560647404011256	Down	0.164415	0.355014	0.268939	0.269205	0.16285	0.282342	GeneID:101795229	FERM and PDZ domain containing 1	GO:0005829,GO:0005856,GO:0005886,GO:0008277,GO:0032991,GO:0090150	cytosol|cytoskeleton|plasma membrane|regulation of G protein-coupled receptor signaling pathway|protein-containing complex|establishment of protein localization to membrane
FRMPD4	35.6020658034763	9.89373091207738	61.3104006948751	6.19689389571258	2.63154526644737	1.15490074759573e-11	9.99462579951042e-11	Up	0.0597971	0.0205276	0.0742769	0.443635	0.3587	0.314657	GeneID:101798338	FERM and PDZ domain containing 4	GO:0005546,GO:0005856,GO:0014069,GO:0032991,GO:0043197,GO:0051835,GO:0098974,GO:0098978	phosphatidylinositol-4,5-bisphosphate binding|cytoskeleton|postsynaptic density|protein-containing complex|dendritic spine|positive regulation of synapse structural plasticity|postsynaptic actin cytoskeleton organization|glutamatergic synapse
FST	1067.20062219224	679.697926564335	1454.70331782014	2.14022032577504	1.09775932304755	8.87944469398452e-35	1.90230592177348e-33	Up	15.5093	15.1271	13.1773	27.4247	28.3094	31.8051	GeneID:101802885	follistatin	GO:0005509,GO:0005518,GO:0005615,GO:0010977,GO:0032926,GO:0046670,GO:0048185,GO:0050840,GO:1901390,GO:1902864,GO:1902867,GO:1902870,GO:1902873,GO:1902876	calcium ion binding|collagen binding|extracellular space|negative regulation of neuron projection development|negative regulation of activin receptor signaling pathway|positive regulation of retinal cell programmed cell death|activin binding|extracellular matrix binding|positive regulation of transforming growth factor beta activation|negative regulation of embryonic camera-type eye development|n…	path:apla04350	TGF-beta signaling pathway
FSTL3	10.0336751711988	4.14365083812336	15.9236995042743	3.84291537254284	1.94220120618029	0.00617320978676444	0.0183269937849313	Up	0.992029	0.124205	0.258161	1.49739	1.60879	1.32808	GeneID:101797711	follistatin like 3	GO:0001503,GO:0001822,GO:0001968,GO:0002244,GO:0005615,GO:0005654,GO:0005794,GO:0007283,GO:0008584,GO:0022409,GO:0030141,GO:0030324,GO:0030325,GO:0030514,GO:0032926,GO:0044306,GO:0045671,GO:0045944,GO:0048185,GO:0071248	ossification|kidney development|fibronectin binding|hematopoietic progenitor cell differentiation|extracellular space|nucleoplasm|Golgi apparatus|spermatogenesis|male gonad development|positive regulation of cell-cell adhesion|secretory granule|lung development|adrenal gland development|negative regulation of BMP signaling pathway|negative regulation of activin receptor signaling pathway|neuron p…
FXYD2	7.09500879725462	11.4304981383979	2.75951945611138	0.241417252572876	-2.05039931476818	0.0240743211364725	0.0605669377095561	Down	0.334419	0.545772	0.245874	0.182352	0.0614986	0.0710881	GeneID:101795811	FXYD domain containing ion transport regulator 2	GO:0005215,GO:0005216,GO:0005391,GO:0005886,GO:0005890,GO:0017080,GO:0036376,GO:0070062,GO:0090662,GO:1990573,GO:2000649	transporter activity|ion channel activity|sodium:potassium-exchanging ATPase activity|plasma membrane|sodium:potassium-exchanging ATPase complex|sodium channel regulator activity|sodium ion export across plasma membrane|extracellular exosome|ATP hydrolysis coupled transmembrane transport|potassium ion import across plasma membrane|regulation of sodium ion transmembrane transporter activity
FZD7	467.922659976414	629.341661215598	306.503658737231	0.487022674051495	-1.03793915424265	2.73118243340184e-21	3.9495629169424e-20	Down	12.8571	13.8889	12.0036	5.65835	6.59445	5.47101	GeneID:101800813	frizzled class receptor 7	GO:0004930,GO:0005886,GO:0007275,GO:0010008,GO:0016021,GO:0017147,GO:0035567,GO:0042813,GO:0060070	G protein-coupled receptor activity|plasma membrane|multicellular organism development|endosome membrane|integral component of membrane|Wnt-protein binding|non-canonical Wnt signaling pathway|Wnt-activated receptor activity|canonical Wnt signaling pathway	path:apla04150,path:apla04310,path:apla04916	mTOR signaling pathway|Wnt signaling pathway|Melanogenesis
G0S2	1386.1248290145	681.39406958787	2090.85558844112	3.06849689740585	1.61753212474984	2.38323186080711e-46	6.96240726043063e-45	Up	41.9413	53.8308	42.8495	134.684	130.763	129.554	GeneID:101803046	G0/G1 switch 2	GO:0005739,GO:0007049,GO:0097191,GO:0120162,GO:2001238	mitochondrion|cell cycle|extrinsic apoptotic signaling pathway|positive regulation of cold-induced thermogenesis|positive regulation of extrinsic apoptotic signaling pathway
G3BP1	6726.44750202472	4449.16196336536	9003.73304068408	2.02369190306429	1.01698966367095	2.27209220777708e-66	9.22941725187201e-65	Up	60.3011	61.7504	63.6447	112.485	116.759	116.24	GeneID:101801754	G3BP stress granule assembly factor 1	GO:0003677,GO:0003729,GO:0004386,GO:0004519,GO:0005524,GO:0005634,GO:0005829,GO:0010494,GO:0034063,GO:0043204,GO:0090090,GO:1990904	DNA binding|mRNA binding|helicase activity|endonuclease activity|ATP binding|nucleus|cytosol|cytoplasmic stress granule|stress granule assembly|perikaryon|negative regulation of canonical Wnt signaling pathway|ribonucleoprotein complex
G6PC	4.86184151859306	7.97839529938237	1.74528773780375	0.218751725417624	-2.19263369855208	0.0436859568718386	0.101289501735395	Down	0.166745	0.123706	0.377259	0.0939835	0	0.0701752	GeneID:101791867	glucose-6-phosphatase catalytic subunit	GO:0004346,GO:0005789,GO:0005980,GO:0006094,GO:0006641,GO:0008202,GO:0010468,GO:0015760,GO:0016021,GO:0016773,GO:0035264,GO:0042301,GO:0042593,GO:0042632,GO:0046415,GO:0051156	glucose-6-phosphatase activity|endoplasmic reticulum membrane|glycogen catabolic process|gluconeogenesis|triglyceride metabolic process|steroid metabolic process|regulation of gene expression|glucose-6-phosphate transport|integral component of membrane|phosphotransferase activity, alcohol group as acceptor|multicellular organism growth|phosphate ion binding|glucose homeostasis|cholesterol homeost…	path:apla00010,path:apla00052,path:apla00500,path:apla04068,path:apla04910,path:apla04920	Glycolysis / Gluconeogenesis|Galactose metabolism|Starch and sucrose metabolism|FoxO signaling pathway|Insulin signaling pathway|Adipocytokine signaling pathway
GAB2	256.735875191602	132.142420596509	381.329329786695	2.88574500198591	1.52894382213546	4.88016626305935e-27	8.51291728951764e-26	Up	2.36131	2.38589	1.86146	5.28352	5.85686	6.48492	GeneID:101799688	GRB2 associated binding protein 2
GABRA1	202.452777387449	102.999486445017	301.906068329881	2.93114149157476	1.55146261124353	7.05455045535779e-23	1.07159510645934e-21	Up	1.17217	0.857803	1.4542	3.16433	3.21776	2.90832	GeneID:101805326	gamma-aminobutyric acid type A receptor alpha1 subunit	GO:0004890,GO:0005237,GO:0005254,GO:0005887,GO:0007165,GO:0007214,GO:0007268,GO:0022851,GO:0030054,GO:0032590,GO:0034220,GO:0034707,GO:0042391,GO:0043005,GO:0045202,GO:0045211,GO:0050877,GO:0051932,GO:0060078,GO:0098794,GO:0098982,GO:1902476,GO:1902711,GO:1904315	GABA-A receptor activity|inhibitory extracellular ligand-gated ion channel activity|chloride channel activity|integral component of plasma membrane|signal transduction|gamma-aminobutyric acid signaling pathway|chemical synaptic transmission|GABA-gated chloride ion channel activity|cell junction|dendrite membrane|ion transmembrane transport|chloride channel complex|regulation of membrane potential…	path:apla04080	Neuroactive ligand-receptor interaction
GADD45B	1775.28905448839	759.675441828688	2790.90266714808	3.67380925258007	1.87727672239354	6.0020880379603e-139	5.42476219480899e-137	Up	45.0685	37.1215	37.2775	134.386	128.927	144.24	GeneID:101793631	growth arrest and DNA damage inducible beta			path:apla04010,path:apla04068,path:apla04110,path:apla04115,path:apla04210,path:apla04218	MAPK signaling pathway|FoxO signaling pathway|Cell cycle|p53 signaling pathway|Apoptosis|Cellular senescence
GADL1	34.365184211313	51.3285976838633	17.4017707387626	0.339026810082392	-1.56052872936196	2.28836186126785e-05	0.000107932162021508	Down	0.888682	0.667628	0.724176	0.266051	0.0870314	0.309698	GeneID:101798008	glutamate decarboxylase like 1	GO:0000098,GO:0004068,GO:0004782,GO:0005829,GO:0008652,GO:0016831,GO:0030170	sulfur amino acid catabolic process|aspartate 1-decarboxylase activity|sulfinoalanine decarboxylase activity|cytosol|cellular amino acid biosynthetic process|carboxy-lyase activity|pyridoxal phosphate binding	path:apla00410,path:apla00430,path:apla00770	beta-Alanine metabolism|Taurine and hypotaurine metabolism|Pantothenate and CoA biosynthesis
GAL3ST1	7.45425959879667	11.8001036465605	3.1084155510328	0.26342273289598	-1.92454824199942	0.0224850295929503	0.056974945320423	Down	0.340199	0.157004	0.545871	0.0308756	0.122583	0	GeneID:101805029	galactose-3-O-sulfotransferase 1	GO:0000139,GO:0001733,GO:0005887,GO:0006487,GO:0006682,GO:0007283,GO:0008146,GO:0016020,GO:0042552	Golgi membrane|galactosylceramide sulfotransferase activity|integral component of plasma membrane|protein N-linked glycosylation|galactosylceramide biosynthetic process|spermatogenesis|sulfotransferase activity|membrane|myelination	path:apla00565,path:apla00600	Ether lipid metabolism|Sphingolipid metabolism
GALNT15	350.636801748309	225.946663583584	475.326939913033	2.10371302843867	1.07293791723228	1.70633804436379e-18	2.18172895309857e-17	Up	1.55435	1.25366	1.32394	2.55515	2.66499	2.70976	GeneID:101798280	polypeptide N-acetylgalactosaminyltransferase 15			path:apla00512	Mucin type O-glycan biosynthesis
GALNT16	373.017363232649	592.444133301368	153.590593163931	0.25924907435247	-1.94758925697513	5.25756200125658e-41	1.33385270351178e-39	Down	7.05556	8.53797	6.9096	1.5381	2.08278	1.80702	GeneID:101797306	polypeptide N-acetylgalactosaminyltransferase 16			path:apla00512	Mucin type O-glycan biosynthesis
GALNT17	504.658808695493	714.582273240014	294.735344150973	0.41245823635479	-1.27768004887233	1.18722423765511e-32	2.39114898338866e-31	Down	6.69608	6.3155	6.40243	2.28313	2.38437	2.70188	GeneID:101792092	polypeptide N-acetylgalactosaminyltransferase 17			path:apla00512	Mucin type O-glycan biosynthesis
GALNT9	69.3362282357133	93.3706639252184	45.3017925462082	0.48518229004445	-1.0434012042215	4.59820626468803e-05	0.000205865822890568	Down	0.767867	0.721138	0.767617	0.281748	0.417943	0.313646	GeneID:101805325	polypeptide N-acetylgalactosaminyltransferase 9			path:apla00512	Mucin type O-glycan biosynthesis
GALR1	25.4815736269431	7.31985018696355	43.6432970669227	5.96232107928249	2.57587406855549	9.80523748876583e-07	5.48859348893427e-06	Up	0.0380706	0.0607099	0.0534676	0.262253	0.198145	0.143946	GeneID:101793617	galanin receptor 1	GO:0004966,GO:0005622,GO:0005886,GO:0005887,GO:0007186,GO:0007189,GO:0007194,GO:0007204,GO:0007218,GO:0008528,GO:0016021,GO:0017046,GO:0042923,GO:0045944,GO:0051464	galanin receptor activity|intracellular|plasma membrane|integral component of plasma membrane|G protein-coupled receptor signaling pathway|adenylate cyclase-activating G protein-coupled receptor signaling pathway|negative regulation of adenylate cyclase activity|positive regulation of cytosolic calcium ion concentration|neuropeptide signaling pathway|G protein-coupled peptide receptor activity|in…	path:apla04080	Neuroactive ligand-receptor interaction
GAS2L3	246.941598426339	335.797794250571	158.085402602106	0.470775583725674	-1.08688859641273	2.38617432259157e-14	2.42832279232912e-13	Down	2.65859	2.51587	2.57982	0.990419	1.23183	1.10284	GeneID:101801927	growth arrest specific 2 like 3	GO:0000226,GO:0003779,GO:0005737,GO:0005874,GO:0008017,GO:0015629,GO:0015630,GO:0030036	microtubule cytoskeleton organization|actin binding|cytoplasm|microtubule|microtubule binding|actin cytoskeleton|microtubule cytoskeleton|actin cytoskeleton organization
GASK1B	604.426020109809	258.639032438711	950.213007780907	3.67389639073939	1.8773109409092	4.09693851729202e-74	1.90501054336206e-72	Up	2.70161	2.97596	2.93676	9.37411	9.39854	9.48693	GeneID:101801129	golgi associated kinase 1B	GO:0000139,GO:0005794,GO:0016021	Golgi membrane|Golgi apparatus|integral component of membrane
GATA3	306.257448110661	78.0895277888223	534.425368432499	6.84375208258074	2.77478749861903	1.51656468701153e-30	2.90477376673825e-29	Up	1.10323	0.878083	1.00534	7.0943	6.05674	5.70697	GeneID:101799032	GATA binding protein 3	GO:0000790,GO:0000978,GO:0000987,GO:0001077,GO:0001078,GO:0001158,GO:0001709,GO:0001764,GO:0001822,GO:0001823,GO:0002088,GO:0002572,GO:0003180,GO:0003215,GO:0003281,GO:0003700,GO:0003713,GO:0005134,GO:0005634,GO:0005654,GO:0006338,GO:0006959,GO:0007165,GO:0007411,GO:0007507,GO:0008134,GO:0008270,GO:0008285,GO:0008584,GO:0009615,GO:0009791,GO:0009887,GO:0009888,GO:0009967,GO:0010595,GO:0010975,GO:…	nuclear chromatin|RNA polymerase II proximal promoter sequence-specific DNA binding|proximal promoter sequence-specific DNA binding|proximal promoter DNA-binding transcription activator activity, RNA polymerase II-specific|proximal promoter DNA-binding transcription repressor activity, RNA polymerase II-specific|enhancer sequence-specific DNA binding|cell fate determination|neuron migration|kidne…
GATA4	15.6478822767277	6.39029122671226	24.9054733267432	3.8973925355131	1.96250924341831	0.00165041045712702	0.00559198350996105	Up	0.0257924	0.0168803	0.126334	0.128489	0.221922	0.24731	GeneID:101796398	GATA binding protein 4	GO:0000978,GO:0001077,GO:0003677,GO:0003700,GO:0005634,GO:0007507,GO:0008270,GO:0009887,GO:0009888,GO:0032526,GO:0045893,GO:0048468,GO:0048646	RNA polymerase II proximal promoter sequence-specific DNA binding|proximal promoter DNA-binding transcription activator activity, RNA polymerase II-specific|DNA binding|DNA-binding transcription factor activity|nucleus|heart development|zinc ion binding|animal organ morphogenesis|tissue development|response to retinoic acid|positive regulation of transcription, DNA-templated|cell development|anat…	path:apla04218,path:apla04530	Cellular senescence|Tight junction
GATA6	295.38191592972	135.980413090663	454.783418768777	3.34447740253264	1.74178079751059	7.25132899107306e-38	1.69678751682698e-36	Up	2.99249	3.45524	3.05875	10.2957	9.02937	10.6987	GeneID:101802276	GATA binding protein 6	GO:0000978,GO:0001077,GO:0003700,GO:0005634,GO:0007507,GO:0008270,GO:0009887,GO:0009888,GO:0030513,GO:0045893,GO:0048468,GO:0048646	RNA polymerase II proximal promoter sequence-specific DNA binding|proximal promoter DNA-binding transcription activator activity, RNA polymerase II-specific|DNA-binding transcription factor activity|nucleus|heart development|zinc ion binding|animal organ morphogenesis|tissue development|positive regulation of BMP signaling pathway|positive regulation of transcription, DNA-templated|cell developme…
GBE1	1429.14316868745	730.660956789905	2127.62538058499	2.91191880558737	1.54197012874762	1.15903521754332e-87	6.44646472342073e-86	Up	8.84644	9.48956	9.40975	23.7549	24.0001	22.5415	GeneID:101801800	1,4-alpha-glucan branching enzyme 1	GO:0003844,GO:0004553,GO:0005975,GO:0005978,GO:0030246,GO:0043169,GO:0102752	1,4-alpha-glucan branching enzyme activity|hydrolase activity, hydrolyzing O-glycosyl compounds|carbohydrate metabolic process|glycogen biosynthetic process|carbohydrate binding|cation binding|1,4-alpha-glucan branching enzyme activity (using a glucosylated glycogenin as primer for glycogen synthesis)	path:apla00500	Starch and sucrose metabolism
GCH1	1988.02610805151	143.275823862413	3832.7763922406	26.7510336979197	4.74152273526279	0	0	Up	2.75378	3.32606	2.75815	71.609	77.177	70.6708	GeneID:101789988	GTP cyclohydrolase 1	GO:0003933,GO:0003934,GO:0005525,GO:0005634,GO:0005737,GO:0006729,GO:0008270,GO:0035998,GO:0045429,GO:0046654	GTP cyclohydrolase activity|GTP cyclohydrolase I activity|GTP binding|nucleus|cytoplasm|tetrahydrobiopterin biosynthetic process|zinc ion binding|7,8-dihydroneopterin 3'-triphosphate biosynthetic process|positive regulation of nitric oxide biosynthetic process|tetrahydrofolate biosynthetic process	path:apla00790	Folate biosynthesis
GCNT1	232.063687578953	6.37481468971001	457.752560468195	71.8064104995997	6.16604074092936	6.27696790628204e-152	6.21720773237976e-150	Up	0.159822	0.11368	0.093458	8.18947	7.30272	7.80844	GeneID:101796875	glucosaminyl (N-acetyl) transferase 1			path:apla00512	Mucin type O-glycan biosynthesis
GCNT2	9.76117122843042	14.6694464312209	4.85289602563989	0.330816575008003	-1.59589657475911	0.0253206563819105	0.0633498290551569	Down	0.0858858	0.0621528	0.0782308	0.0170227	0.017298	0.0412115	GeneID:101795771	glucosaminyl (N-acetyl) transferase 2 (I blood group)			path:apla00601	Glycosphingolipid biosynthesis - lacto and neolacto series
GCNT7	154.023092171352	86.2949301549517	221.751254187753	2.56969040695178	1.361594555816	1.40291816869435e-14	1.4522261730486e-13	Up	0.455689	0.496809	0.456189	1.1014	1.08114	1.19967	GeneID:101794469	glucosaminyl (N-acetyl) transferase family member 7	GO:0000139,GO:0006486,GO:0008375,GO:0016021	Golgi membrane|protein glycosylation|acetylglucosaminyltransferase activity|integral component of membrane
GDF10	121.194571833811	180.110194629423	62.2789490381998	0.345782475924469	-1.53206333908672	2.67344223297393e-07	1.60818003872862e-06	Down	2.07768	1.46332	1.5021	0.435177	0.584337	0.574353	GeneID:101796108	growth differentiation factor 10	GO:0001649,GO:0005125,GO:0005160,GO:0005615,GO:0008083,GO:0010862,GO:0021549,GO:0030278,GO:0042698,GO:0042981,GO:0043408,GO:0045668,GO:0045669,GO:0048468,GO:0060395,GO:0071559	osteoblast differentiation|cytokine activity|transforming growth factor beta receptor binding|extracellular space|growth factor activity|positive regulation of pathway-restricted SMAD protein phosphorylation|cerebellum development|regulation of ossification|ovulation cycle|regulation of apoptotic process|regulation of MAPK cascade|negative regulation of osteoblast differentiation|positive regulat…	path:apla04060	Cytokine-cytokine receptor interaction
GDF2	9.14699482801599	16.5900798894957	1.70390976653631	0.102706543783142	-3.28339999129618	0.000102400052554071	0.000435415932727215	Down	0.21096	0.119737	0.17763	0	0.0296635	0	GeneID:101794255	growth differentiation factor 2	GO:0001569,GO:0001570,GO:0001649,GO:0001937,GO:0001938,GO:0005125,GO:0005160,GO:0005615,GO:0008083,GO:0010596,GO:0010862,GO:0030308,GO:0030509,GO:0030513,GO:0032757,GO:0032924,GO:0042981,GO:0043408,GO:0045603,GO:0045669,GO:0045766,GO:0045944,GO:0048468,GO:0060389,GO:0060395,GO:0061036,GO:2000279	branching involved in blood vessel morphogenesis|vasculogenesis|osteoblast differentiation|negative regulation of endothelial cell proliferation|positive regulation of endothelial cell proliferation|cytokine activity|transforming growth factor beta receptor binding|extracellular space|growth factor activity|negative regulation of endothelial cell migration|positive regulation of pathway-restricte…	path:apla04060	Cytokine-cytokine receptor interaction
GDF6	51.6604801846167	32.7710289288492	70.5499314403842	2.1528140478457	1.10622371019873	0.000171440840726206	0.000701331258201319	Up	0.809556	1.0168	0.602787	1.31816	1.9012	1.60932	GeneID:106020640	growth differentiation factor 6	GO:0005125,GO:0005160,GO:0005615,GO:0006915,GO:0008083,GO:0010862,GO:0030509,GO:0032332,GO:0032924,GO:0042803,GO:0042981,GO:0043408,GO:0045444,GO:0045666,GO:0045893,GO:0048468,GO:0060389,GO:0060395,GO:1900745,GO:1990009	cytokine activity|transforming growth factor beta receptor binding|extracellular space|apoptotic process|growth factor activity|positive regulation of pathway-restricted SMAD protein phosphorylation|BMP signaling pathway|positive regulation of chondrocyte differentiation|activin receptor signaling pathway|protein homodimerization activity|regulation of apoptotic process|regulation of MAPK cascade…
GDNF	199.362612329244	18.5107133477704	380.214511310719	20.5402408954982	4.36038119653873	2.94044888898869e-85	1.58073722615857e-83	Up	0.343092	0.165817	0.286711	4.31579	4.86723	5.53985	GeneID:101802438	glial cell derived neurotrophic factor	GO:0000165,GO:0001656,GO:0001658,GO:0001755,GO:0001759,GO:0001941,GO:0003337,GO:0005088,GO:0005102,GO:0005576,GO:0005622,GO:0007165,GO:0007399,GO:0007411,GO:0008083,GO:0008284,GO:0008344,GO:0010468,GO:0021516,GO:0021784,GO:0030432,GO:0031175,GO:0032770,GO:0033603,GO:0042803,GO:0043066,GO:0043524,GO:0045597,GO:0045944,GO:0048255,GO:0048484,GO:0048485,GO:0048568,GO:0051584,GO:0060676,GO:0060688,GO:…	MAPK cascade|metanephros development|branching involved in ureteric bud morphogenesis|neural crest cell migration|organ induction|postsynaptic membrane organization|mesenchymal to epithelial transition involved in metanephros morphogenesis|Ras guanyl-nucleotide exchange factor activity|signaling receptor binding|extracellular region|intracellular|signal transduction|nervous system development|axo…
GEM	2516.78141940504	1203.8612731898	3829.70156562027	3.18118179470374	1.66956281979422	7.81811636443432e-130	6.46044461406198e-128	Up	33.7909	30.6031	35.8534	98.1366	97.1168	93.2891	GeneID:101793626	GTP binding protein overexpressed in skeletal muscle	GO:0000278,GO:0000287,GO:0003924,GO:0005516,GO:0005525,GO:0005634,GO:0005886,GO:0006955,GO:0007165,GO:0007166,GO:0009898,GO:0019003,GO:0030496,GO:0051233,GO:0051276,GO:0051310,GO:0072686,GO:1901842	mitotic cell cycle|magnesium ion binding|GTPase activity|calmodulin binding|GTP binding|nucleus|plasma membrane|immune response|signal transduction|cell surface receptor signaling pathway|cytoplasmic side of plasma membrane|GDP binding|midbody|spindle midzone|chromosome organization|metaphase plate congression|mitotic spindle|negative regulation of high voltage-gated calcium channel activity
GFPT2	2786.76642165757	1781.74997547828	3791.78286783686	2.12812286797928	1.08958144778796	2.92594012610279e-42	7.63754876598782e-41	Up	36.9103	39.6796	43.8267	75.6692	74.9682	79.8775	GeneID:101798822	glutamine-fructose-6-phosphate transaminase 2	GO:0004360,GO:0006002,GO:0006047,GO:0006048,GO:0006487,GO:0006541,GO:0097367,GO:1990830	glutamine-fructose-6-phosphate transaminase (isomerizing) activity|fructose 6-phosphate metabolic process|UDP-N-acetylglucosamine metabolic process|UDP-N-acetylglucosamine biosynthetic process|protein N-linked glycosylation|glutamine metabolic process|carbohydrate derivative binding|cellular response to leukemia inhibitory factor	path:apla00250,path:apla00520	Alanine, aspartate and glutamate metabolism|Amino sugar and nucleotide sugar metabolism
GFRA2	16.1211984221462	26.6998227704238	5.54257407386857	0.207588421898001	-2.26820211427513	0.00241603492878636	0.00791892137470071	Down	0.472785	0.613331	0.163894	0.0489533	0.0325472	0.147366	GeneID:101791807	GDNF family receptor alpha 2	GO:0007399,GO:0009897,GO:0016167,GO:0031225,GO:0043235	nervous system development|external side of plasma membrane|glial cell-derived neurotrophic factor receptor activity|anchored component of membrane|receptor complex
GFRA4	142.764696684754	198.828338881569	86.7010544879396	0.436059844263863	-1.19740195277956	5.03337496021851e-11	4.1640523626842e-10	Down	2.11231	1.65993	1.74869	0.978698	0.596126	0.657658	GeneID:101792609	GDNF family receptor alpha 4	GO:0007399,GO:0009897,GO:0016167,GO:0031225,GO:0043235	nervous system development|external side of plasma membrane|glial cell-derived neurotrophic factor receptor activity|anchored component of membrane|receptor complex
GGT5	1108.28410894009	620.612590023257	1595.95562785692	2.57158113372645	1.36265567162865	4.33636623656352e-61	1.62878421160896e-59	Up	5.63946	6.47854	6.2196	14.0702	15.1342	14.0505	GeneID:101799004	gamma-glutamyltransferase 5	GO:0000048,GO:0002951,GO:0005886,GO:0006508,GO:0006520,GO:0006536,GO:0006631,GO:0006749,GO:0006750,GO:0006751,GO:0006954,GO:0016021,GO:0019344,GO:0031226,GO:0036374,GO:0102953,GO:0103068,GO:1901750	peptidyltransferase activity|leukotriene-C(4) hydrolase|plasma membrane|proteolysis|cellular amino acid metabolic process|glutamate metabolic process|fatty acid metabolic process|glutathione metabolic process|glutathione biosynthetic process|glutathione catabolic process|inflammatory response|integral component of membrane|cysteine biosynthetic process|intrinsic component of plasma membrane|gluta…	path:apla00430,path:apla00480,path:apla00590	Taurine and hypotaurine metabolism|Glutathione metabolism|Arachidonic acid metabolism
GHSR	6.00710782442826	1.27634906964747	10.7378665792091	8.41295444527167	3.07261253235082	0.00269592667602055	0.00876479219018282	Up	0.204123	0.0637421	0	0.571833	0.633262	0.138284	GeneID:101798856	growth hormone secretagogue receptor	GO:0001616,GO:0005886,GO:0008154,GO:0008343,GO:0009755,GO:0009986,GO:0016021,GO:0016520,GO:0030252,GO:0032094,GO:0032100,GO:0032691,GO:0032869,GO:0040018,GO:0042536,GO:0043005,GO:0043568,GO:0045121,GO:0045409,GO:0046697,GO:0050728,GO:0051963	growth hormone secretagogue receptor activity|plasma membrane|actin polymerization or depolymerization|adult feeding behavior|hormone-mediated signaling pathway|cell surface|integral component of membrane|growth hormone-releasing hormone receptor activity|growth hormone secretion|response to food|positive regulation of appetite|negative regulation of interleukin-1 beta production|cellular respons…	path:apla04080	Neuroactive ligand-receptor interaction
GINM1	5706.36482673511	3797.6823177479	7615.04733572232	2.00518281904059	1.00373377787685	1.25112555810209e-44	3.50630362320045e-43	Up	105.182	112.419	116.008	211.989	206.367	196.074	GeneID:101794399	glycoprotein integral membrane 1	GO:0016021	integral component of membrane
GJA5	104.660317898386	151.568414587739	57.7522212090322	0.381030713860248	-1.3920208007175	6.32389020209187e-11	5.19896396887155e-10	Down	0.89571	1.09123	0.976384	0.33721	0.397462	0.29339	GeneID:101796939	gap junction protein alpha 5	GO:0005922,GO:0007154,GO:0016021	connexin complex|cell communication|integral component of membrane
GJB7	5.01587400906934	0.31542003565475	9.71632798248393	30.8044096257701	4.94506498119292	0.00040319380019538	0.00154616429186566	Up	0	0.00617775	0	0.0924641	0	0.0363277	GeneID:101791091	gap junction protein beta 7	GO:0005243,GO:0005922,GO:0007154,GO:0016021,GO:0055085	gap junction channel activity|connexin complex|cell communication|integral component of membrane|transmembrane transport
GJD2	86.5635502236471	115.873866198222	57.2532342490726	0.494099628566216	-1.01712612363114	0.000241788351202412	0.00096535100682995	Down	1.31611	1.59737	1.21193	0.423325	0.938491	0.506181	GeneID:101792355	gap junction protein delta 2	GO:0001508,GO:0005922,GO:0007267,GO:0007268,GO:0007601,GO:0016021	action potential|connexin complex|cell-cell signaling|chemical synaptic transmission|visual perception|integral component of membrane	path:apla04540	Gap junction
GJD4	208.900339063143	291.940259965855	125.860418160431	0.431117031186968	-1.21384853788327	3.18168355108693e-15	3.40817228387171e-14	Down	3.99552	4.92034	4.18796	1.5572	2.05109	1.41454	GeneID:101792688	gap junction protein delta 4	GO:0005922,GO:0007154,GO:0016021	connexin complex|cell communication|integral component of membrane
GLI1	190.214976566013	256.983697982952	123.446255149075	0.480366093717213	-1.05779377180459	3.3884512842095e-11	2.82748955689288e-10	Down	1.99025	2.12286	2.04229	0.979496	1.08972	0.78179	GeneID:101802872	GLI family zinc finger 1	GO:0003682,GO:0005634,GO:0005737,GO:0007224,GO:0007275,GO:0008284,GO:0030154,GO:0043565,GO:0045893,GO:0046872	chromatin binding|nucleus|cytoplasm|smoothened signaling pathway|multicellular organism development|positive regulation of cell proliferation|cell differentiation|sequence-specific DNA binding|positive regulation of transcription, DNA-templated|metal ion binding	path:apla04340	Hedgehog signaling pathway
GLRX	113.403513885813	0.95074154607017	225.856286225557	237.558027372549	7.89213614775436	6.31418776698256e-91	3.60906993274051e-89	Up	0	0	0.11068	17.4091	17.2766	16.7524	GeneID:113840301	glutaredoxin	GO:0005737,GO:0009055,GO:0015035,GO:0045454	cytoplasm|electron transfer activity|protein disulfide oxidoreductase activity|cell redox homeostasis
GMPR	181.060644447384	248.267724480192	113.853564414576	0.458591887660613	-1.12471726054284	9.81291063894573e-11	7.96321553029149e-10	Down	2.69781	3.19865	2.64361	1.01513	1.2882	1.39723	GeneID:101793828	guanosine monophosphate reductase	GO:0003920,GO:0005829,GO:0006144,GO:0009409,GO:0015951,GO:0043101,GO:0046872,GO:1902560	GMP reductase activity|cytosol|purine nucleobase metabolic process|response to cold|purine ribonucleotide interconversion|purine-containing compound salvage|metal ion binding|GMP reductase complex	path:apla00230	Purine metabolism
GNAZ	134.878757713663	183.549217371857	86.2082980554686	0.469674015993307	-1.09026831401156	5.20421769994852e-09	3.67292299458055e-08	Down	1.73724	1.53073	1.89016	0.802683	0.816344	0.741376	GeneID:101799262	G protein subunit alpha z	GO:0001664,GO:0003924,GO:0005525,GO:0005635,GO:0005783,GO:0005829,GO:0005834,GO:0005886,GO:0006457,GO:0007186,GO:0007188,GO:0007193,GO:0030425,GO:0031683,GO:0031821,GO:0044297,GO:0046872	G protein-coupled receptor binding|GTPase activity|GTP binding|nuclear envelope|endoplasmic reticulum|cytosol|heterotrimeric G-protein complex|plasma membrane|protein folding|G protein-coupled receptor signaling pathway|adenylate cyclase-modulating G protein-coupled receptor signaling pathway|adenylate cyclase-inhibiting G protein-coupled receptor signaling pathway|dendrite|G-protein beta/gamma-s…
GP1BA	18.7460975821767	10.8314363440667	26.6607588202867	2.46142413373375	1.29949327336403	0.00870411695982116	0.0248902976776693	Up	0.0518984	0.0686487	0.0895301	0.166054	0.16292	0.179721	GeneID:101805382	glycoprotein Ib platelet subunit alpha	GO:0007155,GO:0007596,GO:0016021	cell adhesion|blood coagulation|integral component of membrane	path:apla04512	ECM-receptor interaction
GPATCH11	984.98886087679	1426.62537034684	543.352351406737	0.380865476459764	-1.39264657411029	4.75364550787712e-59	1.71856169223528e-57	Down	26.6821	30.012	27.7529	9.55461	9.41139	9.43847	GeneID:101796696	G-patch domain containing 11	GO:0000776,GO:0000777,GO:0003676	kinetochore|condensed chromosome kinetochore|nucleic acid binding
GPC3	60.8573150372411	88.7453628047843	32.969267269698	0.371504112752589	-1.4285499126163	6.21152782821401e-05	0.000272609723592725	Down	0.749896	1.13263	0.661724	0.298803	0.183279	0.269445	GeneID:101795981	glypican 3
GPC4	4209.65805884376	5694.01970943387	2725.29640825366	0.47862433699314	-1.06303433828123	1.04261338469403e-35	2.28097309471413e-34	Down	47.835	44.8425	46.6862	18.7954	19.7163	21.588	GeneID:101791075	glypican 4	GO:0005615,GO:0005796,GO:0009897,GO:0009966,GO:0045202,GO:0062023,GO:0098696,GO:0098978,GO:0099026,GO:0099560,GO:1905606	extracellular space|Golgi lumen|external side of plasma membrane|regulation of signal transduction|synapse|collagen-containing extracellular matrix|regulation of neurotransmitter receptor localization to postsynaptic specialization membrane|glutamatergic synapse|anchored component of presynaptic membrane|synaptic membrane adhesion|regulation of presynapse assembly	path:apla04310	Wnt signaling pathway
GPD2	1130.58335964052	644.448733555044	1616.717985726	2.50868362609314	1.32693054175311	1.87015974754287e-50	5.84111881408585e-49	Up	6.51232	6.6088	6.74973	14.6102	15.4413	15.7927	GeneID:101799735	glycerol-3-phosphate dehydrogenase 2	GO:0004367,GO:0004368,GO:0005509,GO:0005739,GO:0005743,GO:0006072,GO:0006094,GO:0006734,GO:0009331,GO:0019563,GO:0035264,GO:0043010,GO:0046168,GO:0052591	glycerol-3-phosphate dehydrogenase [NAD+] activity|glycerol-3-phosphate dehydrogenase (quinone) activity|calcium ion binding|mitochondrion|mitochondrial inner membrane|glycerol-3-phosphate metabolic process|gluconeogenesis|NADH metabolic process|glycerol-3-phosphate dehydrogenase complex|glycerol catabolic process|multicellular organism growth|camera-type eye development|glycerol-3-phosphate cata…	path:apla00564	Glycerophospholipid metabolism
GPER1	490.086143525696	185.373282592986	794.799004458406	4.28755963826514	2.10015673874457	7.60560121160461e-55	2.56973362432276e-53	Up	0.595176	0.724688	0.798804	2.56615	3.11675	2.77183	GeneID:101792901	G protein-coupled estrogen receptor 1	GO:0000139,GO:0001934,GO:0001956,GO:0002695,GO:0003682,GO:0004930,GO:0005496,GO:0005622,GO:0005634,GO:0005635,GO:0005737,GO:0005769,GO:0005783,GO:0005789,GO:0005794,GO:0005802,GO:0005886,GO:0006954,GO:0007049,GO:0007189,GO:0007204,GO:0008284,GO:0008285,GO:0010628,GO:0010629,GO:0014068,GO:0014069,GO:0016323,GO:0017082,GO:0019228,GO:0030054,GO:0030263,GO:0030264,GO:0030284,GO:0030335,GO:0030424,GO:…	Golgi membrane|positive regulation of protein phosphorylation|positive regulation of neurotransmitter secretion|negative regulation of leukocyte activation|chromatin binding|G protein-coupled receptor activity|steroid binding|intracellular|nucleus|nuclear envelope|cytoplasm|early endosome|endoplasmic reticulum|endoplasmic reticulum membrane|Golgi apparatus|trans-Golgi network|plasma membrane|infl…
GPR137B	860.777097041995	529.107896988276	1192.44629709571	2.25369211815438	1.17229043922324	5.774513466651e-40	1.42988423358288e-38	Up	7.49975	8.28311	9.0779	16.4821	16.4004	16.5281	GeneID:101802496	G protein-coupled receptor 137B	GO:0005765,GO:0016021	lysosomal membrane|integral component of membrane
GPR146	769.158758910699	445.533953828459	1092.78356399294	2.452750356292	1.29440040223321	1.01055476916093e-44	2.84311916669966e-43	Up	1.90959	1.78179	2.11624	4.50565	4.26813	4.59033	GeneID:101793097	G protein-coupled receptor 146	GO:0004930,GO:0005886,GO:0016021	G protein-coupled receptor activity|plasma membrane|integral component of membrane
GPR156	7.46841016692351	3.50873753094484	11.4280828029022	3.25703552976355	1.70355945763191	0.038560523147107	0.0910406082008677	Up	0.0862069	0.0304856	0	0.142816	0.040591	0.0892982	GeneID:101801721	G protein-coupled receptor 156	GO:0004965,GO:0005886,GO:0007214,GO:0038039	G protein-coupled GABA receptor activity|plasma membrane|gamma-aminobutyric acid signaling pathway|G protein-coupled receptor heterodimeric complex	path:apla04080	Neuroactive ligand-receptor interaction
GPR160	79.7440859681	19.807428596763	139.680743339437	7.05193723945896	2.81801963507723	1.82935060892169e-22	2.73287594582816e-21	Up	0.900924	0.311422	1.22	4.8291	6.154	4.66756	GeneID:101800050	G protein-coupled receptor 160	GO:0004930,GO:0005886,GO:0016021,GO:0043235	G protein-coupled receptor activity|plasma membrane|integral component of membrane|receptor complex
GPR19	7.05505846462835	1.59665874764505	12.5134581816117	7.8372778153554	2.97035263849158	0.0420774108778326	0.0981263407038117	Up	0.0314272	0	0	0.0473856	0.0473073	0.174247	GeneID:101791506	G protein-coupled receptor 19	GO:0004930,GO:0005887,GO:0007186	G protein-coupled receptor activity|integral component of plasma membrane|G protein-coupled receptor signaling pathway
GPR20	9.20387697669521	14.3018731427428	4.10588081064768	0.287086926982787	-1.80044045854818	0.022384258255066	0.0567394844218246	Down	0.215903	0.387068	0.143527	0.0240716	0.143724	0	GeneID:106014255	G protein-coupled receptor 20	GO:0004930,GO:0005887,GO:0035025,GO:0043235,GO:0051482	G protein-coupled receptor activity|integral component of plasma membrane|positive regulation of Rho protein signal transduction|receptor complex|positive regulation of cytosolic calcium ion concentration involved in phospholipase C-activating G protein-coupled signaling pathway
GPR27	662.391578860721	929.499030973659	395.284126747783	0.425265776053278	-1.23356333845394	5.35966440374724e-36	1.18149553266141e-34	Down	22.811	22.9787	23.7215	7.252	10.6628	9.89882	GeneID:101792997	G protein-coupled receptor 27	GO:0004930,GO:0005886,GO:0016021	G protein-coupled receptor activity|plasma membrane|integral component of membrane
GPR65	40.5247229911776	0.951149749307074	80.0982962330482	84.2120773215794	6.39595524792323	1.34807503478643e-31	2.66318484672767e-30	Up	0.00641644	0.0132155	0	0.554191	0.424858	0.531817	GeneID:101796098	G protein-coupled receptor 65	GO:0004930,GO:0005622,GO:0005886,GO:0005887,GO:0006915,GO:0006955,GO:0007186,GO:0007189,GO:0007275,GO:0010447,GO:0031532,GO:0035025,GO:0051482,GO:0051496,GO:0090630	G protein-coupled receptor activity|intracellular|plasma membrane|integral component of plasma membrane|apoptotic process|immune response|G protein-coupled receptor signaling pathway|adenylate cyclase-activating G protein-coupled receptor signaling pathway|multicellular organism development|response to acidic pH|actin cytoskeleton reorganization|positive regulation of Rho protein signal transduct…
GPRC5B	1698.92435484911	2284.54274992756	1113.30595977065	0.487321132338606	-1.03705530954354	1.40612112346603e-34	2.98151283965429e-33	Down	29.702	30.8153	34.1403	13.9652	14.7397	14.2798	GeneID:101790862	G protein-coupled receptor class C group 5 member B	GO:0001664,GO:0004930,GO:0005615,GO:0005634,GO:0005730,GO:0005829,GO:0005886,GO:0007626,GO:0009986,GO:0010976,GO:0016021,GO:0019901,GO:0030295,GO:0030659,GO:0042593,GO:0043123,GO:0043231,GO:0043235,GO:0045666,GO:0050729,GO:0060907,GO:0061098,GO:0070062,GO:0090263	G protein-coupled receptor binding|G protein-coupled receptor activity|extracellular space|nucleus|nucleolus|cytosol|plasma membrane|locomotory behavior|cell surface|positive regulation of neuron projection development|integral component of membrane|protein kinase binding|protein kinase activator activity|cytoplasmic vesicle membrane|glucose homeostasis|positive regulation of I-kappaB kinase/NF-k…
GRB10	783.912765983136	461.908558940427	1105.91697302585	2.39423355904621	1.25956389498907	5.32511220336077e-43	1.41037449767033e-41	Up	6.17598	9.02615	7.49746	15.8685	15.9687	17.4304	GeneID:101796819	growth factor receptor bound protein 10			path:apla04150	mTOR signaling pathway
GRB14	11.8549312424794	6.39192403965988	17.3179384452988	2.70934672218357	1.43794503081071	0.0229713484146697	0.0580444992878802	Up	0.187255	0.0334904	0.262564	0.168788	0.365228	0.466171	GeneID:101789476	growth factor receptor bound protein 14	GO:0005070,GO:0005737,GO:0005829,GO:0005886,GO:0007165,GO:0010008,GO:0030971,GO:0042802,GO:0042803,GO:0043231,GO:0046627,GO:0050900	SH3/SH2 adaptor activity|cytoplasm|cytosol|plasma membrane|signal transduction|endosome membrane|receptor tyrosine kinase binding|identical protein binding|protein homodimerization activity|intracellular membrane-bounded organelle|negative regulation of insulin receptor signaling pathway|leukocyte migration
GREB1	454.267154800734	96.1499521315234	812.384357469945	8.44913948952034	3.07880441625659	8.74422456048587e-134	7.61748381742085e-132	Up	0.421654	0.506767	0.44089	3.23089	3.64462	3.13275	GeneID:101795752	growth regulating estrogen receptor binding 1	GO:0016021	integral component of membrane
GREM1	4624.36265101725	1669.83693428282	7578.88836775167	4.53869968507239	2.18227903174564	2.47594787989342e-72	1.11889632159809e-70	Up	16.2222	16.7917	16.3315	68.168	66.4303	72.9749	GeneID:101789702	gremlin 1, DAN family BMP antagonist	GO:0000902,GO:0001658,GO:0002042,GO:0002092,GO:0003257,GO:0003337,GO:0005125,GO:0005615,GO:0007267,GO:0008284,GO:0009954,GO:0009986,GO:0010717,GO:0030199,GO:0030297,GO:0030326,GO:0030514,GO:0032331,GO:0033689,GO:0036122,GO:0042803,GO:0043066,GO:0043184,GO:0045668,GO:0045766,GO:0045892,GO:0046851,GO:0048263,GO:0051092,GO:0051893,GO:0051973,GO:0060173,GO:0060394,GO:0060676,GO:0090090,GO:0090190,GO:…	cell morphogenesis|branching involved in ureteric bud morphogenesis|cell migration involved in sprouting angiogenesis|positive regulation of receptor internalization|positive regulation of transcription from RNA polymerase II promoter involved in myocardial precursor cell differentiation|mesenchymal to epithelial transition involved in metanephros morphogenesis|cytokine activity|extracellular spa…
GRHL2	17.7505527817962	25.8423838356041	9.65872172798818	0.37375506026967	-1.41983498279658	0.0155509828980757	0.0414377674017087	Down	0.227334	0.11185	0.117511	0.0838917	0.0975762	0.0068876	GeneID:101797013	grainyhead like transcription factor 2	GO:0000981,GO:0001161,GO:0001228,GO:0001843,GO:0003208,GO:0003382,GO:0003700,GO:0005634,GO:0005654,GO:0005911,GO:0006357,GO:0007155,GO:0007420,GO:0008283,GO:0008544,GO:0016020,GO:0021915,GO:0031490,GO:0034329,GO:0035264,GO:0042733,GO:0043010,GO:0043565,GO:0044030,GO:0045617,GO:0045944,GO:0048701,GO:0051973,GO:0060324,GO:0060463,GO:0060487,GO:0060672,GO:0070830,GO:0090132	DNA-binding transcription factor activity, RNA polymerase II-specific|intronic transcription regulatory region sequence-specific DNA binding|DNA-binding transcription activator activity, RNA polymerase II-specific|neural tube closure|cardiac ventricle morphogenesis|epithelial cell morphogenesis|DNA-binding transcription factor activity|nucleus|nucleoplasm|cell-cell junction|regulation of transcri…
GRIN2C	100.549928464041	0	201.099856928083	Inf	Inf	3.92128285888099e-86	2.13179215873226e-84	Up	0	0	0	1.60183	1.66777	1.61897	GeneID:101800611	glutamate ionotropic receptor NMDA type subunit 2C	GO:0004970,GO:0004972,GO:0005261,GO:0005622,GO:0005886,GO:0005887,GO:0009611,GO:0017146,GO:0022849,GO:0030054,GO:0030165,GO:0033058,GO:0042177,GO:0042391,GO:0047485,GO:0050885,GO:0060079,GO:0060291,GO:0097553,GO:0098839,GO:0098978,GO:1903539,GO:1904315	ionotropic glutamate receptor activity|NMDA glutamate receptor activity|cation channel activity|intracellular|plasma membrane|integral component of plasma membrane|response to wounding|NMDA selective glutamate receptor complex|glutamate-gated calcium ion channel activity|cell junction|PDZ domain binding|directional locomotion|negative regulation of protein catabolic process|regulation of membrane…	path:apla04020,path:apla04080	Calcium signaling pathway|Neuroactive ligand-receptor interaction
GRTP1	28.4427773985917	38.5109303113807	18.3746244858028	0.477127515155685	-1.06755320832613	0.00725808737754055	0.02117820854855	Down	1.16725	1.44269	0.723545	0.490364	0.351809	0.445465	GeneID:101796892	growth hormone regulated TBC protein 1	GO:0005096,GO:0005622,GO:0006886,GO:0017137,GO:0090630	GTPase activator activity|intracellular|intracellular protein transport|Rab GTPase binding|activation of GTPase activity
GSC	217.1658207038	87.6327947623714	346.698846645229	3.95626828501079	1.98414026237881	9.86351906954574e-37	2.23918915643173e-35	Up	4.21475	3.83112	4.66567	12.991	13.9483	16.1591	GeneID:101791361	goosecoid homeobox	GO:0005634,GO:0006355,GO:0014036,GO:0042474,GO:0043565	nucleus|regulation of transcription, DNA-templated|neural crest cell fate specification|middle ear morphogenesis|sequence-specific DNA binding
GSDMA	330.785370093313	171.254010329168	490.316729857458	2.86309633809461	1.51757621527369	1.30802717669465e-32	2.63079012547724e-31	Up	1.96922	2.74609	2.4381	5.85058	7.03936	6.30086	GeneID:101803587	gasdermin A	GO:0001786,GO:0005546,GO:0005737,GO:0005829,GO:0005886,GO:0006915,GO:0048471,GO:0070269,GO:0070273	phosphatidylserine binding|phosphatidylinositol-4,5-bisphosphate binding|cytoplasm|cytosol|plasma membrane|apoptotic process|perinuclear region of cytoplasm|pyroptosis|phosphatidylinositol-4-phosphate binding
GSG1L	23.0636074147448	31.2004424093658	14.9267724201238	0.478415409123913	-1.06366423731489	0.0161929240445963	0.0429032382940469	Down	0.307506	0.48278	0.380313	0.127932	0.0577631	0.130104	GeneID:101796578	GSG1 like	GO:0005886,GO:0016021,GO:0030054,GO:0045202	plasma membrane|integral component of membrane|cell junction|synapse
GUCA1B	3.97010943425636	0.63532151041542	7.3048973580973	11.4979537735482	3.52330523054209	0.0097594021989372	0.0275377005266011	Up	0	0	0.0122168	0.0370334	0.0364861	0.0696486	GeneID:101790159	guanylate cyclase activator 1B	GO:0005509,GO:0007601,GO:0007602,GO:0008048	calcium ion binding|visual perception|phototransduction|calcium sensitive guanylate cyclase activator activity	path:apla04744	Phototransduction
GUCY1A1	109.764653082153	149.418333639796	70.1109725245104	0.469226036836468	-1.09164502573948	1.17685345241808e-07	7.35139428743754e-07	Down	2.13615	2.14452	2.1218	0.791603	1.22874	0.728219	GeneID:101799600	guanylate cyclase 1 soluble subunit alpha 1	GO:0004383,GO:0005525,GO:0006182,GO:0007263,GO:0008015,GO:0008074,GO:0008217,GO:0010750,GO:0020037,GO:0038023,GO:0052565,GO:0060087,GO:0098925,GO:0098978,GO:0098982	guanylate cyclase activity|GTP binding|cGMP biosynthetic process|nitric oxide mediated signal transduction|blood circulation|guanylate cyclase complex, soluble|regulation of blood pressure|positive regulation of nitric oxide mediated signal transduction|heme binding|signaling receptor activity|response to defense-related host nitric oxide production|relaxation of vascular smooth muscle|retrograde…	path:apla00230,path:apla04270,path:apla04540	Purine metabolism|Vascular smooth muscle contraction|Gap junction
GUCY1A2	35.0245926605354	49.9793033858103	20.0698819352605	0.401563858950434	-1.31629866339562	0.000276200073905474	0.00108950607439909	Down	0.843702	1.67283	1.54445	0.394261	0.616356	0.44797	GeneID:101790692	guanylate cyclase 1 soluble subunit alpha 2	GO:0004383,GO:0005525,GO:0005737,GO:0007165,GO:0010750,GO:0020037,GO:0035556	guanylate cyclase activity|GTP binding|cytoplasm|signal transduction|positive regulation of nitric oxide mediated signal transduction|heme binding|intracellular signal transduction	path:apla00230,path:apla04270,path:apla04540	Purine metabolism|Vascular smooth muscle contraction|Gap junction
HACD4	439.892010779062	142.543448222822	737.240573335301	5.17204110414712	2.37073374083138	6.76582815402163e-72	3.02912201038102e-70	Up	4.13412	3.96038	5.00737	23.2455	19.7245	20.2682	GeneID:101799288	3-hydroxyacyl-CoA dehydratase 4	GO:0005783,GO:0005789,GO:0016021,GO:0018812,GO:0019899,GO:0030148,GO:0030497,GO:0042761,GO:0102158,GO:0102343,GO:0102344,GO:0102345	endoplasmic reticulum|endoplasmic reticulum membrane|integral component of membrane|3-hydroxyacyl-CoA dehydratase activity|enzyme binding|sphingolipid biosynthetic process|fatty acid elongation|very long-chain fatty acid biosynthetic process|very-long-chain 3-hydroxyacyl-CoA dehydratase activity|3-hydroxy-arachidoyl-CoA dehydratase activity|3-hydroxy-behenoyl-CoA dehydratase activity|3-hydroxy-li…	path:apla00062,path:apla01040	Fatty acid elongation|Biosynthesis of unsaturated fatty acids
HACE1	1551.19454132371	918.58606101992	2183.80302162749	2.37735266655667	1.24935593464445	6.55997560009261e-62	2.50962452785553e-60	Up	11.9231	11.4902	12.5766	25.3096	25.8384	25.506	GeneID:101796839	HECT domain and ankyrin repeat containing E3 ubiquitin protein ligase 1	GO:0000139,GO:0000209,GO:0004842,GO:0005634,GO:0005737,GO:0005783,GO:0006511,GO:0007030,GO:0007049,GO:0016567,GO:0016604,GO:0017137,GO:0030334,GO:0032580,GO:0048365,GO:0061025,GO:0061630,GO:0070936	Golgi membrane|protein polyubiquitination|ubiquitin-protein transferase activity|nucleus|cytoplasm|endoplasmic reticulum|ubiquitin-dependent protein catabolic process|Golgi organization|cell cycle|protein ubiquitination|nuclear body|Rab GTPase binding|regulation of cell migration|Golgi cisterna membrane|Rac GTPase binding|membrane fusion|ubiquitin protein ligase activity|protein K48-linked ubiqui…
HAND1	6.48720526688064	1.92144986474854	11.0529606690127	5.75240648834689	2.52416562605567	0.00681649820293271	0.0200189643608062	Up	0.080494	0	0	0.518852	1.03154	0.584145	GeneID:101804900	heart and neural crest derivatives expressed 1	GO:0003677,GO:0005634,GO:0007275,GO:0046983	DNA binding|nucleus|multicellular organism development|protein dimerization activity
HAO2	5.95445738705987	1.91940884856402	9.98950592555573	5.20447008099877	2.37975127583303	0.0277904404257997	0.0685797882248275	Up	0	0	0.119942	0.0776461	0.462103	0.247371	GeneID:101792535	hydroxyacid oxidase 2	GO:0003973,GO:0005102,GO:0005777,GO:0010181,GO:0019395,GO:0052852,GO:0052853,GO:0052854	(S)-2-hydroxy-acid oxidase activity|signaling receptor binding|peroxisome|FMN binding|fatty acid oxidation|very-long-chain-(S)-2-hydroxy-acid oxidase activity|long-chain-(S)-2-hydroxy-long-chain-acid oxidase activity|medium-chain-(S)-2-hydroxy-acid oxidase activity	path:apla00630,path:apla04146	Glyoxylate and dicarboxylate metabolism|Peroxisome
HAPLN1	246.942237953584	31.5651670716857	462.319308835482	14.6465028297027	3.87248432591437	7.00650163158804e-110	5.11722323709064e-108	Up	0.520141	0.382742	0.393471	5.51746	4.82392	5.48183	GeneID:101795511	hyaluronan and proteoglycan link protein 1	GO:0005540,GO:0007155,GO:0007417,GO:0031012	hyaluronic acid binding|cell adhesion|central nervous system development|extracellular matrix
HAS2	5423.06129525477	1227.34958960666	9618.77300090288	7.83702791963741	2.97030663666933	0	0	Up	12.2461	16.2062	14.9129	102.659	103.299	102.628	GeneID:101798379	hyaluronan synthase 2	GO:0001570,GO:0005887,GO:0030213,GO:0035810,GO:0036302,GO:0045226,GO:0050501,GO:0070295,GO:0085029,GO:0090500	vasculogenesis|integral component of plasma membrane|hyaluronan biosynthetic process|positive regulation of urine volume|atrioventricular canal development|extracellular polysaccharide biosynthetic process|hyaluronan synthase activity|renal water absorption|extracellular matrix assembly|endocardial cushion to mesenchymal transition
HBEGF	163.187724680986	87.0150083981428	239.36044096383	2.75079489584855	1.45984857376048	3.09788571113686e-17	3.67502258152175e-16	Up	4.56078	3.43014	3.33377	10.6498	9.27439	9.90985	GeneID:101799901	heparin binding EGF like growth factor	GO:0005154,GO:0005615,GO:0005887,GO:0007173,GO:0008016,GO:0008083,GO:0008201,GO:0008284,GO:0009986,GO:0021545,GO:0035313,GO:0048661,GO:0050731,GO:0051549,GO:0051897,GO:0060326,GO:0090303	epidermal growth factor receptor binding|extracellular space|integral component of plasma membrane|epidermal growth factor receptor signaling pathway|regulation of heart contraction|growth factor activity|heparin binding|positive regulation of cell proliferation|cell surface|cranial nerve development|wound healing, spreading of epidermal cells|positive regulation of smooth muscle cell proliferati…	path:apla04012,path:apla04912	ErbB signaling pathway|GnRH signaling pathway
HCRTR2	37.4021602305529	3.50710471799722	71.2972157431087	20.3293660942704	4.34549332497849	3.39481102139785e-22	5.02995514143795e-21	Up	0.0627822	0.0464388	0.0465129	0.418378	0.64956	0.480014	GeneID:101794034	hypocretin receptor 2	GO:0004930,GO:0005887,GO:0007186,GO:0007200,GO:0007218,GO:0007631,GO:0010840,GO:0016499,GO:0022410,GO:0051480	G protein-coupled receptor activity|integral component of plasma membrane|G protein-coupled receptor signaling pathway|phospholipase C-activating G protein-coupled receptor signaling pathway|neuropeptide signaling pathway|feeding behavior|regulation of circadian sleep/wake cycle, wakefulness|orexin receptor activity|circadian sleep/wake cycle process|regulation of cytosolic calcium ion concentrat…	path:apla04080	Neuroactive ligand-receptor interaction
HEBP1	643.358101619049	951.469202135502	335.247001102597	0.352346665924824	-1.50493253223224	6.64812393065889e-30	1.25343572570089e-28	Down	14.3524	17.0733	16.8614	4.62497	5.2553	5.82881	GeneID:101790398	heme binding protein 1	GO:0005829,GO:0020037	cytosol|heme binding
HELB	552.642515619569	261.982287237181	843.302744001958	3.21893038226088	1.68658137512156	1.01839189820833e-57	3.63628771357794e-56	Up	2.24601	2.21033	2.39558	6.44971	7.3401	6.66357	GeneID:101792337	DNA helicase B	GO:0003723,GO:0005524,GO:0005634,GO:0005737,GO:0006260,GO:0006269,GO:0006281,GO:0006974,GO:0017116,GO:0035861,GO:0043141,GO:0044877,GO:1903775,GO:2000042	RNA binding|ATP binding|nucleus|cytoplasm|DNA replication|DNA replication, synthesis of RNA primer|DNA repair|cellular response to DNA damage stimulus|single-stranded DNA-dependent ATP-dependent DNA helicase activity|site of double-strand break|ATP-dependent 5'-3' DNA helicase activity|protein-containing complex binding|regulation of DNA double-strand break processing|negative regulation of doubl…
HELZ2	7788.94040544945	79.025609204364	15498.8552016945	196.124463420633	7.61562568988613	0	0	Up	0.480961	0.366587	0.367841	74.5033	74.499	69.3175	GeneID:101801034	helicase with zinc finger 2	GO:0000184,GO:0003677,GO:0003723,GO:0004004,GO:0005524,GO:0005654,GO:0005737,GO:0016020,GO:0019216,GO:0030374,GO:0045944,GO:0046872	nuclear-transcribed mRNA catabolic process, nonsense-mediated decay|DNA binding|RNA binding|ATP-dependent RNA helicase activity|ATP binding|nucleoplasm|cytoplasm|membrane|regulation of lipid metabolic process|nuclear receptor transcription coactivator activity|positive regulation of transcription by RNA polymerase II|metal ion binding
HES4	660.651737385514	895.841320537726	425.462154233302	0.474930263294754	-1.07421240499103	1.07903984139342e-28	1.96771691631654e-27	Down	33.9914	34.2498	31.5095	14.7496	16.4932	16.6152	GeneID:101792654	hes family bHLH transcription factor 4	GO:0000977,GO:0001078,GO:0001756,GO:0003714,GO:0005634,GO:0007219,GO:0008134,GO:0030154,GO:0042803,GO:0043565,GO:0045665,GO:0046982,GO:0050767,GO:1990837	RNA polymerase II regulatory region sequence-specific DNA binding|proximal promoter DNA-binding transcription repressor activity, RNA polymerase II-specific|somitogenesis|transcription corepressor activity|nucleus|Notch signaling pathway|transcription factor binding|cell differentiation|protein homodimerization activity|sequence-specific DNA binding|negative regulation of neuron differentiation|p…	path:apla03460,path:apla04330	Fanconi anemia pathway|Notch signaling pathway
HEYL	158.600814428696	244.888566869582	72.3130619878096	0.295289661384318	-1.75979724884787	8.83306079250146e-23	1.33195925047303e-21	Down	6.48315	6.05691	5.24266	1.48728	1.72671	1.69087	GeneID:101804919	hes related family bHLH transcription factor with YRPW motif-like	GO:0000977,GO:0001077,GO:0001078,GO:0001568,GO:0003714,GO:0005634,GO:0007219,GO:0007507,GO:0008134,GO:0030154,GO:0035939,GO:0043565,GO:0045944,GO:0046983,GO:0050767,GO:0060412,GO:1990837	RNA polymerase II regulatory region sequence-specific DNA binding|proximal promoter DNA-binding transcription activator activity, RNA polymerase II-specific|proximal promoter DNA-binding transcription repressor activity, RNA polymerase II-specific|blood vessel development|transcription corepressor activity|nucleus|Notch signaling pathway|heart development|transcription factor binding|cell differe…
HFM1	39.9377293206607	61.8727272366215	18.0027314047	0.290963922373289	-1.78108781543036	3.01751515885659e-07	1.79869277461769e-06	Down	0.403389	0.249066	0.336503	0.09395	0.0501571	0.0306651	GeneID:113839626	HFM1, ATP dependent DNA helicase homolog	GO:0000712,GO:0003676,GO:0004386,GO:0005524	resolution of meiotic recombination intermediates|nucleic acid binding|helicase activity|ATP binding
HGF	1837.00817965261	768.516563632262	2905.49979567297	3.78065995343109	1.9186380938212	1.03211477702625e-146	1.00170548930044e-144	Up	6.25919	6.66507	6.64493	22.2797	24.2496	21.1277	GeneID:101793664	hepatocyte growth factor	GO:0000187,GO:0000902,GO:0001889,GO:0001934,GO:0004252,GO:0008083,GO:0014068,GO:0030335,GO:0032715,GO:0032733,GO:0033137,GO:0035729,GO:0042056,GO:0042802,GO:0043066,GO:0043154,GO:0048012,GO:0050728,GO:0050731,GO:0051450,GO:0060326,GO:0060665,GO:0090201,GO:1900744,GO:1901299,GO:1902042,GO:1902947,GO:2000573	activation of MAPK activity|cell morphogenesis|liver development|positive regulation of protein phosphorylation|serine-type endopeptidase activity|growth factor activity|positive regulation of phosphatidylinositol 3-kinase signaling|positive regulation of cell migration|negative regulation of interleukin-6 production|positive regulation of interleukin-10 production|negative regulation of peptidyl…	path:apla04010,path:apla04510	MAPK signaling pathway|Focal adhesion
HHIP	217.346977964152	332.712856496797	101.981099431508	0.306513852531244	-1.70597581860092	4.32610016236859e-28	7.77139558360399e-27	Down	1.57299	1.44024	1.51483	0.37009	0.53674	0.382561	GeneID:101794667	hedgehog interacting protein	GO:0003824,GO:0005576,GO:0005634,GO:0005737,GO:0005887,GO:0007224,GO:0007405,GO:0008270,GO:0009953,GO:0009968,GO:0009986,GO:0040036,GO:0043066,GO:0045879,GO:0048705,GO:0060170,GO:0060441,GO:0097108	catalytic activity|extracellular region|nucleus|cytoplasm|integral component of plasma membrane|smoothened signaling pathway|neuroblast proliferation|zinc ion binding|dorsal/ventral pattern formation|negative regulation of signal transduction|cell surface|regulation of fibroblast growth factor receptor signaling pathway|negative regulation of apoptotic process|negative regulation of smoothened si…	path:apla04340	Hedgehog signaling pathway
HIF1A	10097.0102490038	4772.84673889155	15421.173759116	3.23102219760306	1.69199066216683	1.26071878304977e-184	1.50671523319692e-182	Up	64.4984	59.5066	60.6991	180.159	185.976	188.003	GeneID:101793247	hypoxia inducible factor 1 subunit alpha	GO:0000981,GO:0001666,GO:0003677,GO:0005634,GO:0005737,GO:0006357,GO:0016607,GO:0035035,GO:0045893,GO:0045944,GO:0046983	DNA-binding transcription factor activity, RNA polymerase II-specific|response to hypoxia|DNA binding|nucleus|cytoplasm|regulation of transcription by RNA polymerase II|nuclear speck|histone acetyltransferase binding|positive regulation of transcription, DNA-templated|positive regulation of transcription by RNA polymerase II|protein dimerization activity	path:apla04137,path:apla04140	Mitophagy - animal|Autophagy - animal
HIGD1A	1290.78186738609	834.530145859849	1747.03358891233	2.09343376938445	1.06587127580829	5.78992116948854e-39	1.3931455912142e-37	Up	46.112	46.4453	42.6537	90.0378	82.1283	91.0382	GeneID:110353390	HIG1 hypoxia inducible domain family member 1A	GO:0005634,GO:0005654,GO:0005739,GO:0005743,GO:0016020,GO:0016021,GO:0032991,GO:0042149,GO:0043066,GO:0055114,GO:0070469,GO:0071456,GO:0071902,GO:0090201	nucleus|nucleoplasm|mitochondrion|mitochondrial inner membrane|membrane|integral component of membrane|protein-containing complex|cellular response to glucose starvation|negative regulation of apoptotic process|oxidation-reduction process|respiratory chain|cellular response to hypoxia|positive regulation of protein serine/threonine kinase activity|negative regulation of release of cytochrome c fr…
HIP1R	451.819356571516	300.137932859983	603.500780283049	2.01074477501845	1.00772997115949	2.87913674248258e-15	3.09555363814429e-14	Up	4.03727	4.77747	3.60059	7.98726	7.0435	7.81478	GeneID:101792566	huntingtin interacting protein 1 related	GO:0003779,GO:0005546,GO:0005547,GO:0005739,GO:0005829,GO:0005856,GO:0005905,GO:0005938,GO:0006898,GO:0006915,GO:0006919,GO:0007015,GO:0014069,GO:0016020,GO:0016324,GO:0017124,GO:0030100,GO:0030136,GO:0030276,GO:0030479,GO:0030665,GO:0030837,GO:0032051,GO:0032092,GO:0032587,GO:0032839,GO:0032956,GO:0034316,GO:0035091,GO:0035615,GO:0042802,GO:0042803,GO:0043025,GO:0043065,GO:0043066,GO:0043197,GO:…	actin binding|phosphatidylinositol-4,5-bisphosphate binding|phosphatidylinositol-3,4,5-trisphosphate binding|mitochondrion|cytosol|cytoskeleton|clathrin-coated pit|cell cortex|receptor-mediated endocytosis|apoptotic process|activation of cysteine-type endopeptidase activity involved in apoptotic process|actin filament organization|postsynaptic density|membrane|apical plasma membrane|SH3 domain bi…
HIVEP3	1532.94611712342	941.405117921315	2124.48711632552	2.25671931868878	1.17422699331179	7.54652260071434e-55	2.5557438718719e-53	Up	2.51075	2.3204	2.30919	5.05895	5.0062	4.9674	GeneID:101793577	human immunodeficiency virus type I enhancer binding protein 3	GO:0000981,GO:0003677,GO:0005634,GO:0005737,GO:0035914,GO:0045893,GO:0046872	DNA-binding transcription factor activity, RNA polymerase II-specific|DNA binding|nucleus|cytoplasm|skeletal muscle cell differentiation|positive regulation of transcription, DNA-templated|metal ion binding
HMGA1	356.186855063303	189.710946407668	522.662763718939	2.75504800126712	1.46207745512556	1.69482459327372e-20	2.35662100416647e-19	Up	1.09934	1.51858	1.11284	4.48649	4.36366	3.90599	GeneID:113839919	high mobility group AT-hook 1
HMX2	2.39964494645223	0.319901474760669	4.47938841814378	14.002400024867	3.8076022225732	0.0462442194280969	0.106233146489231	Up	0	0	0.100643	0.0980509	0.57516	0.437885	GeneID:110353378	H6 family homeobox 2	GO:0005634,GO:0006355,GO:0007420,GO:0008284,GO:0030154,GO:0042472,GO:0043565,GO:0048026	nucleus|regulation of transcription, DNA-templated|brain development|positive regulation of cell proliferation|cell differentiation|inner ear morphogenesis|sequence-specific DNA binding|positive regulation of mRNA splicing, via spliceosome
HMX3	299.876594786977	5.1094695144589	594.643720059494	116.38071591909	6.86270821578107	1.38245576910217e-152	1.38831200534629e-150	Up	0.89756	0.22537	0.0774274	46.6471	37.9114	48.8905	GeneID:101794880	H6 family homeobox 3	GO:0005634,GO:0006355,GO:0007399,GO:0030154,GO:0043565	nucleus|regulation of transcription, DNA-templated|nervous system development|cell differentiation|sequence-specific DNA binding
HNF4G	21.4676588099394	3.82170834717816	39.1136092727006	10.2345877077671	3.35538108059599	6.3840485242642e-09	4.47502305910735e-08	Up	0.00983464	0.0417617	0.0608189	0.419238	0.39028	0.21953	GeneID:101791472	hepatocyte nuclear factor 4 gamma
HPGDS	682.689020744692	436.667643615782	928.710397873602	2.12681294676086	1.08869315382173	3.67708084504222e-30	6.98741998687984e-29	Up	23.4165	23.48	22.0766	45.5534	41.9888	45.0412	GeneID:101796320	hematopoietic prostaglandin D synthase	GO:0000287,GO:0001516,GO:0004364,GO:0004667,GO:0005509,GO:0005737,GO:0006693,GO:0042803,GO:2000255	magnesium ion binding|prostaglandin biosynthetic process|glutathione transferase activity|prostaglandin-D synthase activity|calcium ion binding|cytoplasm|prostaglandin metabolic process|protein homodimerization activity|negative regulation of male germ cell proliferation	path:apla00480,path:apla00590,path:apla00980,path:apla00982	Glutathione metabolism|Arachidonic acid metabolism|Metabolism of xenobiotics by cytochrome P450|Drug metabolism - cytochrome P450
HPSE2	30.7959230859244	44.6057682750464	16.9860778968024	0.380804513713641	-1.39287751573286	0.000321964143756993	0.00125159233410481	Down	0.852622	0.569599	0.487164	0.172263	0.113825	0.357944	GeneID:101794162	heparanase 2 (inactive)	GO:0005622,GO:0005886,GO:0006027,GO:0008284,GO:0030198,GO:0030305,GO:0031012,GO:0043395	intracellular|plasma membrane|glycosaminoglycan catabolic process|positive regulation of cell proliferation|extracellular matrix organization|heparanase activity|extracellular matrix|heparan sulfate proteoglycan binding	path:apla00531	Glycosaminoglycan degradation
HS6ST2	496.227370596571	692.614933111329	299.839808081812	0.432909822973188	-1.2078615583844	8.0769538954587e-14	7.92945215765297e-13	Down	17.6097	14.3402	16.4089	5.37158	6.46157	7.44328	GeneID:101790534	heparan sulfate 6-O-sulfotransferase 2	GO:0005654,GO:0015015,GO:0016021,GO:0017095,GO:0060173	nucleoplasm|heparan sulfate proteoglycan biosynthetic process, enzymatic modification|integral component of membrane|heparan sulfate 6-O-sulfotransferase activity|limb development	path:apla00534	Glycosaminoglycan biosynthesis - heparan sulfate / heparin
HSD17B3	11.2506838595821	3.51036154739243	18.9910061717719	5.40998581353501	2.4356248109154	0.000401100874733893	0.00153936299085107	Up	0	0	0.0973065	0.233652	0.280128	0.152024	GeneID:101797428	hydroxysteroid 17-beta dehydrogenase 3			path:apla00140	Steroid hormone biosynthesis
HTR2A	29.0361588384875	16.2359509183352	41.8363667586398	2.57677341900523	1.36556568362787	0.000566962595442038	0.0021169238555867	Up	0.183033	0.216269	0.201893	0.407815	0.58882	0.447605	GeneID:101799400	5-hydroxytryptamine receptor 2A	GO:0004930,GO:0004993,GO:0005887,GO:0005901,GO:0007187,GO:0007200,GO:0007268,GO:0007610,GO:0030424,GO:0030425,GO:0030594,GO:0031410,GO:0042493,GO:0051209	G protein-coupled receptor activity|G protein-coupled serotonin receptor activity|integral component of plasma membrane|caveola|G protein-coupled receptor signaling pathway, coupled to cyclic nucleotide second messenger|phospholipase C-activating G protein-coupled receptor signaling pathway|chemical synaptic transmission|behavior|axon|dendrite|neurotransmitter receptor activity|cytoplasmic vesicl…	path:apla04020,path:apla04080,path:apla04540	Calcium signaling pathway|Neuroactive ligand-receptor interaction|Gap junction
HTR2B	330.536708333451	64.3532965539847	596.720120112918	9.27256492000128	3.21296846350327	2.58988044156634e-110	1.90113000332441e-108	Up	0.398564	0.395244	0.497498	3.57567	3.82372	3.42305	GeneID:101797990	5-hydroxytryptamine receptor 2B			path:apla04020,path:apla04080,path:apla04540	Calcium signaling pathway|Neuroactive ligand-receptor interaction|Gap junction
HTR2C	34.6771072582825	22.6319569903642	46.7222575262008	2.064437359354	1.04574864388567	0.0035050406734124	0.0111105640460799	Up	0.286421	0.191321	0.163237	0.345622	0.404122	0.393111	GeneID:101792508	5-hydroxytryptamine receptor 2C	GO:0001587,GO:0001662,GO:0004930,GO:0004993,GO:0005887,GO:0007187,GO:0007200,GO:0007208,GO:0007268,GO:0007626,GO:0007631,GO:0030425,GO:0030594,GO:0031644,GO:0032098,GO:0042493,GO:0043397,GO:0051209,GO:0051482	Gq/11-coupled serotonin receptor activity|behavioral fear response|G protein-coupled receptor activity|G protein-coupled serotonin receptor activity|integral component of plasma membrane|G protein-coupled receptor signaling pathway, coupled to cyclic nucleotide second messenger|phospholipase C-activating G protein-coupled receptor signaling pathway|phospholipase C-activating serotonin receptor si…	path:apla04020,path:apla04080,path:apla04540	Calcium signaling pathway|Neuroactive ligand-receptor interaction|Gap junction
HTR4	8.27622678226909	1.28001410227958	15.2724394622586	11.9314618761308	3.57669891178774	0.00674297322122867	0.0198231623810099	Up	0.00875465	0	0.0173798	0.0696205	0.0696153	0.194726	GeneID:101801752	5-hydroxytryptamine receptor 4	GO:0004993,GO:0005768,GO:0005887,GO:0007268,GO:0032098	G protein-coupled serotonin receptor activity|endosome|integral component of plasma membrane|chemical synaptic transmission|regulation of appetite	path:apla04020,path:apla04080	Calcium signaling pathway|Neuroactive ligand-receptor interaction
HTR7	110.44514515315	53.4212275334033	167.469062772897	3.13487859611953	1.64840957311735	3.31931925550729e-15	3.55297377897046e-14	Up	1.454	2.4602	1.68892	4.812	5.71839	4.48624	GeneID:101799166	5-hydroxytryptamine receptor 7	GO:0004930,GO:0004993,GO:0005886,GO:0005887,GO:0006939,GO:0007186,GO:0007187,GO:0007268,GO:0007623,GO:0008015,GO:0030425,GO:0030594,GO:0042310	G protein-coupled receptor activity|G protein-coupled serotonin receptor activity|plasma membrane|integral component of plasma membrane|smooth muscle contraction|G protein-coupled receptor signaling pathway|G protein-coupled receptor signaling pathway, coupled to cyclic nucleotide second messenger|chemical synaptic transmission|circadian rhythm|blood circulation|dendrite|neurotransmitter receptor…	path:apla04020,path:apla04080	Calcium signaling pathway|Neuroactive ligand-receptor interaction
HUNK	749.567707773678	1029.06518313206	470.070232415299	0.456793447218372	-1.13038613975002	4.23030391379039e-34	8.84023481175185e-33	Down	9.42575	9.05196	9.81895	3.76768	4.08062	3.97177	GeneID:101803113	hormonally up-regulated Neu-associated kinase	GO:0004674,GO:0005524,GO:0005634,GO:0005737,GO:0006468,GO:0035556	protein serine/threonine kinase activity|ATP binding|nucleus|cytoplasm|protein phosphorylation|intracellular signal transduction
ICOSLG	484.50955926022	160.499184246139	808.519934274301	5.03753298231327	2.33271737944984	2.87504881332551e-91	1.66304323558001e-89	Up	2.06523	2.38842	2.07601	10.5994	10.2301	9.26657	GeneID:101792229	inducible T cell costimulator ligand	GO:0002250,GO:0005102,GO:0005886,GO:0006952,GO:0006972,GO:0007165,GO:0009897,GO:0016021,GO:0031295,GO:0036464,GO:0042104,GO:0042110,GO:0042113,GO:0042802,GO:0050776,GO:0050852,GO:0070062	adaptive immune response|signaling receptor binding|plasma membrane|defense response|hyperosmotic response|signal transduction|external side of plasma membrane|integral component of membrane|T cell costimulation|cytoplasmic ribonucleoprotein granule|positive regulation of activated T cell proliferation|T cell activation|B cell activation|identical protein binding|regulation of immune response|T c…	path:apla04514,path:apla04672	Cell adhesion molecules (CAMs)|Intestinal immune network for IgA production
IFIH1	3825.95068637546	223.281077874167	7428.62029487676	33.2702634974884	5.05616138716809	1.37346346559543e-246	2.20685057510839e-244	Up	2.35939	2.67174	2.73199	76.6885	77.1749	80.7692	GeneID:101800076	interferon induced with helicase C domain 1	GO:0003677,GO:0003725,GO:0003727,GO:0004386,GO:0005524,GO:0005634,GO:0005829,GO:0008270,GO:0009597,GO:0009615,GO:0016032,GO:0016579,GO:0016925,GO:0032480,GO:0032727,GO:0032728,GO:0034344,GO:0035549,GO:0039528,GO:0039530,GO:0042802,GO:0043021,GO:0045087,GO:0051607,GO:0060760,GO:0071360,GO:1902741,GO:1904469,GO:2000778	DNA binding|double-stranded RNA binding|single-stranded RNA binding|helicase activity|ATP binding|nucleus|cytosol|zinc ion binding|detection of virus|response to virus|viral process|protein deubiquitination|protein sumoylation|negative regulation of type I interferon production|positive regulation of interferon-alpha production|positive regulation of interferon-beta production|regulation of type …	path:apla04622,path:apla05164,path:apla05168	RIG-I-like receptor signaling pathway|Influenza A|Herpes simplex infection
IFITM1	239.015732672168	1.27553266317366	476.755932681162	373.770069905495	8.54600723791688	1.23225215248407e-85	6.64910387204184e-84	Up	0.132742	0.1217	0.247715	58.3963	53.484	49.3028	GeneID:101791431	interferon-induced transmembrane protein 1	GO:0005765,GO:0005886,GO:0006955,GO:0009615,GO:0016021,GO:0031902,GO:0032897,GO:0032991,GO:0034341,GO:0035455,GO:0035456,GO:0045071,GO:0046597,GO:0051607,GO:0060337	lysosomal membrane|plasma membrane|immune response|response to virus|integral component of membrane|late endosome membrane|negative regulation of viral transcription|protein-containing complex|response to interferon-gamma|response to interferon-alpha|response to interferon-beta|negative regulation of viral genome replication|negative regulation of viral entry into host cell|defense response to vi…
IFITM2	3203.83393133986	676.156288745287	5731.51157393442	8.47660765615319	3.08348701280396	1.29925723535203e-54	4.35929440381106e-53	Up	138.475	199.493	114.053	1218.59	1389.91	1177.08	GeneID:106014264	interferon-induced transmembrane protein 2	GO:0001701,GO:0005886,GO:0005887,GO:0030282,GO:0030500,GO:0060349	in utero embryonic development|plasma membrane|integral component of plasma membrane|bone mineralization|regulation of bone mineralization|bone morphogenesis
IFITM5	15.0675530063329	0	30.1351060126659	Inf	Inf	7.40557886244609e-14	7.29013450849781e-13	Up	0	0	0	3.08841	2.71007	1.61081	GeneID:101795624	interferon induced transmembrane protein 5	GO:0001701,GO:0005886,GO:0005887,GO:0030282,GO:0030500,GO:0060349	in utero embryonic development|plasma membrane|integral component of plasma membrane|bone mineralization|regulation of bone mineralization|bone morphogenesis
IFNAR2	2776.16706524891	1355.29614749613	4197.03798300168	3.09676817923195	1.63076338844032	1.0688796447057e-128	8.7328070859261e-127	Up	24.1722	25.358	24.0769	67.0598	69.3581	72.4456	GeneID:101804315	interferon alpha and beta receptor subunit 2			path:apla04060,path:apla04217,path:apla04620,path:apla04621,path:apla05164,path:apla05168	Cytokine-cytokine receptor interaction|Necroptosis|Toll-like receptor signaling pathway|NOD-like receptor signaling pathway|Influenza A|Herpes simplex infection
IFNG	2.09404928885906	0	4.18809857771812	Inf	Inf	0.0319218807992225	0.0773236713965757	Up	0	0	0	0.114048	0	0.43323	GeneID:101790439	interferon gamma	GO:0000060,GO:0002281,GO:0005125,GO:0005133,GO:0005615,GO:0005622,GO:0007050,GO:0010508,GO:0010628,GO:0010634,GO:0010835,GO:0031334,GO:0032700,GO:0032735,GO:0032747,GO:0032834,GO:0033141,GO:0033160,GO:0034393,GO:0040008,GO:0042531,GO:0045429,GO:0045672,GO:0045892,GO:0048662,GO:0050796,GO:0051044,GO:0051607,GO:0051712,GO:0060333,GO:0060550,GO:0060552,GO:0060559,GO:0071902,GO:0090312,GO:0097191,GO:…	protein import into nucleus, translocation|macrophage activation involved in immune response|cytokine activity|interferon-gamma receptor binding|extracellular space|intracellular|cell cycle arrest|positive regulation of autophagy|positive regulation of gene expression|positive regulation of epithelial cell migration|regulation of protein ADP-ribosylation|positive regulation of protein complex ass…	path:apla03050,path:apla04060,path:apla04217,path:apla04350,path:apla05132,path:apla05164,path:apla05168	Proteasome|Cytokine-cytokine receptor interaction|Necroptosis|TGF-beta signaling pathway|Salmonella infection|Influenza A|Herpes simplex infection
IGF1	128.300667459525	231.711820787803	24.8895141312471	0.107415815242505	-3.21872167240049	6.37990410382634e-44	1.74734456904229e-42	Down	1.68365	1.43616	1.55362	0.106017	0.191086	0.165801	GeneID:101793597	insulin like growth factor 1	GO:0000187,GO:0001775,GO:0005158,GO:0005159,GO:0005178,GO:0005179,GO:0005615,GO:0005622,GO:0005623,GO:0007405,GO:0008083,GO:0008283,GO:0009408,GO:0010467,GO:0010560,GO:0010629,GO:0014065,GO:0014068,GO:0014834,GO:0014896,GO:0014904,GO:0014911,GO:0021650,GO:0030166,GO:0032148,GO:0033160,GO:0035630,GO:0035867,GO:0040014,GO:0042104,GO:0042531,GO:0042567,GO:0043066,GO:0043491,GO:0043524,GO:0043568,GO:…	activation of MAPK activity|cell activation|insulin receptor binding|insulin-like growth factor receptor binding|integrin binding|hormone activity|extracellular space|intracellular|cell|neuroblast proliferation|growth factor activity|cell proliferation|response to heat|gene expression|positive regulation of glycoprotein biosynthetic process|negative regulation of gene expression|phosphatidylinosi…	path:apla04010,path:apla04068,path:apla04114,path:apla04115,path:apla04150,path:apla04510,path:apla04914	MAPK signaling pathway|FoxO signaling pathway|Oocyte meiosis|p53 signaling pathway|mTOR signaling pathway|Focal adhesion|Progesterone-mediated oocyte maturation
IGF2	1052.87209471063	1437.29572770875	668.448461712506	0.465073713659545	-1.10446869500489	4.39664111077115e-40	1.09243689180175e-38	Down	16.3957	16.2802	16.8321	7.03477	7.12263	7.46589	GeneID:101799111	insulin like growth factor 2	GO:0000122,GO:0001649,GO:0005158,GO:0005159,GO:0005178,GO:0005179,GO:0005615,GO:0008083,GO:0008284,GO:0009887,GO:0031017,GO:0031056,GO:0038028,GO:0040018,GO:0042104,GO:0043410,GO:0043539,GO:0045725,GO:0045840,GO:0045944,GO:0046628,GO:0050731,GO:0051146,GO:0051147,GO:0051781,GO:0051897,GO:2000467	negative regulation of transcription by RNA polymerase II|osteoblast differentiation|insulin receptor binding|insulin-like growth factor receptor binding|integrin binding|hormone activity|extracellular space|growth factor activity|positive regulation of cell proliferation|animal organ morphogenesis|exocrine pancreas development|regulation of histone modification|insulin receptor signaling pathway…	path:apla04010	MAPK signaling pathway
IGFBP4	1131.05976218571	1616.90783916153	645.211685209898	0.399040483064566	-1.32539297812952	3.90765735239131e-19	5.13248255884929e-18	Down	46.0179	43.7741	34.9388	14.8978	16.3993	15.5174	GeneID:101789694	insulin like growth factor binding protein 4	GO:0001558,GO:0005615,GO:0010906,GO:0031994,GO:0031995,GO:0043410,GO:0043568,GO:0044342	regulation of cell growth|extracellular space|regulation of glucose metabolic process|insulin-like growth factor I binding|insulin-like growth factor II binding|positive regulation of MAPK cascade|positive regulation of insulin-like growth factor receptor signaling pathway|type B pancreatic cell proliferation
IGSF10	162.915198937299	292.636637511513	33.1937603630848	0.113429954107435	-3.14012642342753	2.00778463509714e-38	4.74421137387905e-37	Down	1.12777	0.904825	1.13888	0.104829	0.130487	0.100039	GeneID:101803383	immunoglobulin superfamily member 10	GO:0001503,GO:0005576,GO:2001222	ossification|extracellular region|regulation of neuron migration
IGSF5	1.89498972882366	0	3.78997945764733	Inf	Inf	0.0313163404477597	0.0760690374432467	Up	0	0	0	0.0103733	0.051265	0.0196768	GeneID:101791567	immunoglobulin superfamily member 5	GO:0005923,GO:0009986,GO:0016021,GO:0016324,GO:0098609	bicellular tight junction|cell surface|integral component of membrane|apical plasma membrane|cell-cell adhesion	path:apla04530	Tight junction
IGSF6	43.6469005681597	62.7101906023329	24.5836105339865	0.392019387883537	-1.35100308822098	3.13676990839963e-05	0.000144784007805193	Down	2.05244	3.1996	3.04542	1.02537	0.833129	0.944527	GeneID:101800240	immunoglobulin superfamily member 6	GO:0016021	integral component of membrane
IKBKE	549.684421863927	261.624136329444	837.74470739841	3.20209258653223	1.67901502309458	6.20018507494044e-57	2.19219746622772e-55	Up	2.64483	3.53336	3.1135	8.51613	8.8958	8.7579	GeneID:101800153	inhibitor of nuclear factor kappa B kinase subunit epsilon			path:apla04620,path:apla04621,path:apla04622,path:apla04623,path:apla04625,path:apla05164,path:apla05168	Toll-like receptor signaling pathway|NOD-like receptor signaling pathway|RIG-I-like receptor signaling pathway|Cytosolic DNA-sensing pathway|C-type lectin receptor signaling pathway|Influenza A|Herpes simplex infection
IL10	31.038932583	12.1065608040035	49.9713043619965	4.12762180531664	2.04531078941677	2.85113037092636e-07	1.70937795580291e-06	Up	0.255631	0.431515	0.471517	1.71917	1.02251	2.08552	GeneID:101801826	interleukin 10	GO:0001938,GO:0002740,GO:0002826,GO:0002875,GO:0002904,GO:0005125,GO:0005576,GO:0005615,GO:0006954,GO:0006955,GO:0030886,GO:0030889,GO:0032695,GO:0032715,GO:0032720,GO:0032800,GO:0034115,GO:0035729,GO:0042742,GO:0042832,GO:0044130,GO:0045019,GO:0045077,GO:0045348,GO:0045787,GO:0050715,GO:0051045,GO:0051091,GO:0051384,GO:0060302,GO:0071222,GO:1902895,GO:1903034,GO:1903208,GO:1903672,GO:1904706,GO:…	positive regulation of endothelial cell proliferation|negative regulation of cytokine secretion involved in immune response|negative regulation of T-helper 1 type immune response|negative regulation of chronic inflammatory response to antigenic stimulus|positive regulation of B cell apoptotic process|cytokine activity|extracellular region|extracellular space|inflammatory response|immune response|…	path:apla04060,path:apla04068,path:apla04625,path:apla04672	Cytokine-cytokine receptor interaction|FoxO signaling pathway|C-type lectin receptor signaling pathway|Intestinal immune network for IgA production
IL10RA	15.2127311849244	3.17212611297118	27.2533362568777	8.591504652175	3.10291081636201	0.000191138128177974	0.000776418109994855	Up	0	0.0804811	0.123513	0.710632	0.677253	0.292712	GeneID:101794038	interleukin 10 receptor subunit alpha			path:apla04060	Cytokine-cytokine receptor interaction
IL12B	184.520249758113	0.640619355995148	368.399880160231	575.068294007373	9.16758948770141	8.82177216899453e-148	8.61970590106958e-146	Up	0.0178653	0	0	2.58393	2.65433	2.30045	GeneID:101800211	interleukin 12B	GO:0002827,GO:0004896,GO:0005125,GO:0005143,GO:0008083,GO:0009897,GO:0010536,GO:0019955,GO:0032729,GO:0032816,GO:0042104,GO:0042164,GO:0042531,GO:0043235,GO:0043514,GO:0045519,GO:0050671,GO:0051135,GO:0070743	positive regulation of T-helper 1 type immune response|cytokine receptor activity|cytokine activity|interleukin-12 receptor binding|growth factor activity|external side of plasma membrane|positive regulation of activation of Janus kinase activity|cytokine binding|positive regulation of interferon-gamma production|positive regulation of natural killer cell activation|positive regulation of activat…	path:apla04060,path:apla04620,path:apla04622,path:apla04625,path:apla05164,path:apla05168	Cytokine-cytokine receptor interaction|Toll-like receptor signaling pathway|RIG-I-like receptor signaling pathway|C-type lectin receptor signaling pathway|Influenza A|Herpes simplex infection
IL12RB1	50.4812080225105	0.640619355995148	100.321796689026	156.601257439661	7.29095198666089	3.31313198283994e-41	8.46487660845378e-40	Up	0.0489461	0	0	1.5923	1.73691	1.41231	GeneID:101797086	interleukin 12 receptor subunit beta 1			path:apla04060	Cytokine-cytokine receptor interaction
IL12RB2	76.0639607818259	26.7727504058292	125.355171157823	4.68219250012241	2.22718424954239	7.9786283372263e-18	9.75308067494755e-17	Up	0.403725	0.337567	0.337965	1.57498	1.49948	1.18204	GeneID:101791874	interleukin 12 receptor subunit beta 2	GO:0004896,GO:0009897,GO:0016517,GO:0019955,GO:0019972,GO:0042022,GO:0043235	cytokine receptor activity|external side of plasma membrane|interleukin-12 receptor activity|cytokine binding|interleukin-12 binding|interleukin-12 receptor complex|receptor complex	path:apla04060	Cytokine-cytokine receptor interaction
IL13RA1	851.152649515039	505.471021775833	1196.83427725424	2.36776041690678	1.24352310848923	3.14154262982001e-44	8.70303600954543e-43	Up	6.22915	7.25065	7.13898	14.4386	14.9346	15.1747	GeneID:101790036	interleukin 13 receptor subunit alpha 1	GO:0004896,GO:0009897,GO:0016021,GO:0016515,GO:0019955,GO:0043235	cytokine receptor activity|external side of plasma membrane|integral component of membrane|interleukin-13 receptor activity|cytokine binding|receptor complex	path:apla04060	Cytokine-cytokine receptor interaction
IL15RA	201.498832395313	30.5728591674515	372.424805623175	12.1815497720823	3.60662578365427	6.10658430079037e-24	9.74694432381122e-23	Up	0.55474	0.572838	0.939276	8.77377	7.71177	6.03698	GeneID:113844118	interleukin 15 receptor subunit alpha
IL17D	11.0720562005724	15.9188980697329	6.22521433141198	0.391058118730478	-1.35454505929014	0.0403319697992337	0.0946665501163315	Down	0.269196	0.434841	0.509827	0.169885	0.168843	0.100199	GeneID:101793918	interleukin 17D			path:apla04060,path:apla04625	Cytokine-cytokine receptor interaction|C-type lectin receptor signaling pathway
IL17RA	2306.12974423464	997.663952465193	3614.59553600409	3.62305917445704	1.85720836913609	2.9622370387872e-152	2.95426964261391e-150	Up	9.40333	10.336	8.91225	33.2753	33.1241	32.6576	GeneID:101793100	interleukin 17 receptor A	GO:0005102,GO:0005886,GO:0016021,GO:0030368,GO:0032747,GO:0050729,GO:0050832,GO:0071345,GO:0071621,GO:0072537,GO:1900017,GO:2000664,GO:2000667	signaling receptor binding|plasma membrane|integral component of membrane|interleukin-17 receptor activity|positive regulation of interleukin-23 production|positive regulation of inflammatory response|defense response to fungus|cellular response to cytokine stimulus|granulocyte chemotaxis|fibroblast activation|positive regulation of cytokine production involved in inflammatory response|positive r…	path:apla04060	Cytokine-cytokine receptor interaction
IL17REL	603.918901819115	55.7562896873999	1152.08151395083	20.6628080959121	4.36896442608702	2.73747519650123e-122	2.1398177738705e-120	Up	1.18053	1.01873	1.14471	22.5492	20.6646	22.736	GeneID:101790673	interleukin 17 receptor E like	GO:0030368	interleukin-17 receptor activity
IL18R1	45.5255015617428	18.4561108755255	72.59489224796	3.93337972108888	1.97576946807288	1.50424491864024e-09	1.1064540065339e-08	Up	0.087445	0.210089	0.183928	0.5218	0.707928	0.521579	GeneID:101795383	interleukin 18 receptor 1	GO:0004908,GO:0005886,GO:0006954,GO:0006955,GO:0007165,GO:0016021,GO:0030101,GO:0032729,GO:0035655,GO:0038023,GO:0042007,GO:0042008,GO:0045063,GO:0051092,GO:0071345,GO:0120163,GO:1901224,GO:2000556	interleukin-1 receptor activity|plasma membrane|inflammatory response|immune response|signal transduction|integral component of membrane|natural killer cell activation|positive regulation of interferon-gamma production|interleukin-18-mediated signaling pathway|signaling receptor activity|interleukin-18 binding|interleukin-18 receptor activity|T-helper 1 cell differentiation|positive regulation of…	path:apla04060	Cytokine-cytokine receptor interaction
IL18RAP	7.88430737481865	2.23931032332469	13.5293044263126	6.04172824346461	2.59496129319805	0.00214489554037844	0.00710917589030772	Up	0	0	0.0929442	0.224389	0.148889	0.210559	GeneID:101795053	interleukin 18 receptor accessory protein	GO:0005886,GO:0006954,GO:0006955,GO:0008283,GO:0032609,GO:0032635,GO:0035655,GO:0035744,GO:0042008,GO:0042119,GO:0045092,GO:0045954,GO:0051092,GO:0070301	plasma membrane|inflammatory response|immune response|cell proliferation|interferon-gamma production|interleukin-6 production|interleukin-18-mediated signaling pathway|T-helper 1 cell cytokine production|interleukin-18 receptor activity|neutrophil activation|interleukin-18 receptor complex|positive regulation of natural killer cell mediated cytotoxicity|positive regulation of NF-kappaB transcript…	path:apla04060	Cytokine-cytokine receptor interaction
IL1RL1	28.0447448118311	18.1496625145827	37.9398271090796	2.09038747021308	1.06377038227936	0.0376076875950804	0.0891402672205308	Up	0.16893	0.125041	0.0785072	0.247457	0.420254	0.184988	GeneID:101795572	interleukin 1 receptor like 1	GO:0004908,GO:0005615,GO:0008285,GO:0009897,GO:0009986,GO:0016021,GO:1901653	interleukin-1 receptor activity|extracellular space|negative regulation of cell proliferation|external side of plasma membrane|cell surface|integral component of membrane|cellular response to peptide	path:apla04060	Cytokine-cytokine receptor interaction
IL22RA2	7.87092398800373	2.87626464668772	12.8655833293197	4.47301792765683	2.16124854061163	0.0115473892447451	0.0318798770271591	Up	0.172651	0.0433526	0.173045	0.719336	0.252319	0.513752	GeneID:101795963	interleukin 22 receptor subunit alpha 2
IL23R	221.903930448894	41.7136188881195	402.094242009669	9.63939961881825	3.26894329231341	1.30003175894423e-80	6.48267560899739e-79	Up	0.542989	0.507784	0.272334	4.25105	3.97647	4.23309	GeneID:101791678	interleukin 23 receptor	GO:0001916,GO:0002230,GO:0002827,GO:0004896,GO:0005886,GO:0006954,GO:0009897,GO:0010536,GO:0019221,GO:0019955,GO:0032496,GO:0032693,GO:0032725,GO:0032729,GO:0032735,GO:0032740,GO:0032819,GO:0034341,GO:0038155,GO:0042102,GO:0042104,GO:0042509,GO:0042531,GO:0043235,GO:0043382,GO:0045672,GO:0050829,GO:0051135,GO:0072536,GO:2000318,GO:2000330	positive regulation of T cell mediated cytotoxicity|positive regulation of defense response to virus by host|positive regulation of T-helper 1 type immune response|cytokine receptor activity|plasma membrane|inflammatory response|external side of plasma membrane|positive regulation of activation of Janus kinase activity|cytokine-mediated signaling pathway|cytokine binding|response to lipopolysacch…	path:apla04060	Cytokine-cytokine receptor interaction
IL31RA	322.150599530674	128.162151378883	516.139047682466	4.0272345784569	2.00978950886672	6.83129690280496e-52	2.20507554713086e-50	Up	1.00909	0.733733	0.893178	3.10773	3.14892	3.32468	GeneID:101801072	interleukin 31 receptor A	GO:0000165,GO:0002067,GO:0002438,GO:0003713,GO:0004896,GO:0005622,GO:0005886,GO:0006952,GO:0007169,GO:0007259,GO:0008284,GO:0009897,GO:0016021,GO:0019221,GO:0019901,GO:0019955,GO:0030054,GO:0030224,GO:0030225,GO:0030424,GO:0035745,GO:0042531,GO:0042592,GO:0042734,GO:0043031,GO:0043066,GO:0043235,GO:0045893,GO:0098542	MAPK cascade|glandular epithelial cell differentiation|acute inflammatory response to antigenic stimulus|transcription coactivator activity|cytokine receptor activity|intracellular|plasma membrane|defense response|transmembrane receptor protein tyrosine kinase signaling pathway|JAK-STAT cascade|positive regulation of cell proliferation|external side of plasma membrane|integral component of membra…	path:apla04060	Cytokine-cytokine receptor interaction
IL34	2.43063962749313	0	4.86127925498627	Inf	Inf	0.0107058584521194	0.0298447202185248	Up	0	0	0	0	0.285845	0.179276	GeneID:113844894	interleukin 34	GO:0001934,GO:0005125,GO:0005157,GO:0005576,GO:0005615,GO:0006954,GO:0008083,GO:0008284,GO:0019221,GO:0042802,GO:0045087,GO:0045651,GO:0045657	positive regulation of protein phosphorylation|cytokine activity|macrophage colony-stimulating factor receptor binding|extracellular region|extracellular space|inflammatory response|growth factor activity|positive regulation of cell proliferation|cytokine-mediated signaling pathway|identical protein binding|innate immune response|positive regulation of macrophage differentiation|positive regulati…	path:apla04060	Cytokine-cytokine receptor interaction
IL6	586.814668142553	18.1720697101123	1155.45726657499	63.5842413664093	5.99059734908263	7.57360023863546e-245	1.19045470707508e-242	Up	0.0434419	0.0450433	0.0707071	4.69859	4.49827	3.94642	GeneID:101798321	interleukin 6	GO:0001781,GO:0002384,GO:0002675,GO:0005125,GO:0005138,GO:0005615,GO:0005896,GO:0006953,GO:0008083,GO:0010574,GO:0031175,GO:0032722,GO:0032755,GO:0032966,GO:0033138,GO:0042102,GO:0042531,GO:0043065,GO:0043066,GO:0043410,GO:0045727,GO:0045944,GO:0048661,GO:0050871,GO:0051024,GO:0051091,GO:0051384,GO:0051607,GO:0060252,GO:0070102,GO:0070301,GO:0070417,GO:0071222	neutrophil apoptotic process|hepatic immune response|positive regulation of acute inflammatory response|cytokine activity|interleukin-6 receptor binding|extracellular space|interleukin-6 receptor complex|acute-phase response|growth factor activity|regulation of vascular endothelial growth factor production|neuron projection development|positive regulation of chemokine production|positive regulati…	path:apla04060,path:apla04068,path:apla04218,path:apla04620,path:apla04621,path:apla04623,path:apla04625,path:apla04672,path:apla04933,path:apla05132,path:apla05164,path:apla05168	Cytokine-cytokine receptor interaction|FoxO signaling pathway|Cellular senescence|Toll-like receptor signaling pathway|NOD-like receptor signaling pathway|Cytosolic DNA-sensing pathway|C-type lectin receptor signaling pathway|Intestinal immune network for IgA production|AGE-RAGE signaling pathway in diabetic complications|Salmonella infection|Influenza A|Herpes simplex infection
IL7R	410.450227063737	186.973206966527	633.927247160948	3.39047105970878	1.76148573008533	5.44065558535967e-50	1.68113932521124e-48	Up	1.9122	2.1827	2.14281	6.19104	6.48385	6.09782	GeneID:101800042	interleukin 7 receptor	GO:0004896,GO:0005886,GO:0016021	cytokine receptor activity|plasma membrane|integral component of membrane	path:apla04060,path:apla04068	Cytokine-cytokine receptor interaction|FoxO signaling pathway
IL8	4319.67926018915	1744.26248791223	6895.09603246608	3.95301514551235	1.98295348268439	5.37348787853411e-64	2.10585388106997e-62	Up	80.0662	84.8425	88.6664	330.638	302.312	291.133	GeneID:101804010	interleukin 8	GO:0001525,GO:0002232,GO:0002269,GO:0002548,GO:0005125,GO:0005153,GO:0005615,GO:0006954,GO:0006955,GO:0008009,GO:0008083,GO:0010628,GO:0030097,GO:0030593,GO:0030595,GO:0036446,GO:0042060,GO:0042119,GO:0048147,GO:0048246,GO:0048247,GO:0050729,GO:0061844,GO:0070098,GO:0071222	angiogenesis|leukocyte chemotaxis involved in inflammatory response|leukocyte activation involved in inflammatory response|monocyte chemotaxis|cytokine activity|interleukin-8 receptor binding|extracellular space|inflammatory response|immune response|chemokine activity|growth factor activity|positive regulation of gene expression|hemopoiesis|neutrophil chemotaxis|leukocyte chemotaxis|myofibroblast…	path:apla04060,path:apla04218,path:apla04620,path:apla04621,path:apla04622,path:apla04933,path:apla05132,path:apla05164	Cytokine-cytokine receptor interaction|Cellular senescence|Toll-like receptor signaling pathway|NOD-like receptor signaling pathway|RIG-I-like receptor signaling pathway|AGE-RAGE signaling pathway in diabetic complications|Salmonella infection|Influenza A
INHBA	1217.15240046091	640.199136081534	1794.10566484028	2.80241812855522	1.48667222592894	2.2636245191143e-36	5.06722510385634e-35	Up	5.14966	4.48123	4.37493	12.7097	10.9601	11.4015	GeneID:101795448	inhibin subunit beta A	GO:0000082,GO:0001541,GO:0002244,GO:0005125,GO:0005160,GO:0005179,GO:0005576,GO:0005615,GO:0006357,GO:0007050,GO:0007498,GO:0008083,GO:0008285,GO:0008584,GO:0010862,GO:0030308,GO:0032924,GO:0042493,GO:0042541,GO:0042701,GO:0042981,GO:0043408,GO:0043509,GO:0043512,GO:0045648,GO:0045786,GO:0045944,GO:0046880,GO:0048468,GO:0060021,GO:0060395,GO:2001241	G1/S transition of mitotic cell cycle|ovarian follicle development|hematopoietic progenitor cell differentiation|cytokine activity|transforming growth factor beta receptor binding|hormone activity|extracellular region|extracellular space|regulation of transcription by RNA polymerase II|cell cycle arrest|mesoderm development|growth factor activity|negative regulation of cell proliferation|male gon…	path:apla04060,path:apla04350	Cytokine-cytokine receptor interaction|TGF-beta signaling pathway
INHBB	65.4224699952349	17.5501925170146	113.294747473455	6.45547035245443	2.69052221566136	1.20579402992272e-20	1.69126939541343e-19	Up	0.7861	0.516634	0.77029	4.05329	2.96818	3.29111	GeneID:101800492	inhibin subunit beta B	GO:0005125,GO:0005160,GO:0005179,GO:0005615,GO:0008083,GO:0009267,GO:0009611,GO:0010862,GO:0032869,GO:0032924,GO:0042803,GO:0042981,GO:0043408,GO:0045444,GO:0046676,GO:0046881,GO:0046882,GO:0048178,GO:0048468,GO:0048471,GO:0060279,GO:0060395,GO:1900164	cytokine activity|transforming growth factor beta receptor binding|hormone activity|extracellular space|growth factor activity|cellular response to starvation|response to wounding|positive regulation of pathway-restricted SMAD protein phosphorylation|cellular response to insulin stimulus|activin receptor signaling pathway|protein homodimerization activity|regulation of apoptotic process|regulatio…	path:apla04060,path:apla04350	Cytokine-cytokine receptor interaction|TGF-beta signaling pathway
INO80	2489.15452173012	1656.7004258712	3321.60861758905	2.00495428486556	1.00356934204197	4.99716751408445e-50	1.54740983771253e-48	Up	10.3395	9.66383	10.7369	19.49	19.0684	18.6669	GeneID:101792013	INO80 complex subunit	GO:0000070,GO:0000724,GO:0003677,GO:0003779,GO:0005524,GO:0005634,GO:0005654,GO:0005737,GO:0005819,GO:0005874,GO:0005886,GO:0006281,GO:0006302,GO:0006338,GO:0006351,GO:0008094,GO:0010571,GO:0016604,GO:0016887,GO:0030307,GO:0031011,GO:0032508,GO:0034644,GO:0042393,GO:0042766,GO:0043014,GO:0043044,GO:0043618,GO:0045111,GO:0045944,GO:0051225,GO:0051301,GO:0070914,GO:0071479,GO:2000045	mitotic sister chromatid segregation|double-strand break repair via homologous recombination|DNA binding|actin binding|ATP binding|nucleus|nucleoplasm|cytoplasm|spindle|microtubule|plasma membrane|DNA repair|double-strand break repair|chromatin remodeling|transcription, DNA-templated|DNA-dependent ATPase activity|positive regulation of nuclear cell cycle DNA replication|nuclear body|ATPase activi…
INSC	17.6907646984997	27.4031822739018	7.97834712309767	0.291146737753012	-1.7801816411633	0.000693094860973735	0.0025477490555519	Down	0.432212	0.411657	0.4085	0.156656	0.0963418	0.0922151	GeneID:101798870	INSC, spindle orientation adaptor protein	GO:0005886,GO:0005938,GO:0007399,GO:0019904,GO:0030154,GO:0030674,GO:0031647,GO:0032991	plasma membrane|cell cortex|nervous system development|protein domain specific binding|cell differentiation|protein binding, bridging|regulation of protein stability|protein-containing complex
INSIG2	780.006315666384	449.884305649777	1110.12832568299	2.46758624771231	1.30310051101289	1.182481508565e-45	3.39957556567762e-44	Up	8.78743	10.6209	9.23581	19.4193	21.0447	19.3852	GeneID:101805358	insulin induced gene 2	GO:0005783,GO:0006641,GO:0006695,GO:0006991,GO:0008134,GO:0008203,GO:0010894,GO:0016126,GO:0032868,GO:0032933,GO:0032937,GO:0042472,GO:0042474,GO:0045717,GO:0060021,GO:0060363,GO:0070542	endoplasmic reticulum|triglyceride metabolic process|cholesterol biosynthetic process|response to sterol depletion|transcription factor binding|cholesterol metabolic process|negative regulation of steroid biosynthetic process|sterol biosynthetic process|response to insulin|SREBP signaling pathway|SREBP-SCAP-Insig complex|inner ear morphogenesis|middle ear morphogenesis|negative regulation of fatt…
IP6K2	2677.53865165903	1655.59783499385	3699.47946832421	2.23452784856894	1.15997002492623	2.58790796207834e-67	1.07849386281311e-65	Up	39.5372	42.3037	41.1853	84.2132	84.7214	86.6732	GeneID:101797078	inositol hexakisphosphate kinase 2	GO:0000827,GO:0000828,GO:0000829,GO:0000832,GO:0001650,GO:0005524,GO:0005634,GO:0005654,GO:0006817,GO:0030054,GO:0030308,GO:0032958,GO:0043065,GO:0043647,GO:0046854,GO:0052723,GO:0052724,GO:0052836,GO:0052839,GO:0060337	inositol-1,3,4,5,6-pentakisphosphate kinase activity|inositol hexakisphosphate kinase activity|inositol heptakisphosphate kinase activity|inositol hexakisphosphate 5-kinase activity|fibrillar center|ATP binding|nucleus|nucleoplasm|phosphate ion transport|cell junction|negative regulation of cell growth|inositol phosphate biosynthetic process|positive regulation of apoptotic process|inositol phosp…	path:apla04070	Phosphatidylinositol signaling system
IP6K3	165.003126242864	240.491002737076	89.5152497486525	0.372218705605872	-1.42577753597949	1.65445535175271e-16	1.91094878927284e-15	Down	1.72663	1.67213	1.71953	0.502233	0.727781	0.587781	GeneID:101790367	inositol hexakisphosphate kinase 3	GO:0000827,GO:0000828,GO:0000829,GO:0000831,GO:0000832,GO:0005524,GO:0005634,GO:0005737,GO:0005829,GO:0006468,GO:0032958,GO:0043647,GO:0046488,GO:0052723,GO:0052724,GO:0052836,GO:0052839	inositol-1,3,4,5,6-pentakisphosphate kinase activity|inositol hexakisphosphate kinase activity|inositol heptakisphosphate kinase activity|inositol hexakisphosphate 6-kinase activity|inositol hexakisphosphate 5-kinase activity|ATP binding|nucleus|cytoplasm|cytosol|protein phosphorylation|inositol phosphate biosynthetic process|inositol phosphate metabolic process|phosphatidylinositol metabolic pro…	path:apla04070	Phosphatidylinositol signaling system
IQGAP2	1013.3215068663	1436.41096554656	590.232048186041	0.410907506516742	-1.28311440878296	9.8998174243591e-45	2.79066783184517e-43	Down	8.33833	8.404	9.16422	3.22907	3.21685	3.47255	GeneID:101791572	IQ motif containing GTPase activating protein 2	GO:0003779,GO:0005095,GO:0005516,GO:0005547,GO:0005737,GO:0005829,GO:0005874,GO:0005886,GO:0005902,GO:0007165,GO:0009986,GO:0015629,GO:0017048,GO:0030027,GO:0030175,GO:0030667,GO:0034314,GO:0043312,GO:0048365,GO:0051015,GO:0070062,GO:0070493,GO:0071933	actin binding|GTPase inhibitor activity|calmodulin binding|phosphatidylinositol-3,4,5-trisphosphate binding|cytoplasm|cytosol|microtubule|plasma membrane|microvillus|signal transduction|cell surface|actin cytoskeleton|Rho GTPase binding|lamellipodium|filopodium|secretory granule membrane|Arp2/3 complex-mediated actin nucleation|neutrophil degranulation|Rac GTPase binding|actin filament binding|ex…	path:apla04810	Regulation of actin cytoskeleton
IQSEC3	1209.10950460093	1728.49316440465	689.72584479721	0.399033018470036	-1.32541996595329	1.49218337954115e-60	5.5758304525955e-59	Down	8.2592	7.77474	7.25361	3.01607	2.73226	2.8272	GeneID:101793376	IQ motif and Sec7 domain 3	GO:0005086,GO:0005737,GO:0014069,GO:0030036,GO:0030054,GO:0032012,GO:0045211,GO:0060077,GO:0098690,GO:0098982,GO:0099629	ARF guanyl-nucleotide exchange factor activity|cytoplasm|postsynaptic density|actin cytoskeleton organization|cell junction|regulation of ARF protein signal transduction|postsynaptic membrane|inhibitory synapse|glycinergic synapse|GABA-ergic synapse|postsynaptic specialization of symmetric synapse	path:apla04144	Endocytosis
IRF1	3966.57532961951	337.385515029797	7595.76514420922	22.5136077449513	4.49272535819627	0	0	Up	4.80846	5.54257	5.24822	113.396	118.941	117.168	GeneID:101799633	interferon regulatory factor 1	GO:0000790,GO:0000978,GO:0001077,GO:0005737,GO:0006915,GO:0007050,GO:0008285,GO:0032728,GO:0034124,GO:0035458,GO:0043374,GO:0045084,GO:0045590,GO:0045892,GO:0051607,GO:0060333,GO:0071260,GO:2000564	nuclear chromatin|RNA polymerase II proximal promoter sequence-specific DNA binding|proximal promoter DNA-binding transcription activator activity, RNA polymerase II-specific|cytoplasm|apoptotic process|cell cycle arrest|negative regulation of cell proliferation|positive regulation of interferon-beta production|regulation of MyD88-dependent toll-like receptor signaling pathway|cellular response t…	path:apla04625	C-type lectin receptor signaling pathway
IRF2	907.078235964257	374.453388929344	1439.70308299917	3.84481253358566	1.9429132565851	7.78731885431828e-103	5.11874627055894e-101	Up	3.79426	4.98975	4.74301	17.5172	16.5437	15.9329	GeneID:101789879	interferon regulatory factor 2	GO:0000977,GO:0001228,GO:0005654,GO:0005829,GO:0005925,GO:0008283,GO:0051607	RNA polymerase II regulatory region sequence-specific DNA binding|DNA-binding transcription activator activity, RNA polymerase II-specific|nucleoplasm|cytosol|focal adhesion|cell proliferation|defense response to virus
IRF4	25.9363369598775	0	51.8726739197549	Inf	Inf	3.59556915244351e-18	4.49011446575868e-17	Up	0	0	0	0.44076	0.907469	1.02198	GeneID:101800773	interferon regulatory factor 4	GO:0000788,GO:0000978,GO:0001077,GO:0003700,GO:0005654,GO:0006479,GO:0016279,GO:0034122,GO:0042832,GO:0043011,GO:0043388,GO:0043565,GO:0043966,GO:0043967,GO:0045082,GO:0045086,GO:0045368,GO:0045404,GO:0045893,GO:0045944,GO:0072540,GO:0120162	nuclear nucleosome|RNA polymerase II proximal promoter sequence-specific DNA binding|proximal promoter DNA-binding transcription activator activity, RNA polymerase II-specific|DNA-binding transcription factor activity|nucleoplasm|protein methylation|protein-lysine N-methyltransferase activity|negative regulation of toll-like receptor signaling pathway|defense response to protozoan|myeloid dendrit…
IRF6	214.679449773128	56.0880114630308	373.270888083225	6.65509220859539	2.73445865531248	1.10859221175712e-60	4.15319999332118e-59	Up	1.14777	0.919839	0.832001	5.88711	5.89399	5.85103	GeneID:101789859	interferon regulatory factor 6	GO:0003677,GO:0003700,GO:0005634,GO:0005737,GO:0008285,GO:0044212,GO:0045893,GO:0060644	DNA binding|DNA-binding transcription factor activity|nucleus|cytoplasm|negative regulation of cell proliferation|transcription regulatory region DNA binding|positive regulation of transcription, DNA-templated|mammary gland epithelial cell differentiation
IRF7	11.2021140616924	0.63532151041542	21.7689066129693	34.2643940998239	5.09863827081382	3.61748435804582e-05	0.000165284174728912	Up	0	0	0	2.38078	3.90425	0	GeneID:113843752	interferon regulatory factor 7	GO:0002224,GO:0003700,GO:0005634,GO:0005737,GO:0044212,GO:0051607	toll-like receptor signaling pathway|DNA-binding transcription factor activity|nucleus|cytoplasm|transcription regulatory region DNA binding|defense response to virus	path:apla04620,path:apla04621,path:apla04622,path:apla04623,path:apla05164,path:apla05168	Toll-like receptor signaling pathway|NOD-like receptor signaling pathway|RIG-I-like receptor signaling pathway|Cytosolic DNA-sensing pathway|Influenza A|Herpes simplex infection
IRF8	734.803198295798	214.338991399926	1255.26740519167	5.85645848659201	2.55002850280913	2.70235533002622e-48	8.12448241736158e-47	Up	4.73123	6.60511	3.73725	27.4427	27.8589	26.5768	GeneID:101798500	interferon regulatory factor 8	GO:0000122,GO:0000978,GO:0001078,GO:0005634,GO:0005654,GO:0005737,GO:0006909,GO:0030099,GO:0032729,GO:0032735,GO:0042742,GO:0042832,GO:0044130,GO:0045944,GO:0071222,GO:0071346	negative regulation of transcription by RNA polymerase II|RNA polymerase II proximal promoter sequence-specific DNA binding|proximal promoter DNA-binding transcription repressor activity, RNA polymerase II-specific|nucleus|nucleoplasm|cytoplasm|phagocytosis|myeloid cell differentiation|positive regulation of interferon-gamma production|positive regulation of interleukin-12 production|defense resp…
IRS2	311.159964824826	195.52173440942	426.798195240232	2.18286829609706	1.12622508758952	1.25914855290266e-08	8.65425248266416e-08	Up	0.824064	1.01459	0.978315	1.93367	2.17536	1.55092	GeneID:101804723	insulin receptor substrate 2	GO:0002053,GO:0002903,GO:0005158,GO:0005829,GO:0005886,GO:0007420,GO:0008283,GO:0008284,GO:0008286,GO:0009749,GO:0010748,GO:0010907,GO:0019901,GO:0019903,GO:0019904,GO:0030335,GO:0030879,GO:0030890,GO:0032000,GO:0032024,GO:0032869,GO:0032991,GO:0033673,GO:0043548,GO:0045725,GO:0046326,GO:0071333,GO:0071889	positive regulation of mesenchymal cell proliferation|negative regulation of B cell apoptotic process|insulin receptor binding|cytosol|plasma membrane|brain development|cell proliferation|positive regulation of cell proliferation|insulin receptor signaling pathway|response to glucose|negative regulation of plasma membrane long-chain fatty acid transport|positive regulation of glucose metabolic pr…	path:apla04068,path:apla04140,path:apla04910,path:apla04920	FoxO signaling pathway|Autophagy - animal|Insulin signaling pathway|Adipocytokine signaling pathway
IRX2	357.688506121483	163.679048627611	551.697963615355	3.37060832306358	1.75300899065521	1.34138987522116e-44	3.75199980378591e-43	Up	2.40429	2.8064	2.35774	7.13555	7.79065	7.19475	GeneID:101792512	iroquois homeobox 2	GO:0001840,GO:0005634,GO:0007420,GO:0009953,GO:0009954,GO:0043565,GO:0045665,GO:0045666,GO:0045893,GO:0045944,GO:0060042	neural plate development|nucleus|brain development|dorsal/ventral pattern formation|proximal/distal pattern formation|sequence-specific DNA binding|negative regulation of neuron differentiation|positive regulation of neuron differentiation|positive regulation of transcription, DNA-templated|positive regulation of transcription by RNA polymerase II|retina morphogenesis in camera-type eye
ISL2	413.664289865881	16.8496816396949	810.478898092068	48.1005466704322	5.58798138543652	5.90606957885391e-201	7.49190106840408e-199	Up	1.40053	2.01937	0.672252	56.8449	65.2702	60.8316	GeneID:113844784	ISL LIM homeobox 2	GO:0005623,GO:0005634,GO:0006355,GO:0007275,GO:0032526,GO:0043565,GO:0046872	cell|nucleus|regulation of transcription, DNA-templated|multicellular organism development|response to retinoic acid|sequence-specific DNA binding|metal ion binding
ISLR	1506.96762655909	966.002590173598	2047.93266294458	2.12000742417942	1.08406931705643	8.03353715186815e-12	6.99837233452803e-11	Up	18.6831	21.0054	19.7367	42.3244	40.0322	36.3591	GeneID:101797242	immunoglobulin superfamily containing leucine rich repeat	GO:0002576,GO:0005576,GO:0007155,GO:0031093,GO:0070062	platelet degranulation|extracellular region|cell adhesion|platelet alpha granule lumen|extracellular exosome
ISLR2	173.548865118669	111.743659677416	235.354070559923	2.10619619260142	1.07463982995804	3.24082902143854e-08	2.13900632035704e-07	Up	1.49602	1.64186	1.36712	3.29762	3.19995	2.69384	GeneID:101797433	immunoglobulin superfamily containing leucine rich repeat 2	GO:0005886,GO:0009986,GO:0016021,GO:0045773	plasma membrane|cell surface|integral component of membrane|positive regulation of axon extension
ITGB6	375.28721745616	187.423478378596	563.150956533724	3.00469803146092	1.58722000910479	2.82815469279691e-24	4.56960279469677e-23	Up	0.582678	0.613934	0.856026	1.827	2.22618	1.60748	GeneID:101796767	integrin subunit beta 6	GO:0001618,GO:0005178,GO:0005654,GO:0005813,GO:0005886,GO:0005925,GO:0006954,GO:0007155,GO:0007160,GO:0007229,GO:0008305,GO:0009897,GO:0009986,GO:0016477,GO:0030054,GO:0030198,GO:0033627,GO:0034685,GO:0038023,GO:0038044,GO:0043235,GO:1901388	virus receptor activity|integrin binding|nucleoplasm|centrosome|plasma membrane|focal adhesion|inflammatory response|cell adhesion|cell-matrix adhesion|integrin-mediated signaling pathway|integrin complex|external side of plasma membrane|cell surface|cell migration|cell junction|extracellular matrix organization|cell adhesion mediated by integrin|integrin alphav-beta6 complex|signaling receptor a…	path:apla04510,path:apla04512,path:apla04810	Focal adhesion|ECM-receptor interaction|Regulation of actin cytoskeleton
ITPKA	1330.49939736852	877.876587929905	1783.12220680713	2.03117639919281	1.02231553711789	1.41718626487883e-39	3.47354755532419e-38	Up	10.6755	9.65081	10.6048	18.3657	19.47	19.9309	GeneID:101793366	inositol-trisphosphate 3-kinase A	GO:0004683,GO:0005516,GO:0005524,GO:0005829,GO:0006020,GO:0007165,GO:0008440,GO:0030036,GO:0032958,GO:0043197,GO:0043647,GO:0048167,GO:0048365,GO:0061003,GO:0097062	calmodulin-dependent protein kinase activity|calmodulin binding|ATP binding|cytosol|inositol metabolic process|signal transduction|inositol-1,4,5-trisphosphate 3-kinase activity|actin cytoskeleton organization|inositol phosphate biosynthetic process|dendritic spine|inositol phosphate metabolic process|regulation of synaptic plasticity|Rac GTPase binding|positive regulation of dendritic spine morp…	path:apla00562,path:apla04020,path:apla04070	Inositol phosphate metabolism|Calcium signaling pathway|Phosphatidylinositol signaling system
JADE2	1204.58199639842	689.380517556905	1719.78347523994	2.494679544085	1.31885450500063	3.11071102366896e-60	1.15938124003291e-58	Up	5.22066	5.0538	5.0614	11.5598	12.3311	11.5581	GeneID:101791258	jade family PHD finger 2	GO:0000123,GO:0000209,GO:0005654,GO:0043966,GO:0043981,GO:0043982,GO:0043983,GO:0046872,GO:0050767,GO:0050769,GO:0051865,GO:0060395,GO:0061630,GO:1990138	histone acetyltransferase complex|protein polyubiquitination|nucleoplasm|histone H3 acetylation|histone H4-K5 acetylation|histone H4-K8 acetylation|histone H4-K12 acetylation|metal ion binding|regulation of neurogenesis|positive regulation of neurogenesis|protein autoubiquitination|SMAD protein signal transduction|ubiquitin protein ligase activity|neuron projection extension
JAK2	1686.70238858912	1023.14883762545	2350.2559395528	2.29708118029761	1.1998018433694	1.20493325400787e-59	4.42247202695628e-58	Up	6.26309	6.79706	7.00289	13.7513	14.1037	14.0938	GeneID:101799651	Janus kinase 2	GO:0004713,GO:0005524,GO:0005634,GO:0005856,GO:0007165,GO:0007260,GO:0012505,GO:0016020,GO:0019221,GO:0020037,GO:0030218,GO:0035401,GO:0035409,GO:0042393,GO:0042976,GO:0046777,GO:0060397	protein tyrosine kinase activity|ATP binding|nucleus|cytoskeleton|signal transduction|tyrosine phosphorylation of STAT protein|endomembrane system|membrane|cytokine-mediated signaling pathway|heme binding|erythrocyte differentiation|histone kinase activity (H3-Y41 specific)|histone H3-Y41 phosphorylation|histone binding|activation of Janus kinase activity|protein autophosphorylation|JAK-STAT casc…	path:apla04217,path:apla04920,path:apla04933,path:apla05164,path:apla05168	Necroptosis|Adipocytokine signaling pathway|AGE-RAGE signaling pathway in diabetic complications|Influenza A|Herpes simplex infection
JAM2	393.443166175242	214.715441081323	572.170891269161	2.66478688438831	1.41402015845149	6.83501884546456e-33	1.38433063759472e-31	Up	5.64707	6.64213	6.66103	13.8698	16.4503	15.6357	GeneID:101789889	junctional adhesion molecule 2	GO:0005886,GO:0005887,GO:0005923,GO:0007162,GO:0030198,GO:0046982,GO:0050900,GO:0098609	plasma membrane|integral component of plasma membrane|bicellular tight junction|negative regulation of cell adhesion|extracellular matrix organization|protein heterodimerization activity|leukocyte migration|cell-cell adhesion	path:apla04514,path:apla04530	Cell adhesion molecules (CAMs)|Tight junction
JCHAIN	73.1973633116376	47.2150923097707	99.1796343135046	2.10059176974182	1.07079581503622	2.08946368977962e-05	9.91655215553103e-05	Up	1.57263	0.89007	1.71859	2.86344	2.25127	2.98982	GeneID:101804603	joining chain of multimeric IgA and IgM	GO:0002250,GO:0003094,GO:0003697,GO:0003823,GO:0005615,GO:0006959,GO:0019731,GO:0019862,GO:0030674,GO:0031210,GO:0032461,GO:0034987,GO:0042803,GO:0042834,GO:0045087,GO:0060267,GO:0071748,GO:0071750,GO:0071751,GO:0071752,GO:0071756	adaptive immune response|glomerular filtration|single-stranded DNA binding|antigen binding|extracellular space|humoral immune response|antibacterial humoral response|IgA binding|protein binding, bridging|phosphatidylcholine binding|positive regulation of protein oligomerization|immunoglobulin receptor binding|protein homodimerization activity|peptidoglycan binding|innate immune response|positive …
JPH2	459.414024291468	615.043947794017	303.784100788918	0.49392259183836	-1.0176431363193	2.17446201267836e-08	1.46119401325938e-07	Down	7.96192	8.31295	6.25602	3.73018	3.1536	3.14258	GeneID:101791454	junctophilin 2	GO:0001786,GO:0005546,GO:0005547,GO:0005783,GO:0005789,GO:0005886,GO:0007275,GO:0010314,GO:0015278,GO:0016021,GO:0016529,GO:0030018,GO:0030314,GO:0032266,GO:0033017,GO:0055024,GO:0060316,GO:0070273,GO:0070300,GO:0080025	phosphatidylserine binding|phosphatidylinositol-4,5-bisphosphate binding|phosphatidylinositol-3,4,5-trisphosphate binding|endoplasmic reticulum|endoplasmic reticulum membrane|plasma membrane|multicellular organism development|phosphatidylinositol-5-phosphate binding|calcium-release channel activity|integral component of membrane|sarcoplasmic reticulum|Z disc|junctional membrane complex|phosphatid…
JUN	3131.64704382035	2045.32029720928	4217.97379043143	2.06225587072431	1.04422334362926	1.27055825549583e-50	3.97695734474572e-49	Up	99.9524	101.379	90.2414	184.904	186.417	179.681	GeneID:101796626	Jun proto-oncogene, AP-1 transcription factor subunit	GO:0000122,GO:0000790,GO:0000978,GO:0000981,GO:0003713,GO:0005634,GO:0005654,GO:0005667,GO:0007265,GO:0008134,GO:0009314,GO:0009612,GO:0010033,GO:0030307,GO:0032496,GO:0032870,GO:0034097,GO:0042493,GO:0043923,GO:0044212,GO:0045597,GO:0045944,GO:0051591,GO:0051726	negative regulation of transcription by RNA polymerase II|nuclear chromatin|RNA polymerase II proximal promoter sequence-specific DNA binding|DNA-binding transcription factor activity, RNA polymerase II-specific|transcription coactivator activity|nucleus|nucleoplasm|transcription factor complex|Ras protein signal transduction|transcription factor binding|response to radiation|response to mechanic…	path:apla04010,path:apla04012,path:apla04137,path:apla04210,path:apla04310,path:apla04510,path:apla04530,path:apla04620,path:apla04621,path:apla04625,path:apla04912,path:apla04933,path:apla05132,path:apla05164	MAPK signaling pathway|ErbB signaling pathway|Mitophagy - animal|Apoptosis|Wnt signaling pathway|Focal adhesion|Tight junction|Toll-like receptor signaling pathway|NOD-like receptor signaling pathway|C-type lectin receptor signaling pathway|GnRH signaling pathway|AGE-RAGE signaling pathway in diabetic complications|Salmonella infection|Influenza A
KAZN	567.066902327669	196.863299235472	937.270505419867	4.76102203437513	2.251271305813	1.22268715309851e-96	7.52394847700323e-95	Up	5.09119	4.36529	3.83079	20.6778	19.3206	21.2726	GeneID:101791582	kazrin, periplakin interacting protein	GO:0001533,GO:0005654,GO:0005829,GO:0005856,GO:0016607,GO:0030057,GO:0070268	cornified envelope|nucleoplasm|cytosol|cytoskeleton|nuclear speck|desmosome|cornification
KBTBD11	500.264652416167	288.974723440993	711.554581391341	2.46234194090902	1.30003112014859	9.90552743092652e-34	2.05514823785694e-32	Up	2.75721	2.5323	2.50129	5.99056	5.87105	5.62466	GeneID:101797284	kelch repeat and BTB domain containing 11
KCNAB1	430.098767836311	576.53864584266	283.658889829962	0.492003254032295	-1.02326023753274	3.47746572911591e-19	4.57993004633381e-18	Down	12.172	11.4518	10.6173	4.41028	5.09459	6.26428	GeneID:101800930	potassium voltage-gated channel subfamily A member regulatory beta subunit 1	GO:0005249,GO:0005829,GO:0007611,GO:0008076,GO:0015459,GO:0016491,GO:0019904,GO:0031234,GO:0034705,GO:0070402,GO:1901379,GO:1903817	voltage-gated potassium channel activity|cytosol|learning or memory|voltage-gated potassium channel complex|potassium channel regulator activity|oxidoreductase activity|protein domain specific binding|extrinsic component of cytoplasmic side of plasma membrane|potassium channel complex|NADPH binding|regulation of potassium ion transmembrane transport|negative regulation of voltage-gated potassium …
KCNG1	13.3782491811968	22.6013945265965	4.15510383579706	0.183842808058037	-2.44345535556101	0.000122561526569203	0.000514026170451636	Down	0.151822	0.188206	0.130365	0.0209093	0.0275218	0.0327793	GeneID:101791145	potassium voltage-gated channel modifier subfamily G member 1	GO:0005249,GO:0005251,GO:0005267,GO:0005886,GO:0006813,GO:0008076,GO:0016021,GO:0051260,GO:0071805,GO:1902259	voltage-gated potassium channel activity|delayed rectifier potassium channel activity|potassium channel activity|plasma membrane|potassium ion transport|voltage-gated potassium channel complex|integral component of membrane|protein homooligomerization|potassium ion transmembrane transport|regulation of delayed rectifier potassium channel activity
KCNG3	109.924358398932	178.958977747297	40.8897390505677	0.228486659709841	-2.12981815950462	1.15628502223741e-22	1.73454747993518e-21	Down	2.31866	2.54875	1.97549	0.566385	0.457728	0.412486	GeneID:101800555	potassium voltage-gated channel modifier subfamily G member 3	GO:0005249,GO:0005251,GO:0005737,GO:0005886,GO:0006813,GO:0008076,GO:0016021,GO:0034765,GO:0051260,GO:0071805	voltage-gated potassium channel activity|delayed rectifier potassium channel activity|cytoplasm|plasma membrane|potassium ion transport|voltage-gated potassium channel complex|integral component of membrane|regulation of ion transmembrane transport|protein homooligomerization|potassium ion transmembrane transport
KCNH5	68.7958969870109	38.1641314054845	99.4276625685373	2.60526465314101	1.38142993464595	9.87701165672959e-08	6.21817438258453e-07	Up	0.106469	0.169892	0.106662	0.274055	0.231319	0.313086	GeneID:101790254	potassium voltage-gated channel subfamily H member 5	GO:0000155,GO:0005249,GO:0005516,GO:0005622,GO:0005886,GO:0005887,GO:0009986,GO:0010389,GO:0034765,GO:0042391,GO:0044325,GO:0046982,GO:0071805	phosphorelay sensor kinase activity|voltage-gated potassium channel activity|calmodulin binding|intracellular|plasma membrane|integral component of plasma membrane|cell surface|regulation of G2/M transition of mitotic cell cycle|regulation of ion transmembrane transport|regulation of membrane potential|ion channel binding|protein heterodimerization activity|potassium ion transmembrane transport
KCNIP1	17.7446190019134	10.8542517428332	24.6349862609936	2.26961626141199	1.18244839242494	0.0416349549670216	0.097282773271627	Up	0.0802657	0.0480905	0.10399	0.246258	0.126006	0.136102	GeneID:101799129	potassium voltage-gated channel interacting protein 1	GO:0005244,GO:0005267,GO:0005509,GO:0005737,GO:0005886,GO:0008076,GO:0015459,GO:0030425,GO:0031234,GO:0034705,GO:0043025,GO:0044325,GO:0045760,GO:0046982,GO:0047485,GO:1901379	voltage-gated ion channel activity|potassium channel activity|calcium ion binding|cytoplasm|plasma membrane|voltage-gated potassium channel complex|potassium channel regulator activity|dendrite|extrinsic component of cytoplasmic side of plasma membrane|potassium channel complex|neuronal cell body|ion channel binding|positive regulation of action potential|protein heterodimerization activity|prote…
KCNJ15	19.565068536603	11.4435342524787	27.6866028207273	2.4194101411223	1.27465535733223	0.0414391468060224	0.096887874205641	Up	0.0923743	0.193587	0.0475124	0.411	0.299099	0.102564	GeneID:101795505	potassium voltage-gated channel subfamily J member 15	GO:0005242,GO:0005886,GO:0010107,GO:0016021,GO:0034765	inward rectifier potassium channel activity|plasma membrane|potassium ion import|integral component of membrane|regulation of ion transmembrane transport
KCNJ8	326.789057405339	189.534859187533	464.043255623145	2.44832669627281	1.29179607912754	2.6423221946735e-24	4.27411870885609e-23	Up	2.49139	2.77689	3.01312	6.0589	6.09214	6.40354	GeneID:101795349	potassium voltage-gated channel subfamily J member 8	GO:0001822,GO:0005242,GO:0005524,GO:0005739,GO:0005886,GO:0006813,GO:0007507,GO:0008076,GO:0008282,GO:0010107,GO:0015272,GO:0017098,GO:0030016,GO:0032496,GO:0034765,GO:0042383,GO:0043330,GO:0051607,GO:0098915,GO:1902282,GO:1990573	kidney development|inward rectifier potassium channel activity|ATP binding|mitochondrion|plasma membrane|potassium ion transport|heart development|voltage-gated potassium channel complex|inward rectifying potassium channel|potassium ion import|ATP-activated inward rectifier potassium channel activity|sulfonylurea receptor binding|myofibril|response to lipopolysaccharide|regulation of ion transmem…
KCNK1	1999.23521929478	495.282254600446	3503.18818398911	7.07311467642868	2.82234565191164	2.85041697943534e-224	4.12198799396145e-222	Up	7.92486	8.64063	8.4219	54.505	50.9821	53.7523	GeneID:101804763	potassium two pore domain channel subfamily K member 1	GO:0005242,GO:0005267,GO:0005272,GO:0005737,GO:0005887,GO:0016021,GO:0016324,GO:0022841,GO:0030054,GO:0030425,GO:0031526,GO:0034705,GO:0035094,GO:0035725,GO:0042802,GO:0043204,GO:0043231,GO:0045202,GO:0055037,GO:0060075,GO:0071805,GO:1902937	inward rectifier potassium channel activity|potassium channel activity|sodium channel activity|cytoplasm|integral component of plasma membrane|integral component of membrane|apical plasma membrane|potassium ion leak channel activity|cell junction|dendrite|brush border membrane|potassium channel complex|response to nicotine|sodium ion transmembrane transport|identical protein binding|perikaryon|in…
KCNK10	32.6856822152667	43.9023999750683	21.4689644554651	0.489015736443954	-1.03204720327967	0.00533146055863414	0.0161225953865346	Down	0.216888	0.325742	0.214437	0.165203	0.0961402	0.0662874	GeneID:101801403	potassium two pore domain channel subfamily K member 10	GO:0005244,GO:0005267,GO:0005886,GO:0005887,GO:0007613,GO:0022841,GO:0034765,GO:0071805	voltage-gated ion channel activity|potassium channel activity|plasma membrane|integral component of plasma membrane|memory|potassium ion leak channel activity|regulation of ion transmembrane transport|potassium ion transmembrane transport
KCNK5	718.65547791206	439.403715057976	997.907240766144	2.27104871117095	1.18335865039139	2.75927130689507e-36	6.148200673191e-35	Up	3.13468	4.03538	3.76905	7.85408	7.43067	7.49649	GeneID:101793602	potassium two pore domain channel subfamily K member 5	GO:0005249,GO:0005267,GO:0005887,GO:0006813,GO:0007588,GO:0022841,GO:0034765,GO:0071805	voltage-gated potassium channel activity|potassium channel activity|integral component of plasma membrane|potassium ion transport|excretion|potassium ion leak channel activity|regulation of ion transmembrane transport|potassium ion transmembrane transport
KCNQ5	67.1515947048743	99.0233593555528	35.2798300541959	0.35627785487988	-1.48892528205289	1.84774035246194e-08	1.2486062260258e-07	Down	0.560377	0.727017	0.734987	0.205839	0.245395	0.197384	GeneID:101798116	potassium voltage-gated channel subfamily Q member 5	GO:0005249,GO:0005251,GO:0005516,GO:0005886,GO:0005887,GO:0008076,GO:0016021,GO:0030118,GO:0034765,GO:0071805	voltage-gated potassium channel activity|delayed rectifier potassium channel activity|calmodulin binding|plasma membrane|integral component of plasma membrane|voltage-gated potassium channel complex|integral component of membrane|clathrin coat|regulation of ion transmembrane transport|potassium ion transmembrane transport
KCNRG	510.820636848564	184.330072435139	837.311201261989	4.54245577078377	2.18347246722074	2.01182564967373e-80	9.99759818554357e-79	Up	3.16274	3.26378	2.82554	12.8833	14.0621	12.6399	GeneID:101802989	potassium channel regulator	GO:0005783,GO:0051260,GO:1902260	endoplasmic reticulum|protein homooligomerization|negative regulation of delayed rectifier potassium channel activity
KCNS3	24.3250835878792	38.2525443743922	10.3976228013662	0.271815194816867	-1.87930198803074	2.80035612681528e-05	0.000130170202346113	Down	0.126276	0.110689	0.143485	0.0456193	0.0259741	0.0215775	GeneID:101799545	potassium voltage-gated channel modifier subfamily S member 3	GO:0005249,GO:0005794,GO:0005829,GO:0008076,GO:0034765,GO:0051260	voltage-gated potassium channel activity|Golgi apparatus|cytosol|voltage-gated potassium channel complex|regulation of ion transmembrane transport|protein homooligomerization
KCNT2	547.623766997573	766.8134635607	328.434070434447	0.428310255416438	-1.22327187350406	4.87997330469528e-17	5.75605986616626e-16	Down	2.56067	2.24369	2.55959	0.84467	1.09711	0.847361	GeneID:101803925	potassium sodium-activated channel subfamily T member 2	GO:0005228,GO:0005524,GO:0005886,GO:0015271,GO:0016021,GO:0042391,GO:0070089,GO:0071435	intracellular sodium activated potassium channel activity|ATP binding|plasma membrane|outward rectifier potassium channel activity|integral component of membrane|regulation of membrane potential|chloride-activated potassium channel activity|potassium ion export
KCNV1	81.8845654865986	112.173981909877	51.5951490633201	0.459956472836747	-1.12043075413899	2.16268336438373e-06	1.16435458422759e-05	Down	2.28054	2.03996	2.60775	0.919713	0.896242	0.850444	GeneID:101800102	potassium voltage-gated channel modifier subfamily V member 1	GO:0005249,GO:0008076,GO:0034765,GO:0051260	voltage-gated potassium channel activity|voltage-gated potassium channel complex|regulation of ion transmembrane transport|protein homooligomerization
KCTD16	101.693591061492	174.610318834719	28.7768632882643	0.164806200918192	-2.60115756920104	1.09408980330184e-28	1.99264894780201e-27	Down	0.974084	0.906717	0.906736	0.0990584	0.119018	0.18602	GeneID:101795348	potassium channel tetramerization domain containing 16	GO:0008277,GO:0030054,GO:0042734,GO:0043235,GO:0045211,GO:0051260	regulation of G protein-coupled receptor signaling pathway|cell junction|presynaptic membrane|receptor complex|postsynaptic membrane|protein homooligomerization
KDM1B	514.792177377216	294.710533994655	734.873820759777	2.49354446479712	1.31819792931959	2.78820494177482e-35	6.0450122433292e-34	Up	2.43735	2.35383	2.82634	6.05362	5.97091	5.85695	GeneID:101794955	lysine demethylase 1B	GO:0000786,GO:0003677,GO:0005634,GO:0005654,GO:0006349,GO:0007275,GO:0008270,GO:0016491,GO:0016579,GO:0032452,GO:0034648,GO:0034649,GO:0034720,GO:0042393,GO:0043046,GO:0044030,GO:0071949	nucleosome|DNA binding|nucleus|nucleoplasm|regulation of gene expression by genetic imprinting|multicellular organism development|zinc ion binding|oxidoreductase activity|protein deubiquitination|histone demethylase activity|histone demethylase activity (H3-dimethyl-K4 specific)|histone demethylase activity (H3-monomethyl-K4 specific)|histone H3-K4 demethylation|histone binding|DNA methylation in…
KDM4A	2287.50257639469	1218.20236754958	3356.80278523979	2.75553789309408	1.46233396669247	5.52156892993134e-98	3.45659776172022e-96	Up	16.0221	15.2846	14.7942	37.1381	37.5802	40.6208	GeneID:101803199	lysine demethylase 4A	GO:0001078,GO:0001227,GO:0001650,GO:0003682,GO:0005634,GO:0005654,GO:0005721,GO:0005829,GO:0008270,GO:0010507,GO:0010628,GO:0010629,GO:0014898,GO:0016032,GO:0016577,GO:0031625,GO:0031667,GO:0032452,GO:0032454,GO:0033169,GO:0035064,GO:0035097,GO:0045666,GO:0045892,GO:0048712,GO:0051864,GO:0060548,GO:0070544,GO:1900113	proximal promoter DNA-binding transcription repressor activity, RNA polymerase II-specific|DNA-binding transcription repressor activity, RNA polymerase II-specific|fibrillar center|chromatin binding|nucleus|nucleoplasm|pericentric heterochromatin|cytosol|zinc ion binding|negative regulation of autophagy|positive regulation of gene expression|negative regulation of gene expression|cardiac muscle h…
KIAA1109	2944.72264629634	1812.65584408628	4076.7894485064	2.24906976236375	1.16932841178504	1.22873742442617e-70	5.40084252116317e-69	Up	3.92135	3.59317	3.94155	7.92852	7.8956	7.65178	GeneID:101793390	KIAA1109 ortholog	GO:0001558,GO:0005634,GO:0016020,GO:0016021,GO:0030856,GO:0048488,GO:0098793	regulation of cell growth|nucleus|membrane|integral component of membrane|regulation of epithelial cell differentiation|synaptic vesicle endocytosis|presynapse
KIAA1958	71.6331876113828	99.3106749433614	43.9557002794041	0.442608010714587	-1.1758985323304	3.23221937037182e-06	1.71024970051031e-05	Down	1.54032	1.78104	1.36895	0.633505	0.632374	0.682553	GeneID:101796801	KIAA1958 ortholog
KIF17	245.747915538395	86.0161868351182	405.479644241672	4.71399232122349	2.23694940853678	1.20775519537075e-49	3.71603146388435e-48	Up	0.808259	0.587473	0.539589	2.70953	2.59621	2.72764	GeneID:101795616	kinesin family member 17	GO:0003777,GO:0005524,GO:0005829,GO:0005871,GO:0005874,GO:0005929,GO:0005930,GO:0007018,GO:0008017,GO:0008574,GO:0015031,GO:0016192,GO:0016887,GO:0030992,GO:0032391,GO:0032839,GO:0035735,GO:0036064,GO:0043005,GO:0098971,GO:1990075	microtubule motor activity|ATP binding|cytosol|kinesin complex|microtubule|cilium|axoneme|microtubule-based movement|microtubule binding|ATP-dependent microtubule motor activity, plus-end-directed|protein transport|vesicle-mediated transport|ATPase activity|intraciliary transport particle B|photoreceptor connecting cilium|dendrite cytoplasm|intraciliary transport involved in cilium assembly|cilia…
KIF26A	2171.44620989265	2939.06283262232	1403.82958716297	0.477645313186593	-1.06598838640738	5.44793063207742e-53	1.79459054374651e-51	Down	17.4461	16.7531	15.3365	7.23636	7.45023	7.13918	GeneID:101790443	kinesin family member 26A	GO:0001560,GO:0003777,GO:0005524,GO:0005737,GO:0005871,GO:0005874,GO:0008017,GO:0009968,GO:0048484	regulation of cell growth by extracellular stimulus|microtubule motor activity|ATP binding|cytoplasm|kinesin complex|microtubule|microtubule binding|negative regulation of signal transduction|enteric nervous system development
KIT	58.8165108600563	36.9505312798199	80.6824904402928	2.18352720910285	1.1266605087656	4.60360928531324e-05	0.000206043930284478	Up	0.311855	0.291036	0.305564	0.683632	0.524127	0.495587	GeneID:101796083	KIT proto-oncogene receptor tyrosine kinase	GO:0000187,GO:0001541,GO:0002020,GO:0002318,GO:0002320,GO:0002327,GO:0002371,GO:0002551,GO:0004714,GO:0004888,GO:0005020,GO:0005524,GO:0005615,GO:0005737,GO:0005887,GO:0005911,GO:0006687,GO:0006954,GO:0007286,GO:0008284,GO:0008360,GO:0008584,GO:0009314,GO:0009897,GO:0009968,GO:0010628,GO:0019955,GO:0030032,GO:0030154,GO:0030217,GO:0030218,GO:0030318,GO:0031532,GO:0032762,GO:0035162,GO:0035234,GO:…	activation of MAPK activity|ovarian follicle development|protease binding|myeloid progenitor cell differentiation|lymphoid progenitor cell differentiation|immature B cell differentiation|dendritic cell cytokine production|mast cell chemotaxis|transmembrane receptor protein tyrosine kinase activity|transmembrane signaling receptor activity|stem cell factor receptor activity|ATP binding|extracellul…	path:apla04010,path:apla04916	MAPK signaling pathway|Melanogenesis
KITLG	385.54848578044	210.03182115672	561.06515040416	2.67133402602603	1.41756038314695	8.81533878901025e-23	1.3306744700196e-21	Up	2.55089	2.19487	2.65203	6.18078	5.488	6.31561	GeneID:101804576	KIT ligand	GO:0001755,GO:0002687,GO:0002763,GO:0005125,GO:0005173,GO:0005615,GO:0005737,GO:0005856,GO:0005886,GO:0007155,GO:0008083,GO:0008584,GO:0016021,GO:0030027,GO:0030175,GO:0033026,GO:0035162,GO:0035234,GO:0043406,GO:0045636,GO:0046579,GO:0050731,GO:0070668,GO:0097192,GO:1902035	neural crest cell migration|positive regulation of leukocyte migration|positive regulation of myeloid leukocyte differentiation|cytokine activity|stem cell factor receptor binding|extracellular space|cytoplasm|cytoskeleton|plasma membrane|cell adhesion|growth factor activity|male gonad development|integral component of membrane|lamellipodium|filopodium|negative regulation of mast cell apoptotic p…	path:apla04010,path:apla04916	MAPK signaling pathway|Melanogenesis
KL	5.65446907052943	9.23152076702644	2.07741737403242	0.225035227289162	-2.15177723452379	0.0307308526966816	0.0748902697753138	Down	0.108423	0.135524	0.110255	0.0123775	0.0245676	0.0361924	GeneID:101799291	klotho			path:apla00040	Pentose and glucuronate interconversions
KLF4	145.950042159064	71.0288711488211	220.871213169308	3.10959768326508	1.63672793794307	4.76515666192052e-09	3.37292856035402e-08	Up	1.92842	1.89783	1.74335	4.5332	6.82546	5.65638	GeneID:113840217	Kruppel like factor 4
KLF6	4617.55619407996	2229.44872316422	7005.6636649957	3.14233002634512	1.65183470907505	4.91273437534843e-153	5.00303181703618e-151	Up	24.0539	25.5262	26.9166	80.3675	75.2247	72.8975	GeneID:101804864	Kruppel like factor 6
KLHL18	452.562723426087	286.758670425964	618.366776426211	2.15640132348103	1.10862570012913	2.35011895623363e-23	3.63088357116394e-22	Up	2.98518	3.94439	3.31649	6.281	7.40977	7.0361	GeneID:101804837	kelch like family member 18
KLHL35	540.772605947068	172.474898017304	909.070313876832	5.27073982548826	2.39800547944332	1.13378454159537e-103	7.59058252593085e-102	Up	2.02576	1.47763	1.9989	8.81832	8.61309	9.03723	GeneID:101799500	kelch like family member 35
KLHL4	16.8278186372418	27.447996664961	6.20764060952256	0.226160061344185	-2.1445839152856	0.000431976453908416	0.00164638954717529	Down	0.278084	0.167304	0.359701	0.0209323	0.0728916	0.0394262	GeneID:101795890	kelch like family member 4	GO:0003779,GO:0005737,GO:0005815,GO:0015630	actin binding|cytoplasm|microtubule organizing center|microtubule cytoskeleton
KLHL6	36.6444304720213	49.3957357214815	23.8931252225611	0.483708256868221	-1.04779093018367	0.00280257513901978	0.0090808960531851	Down	1.09688	0.851677	0.978527	0.448208	0.481066	0.462359	GeneID:101800750	kelch like family member 6	GO:0002467,GO:0009617,GO:0050853	germinal center formation|response to bacterium|B cell receptor signaling pathway
LACTBL1	7.91966737752007	12.4069037093928	3.43243104564731	0.276654927453716	-1.85384047528254	0.022765641582674	0.0576052393573139	Down	0.0682068	0.180465	0.191564	0.0112518	0.0791228	0.0114143	GeneID:101802740	lactamase beta like 1
LAMA1	227.874171618035	348.107304519844	107.641038716226	0.309217983416633	-1.69330386931302	6.42496301447701e-29	1.18358458792805e-27	Down	3.14533	3.67411	3.67416	0.896802	1.10217	0.873913	GeneID:113842837	laminin subunit alpha 1	GO:0002011,GO:0005102,GO:0005201,GO:0005576,GO:0005604,GO:0005606,GO:0005608,GO:0005615,GO:0005911,GO:0006468,GO:0007155,GO:0007166,GO:0008022,GO:0009888,GO:0016020,GO:0030155,GO:0030334,GO:0031012,GO:0031175,GO:0043208,GO:0043256,GO:0045198,GO:0045995,GO:0060041,GO:0060441,GO:0060445,GO:0061304,GO:0062023	morphogenesis of an epithelial sheet|signaling receptor binding|extracellular matrix structural constituent|extracellular region|basement membrane|laminin-1 complex|laminin-3 complex|extracellular space|cell-cell junction|protein phosphorylation|cell adhesion|cell surface receptor signaling pathway|protein C-terminus binding|tissue development|membrane|regulation of cell adhesion|regulation of ce…	path:apla04510,path:apla04512	Focal adhesion|ECM-receptor interaction
LAMB3	52.5110448456596	32.1242953208005	72.8977943705187	2.26924181970514	1.18221035669651	0.0013151761407139	0.00455757540638956	Up	0.182072	0.309672	0.201843	0.446763	0.534106	0.371144	GeneID:101803829	laminin subunit beta 3	GO:0005198,GO:0005576,GO:0005610,GO:0007155,GO:0008544,GO:0030198,GO:0031581,GO:0035987,GO:0044877,GO:0050873	structural molecule activity|extracellular region|laminin-5 complex|cell adhesion|epidermis development|extracellular matrix organization|hemidesmosome assembly|endodermal cell differentiation|protein-containing complex binding|brown fat cell differentiation	path:apla04510,path:apla04512	Focal adhesion|ECM-receptor interaction
LAMC3	43.2005731244196	68.1106231442324	18.2905231046068	0.268541414837366	-1.89678349504552	3.47676426249469e-05	0.000159307629911077	Down	0.583552	0.815024	1.044	0.0593439	0.264138	0.244871	GeneID:101790325	laminin subunit gamma 3	GO:0000904,GO:0005198,GO:0005576,GO:0005604,GO:0007155,GO:0007601,GO:0014002,GO:0016020,GO:0030198,GO:0031012,GO:0060041	cell morphogenesis involved in differentiation|structural molecule activity|extracellular region|basement membrane|cell adhesion|visual perception|astrocyte development|membrane|extracellular matrix organization|extracellular matrix|retina development in camera-type eye	path:apla04510,path:apla04512	Focal adhesion|ECM-receptor interaction
LAMP3	6527.1766924756	250.590897441025	12803.7624875102	51.0942840233191	5.67508999911363	0	0	Up	2.21043	1.7072	2.36598	101.924	95.5473	98.7279	GeneID:101793169	lysosomal associated membrane protein 3	GO:0002250,GO:0005765,GO:0005769,GO:0005886,GO:0010506,GO:0010628,GO:0016021,GO:0030659,GO:0035455,GO:0043154,GO:0048471,GO:1901799,GO:1903900	adaptive immune response|lysosomal membrane|early endosome|plasma membrane|regulation of autophagy|positive regulation of gene expression|integral component of membrane|cytoplasmic vesicle membrane|response to interferon-alpha|negative regulation of cysteine-type endopeptidase activity involved in apoptotic process|perinuclear region of cytoplasm|negative regulation of proteasomal protein catabol…	path:apla04142	Lysosome
LEKR1	237.663529595306	95.2159205286662	380.111138661945	3.99209645352855	1.99714657822684	4.87703092132351e-40	1.20972116900959e-38	Up	0.442998	0.576023	0.422188	1.58118	1.69611	1.56681	GeneID:101801763	leucine, glutamate and lysine rich 1
LEPR	117.297590119517	163.92030762165	70.6748726173832	0.431153855448528	-1.21372531400921	1.23396313003478e-09	9.15094401201689e-09	Down	0.938653	1.32878	1.03674	0.457249	0.445458	0.413753	GeneID:101790364	leptin receptor	GO:0001525,GO:0004896,GO:0006909,GO:0009897,GO:0010507,GO:0016021,GO:0016323,GO:0017046,GO:0019953,GO:0019955,GO:0030217,GO:0033210,GO:0038021,GO:0042593,GO:0043235,GO:0044321,GO:0046850,GO:0060259,GO:0097009,GO:0098868	angiogenesis|cytokine receptor activity|phagocytosis|external side of plasma membrane|negative regulation of autophagy|integral component of membrane|basolateral plasma membrane|peptide hormone binding|sexual reproduction|cytokine binding|T cell differentiation|leptin-mediated signaling pathway|leptin receptor activity|glucose homeostasis|receptor complex|response to leptin|regulation of bone rem…	path:apla04060,path:apla04080,path:apla04920	Cytokine-cytokine receptor interaction|Neuroactive ligand-receptor interaction|Adipocytokine signaling pathway
LGR5	866.324568106897	1328.84282878633	403.806307427467	0.303878155249011	-1.71843512666308	8.65340228511678e-80	4.27088226774996e-78	Down	17.9492	18.9662	19.178	4.94698	5.17665	5.32448	GeneID:101791864	leucine rich repeat containing G protein-coupled receptor 5	GO:0004888,GO:0005887,GO:0007186,GO:0016500,GO:0032588,GO:0090263	transmembrane signaling receptor activity|integral component of plasma membrane|G protein-coupled receptor signaling pathway|protein-hormone receptor activity|trans-Golgi network membrane|positive regulation of canonical Wnt signaling pathway	path:apla04310	Wnt signaling pathway
LHX1	105.17841838461	19.4590144709192	190.8978222983	9.81025131481302	3.29429009526106	8.19586570372137e-27	1.41601450348285e-25	Up	0.425468	0.226573	0.236815	2.27934	2.52263	3.03139	GeneID:101795254	LIM homeobox 1	GO:0000981,GO:0001655,GO:0001657,GO:0001658,GO:0001702,GO:0001705,GO:0001706,GO:0001822,GO:0003700,GO:0003714,GO:0005634,GO:0006366,GO:0007267,GO:0007389,GO:0007399,GO:0008045,GO:0009653,GO:0009791,GO:0009880,GO:0009887,GO:0009948,GO:0009952,GO:0009953,GO:0010468,GO:0010842,GO:0021517,GO:0021527,GO:0021537,GO:0021549,GO:0021702,GO:0021871,GO:0021937,GO:0032525,GO:0032991,GO:0035502,GO:0035846,GO:…	DNA-binding transcription factor activity, RNA polymerase II-specific|urogenital system development|ureteric bud development|branching involved in ureteric bud morphogenesis|gastrulation with mouth forming second|ectoderm formation|endoderm formation|kidney development|DNA-binding transcription factor activity|transcription corepressor activity|nucleus|transcription by RNA polymerase II|cell-cell…
LHX4	61.430474198339	0.319901474760669	122.541046921917	383.058712103766	8.58142172335908	7.1810216978137e-52	2.31280077443394e-50	Up	0	0	0.0115799	1.36122	1.52535	1.53549	GeneID:113844297	LIM homeobox 4	GO:0001890,GO:0005622,GO:0005654,GO:0008045,GO:0008327,GO:0009887,GO:0021526,GO:0043066,GO:0043565,GO:0045944,GO:0046872	placenta development|intracellular|nucleoplasm|motor neuron axon guidance|methyl-CpG binding|animal organ morphogenesis|medial motor column neuron differentiation|negative regulation of apoptotic process|sequence-specific DNA binding|positive regulation of transcription by RNA polymerase II|metal ion binding
LHX8	40.92111100302	55.1641585515961	26.6780634544439	0.483612261202015	-1.04807727265124	0.00157968609381919	0.00537375690489751	Down	0.431977	0.285553	0.529819	0.236684	0.1873	0.237865	GeneID:101796687	LIM homeobox 8	GO:0000981,GO:0001674,GO:0007611,GO:0008585,GO:0021884,GO:0042475,GO:0043565,GO:0046872	DNA-binding transcription factor activity, RNA polymerase II-specific|female germ cell nucleus|learning or memory|female gonad development|forebrain neuron development|odontogenesis of dentin-containing tooth|sequence-specific DNA binding|metal ion binding
LIF	54.9845579290222	34.6969514362036	75.2721644218407	2.16941723425592	1.11730754674177	0.00022388625178728	0.000899838545607519	Up	0.662247	0.925241	0.883151	1.7073	1.19122	1.6015	GeneID:110353607	LIF, interleukin 6 family cytokine	GO:0001974,GO:0005125,GO:0005146,GO:0005615,GO:0005829,GO:0006955,GO:0007260,GO:0007566,GO:0008083,GO:0008284,GO:0008285,GO:0019827,GO:0033141,GO:0042531,GO:0043410,GO:0045595,GO:0045651,GO:0045835,GO:0045944,GO:0046697,GO:0046888,GO:0048286,GO:0048644,GO:0048666,GO:0048711,GO:0048861,GO:0048863,GO:0060426,GO:0060463,GO:0060707,GO:0060708,GO:0070373,GO:0072108,GO:0072307,GO:1900182,GO:1901676,GO:…	blood vessel remodeling|cytokine activity|leukemia inhibitory factor receptor binding|extracellular space|cytosol|immune response|tyrosine phosphorylation of STAT protein|embryo implantation|growth factor activity|positive regulation of cell proliferation|negative regulation of cell proliferation|stem cell population maintenance|positive regulation of peptidyl-serine phosphorylation of STAT prote…	path:apla04060	Cytokine-cytokine receptor interaction
LITAF	68.0674136464416	22.9274102534107	113.207417039473	4.93764519360104	2.303823171875	5.21746747671566e-17	6.14412029159488e-16	Up	0.31595	0.567327	0.389111	2.08657	2.63726	2.25836	GeneID:101800838	lipopolysaccharide induced TNF factor	GO:0000139,GO:0001816,GO:0003677,GO:0005125,GO:0005634,GO:0005765,GO:0008270,GO:0009898,GO:0019953,GO:0098559,GO:0098560,GO:0098574	Golgi membrane|cytokine production|DNA binding|cytokine activity|nucleus|lysosomal membrane|zinc ion binding|cytoplasmic side of plasma membrane|sexual reproduction|cytoplasmic side of early endosome membrane|cytoplasmic side of late endosome membrane|cytoplasmic side of lysosomal membrane	path:apla04142	Lysosome
LMO1	25.4689826715446	39.5109588911159	11.4270064519733	0.289211063782678	-1.78980535117685	4.03072977536433e-05	0.000182536692578699	Down	0.76675	0.950501	1.23812	0.20911	0.235703	0.261401	GeneID:101794568	LIM domain only 1
LMOD2	279.957642994658	76.4443720244859	483.47091396483	6.32448015675987	2.66094690176964	1.29441438302426e-17	1.55266565437892e-16	Up	0.607962	0.744936	0.844692	5.33672	4.04942	3.81842	GeneID:101797044	leiomodin 2	GO:0003785,GO:0005523,GO:0005865,GO:0005884,GO:0006936,GO:0030016,GO:0030041,GO:0030239,GO:0031430,GO:0045010,GO:0045214,GO:0051694	actin monomer binding|tropomyosin binding|striated muscle thin filament|actin filament|muscle contraction|myofibril|actin filament polymerization|myofibril assembly|M band|actin nucleation|sarcomere organization|pointed-end actin filament capping
LMOD3	26.6294776025081	36.979052727403	16.2799024776132	0.440246606575433	-1.1836162110936	0.00425912808522344	0.0131577122923341	Down	0.294029	0.211552	0.245631	0.038379	0.0575248	0.141176	GeneID:101796414	leiomodin 3	GO:0003785,GO:0005523,GO:0005737,GO:0005865,GO:0006936,GO:0006941,GO:0030016,GO:0030239,GO:0030240,GO:0031430,GO:0045010,GO:0048741,GO:0048743,GO:0051694	actin monomer binding|tropomyosin binding|cytoplasm|striated muscle thin filament|muscle contraction|striated muscle contraction|myofibril|myofibril assembly|skeletal muscle thin filament assembly|M band|actin nucleation|skeletal muscle fiber development|positive regulation of skeletal muscle fiber development|pointed-end actin filament capping
LMTK2	1854.67442183578	970.215844405146	2739.13299926641	2.82322022987144	1.49734167294303	6.16909096763312e-94	3.67124380588241e-92	Up	6.45489	6.17217	6.26827	15.9092	16.3359	15.3369	GeneID:101802754	lemur tyrosine kinase 2
LMX1A	39.5208425791277	14.2912774515833	64.7504077066722	4.5307641619888	2.17975439679164	9.52333581622255e-10	7.13929285839266e-09	Up	0.239872	0.646364	0.35698	1.67981	1.72707	1.7188	GeneID:101795021	LIM homeobox transcription factor 1 alpha	GO:0000977,GO:0000981,GO:0001228,GO:0001558,GO:0005634,GO:0007411,GO:0007613,GO:0007626,GO:0021542,GO:0021549,GO:0042048,GO:0045665,GO:0045944,GO:0046872,GO:0050808,GO:0071542,GO:1904948	RNA polymerase II regulatory region sequence-specific DNA binding|DNA-binding transcription factor activity, RNA polymerase II-specific|DNA-binding transcription activator activity, RNA polymerase II-specific|regulation of cell growth|nucleus|axon guidance|memory|locomotory behavior|dentate gyrus development|cerebellum development|olfactory behavior|negative regulation of neuron differentiation|p…
LNPEP	2595.09254941812	1577.16952726249	3613.01557157374	2.29082258382514	1.19586573129781	1.23502132617064e-70	5.41201315083444e-69	Up	12.6508	11.6969	13.0562	25.7331	26.9232	25.2519	GeneID:101792280	leucyl and cystinyl aminopeptidase	GO:0004177,GO:0005622,GO:0005737,GO:0005886,GO:0005887,GO:0006508,GO:0008270,GO:0012505,GO:0016020,GO:0030163,GO:0030659,GO:0042277,GO:0043171,GO:0048471,GO:0060395,GO:0070006,GO:0120163	aminopeptidase activity|intracellular|cytoplasm|plasma membrane|integral component of plasma membrane|proteolysis|zinc ion binding|endomembrane system|membrane|protein catabolic process|cytoplasmic vesicle membrane|peptide binding|peptide catabolic process|perinuclear region of cytoplasm|SMAD protein signal transduction|metalloaminopeptidase activity|negative regulation of cold-induced thermogene…
LOC101789505	4.01246971126527	6.98609619164822	1.03884323088232	0.148701535504799	-2.74950855002749	0.0304583707031116	0.074288834329178	Down	0.0378878	0.0617602	0.0372482	0.00776633	0.00794096	0.00777279	GeneID:101789505	N-acetylated-alpha-linked acidic dipeptidase 2	GO:0004180,GO:0005886,GO:0006508,GO:0008236,GO:0008237,GO:0008239,GO:0008652,GO:0016021,GO:0016805,GO:0042135,GO:0046872,GO:0050129	carboxypeptidase activity|plasma membrane|proteolysis|serine-type peptidase activity|metallopeptidase activity|dipeptidyl-peptidase activity|cellular amino acid biosynthetic process|integral component of membrane|dipeptidase activity|neurotransmitter catabolic process|metal ion binding|N-formylglutamate deformylase activity
LOC101789528	48.8292350884624	65.5208576788794	32.1376124980453	0.490494380515487	-1.02769148698287	0.00333935101273339	0.0106296180927003	Down	0.444283	0.852339	0.619668	0.253139	0.365977	0.33875	GeneID:101789528	proline dehydrogenase 1, mitochondrial-like	GO:0004657,GO:0005739,GO:0005743,GO:0005759,GO:0006560,GO:0006562,GO:0008631,GO:0010133,GO:0010942,GO:0019470,GO:0071949	proline dehydrogenase activity|mitochondrion|mitochondrial inner membrane|mitochondrial matrix|proline metabolic process|proline catabolic process|intrinsic apoptotic signaling pathway in response to oxidative stress|proline catabolic process to glutamate|positive regulation of cell death|4-hydroxyproline catabolic process|FAD binding	path:apla00330	Arginine and proline metabolism
LOC101789532	59.3734393973107	39.5089266714314	79.23795212319	2.00557086205246	1.00401294123374	0.000245140271598305	0.000977654017535324	Up	0.226631	0.255782	0.314048	0.533732	0.569661	0.310536	GeneID:101789532	OX-2 membrane glycoprotein
LOC101789646	27.7478153582467	6.67026795275656	48.8253627637368	7.31985028330971	2.87181414062195	1.64665344650808e-10	1.31486777967716e-09	Up	0.0330382	0.303019	0.089723	0.923425	1.02037	1.43115	GeneID:101789646	left-right determination factor 2	GO:0002576,GO:0005125,GO:0005160,GO:0005576,GO:0005615,GO:0007179,GO:0007275,GO:0008083,GO:0010862,GO:0031093,GO:0042981,GO:0043408,GO:0048468,GO:0060395,GO:0062023	platelet degranulation|cytokine activity|transforming growth factor beta receptor binding|extracellular region|extracellular space|transforming growth factor beta receptor signaling pathway|multicellular organism development|growth factor activity|positive regulation of pathway-restricted SMAD protein phosphorylation|platelet alpha granule lumen|regulation of apoptotic process|regulation of MAPK …	path:apla04350	TGF-beta signaling pathway
LOC101789661	8.24516827026304	12.7084712244929	3.78186531603317	0.297586172972908	-1.74862060018485	0.0495012977568511	0.112376494012845	Down	0.0637083	0.205256	0.178719	0.025581	0.0894765	0.0127644	GeneID:101789661	vertebrate ancient opsin	GO:0004930,GO:0007602,GO:0009881,GO:0016021,GO:0018298	G protein-coupled receptor activity|phototransduction|photoreceptor activity|integral component of membrane|protein-chromophore linkage
LOC101789720	3.10382030476128	0	6.20764060952256	Inf	Inf	0.00264475543808715	0.00861392080859872	Up	0	0	0	0.0305255	0.121445	0.0929814	GeneID:101789720	E3 ubiquitin-protein ligase TRIM7	GO:0005634,GO:0005737,GO:0008270,GO:0016567,GO:0016740	nucleus|cytoplasm|zinc ion binding|protein ubiquitination|transferase activity
LOC101789766	1516.08802938594	774.286619275324	2257.88943949655	2.91608996370074	1.54403522864387	1.78604973828482e-90	1.01685296320224e-88	Up	5.83362	5.47349	5.86162	14.616	15.2026	15.2022	GeneID:101789766	excitatory amino acid transporter 1-like	GO:0001504,GO:0005313,GO:0005314,GO:0005886,GO:0005887,GO:0006537,GO:0006811,GO:0007268,GO:0007605,GO:0009416,GO:0009449,GO:0009611,GO:0009986,GO:0014047,GO:0015171,GO:0015501,GO:0015813,GO:0016020,GO:0016595,GO:0021545,GO:0031223,GO:0043005,GO:0043025,GO:0046677,GO:0046872,GO:0048667,GO:0050806,GO:0050885,GO:0051938,GO:0070779,GO:0071805,GO:0098712,GO:0140009,GO:1902476	neurotransmitter uptake|L-glutamate transmembrane transporter activity|high-affinity glutamate transmembrane transporter activity|plasma membrane|integral component of plasma membrane|glutamate biosynthetic process|ion transport|chemical synaptic transmission|sensory perception of sound|response to light stimulus|gamma-aminobutyric acid biosynthetic process|response to wounding|cell surface|gluta…
LOC101789865	46.419038081566	30.8882967961063	61.9497793670256	2.00560684119154	1.00403882237358	0.00145308835547688	0.00499717258229518	Up	0.21444	0.216279	0.0902933	0.318223	0.282113	0.316098	GeneID:101789865	potassium channel subfamily U member 1	GO:0005267,GO:0005886,GO:0006813,GO:0015271,GO:0016021,GO:0022414,GO:0034765,GO:0042391,GO:0050821,GO:0060072	potassium channel activity|plasma membrane|potassium ion transport|outward rectifier potassium channel activity|integral component of membrane|reproductive process|regulation of ion transmembrane transport|regulation of membrane potential|protein stabilization|large conductance calcium-activated potassium channel activity	path:apla04270	Vascular smooth muscle contraction
LOC101789892	101.704658280338	49.699743659503	153.709572901174	3.09276389742069	1.62889670183272	6.23293918272743e-14	6.16937258873521e-13	Up	0.955634	1.04204	0.43841	2.83889	2.95793	2.7069	GeneID:101789892	C-type lectin domain family 2 member L-like	GO:0016021,GO:0030246	integral component of membrane|carbohydrate binding
[truncated: 976 more rows]
