# Supplementary material for: RNA-Seq analysis of duck embryo fibroblast cells gene expression during duck Tembusu virus infection
Source: Vet Res. 2022 May 18;53:34. doi: 10.1186/s13567-022-01051-y (PMC9116716; doi:10.1186/s13567-022-01051-y)
Supplement: Supplementary file 3 — Additional file 3: Information of differentially expressed genes at 36 hpi after DTMUV infection. [file 13567_2022_1051_MOESM3_ESM.xls]

gene_id	baseMean	baseMean_control_36h_Con	baseMean_case_36h_DTMUV	foldChange	log2FoldChange	pval	padj	up_down	expression_Sample_36h_C_1	expression_Sample_36h_C_2	expression_Sample_36h_C_3	expression_Sample_36h_V_1	expression_Sample_36h_V_2	expression_Sample_36h_V_3	gene_Dbxref	description	GO_id	GO_term	pathway	pathway_description
AACS	967.41070398928	1376.85062326279	557.970784715766	0.405251503168524	-1.30311055785583	4.38570183338293e-32	3.97143597527322e-31	Down	21.6004	22.1047	24.949	8.95482	8.3498	7.77899	GeneID:101804002	acetoacetyl-CoA synthetase	GO:0005524,GO:0005829,GO:0006631,GO:0030729	ATP binding|cytosol|fatty acid metabolic process|acetoacetate-CoA ligase activity	path:apla00280,path:apla00650	Valine, leucine and isoleucine degradation|Butanoate metabolism
AADAC	16.2465225955006	26.8180812030577	5.67496398794349	0.211609620575556	-2.24052287555862	0.000558701779636366	0.00122533554233926	Down	0.792777	0.361729	0.961359	0.113724	0.110585	0.219091	GeneID:101803709	arylacetamide deacetylase	GO:0003824,GO:0004806,GO:0005789,GO:0006805,GO:0010898,GO:0016021,GO:0016298,GO:0017171,GO:0019213,GO:0031090	catalytic activity|triglyceride lipase activity|endoplasmic reticulum membrane|xenobiotic metabolic process|positive regulation of triglyceride catabolic process|integral component of membrane|lipase activity|serine hydrolase activity|deacetylase activity|organelle membrane
AARS	3214.60313727628	1993.28515981998	4435.92111473259	2.22543226837309	1.15408559264853	1.29422655116781e-60	2.07062010270996e-59	Up	26.7733	25.3399	25.0465	45.9732	47.6242	50.8381	GeneID:101789828	alanyl-tRNA synthetase	GO:0000049,GO:0002161,GO:0002196,GO:0004813,GO:0005524,GO:0005737,GO:0005829,GO:0006400,GO:0006418,GO:0006419,GO:0008033,GO:0008270,GO:0016020,GO:0016597,GO:0021680,GO:0043524,GO:0045182,GO:0050885,GO:0070062,GO:0140018	tRNA binding|aminoacyl-tRNA editing activity|Ser-tRNA(Ala) hydrolase activity|alanine-tRNA ligase activity|ATP binding|cytoplasm|cytosol|tRNA modification|tRNA aminoacylation for protein translation|alanyl-tRNA aminoacylation|tRNA processing|zinc ion binding|membrane|amino acid binding|cerebellar Purkinje cell layer development|negative regulation of neuron apoptotic process|translation regulator…	path:apla00970	Aminoacyl-tRNA biosynthesis
ABAT	420.889364966219	566.321065016185	275.457664916253	0.486398408839658	-1.03978958560194	7.22989128403324e-19	4.16083533611775e-18	Down	7.35331	8.21462	7.45843	3.7624	3.38192	2.8381	GeneID:101803348	4-aminobutyrate aminotransferase			path:apla00250,path:apla00280,path:apla00410,path:apla00640,path:apla00650	Alanine, aspartate and glutamate metabolism|Valine, leucine and isoleucine degradation|beta-Alanine metabolism|Propanoate metabolism|Butanoate metabolism
ABCA1	856.135733657952	1437.25709009631	275.014377219591	0.19134668328626	-2.38573920066399	3.47773899635555e-40	3.89051986338452e-39	Down	8.75992	10.7112	10.9429	1.56522	1.75086	1.6186	GeneID:101796019	ATP binding cassette subfamily A member 1			path:apla02010	ABC transporters
ABCB11	10.4178087838772	15.4687224726996	5.36689509505472	0.346951411438574	-1.52719445912944	0.0255143465442122	0.0437874842804435	Down	0.106603	0.164579	0.162398	0.0918952	0.0228206	0.0336415	GeneID:101797164	ATP binding cassette subfamily B member 11			path:apla02010	ABC transporters
ABCB5	44.5396219082327	21.0056493078866	68.0735945085789	3.24072793517602	1.69631790894711	2.21031049745862e-05	5.70748323234033e-05	Up	0.260952	0.169421	0.121694	0.416824	0.598432	0.779831	GeneID:101793099	ATP binding cassette subfamily B member 5			path:apla02010	ABC transporters
ABCB9	318.719785087559	122.014338313994	515.425231861124	4.2243005124096	2.07871247019391	5.86985157079105e-44	7.11377094950118e-43	Up	1.20635	1.52193	1.22595	5.19132	4.64763	4.66518	GeneID:101792371	ATP binding cassette subfamily B member 9			path:apla02010,path:apla04142	ABC transporters|Lysosome
ABCC4	683.701095685096	291.978595518163	1075.42359585203	3.68322751174112	1.88097051478398	1.1059570560326e-75	2.24950118403945e-74	Up	1.5802	1.95518	1.84218	5.76783	6.0332	6.05531	GeneID:101793082	ATP binding cassette subfamily C member 4			path:apla02010	ABC transporters
ABCC5	1272.15528720281	1857.7662668753	686.544307530331	0.369553651485489	-1.43614426606899	2.33318236735646e-12	9.91858262743788e-12	Down	8.16591	10.6864	11.5928	3.74447	3.3683	3.10741	GeneID:101802252	ATP binding cassette subfamily C member 5			path:apla02010	ABC transporters
ABCG1	167.692420435981	236.298087120334	99.0867537516287	0.419329478960908	-1.25384383933752	2.76022793972033e-13	1.24086537642512e-12	Down	1.45809	1.51813	1.62267	0.752903	0.415098	0.511636	GeneID:101799401	ATP binding cassette subfamily G member 1	GO:0005524,GO:0005548,GO:0005739,GO:0005768,GO:0005886,GO:0006355,GO:0008203,GO:0009897,GO:0010033,GO:0010745,GO:0010872,GO:0010875,GO:0010888,GO:0016021,GO:0017127,GO:0019534,GO:0030301,GO:0032367,GO:0033344,GO:0033700,GO:0033993,GO:0034041,GO:0034374,GO:0034375,GO:0034436,GO:0034437,GO:0042626,GO:0042632,GO:0042803,GO:0042987,GO:0043531,GO:0043691,GO:0045542,GO:0046982,GO:0055037,GO:0055085,GO:…	ATP binding|phospholipid transporter activity|mitochondrion|endosome|plasma membrane|regulation of transcription, DNA-templated|cholesterol metabolic process|external side of plasma membrane|response to organic substance|negative regulation of macrophage derived foam cell differentiation|regulation of cholesterol esterification|positive regulation of cholesterol efflux|negative regulation of lipi…	path:apla02010	ABC transporters
ABCG4	157.582420273288	228.116805748142	87.0480347984335	0.38159413337806	-1.38988910334331	1.91800004229917e-13	8.70854655484135e-13	Down	3.34494	3.45321	2.67681	0.919994	1.03464	0.826993	GeneID:101791486	ATP binding cassette subfamily G member 4			path:apla02010	ABC transporters
ABHD11	89.9551505561529	125.837468716852	54.072832395454	0.429703751568016	-1.21858572213915	9.19532972586575e-08	2.91663424652706e-07	Down	4.98596	4.38497	3.56338	1.90642	1.70731	1.43406	GeneID:101790077	abhydrolase domain containing 11	GO:0005739,GO:0016787	mitochondrion|hydrolase activity
ABHD3	113.861410262543	33.4025370710102	194.320283454075	5.81753065765548	2.54040690847222	6.39744529455039e-31	5.64894031078606e-30	Up	0.272183	0.265175	0.287271	1.22059	1.51892	1.27228	GeneID:101801886	abhydrolase domain containing 3	GO:0004623,GO:0008970,GO:0016021,GO:0016298,GO:0034338,GO:0044255,GO:0046470,GO:0047372,GO:0051792,GO:0051793,GO:0052739,GO:0052740,GO:0102567,GO:0102568	phospholipase A2 activity|phospholipase A1 activity|integral component of membrane|lipase activity|short-chain carboxylesterase activity|cellular lipid metabolic process|phosphatidylcholine metabolic process|acylglycerol lipase activity|medium-chain fatty acid biosynthetic process|medium-chain fatty acid catabolic process|phosphatidylserine 1-acylhydrolase activity|1-acyl-2-lysophosphatidylserine…
ABHD6	111.36862431319	71.6504721089498	151.086776517431	2.10866407534192	1.07632928221588	1.46399782743642e-07	4.55615673109518e-07	Up	2.32214	1.45896	2.10819	3.47164	3.23965	3.5373	GeneID:101797444	abhydrolase domain containing 6	GO:0004620,GO:0005739,GO:0009395,GO:0016021,GO:0030336,GO:0032281,GO:0046464,GO:0046889,GO:0047372,GO:0060292,GO:0098978,GO:0098982,GO:0099055,GO:0120163,GO:2000124	phospholipase activity|mitochondrion|phospholipid catabolic process|integral component of membrane|negative regulation of cell migration|AMPA glutamate receptor complex|acylglycerol catabolic process|positive regulation of lipid biosynthetic process|acylglycerol lipase activity|long-term synaptic depression|glutamatergic synapse|GABA-ergic synapse|integral component of postsynaptic membrane|negat…
ABI1	5550.82160001154	3366.97866236192	7734.66453766116	2.29721222297124	1.19988414312644	3.2626885032983e-73	6.33501721007572e-72	Up	40.4892	41.6216	41.563	81.5231	78.4758	84.0493	GeneID:101798150	abl interactor 1
ABLIM1	321.922115245538	443.611635864575	200.232594626501	0.451369122084137	-1.14762036696414	2.06531952882798e-15	1.02933317024487e-14	Down	1.72277	2.15141	2.01342	0.658025	0.873569	0.753792	GeneID:101789830	actin binding LIM protein 1	GO:0001725,GO:0003779,GO:0005737,GO:0007010,GO:0007601,GO:0009887,GO:0015629,GO:0030027,GO:0030032,GO:0046872,GO:0051015,GO:0060271	stress fiber|actin binding|cytoplasm|cytoskeleton organization|visual perception|animal organ morphogenesis|actin cytoskeleton|lamellipodium|lamellipodium assembly|metal ion binding|actin filament binding|cilium assembly
ABLIM2	72.2348317715272	108.894007075805	35.5756564672493	0.326699856333543	-1.61396227453725	4.24687027141163e-10	1.58608716890445e-09	Down	1.26202	1.21735	1.36778	0.424785	0.286396	0.259238	GeneID:101802032	actin binding LIM protein family member 2	GO:0005737,GO:0006351,GO:0015629,GO:0030032,GO:0030036,GO:0046872,GO:0051015	cytoplasm|transcription, DNA-templated|actin cytoskeleton|lamellipodium assembly|actin cytoskeleton organization|metal ion binding|actin filament binding
ABLIM3	62.2805986190109	102.1159584274	22.445238810622	0.219801480163158	-2.18572699332789	3.32124024491263e-14	1.57126860383098e-13	Down	0.338273	0.38789	0.462739	0.0522623	0.0833955	0.0857553	GeneID:101804679	actin binding LIM protein family member 3	GO:0001725,GO:0005737,GO:0006351,GO:0015629,GO:0030027,GO:0030032,GO:0030036,GO:0045944,GO:0046872,GO:0051015,GO:0060271,GO:0098978,GO:1903955	stress fiber|cytoplasm|transcription, DNA-templated|actin cytoskeleton|lamellipodium|lamellipodium assembly|actin cytoskeleton organization|positive regulation of transcription by RNA polymerase II|metal ion binding|actin filament binding|cilium assembly|glutamatergic synapse|positive regulation of protein targeting to mitochondrion
ABTB1	382.859246652952	521.027389764236	244.691103541668	0.469631939411842	-1.0903975662006	3.54400477515392e-19	2.0757334452301e-18	Down	5.77105	6.20763	6.24116	2.22283	2.84504	2.37587	GeneID:101803156	ankyrin repeat and BTB domain containing 1	GO:0003746,GO:0005730,GO:0005829,GO:0005886	translation elongation factor activity|nucleolus|cytosol|plasma membrane
ABTB2	867.663530365606	534.005974215559	1201.32108651565	2.24963978779519	1.16969401568026	8.68647640460417e-37	8.94036987630279e-36	Up	4.43269	4.07652	4.93548	8.59555	9.07372	8.37493	GeneID:101805279	ankyrin repeat and BTB domain containing 2	GO:0005634,GO:0005654,GO:0046982,GO:0097237	nucleus|nucleoplasm|protein heterodimerization activity|cellular response to toxic substance
ACACA	1875.01742859014	2584.43438834557	1165.60046883471	0.451007955199386	-1.14877521390009	1.26714327999547e-39	1.39606550916471e-38	Down	12.902	13.5348	14.2988	5.44991	5.29675	4.79069	GeneID:101789891	acetyl-CoA carboxylase alpha	GO:0003989,GO:0004075,GO:0005102,GO:0005524,GO:0005623,GO:0005737,GO:0006633,GO:0006810,GO:0009374,GO:0009743,GO:0010628,GO:0032810,GO:0040029,GO:0045893,GO:0046872,GO:0046966,GO:0050692,GO:0065008,GO:0070542,GO:0097066,GO:2001295	acetyl-CoA carboxylase activity|biotin carboxylase activity|signaling receptor binding|ATP binding|cell|cytoplasm|fatty acid biosynthetic process|transport|biotin binding|response to carbohydrate|positive regulation of gene expression|sterol response element binding|regulation of gene expression, epigenetic|positive regulation of transcription, DNA-templated|metal ion binding|thyroid hormone rece…	path:apla00061,path:apla00620,path:apla00640,path:apla04910	Fatty acid biosynthesis|Pyruvate metabolism|Propanoate metabolism|Insulin signaling pathway
ACAT2	1074.26500913883	1650.35039411774	498.17962415992	0.30186294130965	-1.72803444194598	6.62286906400102e-40	7.34678755131707e-39	Down	57.0847	47.4195	52.7957	15.4948	12.0755	13.3186	GeneID:101793009	acetyl-CoA acetyltransferase 2	GO:0003857,GO:0003985,GO:0003988,GO:0004300,GO:0005634,GO:0005730,GO:0005737,GO:0005739,GO:0005829,GO:0006635,GO:0006696,GO:0045797	3-hydroxyacyl-CoA dehydrogenase activity|acetyl-CoA C-acetyltransferase activity|acetyl-CoA C-acyltransferase activity|enoyl-CoA hydratase activity|nucleus|nucleolus|cytoplasm|mitochondrion|cytosol|fatty acid beta-oxidation|ergosterol biosynthetic process|positive regulation of intestinal cholesterol absorption	path:apla00071,path:apla00072,path:apla00280,path:apla00310,path:apla00380,path:apla00620,path:apla00630,path:apla00640,path:apla00650,path:apla00900	Fatty acid degradation|Synthesis and degradation of ketone bodies|Valine, leucine and isoleucine degradation|Lysine degradation|Tryptophan metabolism|Pyruvate metabolism|Glyoxylate and dicarboxylate metabolism|Propanoate metabolism|Butanoate metabolism|Terpenoid backbone biosynthesis
ACBD7	48.8715672195558	83.2122491143352	14.5308853247765	0.174624354940951	-2.51767330853085	4.47303198451179e-14	2.09910629721701e-13	Down	4.55196	5.41568	6.47157	0.451825	0.456975	1.68166	GeneID:101793396	acyl-CoA binding domain containing 7	GO:0000062,GO:0005783,GO:0005794,GO:0008289	fatty-acyl-CoA binding|endoplasmic reticulum|Golgi apparatus|lipid binding
ACER2	25.9992313763168	35.308023498867	16.6904392537666	0.472709531710327	-1.08097413940896	0.00999538488564823	0.018433030990614	Down	2.18004	3.27291	4.14814	0.404487	1.42593	1.49076	GeneID:101799654	alkaline ceramidase 2	GO:0000139,GO:0001953,GO:0005794,GO:0006672,GO:0006919,GO:0008284,GO:0010942,GO:0017040,GO:0030148,GO:0030173,GO:0032526,GO:0033629,GO:0035690,GO:0046512,GO:0071633,GO:0090285,GO:0102121	Golgi membrane|negative regulation of cell-matrix adhesion|Golgi apparatus|ceramide metabolic process|activation of cysteine-type endopeptidase activity involved in apoptotic process|positive regulation of cell proliferation|positive regulation of cell death|N-acylsphingosine amidohydrolase activity|sphingolipid biosynthetic process|integral component of Golgi membrane|response to retinoic acid|n…	path:apla00600	Sphingolipid metabolism
ACKR2	173.538965802007	94.033444362078	253.044487241936	2.69100519457293	1.42814517588259	3.75158474878683e-17	2.012515566271e-16	Up	1.4574	1.49059	2.00768	3.92209	3.55498	3.68258	GeneID:101797665	atypical chemokine receptor 2	GO:0004950,GO:0005044,GO:0005654,GO:0005769,GO:0005829,GO:0005884,GO:0005886,GO:0005887,GO:0006935,GO:0006954,GO:0006955,GO:0007186,GO:0007204,GO:0007275,GO:0009897,GO:0016493,GO:0019722,GO:0019956,GO:0019957,GO:0031965,GO:0043231,GO:0055037,GO:0060326	chemokine receptor activity|scavenger receptor activity|nucleoplasm|early endosome|cytosol|actin filament|plasma membrane|integral component of plasma membrane|chemotaxis|inflammatory response|immune response|G protein-coupled receptor signaling pathway|positive regulation of cytosolic calcium ion concentration|multicellular organism development|external side of plasma membrane|C-C chemokine rece…
ACKR3	1522.55732791721	924.177185248822	2120.93747058561	2.29494679639227	1.19846070811806	1.49664662162658e-50	2.03798987062878e-49	Up	14.0195	13.9574	14.7144	28.4116	29.2657	27.6665	GeneID:101792740	atypical chemokine receptor 3	GO:0001525,GO:0001570,GO:0005044,GO:0005768,GO:0005769,GO:0005886,GO:0005905,GO:0006935,GO:0006955,GO:0007155,GO:0007204,GO:0009897,GO:0009986,GO:0015026,GO:0016021,GO:0016493,GO:0016494,GO:0019722,GO:0019956,GO:0019957,GO:0019958,GO:0031623,GO:0043231,GO:0048471,GO:0055037,GO:0060326,GO:0070374,GO:1902230	angiogenesis|vasculogenesis|scavenger receptor activity|endosome|early endosome|plasma membrane|clathrin-coated pit|chemotaxis|immune response|cell adhesion|positive regulation of cytosolic calcium ion concentration|external side of plasma membrane|cell surface|coreceptor activity|integral component of membrane|C-C chemokine receptor activity|C-X-C chemokine receptor activity|calcium-mediated sig…	path:apla04060	Cytokine-cytokine receptor interaction
ACKR4	747.133635942164	266.583326589306	1227.68394529502	4.60525405321531	2.2032807461546	5.25807993961187e-105	1.55423285694666e-103	Up	3.93049	5.13743	4.5956	19.1426	18.5556	19.4253	GeneID:101804100	atypical chemokine receptor 4	GO:0004950,GO:0005044,GO:0005769,GO:0006935,GO:0006955,GO:0007204,GO:0009897,GO:0016021,GO:0016493,GO:0019722,GO:0019956,GO:0019957,GO:0055037,GO:0060326	chemokine receptor activity|scavenger receptor activity|early endosome|chemotaxis|immune response|positive regulation of cytosolic calcium ion concentration|external side of plasma membrane|integral component of membrane|C-C chemokine receptor activity|calcium-mediated signaling|chemokine binding|C-C chemokine binding|recycling endosome|cell chemotaxis	path:apla04060	Cytokine-cytokine receptor interaction
ACLY	4253.07823451407	6140.70130598283	2365.45516304531	0.385209285581219	-1.37628561470569	5.9124238165121e-63	9.81556844332596e-62	Down	58.2944	53.0421	62.4743	20.2113	19.1267	18.9058	GeneID:101793308	ATP citrate lyase			path:apla00020	Citrate cycle (TCA cycle)
ACOD1	586.849064962865	879.700928280992	293.997201644739	0.334201308868951	-1.58121071129363	5.62112481353699e-22	3.68234316050759e-21	Down	27.1598	30.8245	25.5666	8.03842	8.43464	7.04139	GeneID:101794037	aconitate decarboxylase 1	GO:0002760,GO:0005739,GO:0006952,GO:0006954,GO:0007566,GO:0009617,GO:0019679,GO:0032088,GO:0032480,GO:0032496,GO:0034136,GO:0034144,GO:0035458,GO:0045824,GO:0047547,GO:0047613,GO:0050728,GO:0071219,GO:0071222,GO:0071346,GO:0071347,GO:0071356,GO:0071393,GO:0072573,GO:2000379	positive regulation of antimicrobial humoral response|mitochondrion|defense response|inflammatory response|embryo implantation|response to bacterium|propionate metabolic process, methylcitrate cycle|negative regulation of NF-kappaB transcription factor activity|negative regulation of type I interferon production|response to lipopolysaccharide|negative regulation of toll-like receptor 2 signaling …
ACOT7	488.142222668813	194.80114688278	781.483298454845	4.01169762581066	2.00421286961331	1.81879383739624e-67	3.26149430052448e-66	Up	8.4575	7.79762	8.13641	25.9607	24.1836	27.0879	GeneID:101789631	acyl-CoA thioesterase 7	GO:0000062,GO:0005654,GO:0005829,GO:0006637,GO:0009062,GO:0015937,GO:0016290,GO:0036042,GO:0036114,GO:0036116,GO:0042802,GO:0042803,GO:0043005,GO:0044297,GO:0047617,GO:0051792,GO:0052689,GO:0102991,GO:1900535	fatty-acyl-CoA binding|nucleoplasm|cytosol|acyl-CoA metabolic process|fatty acid catabolic process|coenzyme A biosynthetic process|palmitoyl-CoA hydrolase activity|long-chain fatty acyl-CoA binding|medium-chain fatty-acyl-CoA catabolic process|long-chain fatty-acyl-CoA catabolic process|identical protein binding|protein homodimerization activity|neuron projection|cell body|acyl-CoA hydrolase acti…	path:apla00062,path:apla01040	Fatty acid elongation|Biosynthesis of unsaturated fatty acids
ACOX2	269.956486219558	370.038038625957	169.874933813158	0.459074246647576	-1.12320059351876	9.06614073970022e-16	4.58604816617253e-15	Down	7.02986	5.98524	5.93366	2.56601	2.67142	2.49348	GeneID:101804343	acyl-CoA oxidase 2	GO:0003997,GO:0005102,GO:0005504,GO:0005777,GO:0005782,GO:0005829,GO:0006625,GO:0006699,GO:0010942,GO:0016402,GO:0033540,GO:0033791,GO:0042803,GO:0043231,GO:0050660,GO:0055088,GO:0071949,GO:1902884	acyl-CoA oxidase activity|signaling receptor binding|fatty acid binding|peroxisome|peroxisomal matrix|cytosol|protein targeting to peroxisome|bile acid biosynthetic process|positive regulation of cell death|pristanoyl-CoA oxidase activity|fatty acid beta-oxidation using acyl-CoA oxidase|3alpha,7alpha,12alpha-trihydroxy-5beta-cholestanoyl-CoA 24-hydroxylase activity|protein homodimerization activi…	path:apla00120,path:apla03320,path:apla04146	Primary bile acid biosynthesis|PPAR signaling pathway|Peroxisome
ACOX3	146.498707497455	201.216759392559	91.7806556023513	0.456128286129955	-1.13248845529013	4.75556395875007e-10	1.77106700773629e-09	Down	1.29987	1.82237	1.67665	0.635012	0.676021	0.542455	GeneID:101800622	acyl-CoA oxidase 3, pristanoyl	GO:0003997,GO:0005777,GO:0033540,GO:0071949	acyl-CoA oxidase activity|peroxisome|fatty acid beta-oxidation using acyl-CoA oxidase|FAD binding	path:apla00071,path:apla00592,path:apla01040,path:apla03320,path:apla04146	Fatty acid degradation|alpha-Linolenic acid metabolism|Biosynthesis of unsaturated fatty acids|PPAR signaling pathway|Peroxisome
ACSBG1	90.7782252846348	140.323692972482	41.2327575967881	0.293840311093253	-1.76689576630094	9.4098982617064e-10	3.4340815663738e-09	Down	0.927296	1.34795	0.801143	0.195742	0.285364	0.327222	GeneID:101795358	acyl-CoA synthetase bubblegum family member 1	GO:0000038,GO:0001676,GO:0004467,GO:0005524,GO:0005737,GO:0005783,GO:0005829,GO:0031410,GO:0031957,GO:0035338,GO:0042552,GO:0051384,GO:0102391	very long-chain fatty acid metabolic process|long-chain fatty acid metabolic process|long-chain fatty acid-CoA ligase activity|ATP binding|cytoplasm|endoplasmic reticulum|cytosol|cytoplasmic vesicle|very long-chain fatty acid-CoA ligase activity|long-chain fatty-acyl-CoA biosynthetic process|myelination|response to glucocorticoid|decanoate-CoA ligase activity	path:apla00061,path:apla00071,path:apla03320,path:apla04920	Fatty acid biosynthesis|Fatty acid degradation|PPAR signaling pathway|Adipocytokine signaling pathway
ACSF2	392.736257646947	529.987427556815	255.485087737079	0.482058770553931	-1.05271905046947	2.27385634708058e-18	1.28173228122453e-17	Down	9.58802	9.31558	8.84012	3.80326	3.29433	3.94979	GeneID:101800621	acyl-CoA synthetase family member 2	GO:0005524,GO:0005739,GO:0006631,GO:0016874	ATP binding|mitochondrion|fatty acid metabolic process|ligase activity
ACSL4	3842.08847643452	1530.15279085966	6154.02416200938	4.02183638050418	2.00785438998817	1.15760823285655e-176	6.37693050395184e-175	Up	14.4491	15.1624	15.8077	57.6138	54.9032	53.575	GeneID:101798003	acyl-CoA synthetase long chain family member 4	GO:0004467,GO:0005524,GO:0005737,GO:0005739,GO:0005741,GO:0005777,GO:0005778,GO:0005789,GO:0005811,GO:0006629,GO:0007584,GO:0008610,GO:0015908,GO:0016021,GO:0019217,GO:0019432,GO:0030182,GO:0030307,GO:0031957,GO:0031966,GO:0032307,GO:0035338,GO:0043025,GO:0044233,GO:0047676,GO:0060136,GO:0060996,GO:0070672,GO:0102391	long-chain fatty acid-CoA ligase activity|ATP binding|cytoplasm|mitochondrion|mitochondrial outer membrane|peroxisome|peroxisomal membrane|endoplasmic reticulum membrane|lipid droplet|lipid metabolic process|response to nutrient|lipid biosynthetic process|fatty acid transport|integral component of membrane|regulation of fatty acid metabolic process|triglyceride biosynthetic process|neuron differe…	path:apla00061,path:apla00071,path:apla03320,path:apla04146,path:apla04216,path:apla04920	Fatty acid biosynthesis|Fatty acid degradation|PPAR signaling pathway|Peroxisome|Ferroptosis|Adipocytokine signaling pathway
ACSL5	8.80438551951179	17.6087710390236	0	0	-Inf	5.56047313834616e-08	1.79105118163828e-07	Down	0.234304	0.141712	0.204465	0	0	0	GeneID:101801834	acyl-CoA synthetase long chain family member 5	GO:0004467,GO:0005524,GO:0005739,GO:0005741,GO:0005789,GO:0006631,GO:0007584,GO:0008654,GO:0009744,GO:0009749,GO:0010747,GO:0010867,GO:0015908,GO:0016021,GO:0032000,GO:0032869,GO:0035338,GO:0070723,GO:0102391	long-chain fatty acid-CoA ligase activity|ATP binding|mitochondrion|mitochondrial outer membrane|endoplasmic reticulum membrane|fatty acid metabolic process|response to nutrient|phospholipid biosynthetic process|response to sucrose|response to glucose|positive regulation of plasma membrane long-chain fatty acid transport|positive regulation of triglyceride biosynthetic process|fatty acid transpor…	path:apla00061,path:apla00071,path:apla03320,path:apla04146,path:apla04216,path:apla04920	Fatty acid biosynthesis|Fatty acid degradation|PPAR signaling pathway|Peroxisome|Ferroptosis|Adipocytokine signaling pathway
ACSL6	236.851970928419	371.38512095814	102.318820898699	0.275505977823574	-1.85984447270485	8.07330126590961e-34	7.66884521947246e-33	Down	2.63288	3.03086	2.90924	0.646492	0.57623	0.797719	GeneID:101790201	acyl-CoA synthetase long chain family member 6	GO:0001676,GO:0004467,GO:0005524,GO:0005741,GO:0005778,GO:0005789,GO:0005886,GO:0006637,GO:0007405,GO:0016020,GO:0016021,GO:0019899,GO:0035338,GO:0042803,GO:0102391	long-chain fatty acid metabolic process|long-chain fatty acid-CoA ligase activity|ATP binding|mitochondrial outer membrane|peroxisomal membrane|endoplasmic reticulum membrane|plasma membrane|acyl-CoA metabolic process|neuroblast proliferation|membrane|integral component of membrane|enzyme binding|long-chain fatty-acyl-CoA biosynthetic process|protein homodimerization activity|decanoate-CoA ligase…	path:apla00061,path:apla00071,path:apla03320,path:apla04146,path:apla04216,path:apla04920	Fatty acid biosynthesis|Fatty acid degradation|PPAR signaling pathway|Peroxisome|Ferroptosis|Adipocytokine signaling pathway
ACSS1	490.867426495773	683.852564547063	297.882288444482	0.435594313580996	-1.19894297421649	5.82761467475401e-27	4.5345639494354e-26	Down	9.3345	9.29046	10.8171	3.8694	3.68422	3.66069	GeneID:101798249	acyl-CoA synthetase short chain family member 1	GO:0003987,GO:0005524,GO:0005739,GO:0005759,GO:0006085,GO:0016208,GO:0019413,GO:0019427,GO:0019542	acetate-CoA ligase activity|ATP binding|mitochondrion|mitochondrial matrix|acetyl-CoA biosynthetic process|AMP binding|acetate biosynthetic process|acetyl-CoA biosynthetic process from acetate|propionate biosynthetic process	path:apla00010,path:apla00620,path:apla00630,path:apla00640	Glycolysis / Gluconeogenesis|Pyruvate metabolism|Glyoxylate and dicarboxylate metabolism|Propanoate metabolism
ACSS3	236.353415863982	119.299677343441	353.407154384523	2.96234794807643	1.56674110500304	1.10185942273175e-25	8.24297406624888e-25	Up	2.34927	1.70382	2.03326	3.70679	4.38328	4.13773	GeneID:101798817	acyl-CoA synthetase short chain family member 3	GO:0003987,GO:0005524,GO:0005739	acetate-CoA ligase activity|ATP binding|mitochondrion	path:apla00640	Propanoate metabolism
ACTC1	45558.2660444397	75792.6610139783	15323.871074901	0.202181462820983	-2.30627736630223	6.0003174849264e-73	1.16040714339474e-71	Down	2988.13	2937.83	2629.71	521.218	496.757	508.672	GeneID:101792025	actin, alpha, cardiac muscle 1	GO:0005524,GO:0016887,GO:0017022,GO:0030240,GO:0031674,GO:0033275,GO:0042643,GO:0043066,GO:0055003,GO:0055008,GO:0060047,GO:0098978	ATP binding|ATPase activity|myosin binding|skeletal muscle thin filament assembly|I band|actin-myosin filament sliding|actomyosin, actin portion|negative regulation of apoptotic process|cardiac myofibril assembly|cardiac muscle tissue morphogenesis|heart contraction|glutamatergic synapse	path:apla04260,path:apla04261	Cardiac muscle contraction|Adrenergic signaling in cardiomyocytes
ACTN2	7003.9239417415	13015.7246396432	992.123243839786	0.0762249718173956	-3.71359247794621	1.64332517047106e-274	1.6147890509568e-272	Down	125.895	140.705	128.92	10.1961	9.29814	7.8095	GeneID:101791061	actinin alpha 2	GO:0005509,GO:0005546,GO:0005737,GO:0005815,GO:0005925,GO:0006936,GO:0007030,GO:0007041,GO:0019894,GO:0030018,GO:0030035,GO:0030036,GO:0030175,GO:0030274,GO:0030375,GO:0030507,GO:0031432,GO:0031941,GO:0032029,GO:0032391,GO:0034452,GO:0042391,GO:0042803,GO:0044325,GO:0045214,GO:0045505,GO:0048041,GO:0051015,GO:0051289,GO:0051373,GO:0051695,GO:0055013,GO:0070080,GO:0072659,GO:0086097,GO:0097381,GO:…	calcium ion binding|phosphatidylinositol-4,5-bisphosphate binding|cytoplasm|microtubule organizing center|focal adhesion|muscle contraction|Golgi organization|lysosomal transport|kinesin binding|Z disc|microspike assembly|actin cytoskeleton organization|filopodium|LIM domain binding|thyroid hormone receptor coactivator activity|spectrin binding|titin binding|filamentous actin|myosin tail binding|…
ACVRL1	518.341612454436	255.669477098828	781.013747810043	3.05477899306747	1.61106800782168	5.02404250942908e-48	6.52945935787552e-47	Up	9.58431	7.58482	8.4172	18.5122	22.538	22.3226	GeneID:101799198	activin A receptor like type 1	GO:0001525,GO:0001666,GO:0001701,GO:0001937,GO:0001938,GO:0001946,GO:0001974,GO:0003203,GO:0004675,GO:0005024,GO:0005025,GO:0005524,GO:0005886,GO:0005887,GO:0006468,GO:0007179,GO:0007389,GO:0008217,GO:0009986,GO:0010629,GO:0010862,GO:0016361,GO:0019838,GO:0019901,GO:0030308,GO:0030425,GO:0030513,GO:0035313,GO:0035912,GO:0043025,GO:0043235,GO:0043537,GO:0045602,GO:0045603,GO:0045766,GO:0045944,GO:…	angiogenesis|response to hypoxia|in utero embryonic development|negative regulation of endothelial cell proliferation|positive regulation of endothelial cell proliferation|lymphangiogenesis|blood vessel remodeling|endocardial cushion morphogenesis|transmembrane receptor protein serine/threonine kinase activity|transforming growth factor beta-activated receptor activity|transforming growth factor …	path:apla04060	Cytokine-cytokine receptor interaction
ADAM19	1263.4209202911	1934.12286541488	592.718975167324	0.306453631134847	-1.70625929566139	1.69957074431614e-61	2.75243400162468e-60	Down	13.9899	14.6027	13.1698	4.27691	3.48967	3.56872	GeneID:101790276	ADAM metallopeptidase domain 19	GO:0001890,GO:0004222,GO:0005634,GO:0005794,GO:0005886,GO:0006509,GO:0010628,GO:0016021,GO:0017124,GO:0030198,GO:0046872,GO:0062023,GO:2000049	placenta development|metalloendopeptidase activity|nucleus|Golgi apparatus|plasma membrane|membrane protein ectodomain proteolysis|positive regulation of gene expression|integral component of membrane|SH3 domain binding|extracellular matrix organization|metal ion binding|collagen-containing extracellular matrix|positive regulation of cell-cell adhesion mediated by cadherin
ADAM22	229.845259765073	345.509054224055	114.18146530609	0.33047314943025	-1.59739503573369	1.38097283938265e-25	1.02781412503285e-24	Down	1.68632	1.74307	1.6327	0.524035	0.48985	0.494689	GeneID:101794671	ADAM metallopeptidase domain 22	GO:0004222,GO:0005886,GO:0016021	metalloendopeptidase activity|plasma membrane|integral component of membrane
ADAM9	1081.67371849755	1501.06153790876	662.285899086337	0.441211690767199	-1.18045707642314	1.42788816924045e-41	1.64156345021848e-40	Down	14.7304	15.7894	15.7854	5.57501	6.44156	6.05843	GeneID:101803992	ADAM metallopeptidase domain 9
ADAMTS10	628.704853076115	960.497300859034	296.912405293195	0.309123622760467	-1.69374418790198	1.4789761384206e-58	2.31276881516675e-57	Down	6.76906	6.76154	6.54243	1.60913	1.87658	1.80957	GeneID:101799212	ADAM metallopeptidase with thrombospondin type 1 motif 10	GO:0001527,GO:0004222,GO:0046872,GO:0062023	microfibril|metalloendopeptidase activity|metal ion binding|collagen-containing extracellular matrix
ADAMTS15	712.140245981221	1138.86668604715	285.413805915288	0.250612129946411	-1.99647185025943	1.56431532255332e-84	3.60536255719381e-83	Down	12.7186	12.0035	12.8834	2.47798	2.73172	2.45515	GeneID:101799743	ADAM metallopeptidase with thrombospondin type 1 motif 15	GO:0004175,GO:0004222,GO:0005615,GO:0008201,GO:0008270,GO:0009986,GO:0050840,GO:0062023	endopeptidase activity|metalloendopeptidase activity|extracellular space|heparin binding|zinc ion binding|cell surface|extracellular matrix binding|collagen-containing extracellular matrix
ADAMTS17	455.621579463835	801.388273458337	109.854885469333	0.137080724921593	-2.86690236851859	2.75751461413742e-74	5.45612721542864e-73	Down	4.84664	5.74569	5.49257	0.683701	0.69597	0.511335	GeneID:101794584	ADAM metallopeptidase with thrombospondin type 1 motif 17	GO:0003676,GO:0004222,GO:0005576,GO:0046872	nucleic acid binding|metalloendopeptidase activity|extracellular region|metal ion binding
ADAMTS18	137.898418974838	208.937564938596	66.85927301108	0.319996421087462	-1.64387232511299	9.95520707902812e-18	5.47160153251345e-17	Down	1.3271	1.51279	1.25024	0.439145	0.39271	0.340825	GeneID:101800115	ADAM metallopeptidase with thrombospondin type 1 motif 18	GO:0001654,GO:0004222,GO:0005576,GO:0046872,GO:0090331	eye development|metalloendopeptidase activity|extracellular region|metal ion binding|negative regulation of platelet aggregation
ADAMTS20	93.9647221930221	155.499475629133	32.4299687569115	0.208553557018142	-2.26151017633718	2.13755830935451e-21	1.36404170657932e-20	Down	0.673195	0.534916	0.767968	0.151326	0.0815537	0.0565408	GeneID:101801774	ADAM metallopeptidase with thrombospondin type 1 motif 20	GO:0004175,GO:0004222,GO:0005615,GO:0006508,GO:0008270,GO:0009967,GO:0030198,GO:0043066,GO:0045636,GO:0048070	endopeptidase activity|metalloendopeptidase activity|extracellular space|proteolysis|zinc ion binding|positive regulation of signal transduction|extracellular matrix organization|negative regulation of apoptotic process|positive regulation of melanocyte differentiation|regulation of developmental pigmentation
ADAMTS3	416.80486237042	634.89159244769	198.718132293149	0.31299537536327	-1.6757867539907	1.54040739236093e-43	1.85601861699296e-42	Down	3.60117	3.81771	3.74584	1.04574	1.09403	0.94734	GeneID:101801056	ADAM metallopeptidase with thrombospondin type 1 motif 3	GO:0004175,GO:0004222,GO:0005576,GO:0005615,GO:0008201,GO:0008270,GO:0010573,GO:0016485,GO:0030199,GO:0030574,GO:0031012,GO:0032964,GO:0070062,GO:0097435,GO:1900748	endopeptidase activity|metalloendopeptidase activity|extracellular region|extracellular space|heparin binding|zinc ion binding|vascular endothelial growth factor production|protein processing|collagen fibril organization|collagen catabolic process|extracellular matrix|collagen biosynthetic process|extracellular exosome|supramolecular fiber organization|positive regulation of vascular endothelial …
ADAMTS6	606.038649436604	380.054837711758	832.022461161451	2.18921686715241	1.13041487716297	4.13974946906788e-28	3.35027137054281e-27	Up	1.96234	2.40797	2.1754	3.86127	4.7057	4.06574	GeneID:101795894	ADAM metallopeptidase with thrombospondin type 1 motif 6	GO:0003279,GO:0004222,GO:0005576,GO:0008237,GO:0035904,GO:0046872,GO:0060976	cardiac septum development|metalloendopeptidase activity|extracellular region|metallopeptidase activity|aorta development|metal ion binding|coronary vasculature development
ADAMTS8	359.721997899144	152.143081108366	567.300914689922	3.72873291744271	1.89868546311305	1.92340752584943e-28	1.57323485086773e-27	Up	2.02914	1.87175	2.22772	6.78826	5.38272	6.66745	GeneID:101799556	ADAM metallopeptidase with thrombospondin type 1 motif 8	GO:0004222,GO:0005178,GO:0008201,GO:0008237,GO:0008270,GO:0008285,GO:0009673,GO:0062023	metalloendopeptidase activity|integrin binding|heparin binding|metallopeptidase activity|zinc ion binding|negative regulation of cell proliferation|low-affinity phosphate transmembrane transporter activity|collagen-containing extracellular matrix
ADAMTS9	1526.88204789881	2146.51875352206	907.245342275565	0.422658940569206	-1.2424341270996	1.04325096071923e-53	1.50217809126136e-52	Down	11.1986	11.5695	12.2723	4.56188	4.18864	4.24855	GeneID:101793886	ADAM metallopeptidase with thrombospondin type 1 motif 9	GO:0003179,GO:0003229,GO:0004222,GO:0005615,GO:0005783,GO:0006508,GO:0006516,GO:0007275,GO:0008237,GO:0008270,GO:0009617,GO:0009986,GO:0010596,GO:0015031,GO:0016192,GO:0030198,GO:0031012,GO:0035909,GO:0043231,GO:0045636,GO:0090673,GO:1903671	heart valve morphogenesis|ventricular cardiac muscle tissue development|metalloendopeptidase activity|extracellular space|endoplasmic reticulum|proteolysis|glycoprotein catabolic process|multicellular organism development|metallopeptidase activity|zinc ion binding|response to bacterium|cell surface|negative regulation of endothelial cell migration|protein transport|vesicle-mediated transport|extr…
ADAMTSL5	25.4775482585161	15.4768192223189	35.4782772947132	2.29234940235978	1.19682695798378	0.00433227702208967	0.00842190946828634	Up	0.681446	0.731102	0.845902	0.852523	1.57851	0.902092	GeneID:113845633	ADAMTS like 5	GO:0001527,GO:0005576,GO:0008201,GO:0031012	microfibril|extracellular region|heparin binding|extracellular matrix
ADAR	2083.156981553	986.151892975818	3180.16207013019	3.22481971872884	1.68921850994183	1.35817549761312e-107	4.15830447616581e-106	Up	12.1157	10.8429	10.3395	31.1156	30.762	29.7102	GeneID:101796198	adenosine deaminase, RNA specific	GO:0003677,GO:0003725,GO:0003726,GO:0005634,GO:0005730,GO:0005737,GO:0006382,GO:0006396,GO:0006397,GO:0008251,GO:0009615,GO:0016607,GO:0031047,GO:0035455,GO:0044387,GO:0044530,GO:0045070,GO:0045087,GO:0046872,GO:0051607	DNA binding|double-stranded RNA binding|double-stranded RNA adenosine deaminase activity|nucleus|nucleolus|cytoplasm|adenosine to inosine editing|RNA processing|mRNA processing|tRNA-specific adenosine deaminase activity|response to virus|nuclear speck|gene silencing by RNA|response to interferon-alpha|negative regulation of protein kinase activity by regulation of protein phosphorylation|supraspl…	path:apla04623,path:apla05164	Cytosolic DNA-sensing pathway|Influenza A
ADARB1	256.446950472628	361.092102411261	151.801798533995	0.420396340768214	-1.25017798310042	3.08160295744604e-18	1.72633866757079e-17	Down	2.83335	2.99357	2.46769	1.11076	1.13625	0.816938	GeneID:101797897	adenosine deaminase, RNA specific B1	GO:0003723,GO:0003725,GO:0003726,GO:0005634,GO:0005654,GO:0005730,GO:0005737,GO:0006382,GO:0006396,GO:0006397,GO:0007420,GO:0008251,GO:0008285,GO:0016553,GO:0016556,GO:0030336,GO:0042803,GO:0044387,GO:0045070,GO:0046872,GO:0050685,GO:0051726	RNA binding|double-stranded RNA binding|double-stranded RNA adenosine deaminase activity|nucleus|nucleoplasm|nucleolus|cytoplasm|adenosine to inosine editing|RNA processing|mRNA processing|brain development|tRNA-specific adenosine deaminase activity|negative regulation of cell proliferation|base conversion or substitution editing|mRNA modification|negative regulation of cell migration|protein hom…
ADARB2	222.40928443328	118.067610281429	326.750958585132	2.76749023552082	1.46857822678441	7.4959329986591e-22	4.88630002687133e-21	Up	0.983091	0.843085	0.806683	1.92817	1.53325	1.88114	GeneID:101792240	adenosine deaminase, RNA specific B2 (inactive)	GO:0003725,GO:0003726,GO:0005634,GO:0005730,GO:0005737,GO:0006382,GO:0006396,GO:0006397,GO:0008251,GO:0046872	double-stranded RNA binding|double-stranded RNA adenosine deaminase activity|nucleus|nucleolus|cytoplasm|adenosine to inosine editing|RNA processing|mRNA processing|tRNA-specific adenosine deaminase activity|metal ion binding
ADCK1	52.3782150868082	72.0984105240312	32.6580196495853	0.452964488568024	-1.14253014433991	0.000112770225355123	0.000267016832845905	Down	1.41373	1.36337	0.960264	0.496956	0.527583	0.66082	GeneID:101797520	aarF domain containing kinase 1	GO:0004674,GO:0005524,GO:0005576	protein serine/threonine kinase activity|ATP binding|extracellular region
ADCY1	138.911111959887	34.0835807948052	243.73864312497	7.15120411180855	2.83818618173377	2.00234886252698e-43	2.40265342473018e-42	Up	0.105051	0.178854	0.170933	0.898277	0.930878	0.95622	GeneID:101804073	adenylate cyclase 1	GO:0004016,GO:0005516,GO:0005524,GO:0005737,GO:0005887,GO:0006171,GO:0007189,GO:0008294,GO:0019933,GO:0042752,GO:0045121,GO:0046872,GO:0048511,GO:0071277,GO:1904322	adenylate cyclase activity|calmodulin binding|ATP binding|cytoplasm|integral component of plasma membrane|cAMP biosynthetic process|adenylate cyclase-activating G protein-coupled receptor signaling pathway|calcium- and calmodulin-responsive adenylate cyclase activity|cAMP-mediated signaling|regulation of circadian rhythm|membrane raft|metal ion binding|rhythmic process|cellular response to calciu…	path:apla00230,path:apla04020,path:apla04114,path:apla04261,path:apla04270,path:apla04371,path:apla04540,path:apla04912,path:apla04914,path:apla04916	Purine metabolism|Calcium signaling pathway|Oocyte meiosis|Adrenergic signaling in cardiomyocytes|Vascular smooth muscle contraction|Apelin signaling pathway|Gap junction|GnRH signaling pathway|Progesterone-mediated oocyte maturation|Melanogenesis
ADCY3	79.2052992893306	25.6879387079151	132.722659870746	5.16673063494389	2.36925167150024	3.26226371267934e-20	1.98672952987838e-19	Up	0.274737	0.283992	0.387538	1.63297	1.31903	1.54235	GeneID:101791112	adenylate cyclase 3	GO:0003091,GO:0004016,GO:0005516,GO:0005524,GO:0005737,GO:0005794,GO:0005886,GO:0005887,GO:0005929,GO:0006171,GO:0007165,GO:0007186,GO:0007189,GO:0007193,GO:0007338,GO:0007340,GO:0007608,GO:0008355,GO:0016020,GO:0016021,GO:0030317,GO:0046872,GO:0071377,GO:1904322	renal water homeostasis|adenylate cyclase activity|calmodulin binding|ATP binding|cytoplasm|Golgi apparatus|plasma membrane|integral component of plasma membrane|cilium|cAMP biosynthetic process|signal transduction|G protein-coupled receptor signaling pathway|adenylate cyclase-activating G protein-coupled receptor signaling pathway|adenylate cyclase-inhibiting G protein-coupled receptor signaling…	path:apla00230,path:apla04020,path:apla04114,path:apla04261,path:apla04270,path:apla04371,path:apla04540,path:apla04912,path:apla04914,path:apla04916	Purine metabolism|Calcium signaling pathway|Oocyte meiosis|Adrenergic signaling in cardiomyocytes|Vascular smooth muscle contraction|Apelin signaling pathway|Gap junction|GnRH signaling pathway|Progesterone-mediated oocyte maturation|Melanogenesis
ADCY5	93.9408554067912	140.428208288873	47.453502524709	0.33792001694626	-1.56524628272903	7.25348080121105e-12	2.99765192645673e-11	Down	1.15143	1.23785	1.19358	0.149619	0.509135	0.422009	GeneID:101794067	adenylate cyclase 5	GO:0001973,GO:0003091,GO:0004016,GO:0005524,GO:0005886,GO:0005887,GO:0005929,GO:0006171,GO:0007186,GO:0007189,GO:0007191,GO:0007193,GO:0007195,GO:0007204,GO:0007626,GO:0008179,GO:0016021,GO:0045111,GO:0046872,GO:0046982,GO:0050885,GO:0061178,GO:0071377,GO:0097110,GO:1904322	adenosine receptor signaling pathway|renal water homeostasis|adenylate cyclase activity|ATP binding|plasma membrane|integral component of plasma membrane|cilium|cAMP biosynthetic process|G protein-coupled receptor signaling pathway|adenylate cyclase-activating G protein-coupled receptor signaling pathway|adenylate cyclase-activating dopamine receptor signaling pathway|adenylate cyclase-inhibiting…	path:apla00230,path:apla04114,path:apla04261,path:apla04270,path:apla04371,path:apla04540,path:apla04912,path:apla04914,path:apla04916	Purine metabolism|Oocyte meiosis|Adrenergic signaling in cardiomyocytes|Vascular smooth muscle contraction|Apelin signaling pathway|Gap junction|GnRH signaling pathway|Progesterone-mediated oocyte maturation|Melanogenesis
ADCY7	830.867414672404	338.265430049825	1323.46939929498	3.91251745441455	1.96809718817079	6.66199440506944e-92	1.68496321100739e-90	Up	2.67103	2.6878	3.3168	10.7449	10.5611	9.8421	GeneID:101794076	adenylate cyclase 7	GO:0002819,GO:0003091,GO:0004016,GO:0005524,GO:0005622,GO:0005886,GO:0005887,GO:0006171,GO:0007186,GO:0007189,GO:0007193,GO:0016021,GO:0046872,GO:0060135,GO:0071285,GO:0071361,GO:0071377,GO:1900016	regulation of adaptive immune response|renal water homeostasis|adenylate cyclase activity|ATP binding|intracellular|plasma membrane|integral component of plasma membrane|cAMP biosynthetic process|G protein-coupled receptor signaling pathway|adenylate cyclase-activating G protein-coupled receptor signaling pathway|adenylate cyclase-inhibiting G protein-coupled receptor signaling pathway|integral c…	path:apla00230,path:apla04020,path:apla04114,path:apla04261,path:apla04270,path:apla04371,path:apla04540,path:apla04912,path:apla04914,path:apla04916	Purine metabolism|Calcium signaling pathway|Oocyte meiosis|Adrenergic signaling in cardiomyocytes|Vascular smooth muscle contraction|Apelin signaling pathway|Gap junction|GnRH signaling pathway|Progesterone-mediated oocyte maturation|Melanogenesis
ADCYAP1	23.7669897800933	15.1398733435619	32.3941062166247	2.13965503419486	1.0973782169192	0.0119553125893416	0.0217305475549049	Up	0.289986	0.243343	0.18414	0.548365	0.334258	0.489832	GeneID:101800734	adenylate cyclase activating polypeptide 1	GO:0001541,GO:0001662,GO:0001821,GO:0002118,GO:0002865,GO:0002878,GO:0005184,GO:0005615,GO:0005622,GO:0005623,GO:0007189,GO:0007204,GO:0007218,GO:0008277,GO:0008284,GO:0010628,GO:0010656,GO:0010976,GO:0016521,GO:0019233,GO:0021983,GO:0030073,GO:0031175,GO:0031858,GO:0032755,GO:0032880,GO:0034260,GO:0035176,GO:0040011,GO:0042594,GO:0042756,GO:0043005,GO:0043195,GO:0043204,GO:0043267,GO:0043547,GO:…	ovarian follicle development|behavioral fear response|histamine secretion|aggressive behavior|negative regulation of acute inflammatory response to antigenic stimulus|negative regulation of acute inflammatory response to non-antigenic stimulus|neuropeptide hormone activity|extracellular space|intracellular|cell|adenylate cyclase-activating G protein-coupled receptor signaling pathway|positive reg…	path:apla04080	Neuroactive ligand-receptor interaction
ADGB	13.0872876707405	3.10422170805324	23.0703536334277	7.43192845200992	2.89373661280408	1.07066265229432e-05	2.84863647133484e-05	Up	0.00716378	0.0149408	0.0365994	0.0954939	0.126793	0.138758	GeneID:101804458	androglobin	GO:0004198,GO:0005622,GO:0019825,GO:0020037	calcium-dependent cysteine-type endopeptidase activity|intracellular|oxygen binding|heme binding
ADGRA1	234.427970559838	131.166971230693	337.688969888984	2.57449696917271	1.36429057172322	4.4754288848148e-20	2.70966537351631e-19	Up	1.06754	1.25047	1.12518	2.54873	2.41476	1.90189	GeneID:101801764	adhesion G protein-coupled receptor A1	GO:0004930,GO:0007166,GO:0014069,GO:0016021,GO:0098978	G protein-coupled receptor activity|cell surface receptor signaling pathway|postsynaptic density|integral component of membrane|glutamatergic synapse
ADGRB1	315.807286554206	106.957078432809	524.657494675603	4.90530876836912	2.29434395083284	1.660116975415e-61	2.69153636270461e-60	Up	0.609772	0.504763	0.548575	2.04941	2.4878	2.18941	GeneID:101790518	adhesion G protein-coupled receptor B1	GO:0001530,GO:0001786,GO:0001891,GO:0004888,GO:0004930,GO:0005615,GO:0005886,GO:0005887,GO:0005925,GO:0006910,GO:0006911,GO:0007166,GO:0007189,GO:0007399,GO:0007517,GO:0010596,GO:0014069,GO:0016525,GO:0030165,GO:0030425,GO:0031397,GO:0042177,GO:0043197,GO:0043277,GO:0043652,GO:0045087,GO:0048167,GO:0048471,GO:0050829,GO:0051963,GO:0051965,GO:0098974,GO:0098978,GO:0099055,GO:1901741,GO:1903428	lipopolysaccharide binding|phosphatidylserine binding|phagocytic cup|transmembrane signaling receptor activity|G protein-coupled receptor activity|extracellular space|plasma membrane|integral component of plasma membrane|focal adhesion|phagocytosis, recognition|phagocytosis, engulfment|cell surface receptor signaling pathway|adenylate cyclase-activating G protein-coupled receptor signaling pathwa…	path:apla04115	p53 signaling pathway
ADGRB2	18.6582384130569	25.6231647109607	11.6933121151532	0.456357059990766	-1.13176504439308	0.0422905142909353	0.069731400151142	Down	0.758409	0.568103	0.756948	0.152496	0.121101	0.56451	GeneID:113841437	adhesion G protein-coupled receptor B2	GO:0004930,GO:0005813,GO:0005886,GO:0005887,GO:0007166,GO:0007186,GO:0007189,GO:0007422,GO:0016021,GO:0016525,GO:0033173,GO:0051965	G protein-coupled receptor activity|centrosome|plasma membrane|integral component of plasma membrane|cell surface receptor signaling pathway|G protein-coupled receptor signaling pathway|adenylate cyclase-activating G protein-coupled receptor signaling pathway|peripheral nervous system development|integral component of membrane|negative regulation of angiogenesis|calcineurin-NFAT signaling cascade…
ADGRB3	222.147134958053	91.6774419878661	352.616827928241	3.84627690609988	1.9434626307684	2.27979488928893e-35	2.26468969091045e-34	Up	0.597672	0.804688	0.723451	2.2381	2.26869	1.87473	GeneID:101797211	adhesion G protein-coupled receptor B3	GO:0004930,GO:0005096,GO:0005622,GO:0005886,GO:0005887,GO:0007166,GO:0007186,GO:0007189,GO:0007520,GO:0016021,GO:0016322,GO:0016525,GO:0043083,GO:0048814,GO:0051965,GO:0061743,GO:0098794,GO:0099558	G protein-coupled receptor activity|GTPase activator activity|intracellular|plasma membrane|integral component of plasma membrane|cell surface receptor signaling pathway|G protein-coupled receptor signaling pathway|adenylate cyclase-activating G protein-coupled receptor signaling pathway|myoblast fusion|integral component of membrane|neuron remodeling|negative regulation of angiogenesis|synaptic …
ADGRD2	116.880784123648	196.397539650096	37.3640285971991	0.190246928061152	-2.39405493633185	1.02700255659087e-15	5.18420624106248e-15	Down	2.55861	1.80975	2.08918	0.316144	0.231921	0.332407	GeneID:101790361	adhesion G protein-coupled receptor D2	GO:0004930,GO:0005622,GO:0005887,GO:0007166,GO:0007186,GO:0007189,GO:0016021	G protein-coupled receptor activity|intracellular|integral component of plasma membrane|cell surface receptor signaling pathway|G protein-coupled receptor signaling pathway|adenylate cyclase-activating G protein-coupled receptor signaling pathway|integral component of membrane
ADGRF5	1.95630540628127	0	3.91261081256254	Inf	Inf	0.0263208374857886	0.0450281072292464	Up	0	0	0	0.030088	0.0147309	0.0366319	GeneID:101797977	adhesion G protein-coupled receptor F5	GO:0003094,GO:0004930,GO:0005886,GO:0006112,GO:0007166,GO:0009986,GO:0016021,GO:0019216,GO:0031410,GO:0042593,GO:0043031,GO:0043129,GO:0045177,GO:0045444,GO:0048821,GO:0061626,GO:0071073	glomerular filtration|G protein-coupled receptor activity|plasma membrane|energy reserve metabolic process|cell surface receptor signaling pathway|cell surface|integral component of membrane|regulation of lipid metabolic process|cytoplasmic vesicle|glucose homeostasis|negative regulation of macrophage activation|surfactant homeostasis|apical part of cell|fat cell differentiation|erythrocyte devel…
ADGRG1	108.552325625623	178.691877652631	38.4127735986148	0.214966534031768	-2.21781601620945	1.74920326586877e-23	1.21425599501334e-22	Down	4.03189	3.14877	2.94573	0.703275	0.433606	0.708749	GeneID:101801456	adhesion G protein-coupled receptor G1	GO:0001525,GO:0004930,GO:0005518,GO:0005576,GO:0005622,GO:0005887,GO:0007155,GO:0007166,GO:0007189,GO:0007266,GO:0007420,GO:0008201,GO:0008285,GO:0010573,GO:0016477,GO:0021801,GO:0021819,GO:0035025,GO:0045121,GO:0045785,GO:0050840,GO:0070528,GO:0097451,GO:2001223	angiogenesis|G protein-coupled receptor activity|collagen binding|extracellular region|intracellular|integral component of plasma membrane|cell adhesion|cell surface receptor signaling pathway|adenylate cyclase-activating G protein-coupled receptor signaling pathway|Rho protein signal transduction|brain development|heparin binding|negative regulation of cell proliferation|vascular endothelial gro…
ADGRL4	45.3793327549155	25.6617456741318	65.0969198356991	2.53672998954703	1.34296996659449	2.30768784539021e-05	5.9441559219819e-05	Up	0.276373	0.285447	0.302707	0.746441	0.661983	0.573162	GeneID:101803808	adhesion G protein-coupled receptor L4	GO:0004930,GO:0005509,GO:0005886,GO:0005887,GO:0007166,GO:0007186,GO:0007189,GO:0016021,GO:0031410,GO:0046983	G protein-coupled receptor activity|calcium ion binding|plasma membrane|integral component of plasma membrane|cell surface receptor signaling pathway|G protein-coupled receptor signaling pathway|adenylate cyclase-activating G protein-coupled receptor signaling pathway|integral component of membrane|cytoplasmic vesicle|protein dimerization activity
ADHFE1	131.988156002188	179.713173996867	84.2631380075088	0.468875687482865	-1.09272262166627	9.2955614852435e-09	3.18983838319717e-08	Down	2.59133	2.71818	3.30904	1.30526	1.12812	1.32486	GeneID:101803233	alcohol dehydrogenase, iron containing 1	GO:0005739,GO:0006539,GO:0046872,GO:0047988	mitochondrion|glutamate catabolic process via 2-oxoglutarate|metal ion binding|hydroxyacid-oxoacid transhydrogenase activity
ADIPOQ	3.11093910727011	5.86054000121776	0.361338213322456	0.0616561295115082	-4.01961186325238	0.0176693422710009	0.0312040369941914	Down	0.178331	0.0846959	0.172736	0.0283963	0	0	GeneID:101803075	adiponectin, C1Q and collagen domain containing	GO:0001666,GO:0001934,GO:0005102,GO:0005179,GO:0005201,GO:0005581,GO:0005615,GO:0005783,GO:0006006,GO:0006635,GO:0007584,GO:0007623,GO:0009617,GO:0009744,GO:0009749,GO:0009967,GO:0009986,GO:0010642,GO:0010739,GO:0010745,GO:0010804,GO:0010875,GO:0010906,GO:0014823,GO:0019395,GO:0030336,GO:0030853,GO:0031953,GO:0032270,GO:0032720,GO:0032757,GO:0032869,GO:0032991,GO:0033034,GO:0033691,GO:0034115,GO:…	response to hypoxia|positive regulation of protein phosphorylation|signaling receptor binding|hormone activity|extracellular matrix structural constituent|collagen trimer|extracellular space|endoplasmic reticulum|glucose metabolic process|fatty acid beta-oxidation|response to nutrient|circadian rhythm|response to bacterium|response to sucrose|response to glucose|positive regulation of signal tran…	path:apla03320,path:apla04920	PPAR signaling pathway|Adipocytokine signaling pathway
ADIRF	66.2498835909364	106.952813689538	25.5469534923348	0.238861911258289	-2.06575127382533	9.25575415983071e-10	3.37867552074342e-09	Down	9.24414	8.06976	6.06555	1.4356	2.22068	1.44623	GeneID:113843953	adipogenesis regulatory factor
ADK	1704.58515190453	2287.08321263381	1122.08709117524	0.490619267797885	-1.02732420177739	1.74116365429323e-39	1.9139639474215e-38	Down	64.0181	64.6735	66.212	27.262	29.1151	28.0289	GeneID:101805450	adenosine kinase	GO:0003723,GO:0004001,GO:0005524,GO:0005634,GO:0005654,GO:0005829,GO:0006166,GO:0006175,GO:0009156,GO:0043101,GO:0044209,GO:0046872	RNA binding|adenosine kinase activity|ATP binding|nucleus|nucleoplasm|cytosol|purine ribonucleoside salvage|dATP biosynthetic process|ribonucleoside monophosphate biosynthetic process|purine-containing compound salvage|AMP salvage|metal ion binding	path:apla00230	Purine metabolism
ADORA2A	259.767076694894	365.123562264056	154.410591125732	0.422899552601492	-1.24161306079152	2.94816925206752e-18	1.65286142763369e-17	Down	1.21185	1.11834	1.0906	0.477073	0.429904	0.360908	GeneID:101801586	adenosine A2a receptor	GO:0001609,GO:0001963,GO:0001975,GO:0005882,GO:0005886,GO:0005887,GO:0006171,GO:0006355,GO:0006469,GO:0006909,GO:0006915,GO:0006954,GO:0006968,GO:0007186,GO:0007188,GO:0007189,GO:0007205,GO:0007267,GO:0007271,GO:0007417,GO:0007596,GO:0007600,GO:0007626,GO:0008015,GO:0008285,GO:0012505,GO:0014049,GO:0014057,GO:0014061,GO:0014069,GO:0016020,GO:0019899,GO:0030425,GO:0030673,GO:0031000,GO:0031802,GO:…	G protein-coupled adenosine receptor activity|synaptic transmission, dopaminergic|response to amphetamine|intermediate filament|plasma membrane|integral component of plasma membrane|cAMP biosynthetic process|regulation of transcription, DNA-templated|negative regulation of protein kinase activity|phagocytosis|apoptotic process|inflammatory response|cellular defense response|G protein-coupled rece…	path:apla04020,path:apla04080,path:apla04270	Calcium signaling pathway|Neuroactive ligand-receptor interaction|Vascular smooth muscle contraction
ADORA2B	1104.22332742434	253.389678649371	1955.05697619932	7.71561409533429	2.94778098726075	2.25600395409747e-211	1.49813084495158e-209	Up	3.38161	3.51234	3.08955	22.7216	21.4865	21.8473	GeneID:101800579	adenosine A2b receptor	GO:0001609,GO:0002882,GO:0005622,GO:0005886,GO:0007189,GO:0010575,GO:0010753,GO:0016021,GO:0031284,GO:0031668,GO:0032722,GO:0032755,GO:0043306,GO:0060087,GO:0098685,GO:0098978,GO:2000300	G protein-coupled adenosine receptor activity|positive regulation of chronic inflammatory response to non-antigenic stimulus|intracellular|plasma membrane|adenylate cyclase-activating G protein-coupled receptor signaling pathway|positive regulation of vascular endothelial growth factor production|positive regulation of cGMP-mediated signaling|integral component of membrane|positive regulation of …	path:apla04020,path:apla04080,path:apla04270	Calcium signaling pathway|Neuroactive ligand-receptor interaction|Vascular smooth muscle contraction
ADPRHL1	147.103194550374	281.46410394505	12.7422851556978	0.0452714395089807	-4.46525500867054	6.01712485562781e-77	1.25188908119307e-75	Down	3.60006	3.33055	3.31555	0.0379267	0.12776	0.190874	GeneID:101794382	ADP-ribosylhydrolase like 1	GO:0000287,GO:0003875,GO:0051725	magnesium ion binding|ADP-ribosylarginine hydrolase activity|protein de-ADP-ribosylation
ADRA2C	122.618694051344	186.644601714619	58.5927863880691	0.31392703485557	-1.67149881820507	1.68236030733746e-16	8.80092300345634e-16	Down	1.6233	1.96784	1.63977	0.451151	0.549386	0.495954	GeneID:101790023	adrenoceptor alpha 2C	GO:0004938,GO:0005886,GO:0006940,GO:0016021,GO:0019229,GO:0030168	alpha2-adrenergic receptor activity|plasma membrane|regulation of smooth muscle contraction|integral component of membrane|regulation of vasoconstriction|platelet activation	path:apla04080	Neuroactive ligand-receptor interaction
ADSS	2205.51099124312	1032.1260866869	3378.89589579934	3.27372395619369	1.71093267739537	1.72870424436317e-112	5.48920214536541e-111	Up	18.4004	19.1265	19.9126	54.6129	55.7905	54.885	GeneID:101805455	adenylosuccinate synthase	GO:0000287,GO:0004019,GO:0005525,GO:0005737,GO:0044208,GO:0046040	magnesium ion binding|adenylosuccinate synthase activity|GTP binding|cytoplasm|'de novo' AMP biosynthetic process|IMP metabolic process	path:apla00230,path:apla00250	Purine metabolism|Alanine, aspartate and glutamate metabolism
AEBP2	1119.30804625061	557.799626041174	1680.81646646005	3.01329794426213	1.59134332857727	6.76960556756519e-74	1.32503867791522e-72	Up	7.8987	6.16541	7.24128	18.1489	18.5872	20.3567	GeneID:101801010	AE binding protein 2	GO:0000978,GO:0000981,GO:0001078,GO:0003714,GO:0005634,GO:0005654,GO:0006325,GO:0035098,GO:0045814,GO:0046872	RNA polymerase II proximal promoter sequence-specific DNA binding|DNA-binding transcription factor activity, RNA polymerase II-specific|proximal promoter DNA-binding transcription repressor activity, RNA polymerase II-specific|transcription corepressor activity|nucleus|nucleoplasm|chromatin organization|ESC/E(Z) complex|negative regulation of gene expression, epigenetic|metal ion binding
AFAP1	4811.11839420372	2760.3393048725	6861.89748353493	2.48588913378237	1.31376195620175	1.34054414209655e-84	3.09452912039843e-83	Up	18.9391	20.6284	23.2945	46.1225	47.1756	44.6596	GeneID:101802359	actin filament associated protein 1	GO:0003779,GO:0005737,GO:0005856,GO:0005886,GO:0009966,GO:0017124,GO:0018108,GO:0018109,GO:0042169,GO:0051493	actin binding|cytoplasm|cytoskeleton|plasma membrane|regulation of signal transduction|SH3 domain binding|peptidyl-tyrosine phosphorylation|peptidyl-arginine phosphorylation|SH2 domain binding|regulation of cytoskeleton organization
AFAP1L1	548.099647293992	921.827673312791	174.371621275193	0.189158588229999	-2.40233181537793	2.88137354550789e-78	6.07301673511902e-77	Down	9.42677	9.34459	8.40844	1.60098	1.61782	1.13523	GeneID:101790896	actin filament associated protein 1 like 1	GO:0002102,GO:0005737,GO:0030054,GO:0071437	podosome|cytoplasm|cell junction|invadopodium
AFP	14.0671187790471	7.18739288206684	20.9468446760274	2.91438704127216	1.5431924853107	0.0146928386256766	0.0262891181266258	Up	0.0105778	0.0718783	0	0.0645416	0.0757602	0.0855165	GeneID:101797580	alpha fetoprotein	GO:0005615,GO:0046872	extracellular space|metal ion binding
AGBL1	19.7613810779856	28.4718804281191	11.0508817278521	0.388133188313694	-1.36537629518723	0.00492483162004523	0.00949891594831801	Down	0.0639207	0.0726693	0.0977914	0.0361019	0.0297085	0.02039	GeneID:101793469	ATP/GTP binding protein like 1	GO:0004181,GO:0005829,GO:0008270,GO:0015631,GO:0035609,GO:0035610	metallocarboxypeptidase activity|cytosol|zinc ion binding|tubulin binding|C-terminal protein deglutamylation|protein side chain deglutamylation
AGBL3	138.777179512891	199.953276551905	77.6010824738763	0.388096078304234	-1.36551424006758	3.96101426580476e-13	1.76486000207104e-12	Down	1.81766	2.17152	1.88949	0.815492	0.489878	0.76671	GeneID:101792133	ATP/GTP binding protein like 3	GO:0004181,GO:0005829,GO:0008270,GO:0035610	metallocarboxypeptidase activity|cytosol|zinc ion binding|protein side chain deglutamylation
AGFG1	2269.41494225671	1487.76319714319	3051.06668737023	2.0507744063228	1.03616879811721	1.15392649758889e-44	1.42096130858893e-43	Up	18.0083	16.9891	15.7243	32.5345	29.8213	32.8288	GeneID:101802441	ArfGAP with FG repeats 1	GO:0001675,GO:0003677,GO:0003723,GO:0005096,GO:0005643,GO:0005829,GO:0006406,GO:0007275,GO:0007289,GO:0031410,GO:0042995,GO:0043025,GO:0043231,GO:0045109,GO:0046872,GO:0061024	acrosome assembly|DNA binding|RNA binding|GTPase activator activity|nuclear pore|cytosol|mRNA export from nucleus|multicellular organism development|spermatid nucleus differentiation|cytoplasmic vesicle|cell projection|neuronal cell body|intracellular membrane-bounded organelle|intermediate filament organization|metal ion binding|membrane organization	path:apla05164	Influenza A
AGMAT	41.661725636316	25.100250409701	58.223200862931	2.31962629505992	1.21389239772745	0.00190080159093636	0.00389288234572419	Up	1.53747	2.00689	1.11718	2.43298	3.64586	2.22383	GeneID:101794990	agmatinase	GO:0005739,GO:0008295,GO:0008783,GO:0033388,GO:0046872	mitochondrion|spermidine biosynthetic process|agmatinase activity|putrescine biosynthetic process from arginine|metal ion binding	path:apla00330	Arginine and proline metabolism
AGO2	298.111864260359	186.203100864724	410.020627655993	2.20200751626511	1.13881939336182	1.11397510173061e-14	5.40198062836556e-14	Up	1.23785	1.83824	1.77554	3.18399	3.09591	2.76847	GeneID:101796044	argonaute RISC catalytic component 2	GO:0000340,GO:0000932,GO:0000993,GO:0001047,GO:0003723,GO:0003725,GO:0003727,GO:0003743,GO:0004521,GO:0005634,GO:0005654,GO:0005737,GO:0005829,GO:0005844,GO:0005845,GO:0006412,GO:0007223,GO:0008022,GO:0009791,GO:0010501,GO:0010586,GO:0010628,GO:0010629,GO:0016020,GO:0016442,GO:0030054,GO:0030422,GO:0030425,GO:0031047,GO:0031054,GO:0035068,GO:0035087,GO:0035194,GO:0035196,GO:0035197,GO:0035198,GO:…	RNA 7-methylguanosine cap binding|P-body|RNA polymerase II complex binding|core promoter binding|RNA binding|double-stranded RNA binding|single-stranded RNA binding|translation initiation factor activity|endoribonuclease activity|nucleus|nucleoplasm|cytoplasm|cytosol|polysome|mRNA cap binding complex|translation|Wnt signaling pathway, calcium modulating pathway|protein C-terminus binding|post-emb…
AGO3	2133.79897477724	1341.71652115848	2925.88142839601	2.1807001570419	1.12479141523909	5.52618862527637e-23	3.76957604021549e-22	Up	5.0734	7.61325	7.4928	13.2179	13.7769	12.3668	GeneID:101790103	argonaute RISC catalytic component 3	GO:0000794,GO:0000932,GO:0003723,GO:0003725,GO:0003727,GO:0004521,GO:0005654,GO:0005737,GO:0005829,GO:0006402,GO:0007223,GO:0010501,GO:0010628,GO:0010629,GO:0016020,GO:0016442,GO:0031054,GO:0035068,GO:0035194,GO:0035196,GO:0035198,GO:0035278,GO:0035280,GO:0036464,GO:0045652,GO:0046872,GO:0070578,GO:0072091,GO:0090624,GO:1901224	condensed nuclear chromosome|P-body|RNA binding|double-stranded RNA binding|single-stranded RNA binding|endoribonuclease activity|nucleoplasm|cytoplasm|cytosol|mRNA catabolic process|Wnt signaling pathway, calcium modulating pathway|RNA secondary structure unwinding|positive regulation of gene expression|negative regulation of gene expression|membrane|RISC complex|pre-miRNA processing|micro-ribon…
AGPAT3	734.721348246751	1046.32842587768	423.114270615818	0.404379982567041	-1.30621651150902	1.37015208125465e-40	1.54826120572544e-39	Down	11.47	11.8547	12.314	4.47531	4.14113	4.36664	GeneID:101802283	1-acylglycerol-3-phosphate O-acyltransferase 3	GO:0000139,GO:0003841,GO:0005635,GO:0005783,GO:0005789,GO:0005886,GO:0006654,GO:0008654,GO:0016020,GO:0016021,GO:0016024,GO:0016746	Golgi membrane|1-acylglycerol-3-phosphate O-acyltransferase activity|nuclear envelope|endoplasmic reticulum|endoplasmic reticulum membrane|plasma membrane|phosphatidic acid biosynthetic process|phospholipid biosynthetic process|membrane|integral component of membrane|CDP-diacylglycerol biosynthetic process|transferase activity, transferring acyl groups	path:apla00561,path:apla00564	Glycerolipid metabolism|Glycerophospholipid metabolism
AGT	7.64374699021027	14.2123651618297	1.07512881859079	0.0756474243624329	-3.72456522726402	0.000127517684179544	0.000300565588496451	Down	0.140122	0.116835	0.143943	0.018863	0	0.00925929	GeneID:101801266	angiotensinogen	GO:0003081,GO:0004867,GO:0005615,GO:0010951,GO:0042310	regulation of systemic arterial blood pressure by renin-angiotensin|serine-type endopeptidase inhibitor activity|extracellular space|negative regulation of endopeptidase activity|vasoconstriction	path:apla04080,path:apla04261,path:apla04270,path:apla04933	Neuroactive ligand-receptor interaction|Adrenergic signaling in cardiomyocytes|Vascular smooth muscle contraction|AGE-RAGE signaling pathway in diabetic complications
AGTR1	234.65291539164	376.284105003648	93.0217257796315	0.247211414308159	-2.01618273762565	2.03360171949e-38	2.1810228470902e-37	Down	1.83923	1.79516	1.67053	0.367299	0.407368	0.461667	GeneID:101804939	angiotensin II receptor type 1	GO:0004945,GO:0005886,GO:0016021,GO:0019229	angiotensin type II receptor activity|plasma membrane|integral component of membrane|regulation of vasoconstriction	path:apla04020,path:apla04080,path:apla04261,path:apla04270,path:apla04371,path:apla04933	Calcium signaling pathway|Neuroactive ligand-receptor interaction|Adrenergic signaling in cardiomyocytes|Vascular smooth muscle contraction|Apelin signaling pathway|AGE-RAGE signaling pathway in diabetic complications
AGXT2	32.6427365897311	19.1801723746358	46.1053008048264	2.40380012777137	1.26531694319517	0.000648316743126359	0.0014110342627496	Up	0.430548	0.453202	0.207999	0.44178	1.00347	0.76639	GeneID:101799853	alanine--glyoxylate aminotransferase 2	GO:0005739,GO:0008453,GO:0009436,GO:0019481,GO:0030170,GO:0045429,GO:0047305	mitochondrion|alanine-glyoxylate transaminase activity|glyoxylate catabolic process|L-alanine catabolic process, by transamination|pyridoxal phosphate binding|positive regulation of nitric oxide biosynthetic process|(R)-3-amino-2-methylpropionate-pyruvate transaminase activity	path:apla00250,path:apla00260,path:apla00270,path:apla00280	Alanine, aspartate and glutamate metabolism|Glycine, serine and threonine metabolism|Cysteine and methionine metabolism|Valine, leucine and isoleucine degradation
AHCY	9065.89584466169	12231.2872860993	5900.50440322412	0.482410744282818	-1.05166605549571	3.51664392683969e-49	4.67909905105485e-48	Down	338.924	323.894	308.194	132.107	132.78	141.694	GeneID:101795582	adenosylhomocysteinase	GO:0004013,GO:0006730,GO:0019510,GO:0051287	adenosylhomocysteinase activity|one-carbon metabolic process|S-adenosylhomocysteine catabolic process|NAD binding	path:apla00270	Cysteine and methionine metabolism
AIF1L	621.140207232412	925.530498018309	316.749916446514	0.342236065828971	-1.54693629166183	1.25926244985825e-21	8.110475557258e-21	Down	25.6251	20.7968	20.5755	6.88954	6.38902	6.61779	GeneID:101794534	allograft inflammatory factor 1 like	GO:0005509,GO:0005737,GO:0005884,GO:0005925,GO:0015629,GO:0032587,GO:0032991,GO:0042995,GO:0051015,GO:0051017,GO:0097178	calcium ion binding|cytoplasm|actin filament|focal adhesion|actin cytoskeleton|ruffle membrane|protein-containing complex|cell projection|actin filament binding|actin filament bundle assembly|ruffle assembly
AIFM1	1296.25188994484	1729.56410886067	862.939671029006	0.498934770100808	-1.00307688253825	1.83156106049679e-24	1.31667783009415e-23	Down	39.62	33.7829	32.9383	16.2216	15.5955	13.4191	GeneID:101798194	apoptosis inducing factor mitochondria associated 1	GO:0002931,GO:0003677,GO:0005634,GO:0005737,GO:0005739,GO:0005743,GO:0005758,GO:0005829,GO:0006919,GO:0009636,GO:0016174,GO:0043525,GO:0046983,GO:0048471,GO:0051402,GO:0070059,GO:0070301,GO:0071392,GO:0071732,GO:0071949,GO:0090650,GO:1902065,GO:1902510,GO:1904045	response to ischemia|DNA binding|nucleus|cytoplasm|mitochondrion|mitochondrial inner membrane|mitochondrial intermembrane space|cytosol|activation of cysteine-type endopeptidase activity involved in apoptotic process|response to toxic substance|NAD(P)H oxidase activity|positive regulation of neuron apoptotic process|protein dimerization activity|perinuclear region of cytoplasm|neuron apoptotic pr…	path:apla04210,path:apla04217	Apoptosis|Necroptosis
AK5	16.9792927730232	10.1744413073504	23.784144238696	2.33763638908737	1.22505054130816	0.0185564567705828	0.0326398827787355	Up	0.152467	0.0430814	0.225364	0.254707	0.253415	0.278081	GeneID:101792164	adenylate kinase 5	GO:0004017,GO:0004550,GO:0005524,GO:0005815,GO:0005829,GO:0006165,GO:0006172,GO:0006173,GO:0009142,GO:0009220,GO:0015949,GO:0019206,GO:0046034	adenylate kinase activity|nucleoside diphosphate kinase activity|ATP binding|microtubule organizing center|cytosol|nucleoside diphosphate phosphorylation|ADP biosynthetic process|dADP biosynthetic process|nucleoside triphosphate biosynthetic process|pyrimidine ribonucleotide biosynthetic process|nucleobase-containing small molecule interconversion|nucleoside kinase activity|ATP metabolic process	path:apla00230,path:apla00730	Purine metabolism|Thiamine metabolism
AK8	50.5402159490248	77.2783791931231	23.8020527049265	0.30800403623171	-1.69897883807979	3.7716985085565e-08	1.23151799303855e-07	Down	1.73431	1.28798	1.43039	0.339408	0.400779	0.292857	GeneID:101797952	adenylate kinase 8	GO:0004017,GO:0004127,GO:0004550,GO:0005524,GO:0005829,GO:0005930,GO:0006165,GO:0009142,GO:0015949,GO:0019206,GO:0021591,GO:0036126	adenylate kinase activity|cytidylate kinase activity|nucleoside diphosphate kinase activity|ATP binding|cytosol|axoneme|nucleoside diphosphate phosphorylation|nucleoside triphosphate biosynthetic process|nucleobase-containing small molecule interconversion|nucleoside kinase activity|ventricular system development|sperm flagellum	path:apla00230,path:apla00730	Purine metabolism|Thiamine metabolism
AKAIN1	4.16286321955777	1.23206706201196	7.09365937710359	5.75752700142771	2.52544927192946	0.0354878529390175	0.0594379644468654	Up	0.0237454	0	0.0770653	0.13522	0.105477	0.25582	GeneID:101793862	A-kinase anchor inhibitor 1	GO:0008104,GO:0051018	protein localization|protein kinase A binding
AKAP6	1440.47362168329	1932.93369097714	948.013552389445	0.490453219794728	-1.02781255841978	1.94912463597392e-10	7.42628231096902e-10	Down	4.62844	5.90794	6.10892	2.63341	2.78398	2.18392	GeneID:101803844	A-kinase anchoring protein 6	GO:0001508,GO:0005635,GO:0005737,GO:0005901,GO:0006605,GO:0008179,GO:0010738,GO:0010880,GO:0014701,GO:0014704,GO:0016529,GO:0019933,GO:0030307,GO:0030315,GO:0031965,GO:0032516,GO:0032947,GO:0034237,GO:0034704,GO:0043495,GO:0044325,GO:0048471,GO:0051018,GO:0051281,GO:0060306,GO:0060316,GO:0061051,GO:0070886,GO:0071320,GO:0071345,GO:1901381,GO:1902261	action potential|nuclear envelope|cytoplasm|caveola|protein targeting|adenylate cyclase binding|regulation of protein kinase A signaling|regulation of release of sequestered calcium ion into cytosol by sarcoplasmic reticulum|junctional sarcoplasmic reticulum membrane|intercalated disc|sarcoplasmic reticulum|cAMP-mediated signaling|positive regulation of cell growth|T-tubule|nuclear membrane|posit…
AKR1D1	547.257076416676	844.933144911324	249.581007922027	0.295385509995848	-1.75932903780923	2.38887684981774e-32	2.18088110652224e-31	Down	33.4562	28.8785	27.4482	5.93257	8.65195	7.85642	GeneID:101802488	aldo-keto reductase family 1 member D1	GO:0004032,GO:0004033,GO:0005496,GO:0005829,GO:0006699,GO:0006707,GO:0007586,GO:0008106,GO:0008202,GO:0008207,GO:0008209,GO:0016229,GO:0016491,GO:0030573,GO:0047086,GO:0047787,GO:0055114	alditol:NADP+ 1-oxidoreductase activity|aldo-keto reductase (NADP) activity|steroid binding|cytosol|bile acid biosynthetic process|cholesterol catabolic process|digestion|alcohol dehydrogenase (NADP+) activity|steroid metabolic process|C21-steroid hormone metabolic process|androgen metabolic process|steroid dehydrogenase activity|oxidoreductase activity|bile acid catabolic process|ketosteroid mon…	path:apla00120,path:apla00140	Primary bile acid biosynthesis|Steroid hormone biosynthesis
ALB	21.0298665366531	13.269621482446	28.7901115908603	2.16962568442106	1.11744616257268	0.0162144765555901	0.0287885645889327	Up	0.396236	0.250453	0.249893	0.573111	0.655377	0.44457	GeneID:101802920	albumin	GO:0003677,GO:0005504,GO:0005615,GO:0008144,GO:0009267,GO:0009615,GO:0015643,GO:0019836,GO:0030170,GO:0032991,GO:0033189,GO:0036094,GO:0043066,GO:0046872,GO:0051659,GO:0060417	DNA binding|fatty acid binding|extracellular space|drug binding|cellular response to starvation|response to virus|toxic substance binding|hemolysis by symbiont of host erythrocytes|pyridoxal phosphate binding|protein-containing complex|response to vitamin A|small molecule binding|negative regulation of apoptotic process|metal ion binding|maintenance of mitochondrion location|yolk
ALCAM	5305.8670173828	3256.25188188467	7355.48215288093	2.25887996988234	1.17560761227318	2.75892865652932e-47	3.53507484157761e-46	Up	17.2147	17.6295	20.071	37.0921	38.6191	40.7822	GeneID:101799604	activated leukocyte cell adhesion molecule	GO:0001772,GO:0002250,GO:0005886,GO:0005887,GO:0007155,GO:0007156,GO:0007157,GO:0008045,GO:0009897,GO:0030424,GO:0030425,GO:0031290,GO:0042101,GO:0042802,GO:0043025,GO:0048846,GO:0098743,GO:1990138	immunological synapse|adaptive immune response|plasma membrane|integral component of plasma membrane|cell adhesion|homophilic cell adhesion via plasma membrane adhesion molecules|heterophilic cell-cell adhesion via plasma membrane cell adhesion molecules|motor neuron axon guidance|external side of plasma membrane|axon|dendrite|retinal ganglion cell axon guidance|T cell receptor complex|identical …	path:apla04514	Cell adhesion molecules (CAMs)
ALDH1A1	26.6150784953583	36.5134251354265	16.7167318552901	0.457824260345026	-1.12713418080962	0.00646243888874243	0.0122405898357621	Down	0.454084	0.757702	0.601661	0.357992	0.189266	0.314268	GeneID:101802481	aldehyde dehydrogenase 1 family member A1	GO:0001523,GO:0001758,GO:0004029,GO:0005829,GO:0018479,GO:0042572,GO:0055114	retinoid metabolic process|retinal dehydrogenase activity|aldehyde dehydrogenase (NAD) activity|cytosol|benzaldehyde dehydrogenase (NAD+) activity|retinol metabolic process|oxidation-reduction process	path:apla00830	Retinol metabolism
ALDH6A1	655.07338626755	888.48912815533	421.657644379769	0.474578282409836	-1.07528201326937	1.41353401475886e-26	1.0859495603084e-25	Down	16.3643	17.0722	17.0473	6.73028	6.93554	7.41291	GeneID:101797533	aldehyde dehydrogenase 6 family member A1	GO:0000062,GO:0004491,GO:0005739,GO:0006210,GO:0006573,GO:0006574,GO:0018478,GO:0019859	fatty-acyl-CoA binding|methylmalonate-semialdehyde dehydrogenase (acylating) activity|mitochondrion|thymine catabolic process|valine metabolic process|valine catabolic process|malonate-semialdehyde dehydrogenase (acetylating) activity|thymine metabolic process	path:apla00280,path:apla00410,path:apla00562,path:apla00640	Valine, leucine and isoleucine degradation|beta-Alanine metabolism|Inositol phosphate metabolism|Propanoate metabolism
ALG13	95.4916197883851	133.078179231575	57.9050603451954	0.435120623678149	-1.2005126960897	6.59065303414654e-08	2.11304821595223e-07	Down	0.509321	0.435867	0.427305	0.187139	0.207698	0.173043	GeneID:101801124	ALG13, UDP-N-acetylglucosaminyltransferase subunit	GO:0003723,GO:0004577,GO:0005789,GO:0006488,GO:0036459	RNA binding|N-acetylglucosaminyldiphosphodolichol N-acetylglucosaminyltransferase activity|endoplasmic reticulum membrane|dolichol-linked oligosaccharide biosynthetic process|thiol-dependent ubiquitinyl hydrolase activity	path:apla00510	N-Glycan biosynthesis
ALG2	540.215711385015	331.247649391089	749.183773378942	2.26170291247687	1.17740943558544	4.55468141001788e-28	3.68402290021635e-27	Up	13.2005	13.5288	12.0146	26.8928	24.6068	27.9812	GeneID:101795871	ALG2, alpha-1,3/1,6-mannosyltransferase	GO:0000033,GO:0004378,GO:0005634,GO:0005737,GO:0005789,GO:0005829,GO:0006488,GO:0006490,GO:0015629,GO:0016020,GO:0016021,GO:0033577,GO:0046982,GO:0047485,GO:0048306,GO:0048471,GO:0051592,GO:0102704	alpha-1,3-mannosyltransferase activity|GDP-Man:Man1GlcNAc2-PP-Dol alpha-1,3-mannosyltransferase activity|nucleus|cytoplasm|endoplasmic reticulum membrane|cytosol|dolichol-linked oligosaccharide biosynthetic process|oligosaccharide-lipid intermediate biosynthetic process|actin cytoskeleton|membrane|integral component of membrane|protein glycosylation in endoplasmic reticulum|protein heterodimeriza…	path:apla00510	N-Glycan biosynthesis
ALK	528.723698974483	201.073878685924	856.373519263043	4.25899935317155	2.09051451078135	1.13693518330315e-76	2.34864323448547e-75	Up	0.981535	0.98612	1.12671	3.8494	3.96212	3.44216	GeneID:101797885	ALK receptor tyrosine kinase
ALKAL2	14.9682317001578	4.32771962877672	25.6087437715388	5.91737588573348	2.56495754140524	1.79132955030961e-05	4.66284332381469e-05	Up	0.117374	0.205256	0.080082	1.10437	1.01514	0.612648	GeneID:101794473	ALK and LTK ligand 2	GO:0005576,GO:0010976,GO:0030298,GO:0030971,GO:0070374,GO:0070378	extracellular region|positive regulation of neuron projection development|receptor signaling protein tyrosine kinase activator activity|receptor tyrosine kinase binding|positive regulation of ERK1 and ERK2 cascade|positive regulation of ERK5 cascade
ALOX5	92.9914332067815	156.161963895343	29.8209025182198	0.190961369685419	-2.38864727547446	5.97071010563476e-23	4.06898018117368e-22	Down	2.17611	2.05936	2.03465	0.314292	0.466202	0.280772	GeneID:101801930	arachidonate 5-lipoxygenase			path:apla00590	Arachidonic acid metabolism
ALOX5AP	33.2832073435784	58.3618095590015	8.20460512815536	0.140581746696199	-2.83051880958371	7.36321688288774e-12	3.04127415870027e-11	Down	4.93125	3.15997	3.16746	0.697346	0.621361	0.127427	GeneID:101797163	arachidonate 5-lipoxygenase activating protein
ALPK2	520.09532145433	827.610758749992	212.579884158669	0.256859739812645	-1.96094731490313	1.01862252838648e-66	1.8021687871441e-65	Down	3.60664	4.0079	4.19402	0.934049	0.97672	0.850319	GeneID:101801866	alpha kinase 2	GO:0004674,GO:0005524	protein serine/threonine kinase activity|ATP binding
ALPK3	1237.02272927812	2031.79909921153	442.246359344721	0.21766244483342	-2.19983558642621	3.62485969234737e-136	1.44825094796175e-134	Down	13.8452	12.8101	12.7376	2.41127	2.45113	2.38403	GeneID:101795330	alpha kinase 3	GO:0004674,GO:0005524,GO:0005634,GO:0007507,GO:0055013	protein serine/threonine kinase activity|ATP binding|nucleus|heart development|cardiac muscle cell development
ALPL	55.7744572738173	78.564735107627	32.9841794400077	0.419834412918495	-1.25210766881933	1.40648537948744e-05	3.69348444815562e-05	Down	2.52328	2.65917	2.21586	0.68	0.973515	0.71345	GeneID:101791501	alkaline phosphatase, biomineralization associated	GO:0004035,GO:0005886,GO:0031225,GO:0046872,GO:0065010	alkaline phosphatase activity|plasma membrane|anchored component of membrane|metal ion binding|extracellular membrane-bounded organelle	path:apla00730,path:apla00790	Thiamine metabolism|Folate biosynthesis
ALS2CL	355.893083131877	514.469140148316	197.317026115439	0.383535203022196	-1.38256909240112	9.66881673943255e-28	7.70907904833156e-27	Down	4.89992	4.93723	5.04554	1.64721	1.72421	1.53422	GeneID:101800379	ALS2 C-terminal like	GO:0005096,GO:0005737	GTPase activator activity|cytoplasm
ALX1	96.9738011515468	45.4076912747183	148.539911028375	3.27125002083244	1.70984202846089	2.38251473241854e-14	1.13342858205963e-13	Up	1.04122	0.762833	1.37045	3.19447	3.19107	3.07999	GeneID:101790472	ALX homeobox 1
ALX3	130.060386304625	59.7267577931039	200.394014816146	3.35517985942448	1.74639010631955	7.80479748266882e-13	3.42306735171468e-12	Up	0.854344	0.915615	0.864587	2.69646	2.41871	2.04201	GeneID:101803959	ALX homeobox 3	GO:0003677,GO:0003700,GO:0005634,GO:0006355,GO:0007389,GO:0035115,GO:0035116,GO:0042981,GO:0043565,GO:0048701,GO:0048704	DNA binding|DNA-binding transcription factor activity|nucleus|regulation of transcription, DNA-templated|pattern specification process|embryonic forelimb morphogenesis|embryonic hindlimb morphogenesis|regulation of apoptotic process|sequence-specific DNA binding|embryonic cranial skeleton morphogenesis|embryonic skeletal system morphogenesis
AMD1	3084.47020217286	1838.44426114122	4330.49614320449	2.3555221307152	1.23604688654758	3.73794833594545e-68	6.7866395317921e-67	Up	34.0614	35.5365	38.0917	79.068	78.4257	75.5231	GeneID:101803892	adenosylmethionine decarboxylase 1	GO:0004014,GO:0005829,GO:0006557,GO:0006597,GO:0008295,GO:0019810	adenosylmethionine decarboxylase activity|cytosol|S-adenosylmethioninamine biosynthetic process|spermine biosynthetic process|spermidine biosynthetic process|putrescine binding	path:apla00270,path:apla00330	Cysteine and methionine metabolism|Arginine and proline metabolism
AMDHD2	806.497362473343	1149.96160253419	463.033122412492	0.40265094190284	-1.31239838665858	3.56189276381241e-43	4.24595134951835e-42	Down	26.8627	25.0052	22.9275	8.01726	8.37918	8.56473	GeneID:101801935	amidohydrolase domain containing 2	GO:0005634,GO:0005829,GO:0005975,GO:0006046,GO:0006048,GO:0008448,GO:0019262,GO:0046872,GO:0047419	nucleus|cytosol|carbohydrate metabolic process|N-acetylglucosamine catabolic process|UDP-N-acetylglucosamine biosynthetic process|N-acetylglucosamine-6-phosphate deacetylase activity|N-acetylneuraminate catabolic process|metal ion binding|N-acetylgalactosamine-6-phosphate deacetylase activity	path:apla00520	Amino sugar and nucleotide sugar metabolism
AMER3	39.7805301491243	57.2402229868987	22.3208373113499	0.389950215890297	-1.35863814494517	7.27179279040529e-05	0.000176344309739643	Down	0.37069	0.455876	0.59933	0.106625	0.147341	0.230879	GeneID:101804256	APC membrane recruitment protein 3	GO:0005546,GO:0005886,GO:0008013,GO:0016055,GO:0060828	phosphatidylinositol-4,5-bisphosphate binding|plasma membrane|beta-catenin binding|Wnt signaling pathway|regulation of canonical Wnt signaling pathway
AMIGO2	855.221031437471	109.51599837567	1600.92606449927	14.6181935812487	3.86969313857234	1.73439055611626e-269	1.64857789918946e-267	Up	1.94076	2.09203	1.94061	26.4926	26.7899	25.201	GeneID:101790316	adhesion molecule with Ig like domain 2	GO:0005634,GO:0005886,GO:0007156,GO:0007157,GO:0016021,GO:0043066,GO:0043069,GO:0051965	nucleus|plasma membrane|homophilic cell adhesion via plasma membrane adhesion molecules|heterophilic cell-cell adhesion via plasma membrane cell adhesion molecules|integral component of membrane|negative regulation of apoptotic process|negative regulation of programmed cell death|positive regulation of synapse assembly
AMOTL2	1543.3784065409	602.880680663416	2483.87613241839	4.12001281859804	2.04264882607331	1.44051955050639e-134	5.67736472168412e-133	Up	11.3207	9.18158	9.16148	32.6916	35.7835	36.1721	GeneID:101799514	angiomotin like 2	GO:0003365,GO:0005923,GO:0016055,GO:0030036,GO:0030334,GO:0031410,GO:0035329,GO:0055037	establishment of cell polarity involved in ameboidal cell migration|bicellular tight junction|Wnt signaling pathway|actin cytoskeleton organization|regulation of cell migration|cytoplasmic vesicle|hippo signaling|recycling endosome	path:apla04530	Tight junction
AMPD1	75.7825457710535	107.415016382435	44.1500751596717	0.411023306112824	-1.28270789402152	2.37814911847744e-07	7.28727826169774e-07	Down	1.18557	1.3399	0.977187	0.255033	0.312625	0.15067	GeneID:101794720	adenosine monophosphate deaminase 1	GO:0003876,GO:0005829,GO:0010033,GO:0032036,GO:0032264,GO:0043101,GO:0046872	AMP deaminase activity|cytosol|response to organic substance|myosin heavy chain binding|IMP salvage|purine-containing compound salvage|metal ion binding	path:apla00230	Purine metabolism
AMPD3	1202.03434908928	1744.89874170522	659.169956473339	0.377769747159746	-1.40442092352157	5.34362096949171e-39	5.79078090605945e-38	Down	16.1219	19.7078	19.9185	6.76326	5.9862	6.18	GeneID:101803104	adenosine monophosphate deaminase 3	GO:0003876,GO:0005576,GO:0005829,GO:0006196,GO:0032264,GO:0034101,GO:0034774,GO:0043101,GO:0043312,GO:0046031,GO:0046034,GO:0046039,GO:0046872,GO:0097009,GO:1904813	AMP deaminase activity|extracellular region|cytosol|AMP catabolic process|IMP salvage|erythrocyte homeostasis|secretory granule lumen|purine-containing compound salvage|neutrophil degranulation|ADP metabolic process|ATP metabolic process|GTP metabolic process|metal ion binding|energy homeostasis|ficolin-1-rich granule lumen	path:apla00230	Purine metabolism
ANGPT1	406.754707111213	78.5266265361251	734.982787686302	9.35966334104755	3.22645663825568	4.44109649522878e-126	1.62687320730761e-124	Up	0.530405	0.501814	0.641041	4.66211	4.79305	4.30281	GeneID:101795228	angiopoietin 1			path:apla04010	MAPK signaling pathway
ANGPT2	254.711914676167	363.711465516562	145.712363835773	0.400626259138751	-1.31967110886487	2.59941065092223e-16	1.35059768118478e-15	Down	9.77277	11.3419	11.8138	3.50991	4.45676	3.41093	GeneID:101798416	angiopoietin 2			path:apla04010	MAPK signaling pathway
ANGPTL5	46.4399004678775	27.9156211267952	64.9641798089598	2.32716225492124	1.21857180215263	8.63374158193136e-05	0.000207538022852938	Up	0.35852	0.567826	0.473408	1.0892	1.43913	1.18299	GeneID:101793067	angiopoietin like 5	GO:0005576	extracellular region
ANGPTL7	29.8974997238756	18.8436988875479	40.9513005602033	2.17320924116784	1.11982708692708	0.0039798839160895	0.00778158803330056	Up	0.377305	0.19784	0.245549	0.556247	0.377244	0.376273	GeneID:101802181	angiopoietin like 7
ANK2	2328.43865309258	3291.12727084067	1365.7500353445	0.414979404608573	-1.26888835747934	1.20906321499276e-22	8.12166574394441e-22	Down	7.45302	8.64657	8.52586	3.21406	3.10481	2.9782	GeneID:101802101	ankyrin 2
ANK3	1914.52808566144	1252.46113486228	2576.5950364606	2.05722554156853	1.04069997075396	2.1749542557612e-41	2.48666350169301e-40	Up	2.1653	2.79534	2.57797	4.73156	4.47423	4.3609	GeneID:101800037	ankyrin 3
ANKFN1	235.490292264548	53.0044283904468	417.97615613865	7.88568368400674	2.97923584122593	5.17319012068693e-73	1.00178034520839e-71	Up	0.102101	0.231195	0.232177	1.14466	1.30153	1.17621	GeneID:101791392	ankyrin repeat and fibronectin type III domain containing 1
ANKH	1941.13166642994	2793.20711466839	1089.0562181915	0.389894545403516	-1.35884412320989	9.27086965786575e-70	1.72191899660717e-68	Down	54.9431	54.2563	56.6447	20.0077	17.825	19.9306	GeneID:101802912	ANKH inorganic pyrophosphate transport regulator	GO:0001501,GO:0005315,GO:0005886,GO:0005887,GO:0007626,GO:0015114,GO:0016021,GO:0019867,GO:0030500,GO:0030504,GO:0055085	skeletal system development|inorganic phosphate transmembrane transporter activity|plasma membrane|integral component of plasma membrane|locomotory behavior|phosphate ion transmembrane transporter activity|integral component of membrane|outer membrane|regulation of bone mineralization|inorganic diphosphate transmembrane transporter activity|transmembrane transport
ANKRD1	10008.5663984033	14066.5877684956	5950.54502831095	0.423026900783867	-1.24117868593108	2.94501058599975e-84	6.76608040319026e-83	Down	318.259	341.36	324.436	134.66	128.474	123.363	GeneID:101793382	ankyrin repeat domain 1	GO:0005623,GO:0005634,GO:0005737,GO:0006357,GO:0007519,GO:0009791,GO:0010628,GO:0010629,GO:0014866,GO:0031432,GO:0031674,GO:0035914,GO:0043066,GO:0045445,GO:0051726,GO:0061629,GO:0071363,GO:2000288	cell|nucleus|cytoplasm|regulation of transcription by RNA polymerase II|skeletal muscle tissue development|post-embryonic development|positive regulation of gene expression|negative regulation of gene expression|skeletal myofibril assembly|titin binding|I band|skeletal muscle cell differentiation|negative regulation of apoptotic process|myoblast differentiation|regulation of cell cycle|RNA polyme…
ANKRD12	1370.19657375179	742.577055436252	1997.81609206733	2.69038219999088	1.42781113890211	1.0777966233526e-52	1.52178604790455e-51	Up	3.01777	3.805	4.03151	9.43603	9.63118	8.69569	GeneID:101802980	ankyrin repeat domain 12	GO:0005654,GO:0005829	nucleoplasm|cytosol
ANKRD29	208.333909455101	92.7356585197732	323.932160390429	3.49307014756745	1.80449561511512	1.52356297151772e-29	1.29045872421562e-28	Up	1.65502	1.45567	1.67984	5.39781	4.88347	4.80198	GeneID:101803200	ankyrin repeat domain 29
ANKRD31	193.381398447354	276.917070893706	109.845726001001	0.396673724904324	-1.33397525627902	2.12578754077205e-16	1.10728252884842e-15	Down	0.684797	0.806404	0.78038	0.379184	0.2978	0.246381	GeneID:101792359	ankyrin repeat domain 31
ANKRD33B	696.173182134205	104.144568502227	1288.20179576618	12.3693613050846	3.62869910322297	5.56022683076936e-217	3.79635581220088e-215	Up	1.3559	1.0879	1.11003	12.2755	13.6915	12.3474	GeneID:101794598	ankyrin repeat domain 33B	GO:0003677	DNA binding
ANKRD34B	11.4487097494034	22.5360812854844	0.361338213322456	0.0160337641999541	-5.96274302722084	8.50407926176146e-07	2.48642590880171e-06	Down	0.216473	0.118344	0.323567	0.0100925	0	0	GeneID:101797474	ankyrin repeat domain 34B	GO:0005634,GO:0005737	nucleus|cytoplasm
ANKRD37	132.38809328018	207.477830885657	57.2983556747038	0.276166159199348	-1.85639154917419	5.73115945210843e-21	3.60035645408263e-20	Down	12.5174	11.3017	12.5393	3.21886	3.16296	2.23222	GeneID:101793858	ankyrin repeat domain 37	GO:0005634,GO:0005737,GO:0005739,GO:0005829	nucleus|cytoplasm|mitochondrion|cytosol
ANKRD44	805.522172890045	1128.53131058589	482.513035194203	0.427558394408838	-1.22580662326118	1.06224859739302e-12	4.61418200474513e-12	Down	5.63793	7.45158	6.95722	2.82206	2.90584	2.13618	GeneID:101798999	ankyrin repeat domain 44
ANKRD6	1301.24483638826	278.537052727035	2323.95262004948	8.34342360305989	3.06063949417955	3.30255789174529e-244	2.62454095189354e-242	Up	1.45373	1.63912	1.66244	10.978	12.0292	11.0235	GeneID:101800417	ankyrin repeat domain 6	GO:0005634,GO:0005737,GO:0043231,GO:0090090,GO:2000096	nucleus|cytoplasm|intracellular membrane-bounded organelle|negative regulation of canonical Wnt signaling pathway|positive regulation of Wnt signaling pathway, planar cell polarity pathway
ANKRD60	43.1642960926367	58.181549491275	28.1470426939983	0.483779530454398	-1.04757836719143	0.00118006249674626	0.00247785863271452	Down	0.125121	0.186671	0.167677	0.0766915	0.0757283	0.0529901	GeneID:101793137	ankyrin repeat domain 60
ANKRD9	124.240015041341	25.644121781637	222.835908301045	8.68955116492274	3.11928166048466	6.15698888531426e-45	7.61403821080998e-44	Up	2.64292	2.22765	2.79866	15.2594	15.96	19.3356	GeneID:101790995	ankyrin repeat domain 9	GO:0005829,GO:0016020,GO:0043194,GO:0043687,GO:0044325,GO:0072659	cytosol|membrane|axon initial segment|post-translational protein modification|ion channel binding|protein localization to plasma membrane
ANLN	1603.07121386936	836.061944164449	2370.08048357426	2.83481445378177	1.50325430999321	1.21072445425211e-78	2.5704475530202e-77	Up	6.52733	8.02871	7.44363	18.9331	19.3691	17.7752	GeneID:101795823	anillin actin binding protein
ANO1	328.03023225686	146.319219285394	509.741245228327	3.48376137952241	1.80064580982388	5.66560994009578e-40	6.29449697164347e-39	Up	1.04177	1.04675	1.026	3.63156	3.21418	3.13342	GeneID:101801151	anoctamin 1	GO:0005227,GO:0005229,GO:0005247,GO:0005254,GO:0005737,GO:0005886,GO:0006812,GO:0006821,GO:0007200,GO:0007275,GO:0015111,GO:0015705,GO:0016324,GO:0034220,GO:0034605,GO:0034707,GO:0035774,GO:0046983,GO:0050965,GO:0070062,GO:1902476	calcium activated cation channel activity|intracellular calcium activated chloride channel activity|voltage-gated chloride channel activity|chloride channel activity|cytoplasm|plasma membrane|cation transport|chloride transport|phospholipase C-activating G protein-coupled receptor signaling pathway|multicellular organism development|iodide transmembrane transporter activity|iodide transport|apica…
ANO4	14.2321908626965	3.07516788775757	25.3892138376353	8.2562041372477	3.04547864229145	0.0084546247214375	0.015740804347604	Up	0.0224688	0	0.0227345	0.168112	0.0637902	0.0391877	GeneID:101791006	anoctamin 4	GO:0005229,GO:0005622,GO:0005886,GO:0006821,GO:0016021,GO:0017128,GO:0034220,GO:0046983,GO:0061589,GO:0061590,GO:0061591	intracellular calcium activated chloride channel activity|intracellular|plasma membrane|chloride transport|integral component of membrane|phospholipid scramblase activity|ion transmembrane transport|protein dimerization activity|calcium activated phosphatidylserine scrambling|calcium activated phosphatidylcholine scrambling|calcium activated galactosylceramide scrambling
ANO5	3285.02269922383	1991.12415577405	4578.92124267362	2.29966636153513	1.20142456835503	9.28318792926385e-66	1.61296776649085e-64	Up	17.9256	20.4417	18.7235	38.757	41.8275	38.4347	GeneID:101791059	anoctamin 5	GO:0005229,GO:0005622,GO:0005789,GO:0005886,GO:0006821,GO:0016021,GO:0031982,GO:0034220,GO:0046983	intracellular calcium activated chloride channel activity|intracellular|endoplasmic reticulum membrane|plasma membrane|chloride transport|integral component of membrane|vesicle|ion transmembrane transport|protein dimerization activity
ANO8	493.869029289818	284.065180038689	703.672878540947	2.47715287894528	1.30868290810392	5.51320991453842e-32	4.97694672794117e-31	Up	4.51997	3.43648	3.46644	7.37468	8.14646	7.30134	GeneID:101791135	anoctamin 8	GO:0005229,GO:0005788,GO:0005886,GO:0006821,GO:0016021,GO:0034220,GO:0043687,GO:0044267	intracellular calcium activated chloride channel activity|endoplasmic reticulum lumen|plasma membrane|chloride transport|integral component of membrane|ion transmembrane transport|post-translational protein modification|cellular protein metabolic process
ANOS1	522.754225013249	724.872580231551	320.635869794947	0.442334112972689	-1.17679158717769	3.62104049780396e-19	2.11914655772889e-18	Down	4.5302	5.24589	5.62235	2.24717	1.91621	2.09997	GeneID:101797770	anosmin 1	GO:0004867,GO:0005576,GO:0007155,GO:0009986	serine-type endopeptidase inhibitor activity|extracellular region|cell adhesion|cell surface
ANPEP	2328.9865056044	751.45566496815	3906.51734624064	5.19859990197321	2.37812312585769	5.05686012528417e-123	1.78934104141138e-121	Up	9.08978	7.99974	8.36962	37.625	36.9779	34.2878	GeneID:101804534	alanyl aminopeptidase, membrane	GO:0005737,GO:0005793,GO:0005886,GO:0006508,GO:0008270,GO:0009897,GO:0016021,GO:0042277,GO:0043171,GO:0070006,GO:0070062	cytoplasm|endoplasmic reticulum-Golgi intermediate compartment|plasma membrane|proteolysis|zinc ion binding|external side of plasma membrane|integral component of membrane|peptide binding|peptide catabolic process|metalloaminopeptidase activity|extracellular exosome	path:apla00480	Glutathione metabolism
ANTXR2	2971.20261840362	4068.74521676532	1873.66002004192	0.460500699901649	-1.11872474585876	1.24032204901185e-55	1.86150707520942e-54	Down	50.3448	50.8016	50.7415	20.0822	21.1386	21.1499	GeneID:101805180	ANTXR cell adhesion molecule 2	GO:0004888,GO:0005576,GO:0005789,GO:0005886,GO:0009897,GO:0009986,GO:0010008,GO:0016021,GO:0022414,GO:0046872,GO:1901998	transmembrane signaling receptor activity|extracellular region|endoplasmic reticulum membrane|plasma membrane|external side of plasma membrane|cell surface|endosome membrane|integral component of membrane|reproductive process|metal ion binding|toxin transport	path:apla04621	NOD-like receptor signaling pathway
ANTXRL	1244.94529443047	558.988391405458	1930.90219745549	3.45427960069196	1.78838486404978	1.11199408360705e-86	2.64243953560413e-85	Up	7.34922	10.1287	10.1574	29.9783	28.6716	28.5727	GeneID:101794618	ANTXR like	GO:0001568,GO:0004888,GO:0005518,GO:0005886,GO:0009897,GO:0009986,GO:0016021,GO:0022414,GO:0031258,GO:0031527,GO:0031532,GO:0034446,GO:0046872,GO:0051015,GO:1901202,GO:1901998,GO:1905050	blood vessel development|transmembrane signaling receptor activity|collagen binding|plasma membrane|external side of plasma membrane|cell surface|integral component of membrane|reproductive process|lamellipodium membrane|filopodium membrane|actin cytoskeleton reorganization|substrate adhesion-dependent cell spreading|metal ion binding|actin filament binding|negative regulation of extracellular ma…	path:apla04621	NOD-like receptor signaling pathway
AOAH	29.6268526323928	53.1908824228672	6.06282284191834	0.11398237001821	-3.13311739904319	3.80327169670694e-12	1.59765974249593e-11	Down	0.390316	0.2527	0.327503	0.0723156	0.00896204	0.0451025	GeneID:101793271	acyloxyacyl hydrolase	GO:0005509,GO:0005576,GO:0006631,GO:0009104,GO:0031410,GO:0050528	calcium ion binding|extracellular region|fatty acid metabolic process|lipopolysaccharide catabolic process|cytoplasmic vesicle|acyloxyacyl hydrolase activity
AOX1	522.410319040581	739.560480799004	305.260157282158	0.412758882075963	-1.27662883434829	9.55506618359656e-13	4.16749898094546e-12	Down	4.48148	6.04026	5.85989	2.36835	1.96643	1.85287	GeneID:101795737	aldehyde oxidase 1	GO:0004031,GO:0004854,GO:0005506,GO:0005829,GO:0009055,GO:0009115,GO:0017144,GO:0042802,GO:0042803,GO:0042816,GO:0043546,GO:0050660,GO:0051287,GO:0051537,GO:0055114,GO:0070062,GO:0071949,GO:0102797,GO:0102798	aldehyde oxidase activity|xanthine dehydrogenase activity|iron ion binding|cytosol|electron transfer activity|xanthine catabolic process|drug metabolic process|identical protein binding|protein homodimerization activity|vitamin B6 metabolic process|molybdopterin cofactor binding|flavin adenine dinucleotide binding|NAD binding|2 iron, 2 sulfur cluster binding|oxidation-reduction process|extracellu…	path:apla00280,path:apla00350,path:apla00380,path:apla00750,path:apla00760,path:apla00830,path:apla00982	Valine, leucine and isoleucine degradation|Tyrosine metabolism|Tryptophan metabolism|Vitamin B6 metabolism|Nicotinate and nicotinamide metabolism|Retinol metabolism|Drug metabolism - cytochrome P450
AP3M2	952.792188661894	1291.75775610712	613.82662121667	0.475187099372655	-1.07343242525486	9.04064519296542e-33	8.34781606611404e-32	Down	23.5083	23.1755	24.2526	9.24349	9.91724	10.3887	GeneID:101790763	adaptor related protein complex 3 subunit mu 2	GO:0005794,GO:0006886,GO:0008089,GO:0030119,GO:0030131,GO:0030659,GO:0048490,GO:1904115	Golgi apparatus|intracellular protein transport|anterograde axonal transport|AP-type membrane coat adaptor complex|clathrin adaptor complex|cytoplasmic vesicle membrane|anterograde synaptic vesicle transport|axon cytoplasm	path:apla04142	Lysosome
APAF1	905.787286626047	426.952463997729	1384.62210925436	3.24303576161521	1.6973449327732	2.55509204911255e-74	5.06249368804411e-73	Up	3.61351	4.00126	4.66845	12.1223	11.8948	12.0482	GeneID:101799443	apoptotic peptidase activating factor 1			path:apla04115,path:apla04210,path:apla05168	p53 signaling pathway|Apoptosis|Herpes simplex infection
APCDD1	237.428859135007	370.871490199263	103.986228070751	0.280383450382992	-1.83452689801747	3.05659834589436e-33	2.86049612254451e-32	Down	3.13787	3.57631	3.56664	1.05406	1.10029	0.868612	GeneID:101790064	APC down-regulated 1	GO:0005887,GO:0016055,GO:0017147,GO:0030178,GO:0042802,GO:0043615	integral component of plasma membrane|Wnt signaling pathway|Wnt-protein binding|negative regulation of Wnt signaling pathway|identical protein binding|astrocyte cell migration
APLNR	2.98993711467808	0.313613631486128	5.66626059787003	18.067647668946	4.17533678054428	0.0149097164996828	0.0266443852365307	Up	0	0.112165	0	0.30351	0.784888	0.408774	GeneID:106020638	apelin receptor	GO:0001525,GO:0001570,GO:0004930,GO:0005886,GO:0007186,GO:0007369,GO:0007507,GO:0007512,GO:0016020,GO:0016021,GO:0043951,GO:0045766,GO:0050878,GO:0051281,GO:0060976,GO:1903589,GO:1904325	angiogenesis|vasculogenesis|G protein-coupled receptor activity|plasma membrane|G protein-coupled receptor signaling pathway|gastrulation|heart development|adult heart development|membrane|integral component of membrane|negative regulation of cAMP-mediated signaling|positive regulation of angiogenesis|regulation of body fluid levels|positive regulation of release of sequestered calcium ion into c…	path:apla04080,path:apla04371	Neuroactive ligand-receptor interaction|Apelin signaling pathway
APOB	434.783215084245	29.2400988310498	840.326331337441	28.738833483186	4.84492959849968	2.79825327866326e-206	1.79273116438765e-204	Up	0.0538052	0.172844	0.0535993	2.43274	2.511	2.19546	GeneID:101799540	apolipoprotein B
APOBEC1	118.96114066402	0	237.922281328039	Inf	Inf	2.55734577316459e-101	7.24980108755023e-100	Up	0	0	0	3.01179	3.78763	3.75783	GeneID:101792029	apolipoprotein B mRNA editing enzyme catalytic subunit 1	GO:0003723,GO:0004126,GO:0005634,GO:0005737,GO:0006397,GO:0006641,GO:0008270,GO:0010332,GO:0016554,GO:0016556,GO:0017091,GO:0042127,GO:0042158,GO:0042953,GO:0048255,GO:0080111,GO:0090209,GO:0090310	RNA binding|cytidine deaminase activity|nucleus|cytoplasm|mRNA processing|triglyceride metabolic process|zinc ion binding|response to gamma radiation|cytidine to uridine editing|mRNA modification|AU-rich element binding|regulation of cell proliferation|lipoprotein biosynthetic process|lipoprotein transport|mRNA stabilization|DNA demethylation|negative regulation of triglyceride metabolic process|…
APOBEC2	873.005944794648	1549.22562519507	196.786264394226	0.127022340189763	-2.97684584004293	2.0781734171932e-183	1.21866435509035e-181	Down	53.0516	48.4249	46.9903	5.05352	5.29447	6.05781	GeneID:101805151	apolipoprotein B mRNA editing enzyme catalytic subunit 2	GO:0003723,GO:0004126,GO:0005634,GO:0005737,GO:0006397,GO:0008270,GO:0016554,GO:0016556,GO:0042802,GO:0080111	RNA binding|cytidine deaminase activity|nucleus|cytoplasm|mRNA processing|zinc ion binding|cytidine to uridine editing|mRNA modification|identical protein binding|DNA demethylation
APOH	23.9566121259737	42.96070865152	4.95251560042748	0.115280118877933	-3.11678436654072	5.56911121884718e-10	2.05875913715543e-09	Down	1.36633	1.09442	1.09119	0.0673583	0.231937	0.0655225	GeneID:101799362	apolipoprotein H	GO:0001937,GO:0005543,GO:0006641,GO:0007597,GO:0008201,GO:0009986,GO:0010596,GO:0016525,GO:0030195,GO:0031639,GO:0033033,GO:0034361,GO:0034364,GO:0034392,GO:0042627,GO:0042802,GO:0051006,GO:0051918,GO:0060230	negative regulation of endothelial cell proliferation|phospholipid binding|triglyceride metabolic process|blood coagulation, intrinsic pathway|heparin binding|cell surface|negative regulation of endothelial cell migration|negative regulation of angiogenesis|negative regulation of blood coagulation|plasminogen activation|negative regulation of myeloid cell apoptotic process|very-low-density lipopr…
APOLD1	172.914400825996	5.242839881121	340.585961770871	64.962113948452	6.02152667527569	1.26347645756018e-118	4.35420334651605e-117	Up	0.120906	0.0605771	0.0756754	4.96655	4.39191	5.12257	GeneID:101798726	apolipoprotein L domain containing 1	GO:0001525,GO:0001666,GO:0005576,GO:0005654,GO:0005829,GO:0005886,GO:0006869,GO:0008289,GO:0016021,GO:0030154,GO:0042118,GO:0042157,GO:0045601	angiogenesis|response to hypoxia|extracellular region|nucleoplasm|cytosol|plasma membrane|lipid transport|lipid binding|integral component of membrane|cell differentiation|endothelial cell activation|lipoprotein metabolic process|regulation of endothelial cell differentiation
APRT	426.929284076406	227.72746058357	626.131107569242	2.74947564937812	1.45915650948421	6.66458100736307e-24	4.68679891634821e-23	Up	10.4002	10.7053	8.70921	19.2644	24.831	21.0391	GeneID:101803803	adenine phosphoribosyltransferase	GO:0002055,GO:0003999,GO:0005654,GO:0005829,GO:0006166,GO:0006168,GO:0007625,GO:0016208,GO:0044209	adenine binding|adenine phosphoribosyltransferase activity|nucleoplasm|cytosol|purine ribonucleoside salvage|adenine salvage|grooming behavior|AMP binding|AMP salvage	path:apla00230	Purine metabolism
AQP1	282.026274856482	415.644815462977	148.407734249987	0.357054217276063	-1.48578493644144	1.63776612835872e-26	1.25688827465546e-25	Down	6.83562	6.93875	6.63669	2.50007	1.57969	2.48362	GeneID:101799723	aquaporin 1 (Colton blood group)	GO:0003097,GO:0005223,GO:0005267,GO:0005372,GO:0005634,GO:0005737,GO:0005886,GO:0005903,GO:0006833,GO:0006884,GO:0008519,GO:0009925,GO:0015168,GO:0015250,GO:0015670,GO:0015696,GO:0015793,GO:0016021,GO:0016323,GO:0016324,GO:0019725,GO:0019934,GO:0021670,GO:0022857,GO:0030184,GO:0030185,GO:0030950,GO:0031526,GO:0031965,GO:0034644,GO:0035377,GO:0035378,GO:0035379,GO:0042383,GO:0042493,GO:0043066,GO:…	renal water transport|intracellular cGMP-activated cation channel activity|potassium channel activity|water transmembrane transporter activity|nucleus|cytoplasm|plasma membrane|brush border|water transport|cell volume homeostasis|ammonium transmembrane transporter activity|basal plasma membrane|glycerol transmembrane transporter activity|water channel activity|carbon dioxide transport|ammonium tr…
AQP3	21.55148129924	32.0609210841787	11.0420415143013	0.344408118697199	-1.53780894324978	0.00385604846302722	0.00755367898677328	Down	1.20797	0.591743	1.23842	0.4279	0.256623	0.220107	GeneID:101795669	aquaporin 3 (Gill blood group)	GO:0002684,GO:0005634,GO:0005737,GO:0005911,GO:0015254,GO:0015840,GO:0016021,GO:0016323,GO:0032526,GO:0042476,GO:0070295,GO:0071456,GO:0090650	positive regulation of immune system process|nucleus|cytoplasm|cell-cell junction|glycerol channel activity|urea transport|integral component of membrane|basolateral plasma membrane|response to retinoic acid|odontogenesis|renal water absorption|cellular response to hypoxia|cellular response to oxygen-glucose deprivation
AQP4	30.2647250587351	44.1823037873181	16.347146330152	0.369993072539695	-1.43442983578413	0.000256002458698001	0.00058327491098935	Down	0.547369	0.432075	0.477378	0.172283	0.258432	0.0871066	GeneID:101798538	aquaporin 4	GO:0005737,GO:0009897,GO:0015267,GO:0016021,GO:0016323,GO:0050891,GO:0071346	cytoplasm|external side of plasma membrane|channel activity|integral component of membrane|basolateral plasma membrane|multicellular organismal water homeostasis|cellular response to interferon-gamma
ARAP2	321.870894071836	190.17243193415	453.569356209523	2.38504262471955	1.25401504984588	4.96969712505505e-22	3.26442209980468e-21	Up	0.836473	1.29629	1.27278	2.70358	2.60128	2.6131	GeneID:101800494	ArfGAP with RhoGAP domain, ankyrin repeat and PH domain 2	GO:0005096,GO:0005547,GO:0005829,GO:0007165,GO:0046872,GO:0051056	GTPase activator activity|phosphatidylinositol-3,4,5-trisphosphate binding|cytosol|signal transduction|metal ion binding|regulation of small GTPase mediated signal transduction	path:apla04144	Endocytosis
ARC	1092.41136068126	49.8868739696673	2134.93584739285	42.7955427451909	5.41938863931119	0	0	Up	0.295765	0.459708	0.441111	15.2888	14.3838	15.5723	GeneID:101790723	activity regulated cytoskeleton associated protein	GO:0003729,GO:0005737,GO:0005886,GO:0005938,GO:0006897,GO:0007010,GO:0007492,GO:0007616,GO:0009952,GO:0014069,GO:0015629,GO:0016477,GO:0022604,GO:0030054,GO:0031901,GO:0043197,GO:0045121,GO:0045211,GO:0048168,GO:0051028,GO:0051260,GO:0098978,GO:0099149,GO:0110077,GO:1900271,GO:1900452,GO:1903561,GO:2000969	mRNA binding|cytoplasm|plasma membrane|cell cortex|endocytosis|cytoskeleton organization|endoderm development|long-term memory|anterior/posterior pattern specification|postsynaptic density|actin cytoskeleton|cell migration|regulation of cell morphogenesis|cell junction|early endosome membrane|dendritic spine|membrane raft|postsynaptic membrane|regulation of neuronal synaptic plasticity|mRNA trans…
AREG	50.316667551602	31.8101786647216	68.8231564384824	2.16355768271145	1.11340558503177	0.000190825752586707	0.000441555914060219	Up	1.0196	0.691973	0.887624	1.17557	1.77142	1.92019	GeneID:101797950	amphiregulin	GO:0005125,GO:0005154,GO:0005615,GO:0005622,GO:0005634,GO:0005737,GO:0007173,GO:0007186,GO:0008083,GO:0008284,GO:0009986,GO:0014009,GO:0016021,GO:0031175,GO:0032355,GO:0042327,GO:0042542,GO:0043434,GO:0045668,GO:0050731,GO:0051384,GO:0051591,GO:0060598,GO:0060744,GO:0060749,GO:0060750	cytokine activity|epidermal growth factor receptor binding|extracellular space|intracellular|nucleus|cytoplasm|epidermal growth factor receptor signaling pathway|G protein-coupled receptor signaling pathway|growth factor activity|positive regulation of cell proliferation|cell surface|glial cell proliferation|integral component of membrane|neuron projection development|response to estradiol|positi…	path:apla04010,path:apla04012	MAPK signaling pathway|ErbB signaling pathway
ARFGEF1	2173.02702816731	903.470427712252	3442.58362862237	3.81039990134443	1.92994241646156	2.32056760038355e-139	9.5333374611237e-138	Up	5.44168	6.45778	6.04384	19.796	21.0445	20.364	GeneID:101803836	ADP ribosylation factor guanine nucleotide exchange factor 1	GO:0000139,GO:0005085,GO:0005086,GO:0005654,GO:0005730,GO:0005794,GO:0005802,GO:0005829,GO:0006887,GO:0007030,GO:0010256,GO:0015031,GO:0016192,GO:0016363,GO:0017022,GO:0030532,GO:0030837,GO:0031175,GO:0032012,GO:0034237,GO:0034260,GO:0043547,GO:0048471,GO:0051897,GO:0090284,GO:0090303,GO:2000114	Golgi membrane|guanyl-nucleotide exchange factor activity|ARF guanyl-nucleotide exchange factor activity|nucleoplasm|nucleolus|Golgi apparatus|trans-Golgi network|cytosol|exocytosis|Golgi organization|endomembrane system organization|protein transport|vesicle-mediated transport|nuclear matrix|myosin binding|small nuclear ribonucleoprotein complex|negative regulation of actin filament polymerizati…	path:apla04144	Endocytosis
ARG2	667.642549871653	345.124000239251	990.161099504055	2.86900099331731	1.52054846760247	6.65021310944293e-51	9.08113138503554e-50	Up	18.1105	17.8348	18.1259	44.738	43.7161	40.857	GeneID:101796754	arginase 2	GO:0000050,GO:0002250,GO:0004053,GO:0005737,GO:0005739,GO:0019547,GO:0030145,GO:0045087	urea cycle|adaptive immune response|arginase activity|cytoplasm|mitochondrion|arginine catabolic process to ornithine|manganese ion binding|innate immune response	path:apla00220,path:apla00330	Arginine biosynthesis|Arginine and proline metabolism
ARHGAP15	2.16481120685104	4.32962241370209	0	0	-Inf	0.0223259388957892	0.0387037941782646	Down	0.309151	0.319404	0.238898	0	0	0	GeneID:101794846	Rho GTPase activating protein 15	GO:0005096,GO:0005737,GO:0007165,GO:0008360,GO:0016020,GO:0043087	GTPase activator activity|cytoplasm|signal transduction|regulation of cell shape|membrane|regulation of GTPase activity
ARHGAP18	665.0214185514	967.529818187255	362.513018915545	0.374678911286416	-1.41627331668313	3.9380343963251e-28	3.19235419318595e-27	Down	7.60858	8.46242	9.31431	3.0361	3.10477	2.51197	GeneID:101802341	Rho GTPase activating protein 18	GO:0005096,GO:0005737,GO:0005829,GO:0005886,GO:0007264,GO:0008360,GO:0016607,GO:0030833,GO:0032956,GO:0045296,GO:0051056,GO:2000145	GTPase activator activity|cytoplasm|cytosol|plasma membrane|small GTPase mediated signal transduction|regulation of cell shape|nuclear speck|regulation of actin filament polymerization|regulation of actin cytoskeleton organization|cadherin binding|regulation of small GTPase mediated signal transduction|regulation of cell motility
ARHGAP20	121.231213623432	177.048780736028	65.4136465108355	0.369466800273336	-1.43648336308138	9.01333049463898e-13	3.93518058791758e-12	Down	1.50265	2.05319	2.05845	0.587777	0.545025	0.624047	GeneID:101795059	Rho GTPase activating protein 20
ARHGAP22	76.1285856691224	105.91218139538	46.3449899428651	0.437579410906995	-1.19238323719834	1.78473719477176e-05	4.64651504181269e-05	Down	0.606136	0.689419	0.810213	0.325793	0.298032	0.184785	GeneID:101793025	Rho GTPase activating protein 22	GO:0001525,GO:0005096,GO:0005634,GO:0005737,GO:0007165,GO:0030154,GO:0098978,GO:0099175	angiogenesis|GTPase activator activity|nucleus|cytoplasm|signal transduction|cell differentiation|glutamatergic synapse|regulation of postsynapse organization
ARHGAP24	368.296453938774	527.150600940878	209.442306936669	0.397310192880078	-1.33166228905534	1.25253247300497e-26	9.64808249730473e-26	Down	3.13094	3.35321	3.12755	1.18867	0.948919	1.20868	GeneID:101794848	Rho GTPase activating protein 24	GO:0001525,GO:0005096,GO:0005737,GO:0005856,GO:0005925,GO:0007165,GO:0030154,GO:0035021,GO:0035313,GO:0042995,GO:0090630,GO:1900028	angiogenesis|GTPase activator activity|cytoplasm|cytoskeleton|focal adhesion|signal transduction|cell differentiation|negative regulation of Rac protein signal transduction|wound healing, spreading of epidermal cells|cell projection|activation of GTPase activity|negative regulation of ruffle assembly
ARHGAP35	1336.32785989321	733.328947145052	1939.32677264136	2.64455232565334	1.40302352112089	6.0502286004736e-64	1.02193350216827e-62	Up	6.60982	6.60408	7.02092	14.599	15.042	14.4694	GeneID:101799634	Rho GTPase activating protein 35	GO:0000122,GO:0000977,GO:0001227,GO:0001843,GO:0003677,GO:0003714,GO:0003924,GO:0005096,GO:0005525,GO:0005543,GO:0005634,GO:0005829,GO:0005886,GO:0006351,GO:0007165,GO:0007411,GO:0007413,GO:0008064,GO:0008360,GO:0010976,GO:0015629,GO:0016477,GO:0021955,GO:0030879,GO:0030900,GO:0030950,GO:0031668,GO:0032956,GO:0035024,GO:0036064,GO:0043010,GO:0043116,GO:0044319,GO:0045724,GO:0045892,GO:0050770,GO:…	negative regulation of transcription by RNA polymerase II|RNA polymerase II regulatory region sequence-specific DNA binding|DNA-binding transcription repressor activity, RNA polymerase II-specific|neural tube closure|DNA binding|transcription corepressor activity|GTPase activity|GTPase activator activity|GTP binding|phospholipid binding|nucleus|cytosol|plasma membrane|transcription, DNA-templated…	path:apla04510,path:apla04810	Focal adhesion|Regulation of actin cytoskeleton
ARHGAP40	1282.58659688855	1927.14497714833	638.028216628762	0.331074321960394	-1.59477297487122	1.97247769272161e-78	4.16943940192594e-77	Down	11.7852	13.021	12.0934	3.65563	3.53678	3.69729	GeneID:101804252	Rho GTPase activating protein 40	GO:0005096,GO:0005737,GO:0005829,GO:0007165,GO:0030833,GO:0032956,GO:0051056	GTPase activator activity|cytoplasm|cytosol|signal transduction|regulation of actin filament polymerization|regulation of actin cytoskeleton organization|regulation of small GTPase mediated signal transduction
ARHGAP42	1429.87095407044	713.042423695965	2146.69948444492	3.01061958321887	1.59006042308203	5.27789825443654e-83	1.19002285758559e-81	Up	3.70204	4.55673	4.6935	11.5522	11.6495	11.8109	GeneID:101801794	Rho GTPase activating protein 42	GO:0003085,GO:0005096,GO:0007165,GO:0035024,GO:0090630,GO:1904694	negative regulation of systemic arterial blood pressure|GTPase activator activity|signal transduction|negative regulation of Rho protein signal transduction|activation of GTPase activity|negative regulation of vascular smooth muscle contraction
ARHGAP8	432.028539714947	53.8547878640853	810.202291565809	15.0442017079436	3.91113564971104	2.38029323470906e-129	9.03827794056758e-128	Up	0.381606	0.394497	0.344447	4.61036	5.89207	4.91823	GeneID:101794945	Rho GTPase activating protein 8	GO:0005096,GO:0005829,GO:0007165,GO:0051056,GO:0070374	GTPase activator activity|cytosol|signal transduction|regulation of small GTPase mediated signal transduction|positive regulation of ERK1 and ERK2 cascade
ARHGAP9	71.8427310879684	113.538673514249	30.1467886616875	0.26552000061815	-1.91310755699981	4.77257778569662e-13	2.11866907012778e-12	Down	2.27687	2.30797	2.36188	0.296397	0.63433	0.502085	GeneID:113839971	Rho GTPase activating protein 9	GO:0005096,GO:0005547,GO:0005576,GO:0005737,GO:0005829,GO:0007165,GO:0034774,GO:0043087,GO:0043312,GO:0051056	GTPase activator activity|phosphatidylinositol-3,4,5-trisphosphate binding|extracellular region|cytoplasm|cytosol|signal transduction|secretory granule lumen|regulation of GTPase activity|neutrophil degranulation|regulation of small GTPase mediated signal transduction
ARHGEF16	84.6736383713568	121.275659341277	48.0716174014366	0.396383063695908	-1.33503277324064	1.52591661268506e-08	5.15599565480455e-08	Down	1.77469	1.38341	1.72502	0.691023	0.386205	0.504984	GeneID:101792095	Rho guanine nucleotide exchange factor 16	GO:0005085,GO:0005089,GO:0005829,GO:0007186,GO:0017048,GO:0030165,GO:0030971,GO:0035023,GO:0043065,GO:0045296,GO:0051056,GO:0060326,GO:0090630,GO:1903078	guanyl-nucleotide exchange factor activity|Rho guanyl-nucleotide exchange factor activity|cytosol|G protein-coupled receptor signaling pathway|Rho GTPase binding|PDZ domain binding|receptor tyrosine kinase binding|regulation of Rho protein signal transduction|positive regulation of apoptotic process|cadherin binding|regulation of small GTPase mediated signal transduction|cell chemotaxis|activatio…
ARHGEF37	9.26929686512216	4.62370936776805	13.9148843624763	3.00946345362387	1.58950629701977	0.0295977435531052	0.0502205092162885	Up	0.0492311	0.0232154	0.0474741	0.19904	0.0991953	0.0812049	GeneID:101802784	Rho guanine nucleotide exchange factor 37	GO:0005089,GO:0005737,GO:0035023	Rho guanyl-nucleotide exchange factor activity|cytoplasm|regulation of Rho protein signal transduction
ARHGEF38	7.57314807701247	0.940840894458384	14.2054552595666	15.0986796420496	3.9163504883348	5.66397932506731e-05	0.000139140627237253	Up	0	0.0242587	0	0.0930195	0.109869	0.0982849	GeneID:101795927	Rho guanine nucleotide exchange factor 38	GO:0005089,GO:0005737,GO:0035023	Rho guanyl-nucleotide exchange factor activity|cytoplasm|regulation of Rho protein signal transduction
ARHGEF4	412.069114912328	688.172457463211	135.965772361446	0.197575143972853	-2.33952663542771	4.50963761551528e-66	7.88265142337004e-65	Down	2.0399	2.29302	2.38155	0.478147	0.332064	0.387669	GeneID:101800934	Rho guanine nucleotide exchange factor 4	GO:0005085,GO:0005089,GO:0005829,GO:0007186,GO:0019904,GO:0030032,GO:0030676,GO:0032587,GO:0035023,GO:0035556,GO:0043065,GO:0046847,GO:0051056	guanyl-nucleotide exchange factor activity|Rho guanyl-nucleotide exchange factor activity|cytosol|G protein-coupled receptor signaling pathway|protein domain specific binding|lamellipodium assembly|Rac guanyl-nucleotide exchange factor activity|ruffle membrane|regulation of Rho protein signal transduction|intracellular signal transduction|positive regulation of apoptotic process|filopodium assemb…	path:apla04810	Regulation of actin cytoskeleton
ARHGEF5	365.694234156904	113.221713486333	618.166754827476	5.45978978583551	2.44884540521638	1.78477519855374e-76	3.68170010107335e-75	Up	1.03847	1.10689	1.29579	5.47645	5.45934	5.13337	GeneID:101800028	Rho guanine nucleotide exchange factor 5	GO:0002102,GO:0002408,GO:0005085,GO:0005089,GO:0005525,GO:0005634,GO:0005654,GO:0005737,GO:0005829,GO:0005886,GO:0007186,GO:0008289,GO:0030036,GO:0030054,GO:0032956,GO:0035023,GO:0035556,GO:0042995,GO:0043065,GO:0043087,GO:0043507,GO:0043547,GO:0051056,GO:0051091,GO:0051493,GO:0051496,GO:0071803,GO:0071944,GO:1904591	podosome|myeloid dendritic cell chemotaxis|guanyl-nucleotide exchange factor activity|Rho guanyl-nucleotide exchange factor activity|GTP binding|nucleus|nucleoplasm|cytoplasm|cytosol|plasma membrane|G protein-coupled receptor signaling pathway|lipid binding|actin cytoskeleton organization|cell junction|regulation of actin cytoskeleton organization|regulation of Rho protein signal transduction|int…
ARL14EP	866.401755375449	572.312030112339	1160.49148063856	2.02772512122586	1.01986209360241	1.31890959793275e-28	1.08427938285676e-27	Up	11.0482	10.7212	12.5157	20.6778	22.1965	20.953	GeneID:101795079	ADP ribosylation factor like GTPase 14 effector protein	GO:0005730,GO:0005829,GO:0005886,GO:0005925,GO:0043231	nucleolus|cytosol|plasma membrane|focal adhesion|intracellular membrane-bounded organelle
ARL14EPL	29.7233092583479	54.1507643848279	5.29585413186788	0.0977983264323354	-3.35404641241346	3.83519769311888e-13	1.71142313749702e-12	Down	0.304958	0.4476	0.505591	0	0.0276698	0.0675271	GeneID:101796430	ADP ribosylation factor like GTPase 14 effector protein like
ARL6IP4	911.578002881395	1226.77199137015	596.384014392638	0.486140879142954	-1.04055364075033	2.47554369053612e-30	2.13280994617694e-29	Down	19.8794	17.6301	17.3968	8.63451	8.09537	7.74226	GeneID:101803166	ADP ribosylation factor like GTPase 6 interacting protein 4	GO:0005730,GO:0006397,GO:0008380,GO:0016607	nucleolus|mRNA processing|RNA splicing|nuclear speck
ARMC2	142.836758937888	214.628789189971	71.0447286858055	0.331012111441038	-1.59504408995077	8.19677307257719e-13	3.58729072508246e-12	Down	1.67863	1.74916	1.82701	0.587169	0.522873	0.410189	GeneID:101800561	armadillo repeat containing 2
ARMC4	21.6414781707883	31.2277131113658	12.0552432302108	0.386043101754482	-1.37316616134229	0.00781969439675757	0.014637896204408	Down	0.266433	0.292808	0.42241	0.0795929	0.223448	0.115469	GeneID:101793144	armadillo repeat containing 4	GO:0003341,GO:0003356,GO:0005930,GO:0007368,GO:0007507,GO:0021591,GO:0036158,GO:0097546	cilium movement|regulation of cilium beat frequency|axoneme|determination of left/right symmetry|heart development|ventricular system development|outer dynein arm assembly|ciliary base
ARMH4	421.37207091488	603.118590789381	239.625551040379	0.397310835215258	-1.33165995663838	2.86975564823334e-29	2.41381471325954e-28	Down	4.31783	4.54482	3.98932	1.48346	1.55092	1.29618	GeneID:101794492	armadillo-like helical domain containing 4	GO:0016021	integral component of membrane
ARMT1	2625.39204889599	1196.93466547083	4053.84943232116	3.38685940784121	1.75994810025985	2.25371096024249e-125	8.19392962370162e-124	Up	11.7673	13.114	13.1663	39.1807	37.0087	37.2533	GeneID:101794971	acidic residue methyltransferase 1	GO:0006974,GO:0008757,GO:0032259,GO:0051998,GO:2001020	cellular response to DNA damage stimulus|S-adenosylmethionine-dependent methyltransferase activity|methylation|protein carboxyl O-methyltransferase activity|regulation of response to DNA damage stimulus
ARPC1B	1524.13195304223	861.44223123226	2186.8216748522	2.53855870488731	1.34400962318375	1.39716770933892e-62	2.31160523286871e-61	Up	39.9526	33.3182	31.2419	65.6327	74.8027	73.9259	GeneID:101804698	actin related protein 2/3 complex subunit 1B	GO:0003779,GO:0005634,GO:0005737,GO:0005885,GO:0034314	actin binding|nucleus|cytoplasm|Arp2/3 protein complex|Arp2/3 complex-mediated actin nucleation	path:apla04144,path:apla04810,path:apla05132	Endocytosis|Regulation of actin cytoskeleton|Salmonella infection
ARPP21	2076.16978891791	3308.47725081041	843.862327025403	0.255060640607004	-1.97108780661773	7.69418181945367e-141	3.17887744887258e-139	Down	18.1554	18.1775	17.9285	4.26784	4.01155	3.52734	GeneID:101790668	cAMP regulated phosphoprotein 21	GO:0003676,GO:0005516,GO:0005737,GO:0034605	nucleic acid binding|calmodulin binding|cytoplasm|cellular response to heat
ARRDC3	1759.58961756232	358.82033462018	3160.35890050446	8.80763601051144	3.13875484847985	3.91831172078984e-292	4.15941659528808e-290	Up	7.31731	8.83187	8.87374	68.0244	70.9396	67.0153	GeneID:101802997	arrestin domain containing 3	GO:0001659,GO:0005764,GO:0005768,GO:0005769,GO:0005886,GO:0031651,GO:0031699,GO:0043588,GO:0051443,GO:0060613,GO:0071878,GO:0090327,GO:0120163	temperature homeostasis|lysosome|endosome|early endosome|plasma membrane|negative regulation of heat generation|beta-3 adrenergic receptor binding|skin development|positive regulation of ubiquitin-protein transferase activity|fat pad development|negative regulation of adenylate cyclase-activating adrenergic receptor signaling pathway|negative regulation of locomotion involved in locomotory behavi…
ARSB	831.511618702916	455.510829549319	1207.51240785651	2.65089725539834	1.40648075470166	2.42172419123108e-50	3.28536706278672e-49	Up	14.08	13.6866	13.5362	33.3682	30.9571	33.189	GeneID:101802978	arylsulfatase B	GO:0003943,GO:0004065,GO:0005576,GO:0005739,GO:0005764,GO:0005788,GO:0005791,GO:0005794,GO:0006914,GO:0007040,GO:0007041,GO:0007417,GO:0007584,GO:0009268,GO:0009986,GO:0010632,GO:0010976,GO:0030207,GO:0035578,GO:0043202,GO:0043312,GO:0043627,GO:0046872,GO:0051597,GO:0061580,GO:0070062,GO:1904813	N-acetylgalactosamine-4-sulfatase activity|arylsulfatase activity|extracellular region|mitochondrion|lysosome|endoplasmic reticulum lumen|rough endoplasmic reticulum|Golgi apparatus|autophagy|lysosome organization|lysosomal transport|central nervous system development|response to nutrient|response to pH|cell surface|regulation of epithelial cell migration|positive regulation of neuron projection …	path:apla00531,path:apla04142	Glycosaminoglycan degradation|Lysosome
ART5	165.163438412399	16.0978525205972	314.229024304202	19.5199343454131	4.2868762953442	1.45619450804044e-85	3.41021525449793e-84	Up	0.435707	0.482139	0.379416	7.24846	6.34038	6.59397	GeneID:101800656	ADP-ribosyltransferase 5	GO:0003950,GO:0003956,GO:0005576,GO:0006471,GO:0016020,GO:0018120	NAD+ ADP-ribosyltransferase activity|NAD(P)+-protein-arginine ADP-ribosyltransferase activity|extracellular region|protein ADP-ribosylation|membrane|peptidyl-arginine ADP-ribosylation
ARX	53.9343656707465	21.0318423416699	86.8368889998231	4.12882940016032	2.04573280877143	1.38724261528658e-11	5.6290930117502e-11	Up	0.44809	0.426088	0.532782	1.82273	1.30573	1.476	GeneID:113842321	aristaless related homeobox	GO:0000980,GO:0000981,GO:0001206,GO:0003682,GO:0005634,GO:0007411,GO:0010628,GO:0021759,GO:0021800,GO:0021831,GO:0021846,GO:0021853,GO:0042127,GO:0044241,GO:0046622,GO:0072148	RNA polymerase II distal enhancer sequence-specific DNA binding|DNA-binding transcription factor activity, RNA polymerase II-specific|distal enhancer DNA-binding transcription repressor activity, RNA polymerase II-specific|chromatin binding|nucleus|axon guidance|positive regulation of gene expression|globus pallidus development|cerebral cortex tangential migration|embryonic olfactory bulb interne…
ASB1	417.985208197473	614.473185482846	221.4972309121	0.360466878205677	-1.47206139254668	9.22677137382843e-35	9.0057004086971e-34	Down	6.98907	7.53681	6.9497	2.35189	2.10819	2.19777	GeneID:101801395	ankyrin repeat and SOCS box containing 1	GO:0000151,GO:0005829,GO:0016567,GO:0030539,GO:0035556,GO:0042036,GO:0043687	ubiquitin ligase complex|cytosol|protein ubiquitination|male genitalia development|intracellular signal transduction|negative regulation of cytokine biosynthetic process|post-translational protein modification
ASB12	31.2839904021359	59.3779095948768	3.19007120939496	0.053724882387409	-4.21826577041459	1.2488746384272e-17	6.83310152996493e-17	Down	2.19588	1.7509	1.50308	0.0661484	0.16433	0.0680544	GeneID:101791994	ankyrin repeat and SOCS box containing 12	GO:0000151,GO:0005829,GO:0016567,GO:0043687	ubiquitin ligase complex|cytosol|protein ubiquitination|post-translational protein modification
ASB2	561.382652564992	209.481449528781	913.283855601202	4.35973618502064	2.12424083773667	3.67553510397208e-36	3.70431788060055e-35	Up	1.62838	1.73539	1.53391	6.29051	5.77122	7.34878	GeneID:101802678	ankyrin repeat and SOCS box containing 2	GO:0005622,GO:0016567,GO:0035556	intracellular|protein ubiquitination|intracellular signal transduction
ASB5	545.515763730891	965.35150838561	125.680019076171	0.130190938724849	-2.94129905430733	9.36065600198114e-86	2.19567774575503e-84	Down	24.6959	21.182	21.3082	2.17628	2.62063	2.93444	GeneID:101793972	ankyrin repeat and SOCS box containing 5	GO:0005622,GO:0016567,GO:0035556,GO:0045732	intracellular|protein ubiquitination|intracellular signal transduction|positive regulation of protein catabolic process
ASB9	388.00098433934	527.108686799526	248.893281879154	0.472185885211592	-1.08257317835171	4.14110356857843e-19	2.41379034861066e-18	Down	9.342	9.33711	8.66903	3.21266	4.01746	4.02611	GeneID:101791098	ankyrin repeat and SOCS box containing 9	GO:0005739,GO:0005829,GO:0016567,GO:0035556,GO:0043687,GO:0045732	mitochondrion|cytosol|protein ubiquitination|intracellular signal transduction|post-translational protein modification|positive regulation of protein catabolic process
ASCL1	8.61373039158206	13.6494395041427	3.57802127902137	0.26213686488265	-1.93160783758326	0.0129012892825577	0.0232927933005881	Down	1.88899	2.6398	1.21188	0.799235	0.523188	0	GeneID:113842370	achaete-scute family bHLH transcription factor 1
ASCL3	15.5081210531989	21.0494662341647	9.9667758722332	0.473493045446277	-1.0785848590012	0.0487713683105605	0.0795159203296504	Down	0.422061	0.549862	0.536421	0.26365	0.188108	0.160004	GeneID:113844164	achaete-scute family bHLH transcription factor 3	GO:0000122,GO:0000977,GO:0000981,GO:0001227,GO:0003677,GO:0006357,GO:0008134,GO:0046983,GO:0090575	negative regulation of transcription by RNA polymerase II|RNA polymerase II regulatory region sequence-specific DNA binding|DNA-binding transcription factor activity, RNA polymerase II-specific|DNA-binding transcription repressor activity, RNA polymerase II-specific|DNA binding|regulation of transcription by RNA polymerase II|transcription factor binding|protein dimerization activity|RNA polymera…
ASCL4	97.5093199123892	14.5259787933159	180.492661031463	12.4255076783202	3.63523289315638	3.21525583449034e-44	3.91948580058617e-43	Up	0.12936	0.111125	0.124307	1.29624	1.26025	1.44932	GeneID:101804007	achaete-scute family bHLH transcription factor 4	GO:0000977,GO:0000981,GO:0006357,GO:0008134,GO:0043588,GO:0045944,GO:0046983,GO:0090575	RNA polymerase II regulatory region sequence-specific DNA binding|DNA-binding transcription factor activity, RNA polymerase II-specific|regulation of transcription by RNA polymerase II|transcription factor binding|skin development|positive regulation of transcription by RNA polymerase II|protein dimerization activity|RNA polymerase II transcription factor complex
ASPA	112.318278300612	49.0181878296208	175.618368771603	3.58271850811833	1.84105469638284	6.4194776140672e-10	2.36650096175866e-09	Up	1.13451	0.511579	0.60512	2.1671	3.16124	2.98547	GeneID:101795665	aspartoacylase	GO:0005634,GO:0005737,GO:0016788,GO:0019807,GO:0046872	nucleus|cytoplasm|hydrolase activity, acting on ester bonds|aspartoacylase activity|metal ion binding	path:apla00250,path:apla00340	Alanine, aspartate and glutamate metabolism|Histidine metabolism
ASPG	633.38003841289	158.701803115956	1108.05827370982	6.98201439400294	2.80364333112946	5.03033931057703e-140	2.07241429443971e-138	Up	2.57962	2.66346	3.25216	18.9786	17.5027	18.4892	GeneID:101800984	asparaginase	GO:0004067,GO:0006528	asparaginase activity|asparagine metabolic process
ASPN	1102.90529703386	1812.60287568165	393.207718386079	0.216929876732215	-2.20469933258681	3.23285718036548e-128	1.2055241531809e-126	Down	36.6096	36.7168	41.1857	8.92472	7.01992	6.62495	GeneID:101796901	asporin	GO:0005509,GO:0005518,GO:0030282,GO:0030512,GO:0031012,GO:0070171	calcium ion binding|collagen binding|bone mineralization|negative regulation of transforming growth factor beta receptor signaling pathway|extracellular matrix|negative regulation of tooth mineralization
ASS1	22.9642063967808	32.481222853972	13.4471899395896	0.413998881755315	-1.27230122399426	0.00477660174610486	0.00923015136773889	Down	1.03713	1.03995	1.04655	0.0351746	0.461078	0.541459	GeneID:101794186	argininosuccinate synthase 1	GO:0000050,GO:0000053,GO:0004055,GO:0005524,GO:0005737,GO:0005829,GO:0006526	urea cycle|argininosuccinate metabolic process|argininosuccinate synthase activity|ATP binding|cytoplasm|cytosol|arginine biosynthetic process	path:apla00220,path:apla00250	Arginine biosynthesis|Alanine, aspartate and glutamate metabolism
ATAD1	1606.25560368917	1000.4235261345	2212.08768124383	2.2111512009229	1.14479768158257	7.15100668492684e-33	6.636700077785e-32	Up	16.4026	15.3381	15.9018	30.1276	29.1197	33.375	GeneID:101798311	ATPase family, AAA domain containing 1	GO:0002092,GO:0005524,GO:0005777,GO:0007612,GO:0007613,GO:0016887,GO:0030054,GO:0045211,GO:0051967	positive regulation of receptor internalization|ATP binding|peroxisome|learning|memory|ATPase activity|cell junction|postsynaptic membrane|negative regulation of synaptic transmission, glutamatergic
ATAD5	688.730340416288	451.739370812934	925.721310019642	2.04923761317006	1.03508727740283	6.81234035085627e-26	5.13325729132138e-25	Up	1.9576	2.66322	2.57983	4.64496	4.59575	4.79045	GeneID:101798602	ATPase family, AAA domain containing 5	GO:0003677,GO:0005524,GO:0005634,GO:0030890,GO:0031391,GO:0033260,GO:0042100,GO:0042770,GO:0042771,GO:0045190,GO:0045740,GO:0048304,GO:0061860,GO:0090305,GO:0090618,GO:1901990,GO:1902166,GO:1902751	DNA binding|ATP binding|nucleus|positive regulation of B cell proliferation|Elg1 RFC-like complex|nuclear DNA replication|B cell proliferation|signal transduction in response to DNA damage|intrinsic apoptotic signaling pathway in response to DNA damage by p53 class mediator|isotype switching|positive regulation of DNA replication|positive regulation of isotype switching to IgG isotypes|DNA clamp …
ATF3	9053.87902235565	813.179847439685	17294.5781972716	21.26783915234	4.41060155542777	0	0	Up	11.8486	12.7771	11.3168	249.123	230.229	226.274	GeneID:101805187	activating transcription factor 3
ATL1	1022.04914610028	664.816283753644	1379.28200844692	2.07468144531494	1.05288983643777	4.30280889733987e-33	4.01383898614584e-32	Up	12.6734	12.8692	13.1533	23.0942	22.6577	24.1109	GeneID:101803897	atlastin GTPase 1	GO:0000137,GO:0000139,GO:0003924,GO:0005525,GO:0005783,GO:0005789,GO:0005794,GO:0007029,GO:0007409,GO:0016021,GO:0030424,GO:0042802,GO:0051260,GO:0071782,GO:0098826,GO:1990809	Golgi cis cisterna|Golgi membrane|GTPase activity|GTP binding|endoplasmic reticulum|endoplasmic reticulum membrane|Golgi apparatus|endoplasmic reticulum organization|axonogenesis|integral component of membrane|axon|identical protein binding|protein homooligomerization|endoplasmic reticulum tubular network|endoplasmic reticulum tubular network membrane|endoplasmic reticulum tubular network membran…
ATOH1	11.6982111040993	0	23.3964222081985	Inf	Inf	4.55017489266127e-11	1.80161158355494e-10	Up	0	0	0	1.54259	2.34753	2.52559	GeneID:113843494	atonal bHLH transcription factor 1	GO:0000978,GO:0000981,GO:0001077,GO:0001764,GO:0003700,GO:0005634,GO:0006366,GO:0007219,GO:0007411,GO:0007417,GO:0021987,GO:0031490,GO:0042472,GO:0042667,GO:0042668,GO:0043066,GO:0045609,GO:0045666,GO:0046983	RNA polymerase II proximal promoter sequence-specific DNA binding|DNA-binding transcription factor activity, RNA polymerase II-specific|proximal promoter DNA-binding transcription activator activity, RNA polymerase II-specific|neuron migration|DNA-binding transcription factor activity|nucleus|transcription by RNA polymerase II|Notch signaling pathway|axon guidance|central nervous system developme…
ATOH8	742.408725547859	1241.63475175122	243.182699344494	0.195856872563775	-2.35212834193842	2.61133529713124e-43	3.12051349434508e-42	Down	40.0356	35.6372	31.4136	6.05795	4.88193	6.82762	GeneID:101803490	atonal bHLH transcription factor 8	GO:0001704,GO:0001937,GO:0003700,GO:0005634,GO:0005654,GO:0005737,GO:0007399,GO:0008134,GO:0010595,GO:0010628,GO:0010629,GO:0016607,GO:0030154,GO:0033613,GO:0035148,GO:0045603,GO:0045892,GO:0045893,GO:0046983,GO:0051450,GO:0060395,GO:0070888	formation of primary germ layer|negative regulation of endothelial cell proliferation|DNA-binding transcription factor activity|nucleus|nucleoplasm|cytoplasm|nervous system development|transcription factor binding|positive regulation of endothelial cell migration|positive regulation of gene expression|negative regulation of gene expression|nuclear speck|cell differentiation|activating transcripti…
ATP10A	2833.55407728666	957.28632492143	4709.82182965188	4.91997191126536	2.2986500790617	4.02125193783628e-207	2.59915853030902e-205	Up	7.15007	7.77685	8.23664	34.4487	33.3536	33.5454	GeneID:101795223	ATPase phospholipid transporting 10A (putative)	GO:0000287,GO:0004012,GO:0005524,GO:0005783,GO:0005789,GO:0005886,GO:0016021,GO:0045332	magnesium ion binding|phospholipid-translocating ATPase activity|ATP binding|endoplasmic reticulum|endoplasmic reticulum membrane|plasma membrane|integral component of membrane|phospholipid translocation
ATP12A	9.69155529742181	3.3887815192437	15.9943290755999	4.71978762418696	2.23872194424272	0.00231862588350346	0.00469438622076998	Up	0.043097	0.0108984	0.0550148	0.156747	0.165644	0.165441	GeneID:101800708	ATPase H+/K+ transporting non-gastric alpha2 subunit	GO:0005391,GO:0005524,GO:0008900,GO:0016021,GO:0046872	sodium:potassium-exchanging ATPase activity|ATP binding|potassium:proton exchanging ATPase activity|integral component of membrane|metal ion binding	path:apla00190	Oxidative phosphorylation
ATP1B4	42.0318613191895	16.6317375762372	67.4319850621419	4.05441612778246	2.01949416839994	5.71823087657566e-05	0.000140378513906212	Up	0.558806	0.19795	0.199897	0.876392	1.4186	0.920335	GeneID:101795008	ATPase Na+/K+ transporting family member beta 4	GO:0005634,GO:0005637,GO:0005890,GO:0006355,GO:0006813,GO:0006814	nucleus|nuclear inner membrane|sodium:potassium-exchanging ATPase complex|regulation of transcription, DNA-templated|potassium ion transport|sodium ion transport	path:apla04260,path:apla04261	Cardiac muscle contraction|Adrenergic signaling in cardiomyocytes
ATP5F1E	332.224256023198	445.639042746255	218.80946930014	0.491001569233532	-1.02620045950866	2.72707676413178e-05	6.96398198081974e-05	Down	37.1865	21.4577	19.9456	8.34148	10.0291	9.3488	GeneID:101791509	ATP synthase F1 subunit epsilon	GO:0000275,GO:0005743,GO:0005753,GO:0005759,GO:0006754,GO:0022857,GO:0042407,GO:0042776,GO:0046933	mitochondrial proton-transporting ATP synthase complex, catalytic core F(1)|mitochondrial inner membrane|mitochondrial proton-transporting ATP synthase complex|mitochondrial matrix|ATP biosynthetic process|transmembrane transporter activity|cristae formation|mitochondrial ATP synthesis coupled proton transport|proton-transporting ATP synthase activity, rotational mechanism	path:apla00190	Oxidative phosphorylation
ATP5ME	460.483547253132	624.690240523327	296.276853982936	0.474278025753586	-1.07619506785877	6.95325542741547e-09	2.41627702941226e-08	Down	173.913	133.607	149.184	49.9424	55.1874	62.2242	GeneID:106016939	ATP synthase membrane subunit e	GO:0000276,GO:0005739,GO:0005753,GO:0015078,GO:0015986,GO:0016887,GO:0046034	mitochondrial proton-transporting ATP synthase complex, coupling factor F(o)|mitochondrion|mitochondrial proton-transporting ATP synthase complex|proton transmembrane transporter activity|ATP synthesis coupled proton transport|ATPase activity|ATP metabolic process	path:apla00190	Oxidative phosphorylation
ATP6AP1	489.668521575756	707.320685612406	272.016357539106	0.384572886205909	-1.3786710438975	1.80325926166012e-12	7.71317630656563e-12	Down	25.2027	19.8432	23.7759	7.34046	7.6308	8.04543	GeneID:101798729	ATPase H+ transporting accessory protein 1	GO:0005524,GO:0005789,GO:0006879,GO:0007568,GO:0008219,GO:0015991,GO:0016021,GO:0017137,GO:0033116,GO:0033180,GO:0036295,GO:0045669,GO:0045780,GO:0045851,GO:0045921,GO:0046933,GO:0046961,GO:0051656,GO:0070374,GO:2001206	ATP binding|endoplasmic reticulum membrane|cellular iron ion homeostasis|aging|cell death|ATP hydrolysis coupled proton transport|integral component of membrane|Rab GTPase binding|endoplasmic reticulum-Golgi intermediate compartment membrane|proton-transporting V-type ATPase, V1 domain|cellular response to increased oxygen levels|positive regulation of osteoblast differentiation|positive regulati…	path:apla00190,path:apla04142,path:apla04145	Oxidative phosphorylation|Lysosome|Phagosome
ATP6V0A2	1875.63507843238	765.266041808346	2986.00411505641	3.90191639498389	1.96418286614932	4.65942899597262e-136	1.85142283848169e-134	Up	11.02	12.3854	12.8603	42.4795	42.5854	44.2725	GeneID:101799483	ATPase H+ transporting V0 subunit a2	GO:0000220,GO:0001669,GO:0005765,GO:0005886,GO:0006879,GO:0006955,GO:0007035,GO:0008286,GO:0010008,GO:0015991,GO:0016021,GO:0016241,GO:0016471,GO:0030670,GO:0033572,GO:0034220,GO:0036295,GO:0046961,GO:0051117	vacuolar proton-transporting V-type ATPase, V0 domain|acrosomal vesicle|lysosomal membrane|plasma membrane|cellular iron ion homeostasis|immune response|vacuolar acidification|insulin receptor signaling pathway|endosome membrane|ATP hydrolysis coupled proton transport|integral component of membrane|regulation of macroautophagy|vacuolar proton-transporting V-type ATPase complex|phagocytic vesicle …	path:apla00190,path:apla04142,path:apla04145	Oxidative phosphorylation|Lysosome|Phagosome
ATP6V1C2	142.961446033074	220.790337729291	65.132554336857	0.294997303807358	-1.76122632618078	1.62367536526312e-20	1.00140419156156e-19	Down	5.16974	4.9353	4.18356	1.42572	1.10113	0.965905	GeneID:101790910	ATPase H+ transporting V1 subunit C2	GO:0000221,GO:0008553,GO:0015991,GO:0046961	vacuolar proton-transporting V-type ATPase, V1 domain|proton-exporting ATPase activity, phosphorylative mechanism|ATP hydrolysis coupled proton transport|proton-transporting ATPase activity, rotational mechanism	path:apla00190,path:apla04145,path:apla04150	Oxidative phosphorylation|Phagosome|mTOR signaling pathway
ATP6V1G3	23.7057272959733	13.2548583764636	34.156596215483	2.57691144223271	1.36564295859955	0.00195910937314618	0.0040032777313004	Up	0.421843	0.153729	0.275186	1.26193	0.668548	0.905921	GeneID:101799077	ATPase H+ transporting V1 subunit G3	GO:0005829,GO:0005886,GO:0008553,GO:0015991,GO:0016020,GO:0016471,GO:0051117	cytosol|plasma membrane|proton-exporting ATPase activity, phosphorylative mechanism|ATP hydrolysis coupled proton transport|membrane|vacuolar proton-transporting V-type ATPase complex|ATPase binding	path:apla00190,path:apla04145,path:apla04150	Oxidative phosphorylation|Phagosome|mTOR signaling pathway
ATXN7	1345.09287016683	517.039234791304	2173.14650554236	4.20305918644553	2.0714397723096	1.86647601050378e-114	6.0998113754509e-113	Up	3.05785	3.89669	3.89805	14.1302	13.872	12.7064	GeneID:101793301	ataxin 7	GO:0000226,GO:0005634,GO:0005654,GO:0005730,GO:0005829,GO:0006997,GO:0007601,GO:0015630,GO:0016363,GO:0016578,GO:0016579,GO:0036459	microtubule cytoskeleton organization|nucleus|nucleoplasm|nucleolus|cytosol|nucleus organization|visual perception|microtubule cytoskeleton|nuclear matrix|histone deubiquitination|protein deubiquitination|thiol-dependent ubiquitinyl hydrolase activity
AVEN	216.44019323367	288.904128813251	143.97625765409	0.498353063507642	-1.00475989778041	4.53060421379346e-11	1.7948400185562e-10	Down	9.01338	8.99671	8.03584	4.08722	3.6349	3.30918	GeneID:101793688	apoptosis and caspase activation inhibitor	GO:0005622,GO:0006915,GO:0012505,GO:0016020,GO:0043066	intracellular|apoptotic process|endomembrane system|membrane|negative regulation of apoptotic process
AVPR1A	14.151812882595	7.39241559032045	20.9112101748695	2.82873844406833	1.50015878582204	0.00950428217189591	0.017578631009269	Up	0.307311	0.141571	0.0199669	0.264824	0.440492	0.47841	GeneID:101796503	arginine vasopressin receptor 1A			path:apla04020,path:apla04080,path:apla04270	Calcium signaling pathway|Neuroactive ligand-receptor interaction|Vascular smooth muscle contraction
AZIN2	51.3299678747709	23.1476006591359	79.5123350904058	3.43501411922898	1.78031602908698	5.1877055971619e-09	1.81227005763933e-08	Up	1.42559	0.49838	1.07067	2.51003	2.62456	3.21048	GeneID:101804545	antizyme inhibitor 2	GO:0003824,GO:0005634,GO:0005737,GO:0005739,GO:0005801,GO:0005802,GO:0006591,GO:0015489,GO:0015847,GO:0030133,GO:0030424,GO:0030425,GO:0031410,GO:0033116,GO:0033387,GO:0042177,GO:0042978,GO:0043085,GO:0043204,GO:0048471,GO:0098629,GO:1902269,GO:1990005	catalytic activity|nucleus|cytoplasm|mitochondrion|cis-Golgi network|trans-Golgi network|ornithine metabolic process|putrescine transmembrane transporter activity|putrescine transport|transport vesicle|axon|dendrite|cytoplasmic vesicle|endoplasmic reticulum-Golgi intermediate compartment membrane|putrescine biosynthetic process from ornithine|negative regulation of protein catabolic process|ornit…	path:apla00330	Arginine and proline metabolism
B2M	9739.50636020042	1232.67235359137	18246.3403668095	14.8022629968532	3.88774584944156	0	0	Up	73.6798	74.7976	69.1096	863.479	915.862	963.12	GeneID:101799108	beta-2-microglobulin	GO:0002474,GO:0005576,GO:0006955,GO:0042612	antigen processing and presentation of peptide antigen via MHC class I|extracellular region|immune response|MHC class I protein complex	path:apla05168	Herpes simplex infection
B3GALNT1	30.6366936059067	46.3275750985003	14.9458121133131	0.322611578126758	-1.63212987894088	5.11656506005051e-05	0.000126397495614599	Down	0.481376	0.309263	0.621049	0.156694	0.0986116	0.0970002	GeneID:106019552	beta-1,3-N-acetylgalactosaminyltransferase 1 (globoside blood group)	GO:0000139,GO:0006486,GO:0008378,GO:0016021,GO:0047273	Golgi membrane|protein glycosylation|galactosyltransferase activity|integral component of membrane|galactosylgalactosylglucosylceramide beta-D-acetylgalactosaminyltransferase activity	path:apla00601,path:apla00603	Glycosphingolipid biosynthesis - lacto and neolacto series|Glycosphingolipid biosynthesis - globo and isoglobo series
B3GALT1	177.177164339623	275.351364694622	79.0029639846246	0.286916914583818	-1.80129507321899	2.10944694634362e-25	1.56359260655837e-24	Down	1.93411	2.16835	2.40005	0.662332	0.538061	0.486957	GeneID:101797838	beta-1,3-galactosyltransferase 1	GO:0000139,GO:0005783,GO:0005794,GO:0006486,GO:0006487,GO:0006682,GO:0008376,GO:0008499,GO:0009312,GO:0016021,GO:0030259,GO:0047275	Golgi membrane|endoplasmic reticulum|Golgi apparatus|protein glycosylation|protein N-linked glycosylation|galactosylceramide biosynthetic process|acetylgalactosaminyltransferase activity|UDP-galactose:beta-N-acetylglucosamine beta-1,3-galactosyltransferase activity|oligosaccharide biosynthetic process|integral component of membrane|lipid glycosylation|glucosaminylgalactosylglucosylceramide beta-g…	path:apla00601	Glycosphingolipid biosynthesis - lacto and neolacto series
B3GALT2	933.72843437373	158.233892068283	1709.22297667918	10.8018766039174	3.43321006764435	1.95761786939986e-241	1.53062562767108e-239	Up	1.67315	1.45786	1.61043	15.1537	16.0162	15.7982	GeneID:101802460	beta-1,3-galactosyltransferase 2			path:apla00601	Glycosphingolipid biosynthesis - lacto and neolacto series
B3GAT1	56.9829508630187	76.31991440617	37.6459873198675	0.493265586220627	-1.01956345689759	0.000300417614547743	0.000679995854998884	Down	1.33878	0.981119	0.917606	0.363666	0.530455	0.46147	GeneID:101803867	beta-1,3-glucuronyltransferase 1	GO:0000139,GO:0005576,GO:0005789,GO:0005975,GO:0006486,GO:0008499,GO:0015018,GO:0016021,GO:0030203,GO:0043231,GO:0046872,GO:0050650	Golgi membrane|extracellular region|endoplasmic reticulum membrane|carbohydrate metabolic process|protein glycosylation|UDP-galactose:beta-N-acetylglucosamine beta-1,3-galactosyltransferase activity|galactosylgalactosylxylosylprotein 3-beta-glucuronosyltransferase activity|integral component of membrane|glycosaminoglycan metabolic process|intracellular membrane-bounded organelle|metal ion binding…	path:apla00515	Mannose type O-glycan biosynthesis
B3GNT7	26.8808959903499	11.7625217521191	41.9992702285808	3.57060085529827	1.83616686921763	0.000106404683253476	0.000252685060182119	Up	0.185641	0.184973	0.0823365	0.525373	0.273572	0.566041	GeneID:101797691	UDP-GlcNAc:betaGal beta-1,3-N-acetylglucosaminyltransferase 7			path:apla00533	Glycosaminoglycan biosynthesis - keratan sulfate
B4GALNT4	3976.98826069198	1669.80479133304	6284.17173005092	3.76341699500942	1.91204315209562	4.16927595034537e-163	2.0836350565592e-161	Up	16.2619	16.238	14.9749	49.0123	50.2967	49.3895	GeneID:101795425	beta-1,4-N-acetyl-galactosaminyltransferase 4	GO:0008376,GO:0016021,GO:0032580,GO:0033842	acetylgalactosaminyltransferase activity|integral component of membrane|Golgi cisterna membrane|N-acetyl-beta-glucosaminyl-glycoprotein 4-beta-N-acetylgalactosaminyltransferase activity
B4GALT6	62.9267895361541	39.4842932797202	86.369285792588	2.18743400523136	1.1292394915682	2.67249087086501e-05	6.83298782260721e-05	Up	0.566575	0.349361	0.470194	0.986394	0.978578	0.988257	GeneID:101801239	beta-1,4-galactosyltransferase 6			path:apla00600	Sphingolipid metabolism
BACE2	1870.85075887979	2790.01708009333	951.684437666251	0.341103445013468	-1.551718769198	8.11902770229964e-88	1.96137906768345e-86	Down	22.4598	24.9763	23.8084	7.7056	7.06798	7.19555	GeneID:101795939	beta-secretase 2	GO:0001540,GO:0004190,GO:0005768,GO:0005783,GO:0005794,GO:0005802,GO:0005886,GO:0006508,GO:0006509,GO:0009986,GO:0016020,GO:0016021,GO:0016486,GO:0030163,GO:0031045,GO:0042985,GO:0048143,GO:0050435	amyloid-beta binding|aspartic-type endopeptidase activity|endosome|endoplasmic reticulum|Golgi apparatus|trans-Golgi network|plasma membrane|proteolysis|membrane protein ectodomain proteolysis|cell surface|membrane|integral component of membrane|peptide hormone processing|protein catabolic process|dense core granule|negative regulation of amyloid precursor protein biosynthetic process|astrocyte a…
BACH1	3343.61857542464	2162.21588223221	4525.02126861707	2.0927703407421	1.06541399986324	1.1776994869768e-52	1.66123022687717e-51	Up	18.9591	19.7722	20.204	36.6457	37.5592	39.0454	GeneID:101802366	BTB domain and CNC homolog 1	GO:0000083,GO:0000117,GO:0000122,GO:0000980,GO:0000981,GO:0001078,GO:0001205,GO:0001206,GO:0003700,GO:0005634,GO:0005737,GO:0006281,GO:0006355,GO:0020037,GO:0061418	regulation of transcription involved in G1/S transition of mitotic cell cycle|regulation of transcription involved in G2/M transition of mitotic cell cycle|negative regulation of transcription by RNA polymerase II|RNA polymerase II distal enhancer sequence-specific DNA binding|DNA-binding transcription factor activity, RNA polymerase II-specific|proximal promoter DNA-binding transcription repress…
BAIAP2L1	1120.08157081218	160.44346498475	2079.71967663961	12.9623208825444	3.69625214844657	9.27837077514125e-185	5.46296948108823e-183	Up	2.38346	2.34193	2.91567	27.1938	31.5223	30.5613	GeneID:101804329	BAI1 associated protein 2 like 1	GO:0003779,GO:0005654,GO:0005829,GO:0005886,GO:0007009,GO:0009617,GO:0015629,GO:0030838,GO:0046626,GO:0051017,GO:0051764,GO:0070064,GO:2000251	actin binding|nucleoplasm|cytosol|plasma membrane|plasma membrane organization|response to bacterium|actin cytoskeleton|positive regulation of actin filament polymerization|regulation of insulin receptor signaling pathway|actin filament bundle assembly|actin crosslink formation|proline-rich region binding|positive regulation of actin cytoskeleton reorganization
BAK1	3302.59753362714	2028.74201438968	4576.4530528646	2.25580828927692	1.1736444649611	6.47532320352455e-63	1.07378136087637e-61	Up	22.4431	22.7496	22.169	42.6805	43.0953	41.7004	GeneID:101789424	BCL2 antagonist/killer 1			path:apla04141,path:apla04210,path:apla05168	Protein processing in endoplasmic reticulum|Apoptosis|Herpes simplex infection
BANK1	30.1070123132674	48.8817314699236	11.3322931566112	0.231830845918046	-2.10885556006869	2.9095004577138e-07	8.85576918303302e-07	Down	0.289854	0.410607	0.505458	0.0401943	0.0912261	0.0499966	GeneID:101802668	B cell scaffold protein with ankyrin repeats 1	GO:0005102,GO:0009617,GO:0042113,GO:0043410,GO:0045947,GO:0050731,GO:0050869,GO:0051898,GO:1900165,GO:1990782	signaling receptor binding|response to bacterium|B cell activation|positive regulation of MAPK cascade|negative regulation of translational initiation|positive regulation of peptidyl-tyrosine phosphorylation|negative regulation of B cell activation|negative regulation of protein kinase B signaling|negative regulation of interleukin-6 secretion|protein tyrosine kinase binding
BARHL1	25.1717164491252	0	50.3434328982504	Inf	Inf	2.91397837833866e-14	1.38084025924337e-13	Up	0	0	0	1.26254	1.16931	1.63083	GeneID:113845432	BarH like homeobox 1	GO:0000977,GO:0001077,GO:0001228,GO:0001764,GO:0005634,GO:0006357,GO:0007399,GO:0007605,GO:0009888,GO:0030901,GO:0043524,GO:0045944,GO:0048513	RNA polymerase II regulatory region sequence-specific DNA binding|proximal promoter DNA-binding transcription activator activity, RNA polymerase II-specific|DNA-binding transcription activator activity, RNA polymerase II-specific|neuron migration|nucleus|regulation of transcription by RNA polymerase II|nervous system development|sensory perception of sound|tissue development|midbrain development|…
BARHL2	6.65409353701427	1.23540024019352	12.072786833835	9.77236885751605	3.28870831907653	0.000808474934587392	0.001740069701599	Up	0	0	0.127756	0.290956	0.356434	0.371047	GeneID:113844389	BarH like homeobox 2	GO:0000977,GO:0000981,GO:0001077,GO:0001228,GO:0001709,GO:0001764,GO:0005634,GO:0006357,GO:0007399,GO:0009888,GO:0030182,GO:0030516,GO:0045727,GO:0048513	RNA polymerase II regulatory region sequence-specific DNA binding|DNA-binding transcription factor activity, RNA polymerase II-specific|proximal promoter DNA-binding transcription activator activity, RNA polymerase II-specific|DNA-binding transcription activator activity, RNA polymerase II-specific|cell fate determination|neuron migration|nucleus|regulation of transcription by RNA polymerase II|n…
BARX1	38.7124083636671	21.2725852265822	56.1522315007519	2.63965244010794	1.40034798415111	4.80348154799451e-05	0.000119169280369301	Up	1.85537	0.66022	1.73197	2.74048	3.56855	3.12644	GeneID:113845103	BARX homeobox 1	GO:0000977,GO:0001228,GO:0005634,GO:0006357,GO:0007267,GO:0009888,GO:0009952,GO:0030178,GO:0030855,GO:0048513,GO:0048536,GO:0055123	RNA polymerase II regulatory region sequence-specific DNA binding|DNA-binding transcription activator activity, RNA polymerase II-specific|nucleus|regulation of transcription by RNA polymerase II|cell-cell signaling|tissue development|anterior/posterior pattern specification|negative regulation of Wnt signaling pathway|epithelial cell differentiation|animal organ development|spleen development|di…
BATF3	625.954538227444	62.70811108186	1189.20096537303	18.9640693182518	4.24519666647263	2.44676212426722e-167	1.26630824103979e-165	Up	3.9873	2.8673	1.83337	41.3517	48.9594	44.2498	GeneID:101791523	basic leucine zipper ATF-like transcription factor 3
BAZ1A	5033.81606532982	3253.0493552253	6814.58277543434	2.09482919909845	1.0668326192664	2.3925777950048e-40	2.69104863671731e-39	Up	17.1264	19.3927	20.9907	37.9652	36.99	35.8402	GeneID:101804991	bromodomain adjacent to zinc finger domain 1A	GO:0006261,GO:0006338,GO:0006357,GO:0008623,GO:0016573,GO:0016590,GO:0046872	DNA-dependent DNA replication|chromatin remodeling|regulation of transcription by RNA polymerase II|CHRAC|histone acetylation|ACF complex|metal ion binding
BAZ2B	7050.24408556486	2773.19612908005	11327.2920420497	4.08456218558449	2.03018144763988	8.7240264618018e-97	2.31521016120408e-95	Up	7.41104	9.40186	9.56738	34.6915	33.0081	30.934	GeneID:101789983	bromodomain adjacent to zinc finger domain 2B	GO:0003677,GO:0005634,GO:0046872	DNA binding|nucleus|metal ion binding
BBIP1	38.1208896791149	52.8010648666258	23.4407144916041	0.443943972547045	-1.17155048053919	0.000695584451272767	0.00150893267823089	Down	22.3232	12.5604	19.6929	4.67698	7.43452	6.79358	GeneID:106015390	BBSome interacting protein 1	GO:0005737,GO:0032402,GO:0034464,GO:0060271,GO:0070121,GO:0097500	cytoplasm|melanosome transport|BBSome|cilium assembly|Kupffer's vesicle development|receptor localization to non-motile cilium
BBOX1	27.7222385258802	38.0400647614223	17.4044122903381	0.457528461097377	-1.12806660415319	0.00543420121033751	0.0104260670451106	Down	1.51213	1.57398	1.31801	0.454357	0.77338	0.544614	GeneID:101793349	gamma-butyrobetaine hydroxylase 1	GO:0005506,GO:0005739,GO:0008270,GO:0008336,GO:0016702,GO:0042802,GO:0045329	iron ion binding|mitochondrion|zinc ion binding|gamma-butyrobetaine dioxygenase activity|oxidoreductase activity, acting on single donors with incorporation of molecular oxygen, incorporation of two atoms of oxygen|identical protein binding|carnitine biosynthetic process	path:apla00310	Lysine degradation
BCAN	55.8286575838426	81.5279788939705	30.1293362737148	0.369558238563706	-1.43612635875323	1.09931999921207e-05	2.9200750225646e-05	Down	2.11218	0.925047	1.46368	0.357844	0.769534	0.372733	GeneID:110354568	brevican
BCAP29	2273.90215882226	1424.95128763591	3122.8530300086	2.19155072675475	1.13195207260683	1.17746657148029e-39	1.30021992020029e-38	Up	58.3431	55.3581	64.617	109.068	112.451	121.996	GeneID:101797989	B cell receptor associated protein 29	GO:0001649,GO:0005789,GO:0005887,GO:0006886,GO:0006888,GO:0006915,GO:0016020,GO:0070973	osteoblast differentiation|endoplasmic reticulum membrane|integral component of plasma membrane|intracellular protein transport|ER to Golgi vesicle-mediated transport|apoptotic process|membrane|protein localization to endoplasmic reticulum exit site
BCAR1	2540.80627858171	1432.77585195262	3648.83670521081	2.5466905379778	1.34862366065274	1.86431722003572e-52	2.62212430667113e-51	Up	22.2094	19.7485	20.0632	42.4113	42.7638	40.6991	GeneID:101792603	BCAR1, Cas family scaffold protein	GO:0001726,GO:0005737,GO:0005829,GO:0005886,GO:0005925,GO:0007015,GO:0007155,GO:0007173,GO:0007186,GO:0007229,GO:0008286,GO:0010595,GO:0015629,GO:0016477,GO:0017124,GO:0019901,GO:0019904,GO:0030027,GO:0030036,GO:0030335,GO:0035729,GO:0048008,GO:0048010,GO:0048011,GO:0048012,GO:0050851,GO:0050853,GO:0060326,GO:0071732,GO:0090527,GO:1900025,GO:1990859	ruffle|cytoplasm|cytosol|plasma membrane|focal adhesion|actin filament organization|cell adhesion|epidermal growth factor receptor signaling pathway|G protein-coupled receptor signaling pathway|integrin-mediated signaling pathway|insulin receptor signaling pathway|positive regulation of endothelial cell migration|actin cytoskeleton|cell migration|SH3 domain binding|protein kinase binding|protein …	path:apla04510,path:apla04810	Focal adhesion|Regulation of actin cytoskeleton
BCAS1	51.1504337459313	77.8465408139171	24.4543266779455	0.314135045979765	-1.67054319092727	4.62492283102465e-07	1.38224933685967e-06	Down	0.879638	0.66084	0.687516	0.108893	0.319401	0.156794	GeneID:101797212	breast carcinoma amplified sequence 1	GO:0005737,GO:0042552,GO:0070062	cytoplasm|myelination|extracellular exosome
BCAS4	122.629453901839	180.532576865285	64.7263309383938	0.358529923309593	-1.47983456198866	1.42551896553868e-13	6.53160753491778e-13	Down	10.258	9.24322	9.85323	3.2738	2.4129	3.31501	GeneID:101800926	breast carcinoma amplified sequence 4
BCHE	70.6602421439654	112.450673951636	28.8698103362948	0.256733101917303	-1.96165877290043	2.61439815185594e-12	1.10816649147307e-11	Down	1.20139	0.838735	0.755903	0.335049	0.261477	0.152189	GeneID:101790679	butyrylcholinesterase	GO:0003990,GO:0004104,GO:0005576,GO:0005641,GO:0005783,GO:0042802	acetylcholinesterase activity|cholinesterase activity|extracellular region|nuclear envelope lumen|endoplasmic reticulum|identical protein binding
BCL11B	219.965106515283	132.838866739919	307.091346290647	2.31175825138506	1.20899053807938	1.52856664127454e-15	7.657576529127e-15	Up	0.908109	1.04697	1.01357	1.8454	2.05865	1.87211	GeneID:101804750	BCL11B, BAF complex component
BCL2L10	1145.45167925175	1577.60200381219	713.30135469131	0.452142779337029	-1.14514967066643	2.00547188558466e-36	2.03528106294889e-35	Down	104.313	99.265	93.5128	38.0598	41.6062	40.244	GeneID:110354616	BCL2 like 10	GO:0005886,GO:0006915,GO:0016021,GO:0042981	plasma membrane|apoptotic process|integral component of membrane|regulation of apoptotic process
BCL2L11	203.607061417586	294.089832273616	113.124290561556	0.384658965211375	-1.37834816138919	4.2991917358081e-18	2.39460533948132e-17	Down	4.93237	4.85159	4.79801	1.90936	1.54325	1.41022	GeneID:113843059	BCL2 like 11			path:apla04068,path:apla04210	FoxO signaling pathway|Apoptosis
BCL2L14	48.0662694800727	0.924647395219774	95.2078915649256	102.966700665713	6.68603403638928	2.49664428730963e-38	2.66779558195032e-37	Up	0.0397028	0	0	1.54234	1.48228	1.60991	GeneID:101790196	BCL2 like 14	GO:0005829,GO:0006915,GO:0012505,GO:0016020,GO:0019901,GO:0042981,GO:0043229,GO:2001238	cytosol|apoptotic process|endomembrane system|membrane|protein kinase binding|regulation of apoptotic process|intracellular organelle|positive regulation of extrinsic apoptotic signaling pathway
BCL2L15	160.97825517204	6.85329457157353	315.103215772506	45.978355735577	5.5228829686306	3.92437797057703e-105	1.16236718586765e-103	Up	0.0739406	0.76487	0.452012	19.3788	17.5512	16.6965	GeneID:101796858	BCL2 like 15	GO:0005634,GO:0005829,GO:0006915,GO:0042981	nucleus|cytosol|apoptotic process|regulation of apoptotic process
BCLAF3	3806.56925560026	5124.79980255307	2488.33870864746	0.485548471065703	-1.0423127714868	2.23812737581154e-24	1.60498453779227e-23	Down	28.7987	33.6077	34.5173	15.22	13.7002	14.301	GeneID:101790441	BCLAF1 and THRAP3 family member 3	GO:0005739	mitochondrion
BCOR	1385.96025602726	817.128910994098	1954.79160106043	2.39226831257541	1.25837920873054	3.42711269329273e-53	4.89592336920984e-52	Up	6.2649	6.67173	6.89163	13.3246	14.6261	13.1821	GeneID:101791484	BCL6 corepressor	GO:0000122,GO:0000415,GO:0000977,GO:0001835,GO:0003714,GO:0005634,GO:0007507,GO:0008134,GO:0030502,GO:0031072,GO:0035518,GO:0042476,GO:0042826,GO:0044212,GO:0045892,GO:0051572,GO:0060021,GO:0065001,GO:0070171	negative regulation of transcription by RNA polymerase II|negative regulation of histone H3-K36 methylation|RNA polymerase II regulatory region sequence-specific DNA binding|blastocyst hatching|transcription corepressor activity|nucleus|heart development|transcription factor binding|negative regulation of bone mineralization|heat shock protein binding|histone H2A monoubiquitination|odontogenesis|…
BDKRB1	117.532065023726	28.9562269844563	206.107903062996	7.11791295093918	2.83145428940624	6.86513961002442e-16	3.49334238448513e-15	Up	1.00743	0.394584	0.686389	3.52133	4.62473	5.15264	GeneID:101793101	bradykinin receptor B1	GO:0004947,GO:0005886,GO:0006954,GO:0009612,GO:0016021	bradykinin receptor activity|plasma membrane|inflammatory response|response to mechanical stimulus|integral component of membrane	path:apla04020,path:apla04080,path:apla04810	Calcium signaling pathway|Neuroactive ligand-receptor interaction|Regulation of actin cytoskeleton
BDKRB2	444.866231323706	109.830556790495	779.901905856918	7.10095558692837	2.82801318345633	1.84022133434851e-80	4.01836919901358e-79	Up	1.17188	1.42762	1.49684	9.15467	8.08349	10.0836	GeneID:101790477	bradykinin receptor B2			path:apla04020,path:apla04080,path:apla04810	Calcium signaling pathway|Neuroactive ligand-receptor interaction|Regulation of actin cytoskeleton
BDNF	90.7020280972566	53.1775364918923	128.226519702621	2.41129108570441	1.26980582039445	1.99840133701383e-08	6.67495421318149e-08	Up	0.341224	0.328956	0.462479	0.711337	0.697941	0.925079	GeneID:101793720	brain derived neurotrophic factor	GO:0005615,GO:0005634,GO:0005737,GO:0005739,GO:0007169,GO:0007416,GO:0007422,GO:0007613,GO:0008021,GO:0008083,GO:0009408,GO:0016607,GO:0021675,GO:0030424,GO:0030425,GO:0031410,GO:0038180,GO:0043524,GO:0045664,GO:0048471,GO:0048668,GO:0048672,GO:0048812,GO:0050804,GO:0051965,GO:1900122	extracellular space|nucleus|cytoplasm|mitochondrion|transmembrane receptor protein tyrosine kinase signaling pathway|synapse assembly|peripheral nervous system development|memory|synaptic vesicle|growth factor activity|response to heat|nuclear speck|nerve development|axon|dendrite|cytoplasmic vesicle|nerve growth factor signaling pathway|negative regulation of neuron apoptotic process|regulation …	path:apla04010	MAPK signaling pathway
BEAN1	1148.11640449157	1620.30239161945	675.930417363684	0.417163130079756	-1.26131644038934	1.79847657963577e-48	2.36699048847448e-47	Down	19.0801	19.3061	19.8578	7.30835	7.61191	6.88239	GeneID:101792517	brain expressed associated with NEDD4 1	GO:0016021	integral component of membrane
BEGAIN	63.5347492866716	32.8486529462808	94.2208456270623	2.86833209815777	1.52021207028388	1.9689531550036e-08	6.57961528796354e-08	Up	0.211102	0.3882	0.29542	0.818604	0.740614	0.860237	GeneID:101791358	brain enriched guanylate kinase associated	GO:0005737,GO:0016020	cytoplasm|membrane
BEND2	273.888351913764	166.407359946093	381.369343881434	2.29178170968506	1.19646963512771	5.72075560543757e-18	3.17061542568135e-17	Up	1.10735	1.05031	1.33731	2.51954	2.0616	2.44509	GeneID:101804686	BEN domain containing 2
BEND6	1136.71237278033	368.031763142067	1905.39298241859	5.17725145827446	2.37218639136774	1.11640446432216e-150	4.9499604038528e-149	Up	2.93894	2.88134	3.53958	15.6955	15.0612	15.3524	GeneID:101797529	BEN domain containing 6	GO:0003682,GO:0003714,GO:0005634,GO:0045666,GO:0045746	chromatin binding|transcription corepressor activity|nucleus|positive regulation of neuron differentiation|negative regulation of Notch signaling pathway
BFSP1	12.2489902258951	0	24.4979804517901	Inf	Inf	1.49940335310571e-11	6.0741945815604e-11	Up	0	0	0	0.110959	0.131802	0.131936	GeneID:101790451	beaded filament structural protein 1	GO:0005212,GO:0005882,GO:0005886,GO:0005938	structural constituent of eye lens|intermediate filament|plasma membrane|cell cortex
BHLHA15	10.0900683754284	2.77631736225386	17.403819388603	6.26867073095499	2.64815955256929	0.00748272969875434	0.0140422223851793	Up	0	0	0.664028	0.334204	0.555827	1.49403	GeneID:110352816	basic helix-loop-helix family member a15	GO:0000977,GO:0000981,GO:0001228,GO:0005634,GO:0006851,GO:0007030,GO:0007186,GO:0007267,GO:0010832,GO:0019722,GO:0030968,GO:0042149,GO:0042593,GO:0042803,GO:0048312,GO:0048469	RNA polymerase II regulatory region sequence-specific DNA binding|DNA-binding transcription factor activity, RNA polymerase II-specific|DNA-binding transcription activator activity, RNA polymerase II-specific|nucleus|mitochondrial calcium ion transmembrane transport|Golgi organization|G protein-coupled receptor signaling pathway|cell-cell signaling|negative regulation of myotube differentiation|c…
BHLHE23	7.13698800288771	2.15671445723174	12.1172615485437	5.61838935511976	2.49015660688445	0.00488706844259502	0.00943358592522689	Up	0.141057	0.0459709	0.138727	0.6738	0.587129	0.270175	GeneID:101792003	basic helix-loop-helix family member e23	GO:0000981,GO:0003677,GO:0005634,GO:0046983,GO:0048468	DNA-binding transcription factor activity, RNA polymerase II-specific|DNA binding|nucleus|protein dimerization activity|cell development
BHLHE40	1355.86754967291	895.691323798125	1816.0437755477	2.02753306557317	1.01972544250639	1.41868704427433e-31	1.27044123675379e-30	Up	22.1165	22.4716	20.3484	37.1997	39.5958	35.6657	GeneID:101793894	basic helix-loop-helix family member e40	GO:0003714,GO:0005634,GO:0005737,GO:0045892,GO:0046983,GO:0048511,GO:0070888	transcription corepressor activity|nucleus|cytoplasm|negative regulation of transcription, DNA-templated|protein dimerization activity|rhythmic process|E-box binding
BHLHE41	450.660753246945	605.415743094342	295.905763399547	0.488764566787019	-1.03278839478302	1.64664438351821e-19	9.75841453525076e-19	Down	12.5007	11.4641	12.5518	4.86955	4.67284	6.11427	GeneID:113842452	basic helix-loop-helix family member e41	GO:0000122,GO:0000977,GO:0000978,GO:0000980,GO:0000981,GO:0001078,GO:0001102,GO:0001227,GO:0001756,GO:0003714,GO:0005634,GO:0005654,GO:0007219,GO:0007623,GO:0008134,GO:0010832,GO:0010944,GO:0017053,GO:0030154,GO:0032922,GO:0042803,GO:0042826,GO:0043425,GO:0043426,GO:0043565,GO:0045892,GO:0046982,GO:0050767,GO:0070888,GO:1990837	negative regulation of transcription by RNA polymerase II|RNA polymerase II regulatory region sequence-specific DNA binding|RNA polymerase II proximal promoter sequence-specific DNA binding|RNA polymerase II distal enhancer sequence-specific DNA binding|DNA-binding transcription factor activity, RNA polymerase II-specific|proximal promoter DNA-binding transcription repressor activity, RNA polymer…
BIN2	18.375703486407	28.9347975221107	7.81660945070318	0.27014564192924	-1.88819068672468	0.0245041727126619	0.0422032429843963	Down	1.7352	0.298223	0.503438	0.185397	0.188521	0.0979888	GeneID:101799948	bridging integrator 2	GO:0002102,GO:0005543,GO:0005737,GO:0005886,GO:0006911,GO:0071800,GO:0097320	podosome|phospholipid binding|cytoplasm|plasma membrane|phagocytosis, engulfment|podosome assembly|plasma membrane tubulation
BIRC2	6584.51739925964	1471.72572010272	11697.3090784166	7.94802246005468	2.9905959494577	0	0	Up	20.4144	20.0149	20.5764	147.272	141.376	142.064	GeneID:101793263	baculoviral IAP repeat containing 2	GO:0005634,GO:0005737,GO:0043027,GO:0043066,GO:0046872,GO:0060546,GO:0061630,GO:1990001	nucleus|cytoplasm|cysteine-type endopeptidase inhibitor activity involved in apoptotic process|negative regulation of apoptotic process|metal ion binding|negative regulation of necroptotic process|ubiquitin protein ligase activity|inhibition of cysteine-type endopeptidase activity involved in apoptotic process	path:apla04120,path:apla04210,path:apla04217,path:apla04510,path:apla04621,path:apla05168	Ubiquitin mediated proteolysis|Apoptosis|Necroptosis|Focal adhesion|NOD-like receptor signaling pathway|Herpes simplex infection
BLK	45.8751849446437	8.05916859980221	83.6912012894852	10.38459491858	3.37637303563863	3.62621432532886e-16	1.86478199905437e-15	Up	0.10021	0.130567	0.0833184	1.27417	0.758912	0.972483	GeneID:101794713	BLK proto-oncogene, Src family tyrosine kinase	GO:0004713,GO:0004715,GO:0005102,GO:0005524,GO:0005829,GO:0007169,GO:0030154,GO:0031234,GO:0032024,GO:0038083,GO:0050853	protein tyrosine kinase activity|non-membrane spanning protein tyrosine kinase activity|signaling receptor binding|ATP binding|cytosol|transmembrane receptor protein tyrosine kinase signaling pathway|cell differentiation|extrinsic component of cytoplasmic side of plasma membrane|positive regulation of insulin secretion|peptidyl-tyrosine autophosphorylation|B cell receptor signaling pathway
BLNK	87.0952568902643	131.142680981835	43.0478327986934	0.328251889288858	-1.60712478015969	1.04750454843261e-11	4.28639804385353e-11	Down	1.30084	1.20458	1.36227	0.426474	0.25524	0.497321	GeneID:101798732	B cell linker	GO:0005070,GO:0005737,GO:0005829,GO:0005886,GO:0007169,GO:0007202,GO:0030183,GO:0035556,GO:0036464,GO:0051726	SH3/SH2 adaptor activity|cytoplasm|cytosol|plasma membrane|transmembrane receptor protein tyrosine kinase signaling pathway|activation of phospholipase C activity|B cell differentiation|intracellular signal transduction|cytoplasmic ribonucleoprotein granule|regulation of cell cycle
BMF	76.5870921391788	136.765338884653	16.4088453937045	0.119978099184499	-3.05915701473295	1.45484473922811e-27	1.15364269588847e-26	Down	0.912936	0.936086	1.1864	0.0802857	0.137683	0.019927	GeneID:101803805	Bcl2 modifying factor	GO:0001669,GO:0005737,GO:0009267,GO:0010507,GO:0015629,GO:0016459,GO:0032464,GO:0034644,GO:0043065,GO:0043276,GO:0090200,GO:1904093,GO:2001234,GO:2001235	acrosomal vesicle|cytoplasm|cellular response to starvation|negative regulation of autophagy|actin cytoskeleton|myosin complex|positive regulation of protein homooligomerization|cellular response to UV|positive regulation of apoptotic process|anoikis|positive regulation of release of cytochrome c from mitochondria|negative regulation of autophagic cell death|negative regulation of apoptotic signa…
BMP2	266.304871424466	115.573451117274	417.036291731657	3.60840909136205	1.85136290861058	2.1435982586202e-22	1.42674368307156e-21	Up	1.4514	1.26568	1.61535	5.45432	4.55138	4.44733	GeneID:106016176	bone morphogenetic protein 2	GO:0000122,GO:0001503,GO:0005125,GO:0005160,GO:0005615,GO:0008083,GO:0010718,GO:0010862,GO:0030509,GO:0042981,GO:0043408,GO:0048468,GO:0051216,GO:0060317,GO:0060395,GO:0070700	negative regulation of transcription by RNA polymerase II|ossification|cytokine activity|transforming growth factor beta receptor binding|extracellular space|growth factor activity|positive regulation of epithelial to mesenchymal transition|positive regulation of pathway-restricted SMAD protein phosphorylation|BMP signaling pathway|regulation of apoptotic process|regulation of MAPK cascade|cell d…	path:apla04060,path:apla04350	Cytokine-cytokine receptor interaction|TGF-beta signaling pathway
BMP2K	1689.00603767074	2252.63062505389	1125.38145028759	0.499585434811653	-1.00119667845252	2.00461712324193e-37	2.09584089312059e-36	Down	14.707	16.2283	15.39	6.23471	7.11379	6.8157	GeneID:101804987	BMP2 inducible kinase	GO:0004674,GO:0005524,GO:0005634,GO:0006468,GO:0016607,GO:0019208,GO:0030100,GO:0030500	protein serine/threonine kinase activity|ATP binding|nucleus|protein phosphorylation|nuclear speck|phosphatase regulator activity|regulation of endocytosis|regulation of bone mineralization
BMP3	56.4608803925847	87.0313319379168	25.8904288472525	0.297484001114923	-1.74911601346785	7.52158595308663e-08	2.40251316748823e-07	Down	1.01023	1.67432	1.6903	0.275808	0.531237	0.303043	GeneID:101798302	bone morphogenetic protein 3	GO:0001649,GO:0005125,GO:0005160,GO:0005615,GO:0008083,GO:0010862,GO:0031982,GO:0042981,GO:0043408,GO:0045944,GO:0048468,GO:0051216,GO:0060395,GO:0070700	osteoblast differentiation|cytokine activity|transforming growth factor beta receptor binding|extracellular space|growth factor activity|positive regulation of pathway-restricted SMAD protein phosphorylation|vesicle|regulation of apoptotic process|regulation of MAPK cascade|positive regulation of transcription by RNA polymerase II|cell development|cartilage development|SMAD protein signal transdu…	path:apla04060	Cytokine-cytokine receptor interaction
BMP6	283.482342200627	163.301222234866	403.663462166387	2.4718949230265	1.30561741749368	2.06098355841409e-16	1.0739119989257e-15	Up	3.47583	4.02141	4.79576	7.67262	9.61894	8.6078	GeneID:101804730	bone morphogenetic protein 6	GO:0000122,GO:0001503,GO:0001649,GO:0001654,GO:0001822,GO:0001938,GO:0001958,GO:0003323,GO:0005125,GO:0005160,GO:0005615,GO:0005737,GO:0006879,GO:0006954,GO:0006955,GO:0008083,GO:0010039,GO:0010862,GO:0014823,GO:0030501,GO:0030509,GO:0030539,GO:0031666,GO:0031982,GO:0032026,GO:0032332,GO:0032349,GO:0032526,GO:0042981,GO:0043408,GO:0045595,GO:0045603,GO:0045666,GO:0045669,GO:0045944,GO:0046982,GO:…	negative regulation of transcription by RNA polymerase II|ossification|osteoblast differentiation|eye development|kidney development|positive regulation of endothelial cell proliferation|endochondral ossification|type B pancreatic cell development|cytokine activity|transforming growth factor beta receptor binding|extracellular space|cytoplasm|cellular iron ion homeostasis|inflammatory response|im…	path:apla04060,path:apla04350	Cytokine-cytokine receptor interaction|TGF-beta signaling pathway
BMPER	621.167858481482	274.862024184603	967.473692778361	3.5198521718249	1.81551483924508	8.46747023792662e-67	1.50173682524594e-65	Up	1.86763	1.80097	1.86666	5.69462	5.80756	5.94663	GeneID:101796798	BMP binding endothelial regulator	GO:0001657,GO:0002043,GO:0005201,GO:0005576,GO:0005615,GO:0010594,GO:0030514,GO:0042118,GO:0048839,GO:0060393,GO:0062023,GO:0070374,GO:1903672	ureteric bud development|blood vessel endothelial cell proliferation involved in sprouting angiogenesis|extracellular matrix structural constituent|extracellular region|extracellular space|regulation of endothelial cell migration|negative regulation of BMP signaling pathway|endothelial cell activation|inner ear development|regulation of pathway-restricted SMAD protein phosphorylation|collagen-con…
BNC1	457.530172169459	662.464776504948	252.59556783397	0.381296601408185	-1.39101442286715	1.44581615171654e-21	9.29142920654605e-21	Down	4.43827	5.60805	5.46128	1.78636	1.98875	1.76038	GeneID:101797012	basonuclin 1	GO:0000981,GO:0003677,GO:0003700,GO:0005634,GO:0005654,GO:0005737,GO:0007283,GO:0008284,GO:0008544,GO:0030154,GO:0043231,GO:0046872	DNA-binding transcription factor activity, RNA polymerase II-specific|DNA binding|DNA-binding transcription factor activity|nucleus|nucleoplasm|cytoplasm|spermatogenesis|positive regulation of cell proliferation|epidermis development|cell differentiation|intracellular membrane-bounded organelle|metal ion binding
BOK	539.842172430476	206.538446820952	873.145898039999	4.22752234017199	2.07981237851939	3.97432316253471e-77	8.29247944802616e-76	Up	7.19104	6.46039	5.37774	20.3108	21.8881	23.5293	GeneID:101801550	BCL2 family apoptosis regulator BOK	GO:0005741,GO:0008630,GO:0016021,GO:0042803,GO:0042981,GO:0046982,GO:0097192	mitochondrial outer membrane|intrinsic apoptotic signaling pathway in response to DNA damage|integral component of membrane|protein homodimerization activity|regulation of apoptotic process|protein heterodimerization activity|extrinsic apoptotic signaling pathway in absence of ligand
BOLL	32.2655988476502	46.738835335336	17.7923623599645	0.380676202825982	-1.39336370922154	0.000240006547550734	0.000548807424690302	Down	0.335506	0.469783	0.374112	0.190187	0.184886	0.118479	GeneID:101800769	boule homolog, RNA binding protein	GO:0003729,GO:0005737,GO:0006417,GO:0007275,GO:0007281,GO:0007283	mRNA binding|cytoplasm|regulation of translation|multicellular organism development|germ cell development|spermatogenesis
BORCS6	617.481729985004	220.426713206833	1014.53674676318	4.60260343224011	2.20245014297728	8.12534408203885e-93	2.08040279903329e-91	Up	11.6187	8.23123	9.27392	39.2722	34.0568	40.2668	GeneID:113843284	BLOC-1 related complex subunit 6	GO:0005765,GO:0032418,GO:0099078	lysosomal membrane|lysosome localization|BORC complex
BPGM	355.954227989772	608.416853442763	103.49160253678	0.170099828680233	-2.55554640692723	2.9844138059929e-78	6.2810897222221e-77	Down	10.499	10.6655	11.6931	1.77783	1.48708	1.74675	GeneID:101803151	bisphosphoglycerate mutase	GO:0004082,GO:0004619,GO:0005829,GO:0005975,GO:0007585,GO:0016787,GO:0048821,GO:0061621,GO:0070062	bisphosphoglycerate mutase activity|phosphoglycerate mutase activity|cytosol|carbohydrate metabolic process|respiratory gaseous exchange|hydrolase activity|erythrocyte development|canonical glycolysis|extracellular exosome	path:apla00010,path:apla00260	Glycolysis / Gluconeogenesis|Glycine, serine and threonine metabolism
BRCA2	256.691593957315	351.08765319117	162.29553472346	0.462265002053743	-1.11320795419281	2.64110257604891e-13	1.18988707445723e-12	Down	1.18049	1.56327	1.43503	0.546619	0.609193	0.599342	GeneID:101799101	BRCA2, DNA repair associated			path:apla03440,path:apla03460	Homologous recombination|Fanconi anemia pathway
BRD4	6069.88038523269	3990.48806471668	8149.2727057487	2.04217443420102	1.03010610059808	1.15667396952468e-55	1.73775924987577e-54	Up	26.5873	28.074	26.9859	47.8753	47.6047	47.7494	GeneID:101791684	bromodomain containing 4
BRI3	910.848039995698	555.147431573292	1266.5486484181	2.2814635831579	1.18995962559298	5.54215306402596e-39	6.00145435667383e-38	Up	79.4004	75.1673	73.3366	146.801	132.959	135.887	GeneID:101804820	brain protein I3	GO:0005765,GO:0016021,GO:0042802	lysosomal membrane|integral component of membrane|identical protein binding
BRINP3	546.852601660802	47.0200619683449	1046.68514135326	22.2603947663428	4.47640727258049	2.85139187550175e-237	2.15978083569906e-235	Up	0.4127	0.420131	0.43616	6.21539	7.50233	7.04559	GeneID:101800093	BMP/retinoic acid inducible neural specific 3	GO:0005576,GO:0005739,GO:0005783,GO:0007050,GO:0030425,GO:0043025,GO:0045666,GO:0045930,GO:0071300	extracellular region|mitochondrion|endoplasmic reticulum|cell cycle arrest|dendrite|neuronal cell body|positive regulation of neuron differentiation|negative regulation of mitotic cell cycle|cellular response to retinoic acid
BRIX1	1935.3791721254	1061.31902219524	2809.43932205556	2.64712048243939	1.40442385991155	1.38055110137252e-74	2.75787838835996e-73	Up	30.1988	31.3869	31.2776	74.7507	72.6497	72.7099	GeneID:101801510	BRX1, biogenesis of ribosomes	GO:0000027,GO:0005634,GO:0005730	ribosomal large subunit assembly|nucleus|nucleolus
BTBD11	775.158144296123	441.872833191226	1108.44345540102	2.50851234142591	1.3268320359177	1.57291833742145e-43	1.89049184967935e-42	Up	5.63352	4.9825	4.92388	10.8493	11.708	11.9384	GeneID:101805368	BTB domain containing 11	GO:0016021,GO:0046982,GO:0060395	integral component of membrane|protein heterodimerization activity|SMAD protein signal transduction
BTBD6	3136.10483933839	860.14300177845	5412.06667689833	6.29205453710397	2.65353117553244	3.77903510754246e-273	3.68849044087181e-271	Up	25.0986	22.289	21.868	124.797	123.32	132.093	GeneID:101795919	BTB domain containing 6	GO:0005737	cytoplasm
BTD	65.5315811024048	87.4161423222278	43.6470198825818	0.499301601776168	-1.00201655999819	0.000143798244993899	0.000336973554132497	Down	1.68492	1.31399	1.57696	0.572892	0.793188	0.720985	GeneID:101796688	biotinidase	GO:0005615,GO:0005730,GO:0006768,GO:0043204,GO:0045177,GO:0047708	extracellular space|nucleolus|biotin metabolic process|perikaryon|apical part of cell|biotinidase activity	path:apla00780	Biotin metabolism
BTK	156.230591397306	269.519432558528	42.9417502360838	0.159327102422415	-2.64993639673338	4.70292695956851e-42	5.47157334184039e-41	Down	4.55244	4.135	3.79314	0.46888	0.561353	0.583546	GeneID:101801225	Bruton tyrosine kinase	GO:0002250,GO:0004715,GO:0005524,GO:0005634,GO:0005737,GO:0005886,GO:0008289,GO:0035556,GO:0038083,GO:0045087,GO:0046872,GO:0050852,GO:0050853	adaptive immune response|non-membrane spanning protein tyrosine kinase activity|ATP binding|nucleus|cytoplasm|plasma membrane|lipid binding|intracellular signal transduction|peptidyl-tyrosine autophosphorylation|innate immune response|metal ion binding|T cell receptor signaling pathway|B cell receptor signaling pathway
BVES	661.719087348668	1025.11425639236	298.323918304974	0.291015285803215	-1.78083316108949	3.01837371691107e-66	5.30788500181834e-65	Down	17.6773	17.2509	15.2326	4.50355	4.35906	3.8221	GeneID:101792652	blood vessel epicardial substance	GO:0001921,GO:0002931,GO:0003201,GO:0005198,GO:0005623,GO:0005737,GO:0005886,GO:0005901,GO:0005923,GO:0007507,GO:0007519,GO:0008360,GO:0016020,GO:0016021,GO:0016192,GO:0016328,GO:0030552,GO:0031227,GO:0034446,GO:0040017,GO:0042383,GO:0042391,GO:0043087,GO:0044214,GO:0048471,GO:0051260,GO:0071944,GO:0089717,GO:0090132,GO:0090136	positive regulation of receptor recycling|response to ischemia|epithelial to mesenchymal transition involved in coronary vasculature morphogenesis|structural molecule activity|cell|cytoplasm|plasma membrane|caveola|bicellular tight junction|heart development|skeletal muscle tissue development|regulation of cell shape|membrane|integral component of membrane|vesicle-mediated transport|lateral plasm…	path:apla04530	Tight junction
C11H15orf39	443.135874563658	267.043572033216	619.2281770941	2.31882824356873	1.21339596300744	6.77203307826609e-20	4.07133844800429e-19	Up	2.33472	1.81921	2.54458	3.74719	4.59483	4.60177	GeneID:113844849	chromosome 11 C15orf39 homolog	GO:0005829	cytosol
C12H15orf48	1354.88330679856	79.1991143368802	2630.56749926025	33.2146075279441	5.05374596216161	0	0	Up	2.73166	3.02984	2.47024	78.1968	81.7841	82.5077	GeneID:101795211	chromosome 12 C15orf48 homolog	GO:0005634,GO:0005751,GO:0009617,GO:0022900,GO:1902600	nucleus|mitochondrial respiratory chain complex IV|response to bacterium|electron transport chain|proton transmembrane transport
C12H15orf65	20.5025721573944	32.1490405466527	8.8561037681361	0.275470235426923	-1.86003165094316	0.000151729481127874	0.000354645105117756	Down	4.03894	3.56725	3.13626	0.506073	0.793465	0.785243	GeneID:106014672	chromosome 12 C15orf65 homolog
C14H5orf58	35.5939254061954	57.3088289902012	13.8790218221895	0.242179469843339	-2.04585152552232	1.40269644045285e-05	3.68486530590784e-05	Down	0.316988	0.318869	0.294972	0.136286	0	0.131684	GeneID:113845183	chromosome 14 C5orf58 homolog
C18H9orf16	59.1068041809102	86.6220141407525	31.5915942210679	0.364706299367902	-1.45519297613369	2.65216960256589e-07	8.10134478683379e-07	Down	6.3537	6.10499	4.41734	1.25084	1.46383	2.3881	GeneID:101803443	chromosome 18 C9orf16 homolog
C1H11orf87	167.535133130222	99.9330641546334	235.137202105811	2.35294698601423	1.23446881572754	4.7496225884048e-13	2.10912248253957e-12	Up	1.41025	1.46781	1.21894	2.57347	2.73755	3.02573	GeneID:101789620	chromosome 1 C11orf87 homolog
C1H21orf91	696.155397723065	426.481705381791	965.829090064339	2.26464365968457	1.17928406093389	5.91165837699862e-33	5.50052768884779e-32	Up	12.5801	13.1658	13.6433	27.2487	29.5175	25.1008	GeneID:101801265	chromosome 1 C21orf91 homolog	GO:0021895,GO:0060999	cerebral cortex neuron differentiation|positive regulation of dendritic spine development
C1HXorf21	10.288530417664	2.47699444508098	18.1000663902471	7.30726967361257	2.86933245075404	0.000117942082178232	0.00027880647491009	Up	0.0199028	0.0412092	0.104004	0.253738	0.268336	0.500812	GeneID:101803977	chromosome 1 CXorf21 homolog
C1QA	528.124480447333	56.2779526300948	999.971008264571	17.7684326016123	4.15124451808769	1.91221007754202e-127	7.09420182594225e-126	Up	2.59616	2.12443	3.26184	41.4553	38.7894	47.4852	GeneID:101803758	complement C1q A chain	GO:0005576,GO:0005581,GO:0006958,GO:0045087	extracellular region|collagen trimer|complement activation, classical pathway|innate immune response
C1QB	12.3261826977331	18.2812456215301	6.37111977393601	0.348505780505057	-1.52074550927625	0.0159733378735627	0.0283812159676509	Down	0.780955	0.940139	0.401781	0.128631	0.30587	0.301833	GeneID:101803105	complement C1q B chain
C1QC	67.1111756871038	105.053494789878	29.1688565843297	0.277657174972347	-1.8486234176205	9.64430420303296e-12	3.95424629333827e-11	Down	4.47314	2.98528	3.68633	0.868387	0.792606	0.774566	GeneID:101803553	complement C1q C chain	GO:0005581,GO:0005615,GO:0006958,GO:0030853,GO:0045087,GO:0045650	collagen trimer|extracellular space|complement activation, classical pathway|negative regulation of granulocyte differentiation|innate immune response|negative regulation of macrophage differentiation
C1QL1	69.6104005239203	101.989284438252	37.2315166095887	0.365053219214711	-1.45382129253783	2.63538465281182e-08	8.7125253479978e-08	Down	4.83521	3.01385	2.74479	0.716625	0.972626	1.43946	GeneID:113839958	complement C1q like 1	GO:0005102,GO:0005581,GO:0005737,GO:0016322,GO:0043083,GO:0044301,GO:0061743,GO:0098793,GO:0099558	signaling receptor binding|collagen trimer|cytoplasm|neuron remodeling|synaptic cleft|climbing fiber|motor learning|presynapse|maintenance of synapse structure
C1QL3	14.4840191015987	22.5613295359293	6.4067086672681	0.283968578051453	-1.81619679472546	0.00188544345763918	0.00386306060924861	Down	0.630465	0.554575	0.780163	0.192757	0.223104	0.0850687	GeneID:101794363	complement C1q like 3	GO:0005576,GO:0005581,GO:0042802,GO:0050807	extracellular region|collagen trimer|identical protein binding|regulation of synapse organization
C1QTNF2	579.528190397828	968.701521396319	190.354859399337	0.196505172331053	-2.34736080785818	5.56670912326581e-97	1.48272254175192e-95	Down	7.53564	7.99131	7.15481	1.2302	1.62803	1.21505	GeneID:101798293	C1q and TNF related 2	GO:0000187,GO:0005102,GO:0005581,GO:0005615,GO:0042802,GO:0045725,GO:0046321,GO:0046326,GO:0051260,GO:0070206,GO:0070208	activation of MAPK activity|signaling receptor binding|collagen trimer|extracellular space|identical protein binding|positive regulation of glycogen biosynthetic process|positive regulation of fatty acid oxidation|positive regulation of glucose import|protein homooligomerization|protein trimerization|protein heterotrimerization
C1QTNF4	73.9723809311243	107.778384086152	40.1663777760966	0.372675635440867	-1.42400759236913	1.08936874160519e-07	3.4291535950572e-07	Down	4.96372	3.40032	3.55836	1.2923	1.17625	1.42052	GeneID:101800435	C1q and TNF related 4	GO:0005125,GO:0005615,GO:0032755,GO:0070105,GO:1901224,GO:1904469,GO:2000778	cytokine activity|extracellular space|positive regulation of interleukin-6 production|positive regulation of interleukin-6-mediated signaling pathway|positive regulation of NIK/NF-kappaB signaling|positive regulation of tumor necrosis factor secretion|positive regulation of interleukin-6 secretion
C1QTNF7	373.021907514616	107.439779022962	638.604036006269	5.94383236649979	2.57139342822009	8.72159896379502e-38	9.18451945912172e-37	Up	0.963931	1.03718	0.932335	5.68978	7.31249	7.68804	GeneID:101797958	C1q and TNF related 7	GO:0005576,GO:0005581	extracellular region|collagen trimer
C1QTNF8	10.8539539498233	21.3554555077007	0.352452391945879	0.016504091510424	-5.92103246408791	1.55135486873827e-08	5.23829901464145e-08	Down	0.516886	0.583844	0.684395	0	0	0.0341516	GeneID:101801893	C1q and TNF related 8	GO:0005518,GO:0005581,GO:0005615,GO:0005887,GO:0007204,GO:0010544,GO:0010628,GO:0010906,GO:0043410,GO:0051260,GO:0051897,GO:0070208,GO:0090331,GO:2000860	collagen binding|collagen trimer|extracellular space|integral component of plasma membrane|positive regulation of cytosolic calcium ion concentration|negative regulation of platelet activation|positive regulation of gene expression|regulation of glucose metabolic process|positive regulation of MAPK cascade|protein homooligomerization|positive regulation of protein kinase B signaling|protein heter…
C1R	4606.8662671575	1155.25000191647	8058.48253239852	6.97553128676057	2.80230310304715	0	0	Up	17.8082	15.9711	17.8698	101.707	105.488	102.461	GeneID:101791982	complement C1r	GO:0004252,GO:0005509,GO:0006958,GO:0045087	serine-type endopeptidase activity|calcium ion binding|complement activation, classical pathway|innate immune response	path:apla04145	Phagosome
C1S	7238.77448343662	1623.27280059032	12854.2761662829	7.91874056018699	2.98527099443914	0	0	Up	28.1541	27.7367	27.8995	193.358	185.391	200.413	GeneID:101791779	complement C1s
C20H17orf78	8.71987676138835	13.8973211370874	3.54243238568928	0.254900376176505	-1.97199459242729	0.0110118430039521	0.020174506526389	Down	0.320904	0.192009	0.287802	0.0537343	0.0266336	0.107514	GeneID:106014897	chromosome 20 C17orf78 homolog	GO:0016021	integral component of membrane
C21H20orf96	165.448159492807	223.359472779625	107.536846205989	0.481451916355879	-1.05453637469791	2.377913623228e-05	6.11529581301588e-05	Down	2.03758	1.4573	1.5444	0.567003	0.941942	0.697319	GeneID:101798990	chromosome 21 C20orf96 homolog
C25H11orf52	171.773434259934	290.691064438076	52.8558040817927	0.181828100509268	-2.45935291772852	9.76611820745782e-41	1.10528137814054e-39	Down	6.6605	6.01745	5.40282	0.747562	1.09057	1.02651	GeneID:101801178	chromosome 25 C11orf52 homolog
C2H6orf62	4701.04423382189	2911.47681669937	6490.61165094441	2.22931936593697	1.1566033077817	3.09904249082802e-66	5.44316122513429e-65	Up	48.7281	48.6642	47.0072	93.0723	94.995	99.2335	GeneID:101789548	chromosome 2 C6orf62 homolog	GO:0005622	intracellular
C2H7orf31	20.2542384234831	40.5084768469661	0	0	-Inf	1.53328294950709e-17	8.34525970609342e-17	Down	0.584838	0.413493	0.514008	0	0	0	GeneID:101801729	chromosome 2 C7orf31 homolog	GO:0005737,GO:0005813	cytoplasm|centrosome
C2H8orf34	174.852856214424	83.6992276660082	266.006484762841	3.17812352850265	1.66817520099061	1.44046694653603e-22	9.65378378040252e-22	Up	0.266112	0.601269	0.528971	0.745462	0.980186	1.13284	GeneID:101804203	chromosome 2 C8orf34 homolog
C2H8orf37	105.166945014086	153.379465786644	56.9544242415282	0.371330177409496	-1.4292255294122	2.48397615953714e-11	9.962621425303e-11	Down	1.79024	1.6436	1.36566	0.660269	0.485369	0.404359	GeneID:101795096	chromosome 2 C8orf37 homolog	GO:0001917,GO:0005737,GO:0005829,GO:0005886,GO:0008594,GO:0030054,GO:0097546	photoreceptor inner segment|cytoplasm|cytosol|plasma membrane|photoreceptor cell morphogenesis|cell junction|ciliary base
C3AR1	78.1587172719816	141.433823180286	14.883611363677	0.1052337483991	-3.24833064463001	3.01009661669863e-30	2.5856961073035e-29	Down	4.42363	4.97639	4.44384	0.296436	0.444495	0.543464	GeneID:113839588	complement C3a receptor 1	GO:0001850,GO:0002430,GO:0002462,GO:0004876,GO:0004930,GO:0005886,GO:0006935,GO:0006954,GO:0007200,GO:0007204,GO:0008217,GO:0016021,GO:0030335,GO:0048661,GO:0072126,GO:2000573	complement component C3a binding|complement receptor mediated signaling pathway|tolerance induction to nonself antigen|complement component C3a receptor activity|G protein-coupled receptor activity|plasma membrane|chemotaxis|inflammatory response|phospholipase C-activating G protein-coupled receptor signaling pathway|positive regulation of cytosolic calcium ion concentration|regulation of blood p…	path:apla04080	Neuroactive ligand-receptor interaction
C3H1orf115	27.3201248251768	8.08488924191632	46.5553604084373	5.75831764856713	2.52564737510705	7.56714342265761e-09	2.6189663682939e-08	Up	0.179011	0.551738	0.216169	1.55969	1.62707	1.58679	GeneID:113843041	chromosome 3 C1orf115 homolog	GO:0016021	integral component of membrane
C3H6orf120	598.02550003636	815.97631494378	380.07468512894	0.465791320370772	-1.10224433849597	6.50937217969056e-13	2.86518763950484e-12	Down	12.0724	13.976	14.9063	5.96621	6.09305	5.94103	GeneID:101798446	chromosome 3 C6orf120 homolog	GO:0005576	extracellular region
C4H4orf19	54.5949826028604	82.6298099974767	26.5601552082442	0.321435511095273	-1.63739877305857	3.66970716199014e-08	1.1987545205935e-07	Down	1.03963	1.14067	0.938489	0.177961	0.465609	0.267359	GeneID:101796779	chromosome 4 C4orf19 homolog	GO:0005654,GO:0030054	nucleoplasm|cell junction
C4H4orf47	109.998099627403	166.109467422177	53.8867318326295	0.324404940121043	-1.62413230543741	2.27550897848638e-14	1.08465182150533e-13	Down	2.12518	2.52568	2.5626	0.52497	0.853004	0.705785	GeneID:101792086	chromosome 4 C4orf47 homolog	GO:0005737,GO:0005813	cytoplasm|centrosome
C4H4orf54	42.3680676454869	82.2599915103246	2.47614378064929	0.0301014349161282	-5.0540239288017	2.8664886859345e-27	2.25825270636758e-26	Down	1.41149	1.21751	1.25006	0.0136802	0.0274431	0.0566237	GeneID:113843490	chromosome 4 C4orf54 homolog
C5	31.7097728782677	5.54073240503769	57.8788133514976	10.4460582320983	3.38488674611159	1.28634745066604e-14	6.21506676911501e-14	Up	0.0174273	0.00930037	0.0635774	0.315005	0.348734	0.301179	GeneID:101797076	complement C5	GO:0001701,GO:0004866,GO:0005579,GO:0005615,GO:0006954,GO:0006957,GO:0006958,GO:0010575,GO:0010760,GO:0019835,GO:0045766,GO:0090197	in utero embryonic development|endopeptidase inhibitor activity|membrane attack complex|extracellular space|inflammatory response|complement activation, alternative pathway|complement activation, classical pathway|positive regulation of vascular endothelial growth factor production|negative regulation of macrophage chemotaxis|cytolysis|positive regulation of angiogenesis|positive regulation of ch…	path:apla04080,path:apla05168	Neuroactive ligand-receptor interaction|Herpes simplex infection
C5H11orf74	214.755609129437	322.6278774372	106.883340821674	0.331289849069162	-1.59383409588117	6.79430632690988e-23	4.61942949566388e-22	Down	3.28381	3.6873	4.15562	1.07319	1.03328	1.27727	GeneID:101804006	chromosome 5 C11orf74 homolog	GO:0005929	cilium
C5H14orf39	2.31326912065411	0	4.62653824130821	Inf	Inf	0.0125783378250249	0.0227703117851079	Up	0	0	0	0.040586	0.0100681	0.0194103	GeneID:101801547	chromosome 5 C14orf39 homolog	GO:0000801,GO:0007129,GO:0007275,GO:0007283,GO:0010705,GO:0048477,GO:0051090	central element|synapsis|multicellular organism development|spermatogenesis|meiotic DNA double-strand break processing involved in reciprocal meiotic recombination|oogenesis|regulation of DNA-binding transcription factor activity
C6	17.6838131986385	32.150943331578	3.21668306569892	0.100049414803315	-3.32121536605275	2.69523368861318e-08	8.90229015069304e-08	Down	0.334744	0.297113	0.33838	0.0108541	0.0430822	0	GeneID:101800292	complement C6	GO:0005576,GO:0005579,GO:0006958,GO:0019835,GO:0045087	extracellular region|membrane attack complex|complement activation, classical pathway|cytolysis|innate immune response
C7	170.136742604728	300.151536540242	40.1219486692137	0.133672308100393	-2.90322747092298	1.43754149491557e-29	1.2183080396595e-28	Down	3.96672	3.60044	4.74784	0.444736	0.464801	0.597657	GeneID:101800101	complement C7	GO:0005576,GO:0005579,GO:0006957,GO:0006958,GO:0019835	extracellular region|membrane attack complex|complement activation, alternative pathway|complement activation, classical pathway|cytolysis
C7H21orf58	56.2711174405921	107.906947641977	4.63528723920745	0.0429563372933763	-4.54098520375948	1.70633128524737e-24	1.22786619897835e-23	Down	1.30135	1.39494	2.00615	0.101643	0.0336335	0.0865439	GeneID:101796161	chromosome 7 C21orf58 homolog
C7H2orf88	118.488975346204	56.5529852984098	180.424965393999	3.19037031276	1.67372389025208	7.82049899175937e-13	3.42880665773761e-12	Up	0.615957	0.465241	0.655185	1.88676	1.61414	1.43478	GeneID:101801054	chromosome 7 C2orf88 homolog	GO:0005125,GO:0005615,GO:0008083,GO:0033002,GO:1902723,GO:1902725,GO:2000818	cytokine activity|extracellular space|growth factor activity|muscle cell proliferation|negative regulation of skeletal muscle satellite cell proliferation|negative regulation of satellite cell differentiation|negative regulation of myoblast proliferation
C9	6.44268093878623	11.1052826672641	1.78007921030833	0.160291211276918	-2.64123276979917	0.00594129404029877	0.0113331898252971	Down	0.215575	0.0905649	0.220673	0.0468581	0.023468	0.022536	GeneID:101803357	complement C9	GO:0001906,GO:0005579,GO:0005615,GO:0005886,GO:0006957,GO:0006958,GO:0019835,GO:0044218,GO:0051260	cell killing|membrane attack complex|extracellular space|plasma membrane|complement activation, alternative pathway|complement activation, classical pathway|cytolysis|other organism cell membrane|protein homooligomerization
CA4	9.10350775077322	0	18.2070155015464	Inf	Inf	8.18764546858205e-05	0.000197500295321925	Up	0	0	0	0.559632	0.615354	0.101105	GeneID:101789643	carbonic anhydrase 4	GO:0004089,GO:0005791,GO:0005793,GO:0005802,GO:0008270,GO:0015701,GO:0016324,GO:0030658,GO:0030667,GO:0031362,GO:0031526,GO:0048471,GO:0070062	carbonate dehydratase activity|rough endoplasmic reticulum|endoplasmic reticulum-Golgi intermediate compartment|trans-Golgi network|zinc ion binding|bicarbonate transport|apical plasma membrane|transport vesicle membrane|secretory granule membrane|anchored component of external side of plasma membrane|brush border membrane|perinuclear region of cytoplasm|extracellular exosome	path:apla00910	Nitrogen metabolism
CA5A	592.37598181677	347.966279982291	836.78568365125	2.40478957815636	1.26591066204875	4.70670574167844e-34	4.49439406442742e-33	Up	3.63215	4.96081	4.72173	9.06203	10.0408	9.78608	GeneID:101789805	carbonic anhydrase 5A	GO:0004089,GO:0005739,GO:0005759,GO:0008270,GO:0009617,GO:0015701	carbonate dehydratase activity|mitochondrion|mitochondrial matrix|zinc ion binding|response to bacterium|bicarbonate transport	path:apla00910	Nitrogen metabolism
CA8	54.7973403378988	89.3706948577183	20.2239858180794	0.226293259219666	-2.14373448436651	2.53241189693298e-12	1.07435432371926e-11	Down	1.36118	1.32849	1.32878	0.20723	0.264458	0.255331	GeneID:101796737	carbonic anhydrase 8	GO:0004089,GO:0005737,GO:0008270,GO:0048015	carbonate dehydratase activity|cytoplasm|zinc ion binding|phosphatidylinositol-mediated signaling	path:apla00910	Nitrogen metabolism
CACFD1	93.938891832536	170.455782163284	17.4220015017881	0.102208333919111	-3.29041525855725	2.27710302592463e-36	2.30772887149978e-35	Down	3.71386	3.41244	4.17359	0.264653	0.659734	0.544713	GeneID:101801827	calcium channel flower domain containing 1	GO:0016021,GO:0016192	integral component of membrane|vesicle-mediated transport
CACNA1G	847.791124588734	1441.2235984429	254.358650734563	0.176487986325905	-2.50235811341884	3.8583237252555e-137	1.55433800377814e-135	Down	5.71978	5.90972	6.10287	0.784036	0.890514	0.739371	GeneID:101800038	calcium voltage-gated channel subunit alpha1 G	GO:0005737,GO:0005886,GO:0005891,GO:0007268,GO:0008332,GO:0010045,GO:0019228,GO:0034765,GO:0042391,GO:0045956,GO:0060371,GO:0070509,GO:0070588,GO:0086002,GO:0086010,GO:0086015,GO:0086016,GO:0086018,GO:0086027,GO:0086045,GO:0086046,GO:0086056,GO:0086059,GO:0086091,GO:0097110	cytoplasm|plasma membrane|voltage-gated calcium channel complex|chemical synaptic transmission|low voltage-gated calcium channel activity|response to nickel cation|neuronal action potential|regulation of ion transmembrane transport|regulation of membrane potential|positive regulation of calcium ion-dependent exocytosis|regulation of atrial cardiac muscle cell membrane depolarization|calcium ion i…	path:apla04010,path:apla04020	MAPK signaling pathway|Calcium signaling pathway
CACNA1H	232.37919867214	337.076518385992	127.681878958288	0.37879197153709	-1.40052234155301	1.42673362150381e-20	8.81435304058198e-20	Down	1.52765	1.68875	1.55303	0.522201	0.470482	0.485609	GeneID:101803209	calcium voltage-gated channel subunit alpha1 H	GO:0005244,GO:0005886,GO:0005887,GO:0005891,GO:0006936,GO:0007517,GO:0007520,GO:0008016,GO:0008332,GO:0016021,GO:0019228,GO:0032342,GO:0032870,GO:0034651,GO:0034765,GO:0035865,GO:0042391,GO:0045956,GO:0046872,GO:0070509,GO:0086010,GO:0097110,GO:0098662,GO:2000344	voltage-gated ion channel activity|plasma membrane|integral component of plasma membrane|voltage-gated calcium channel complex|muscle contraction|muscle organ development|myoblast fusion|regulation of heart contraction|low voltage-gated calcium channel activity|integral component of membrane|neuronal action potential|aldosterone biosynthetic process|cellular response to hormone stimulus|cortisol …	path:apla04010,path:apla04020	MAPK signaling pathway|Calcium signaling pathway
CACNA1I	76.3965150122886	5.2509366307403	147.542093393837	28.0982429934668	4.81240801523168	1.31142695946758e-24	9.48859814504326e-24	Up	0.0388242	0.0218298	0.0273907	0.506392	0.702684	0.823107	GeneID:101803794	calcium voltage-gated channel subunit alpha1 I	GO:0005886,GO:0005891,GO:0008332,GO:0019228,GO:0030317,GO:0034765,GO:0045956,GO:0060402,GO:0070509,GO:0086010	plasma membrane|voltage-gated calcium channel complex|low voltage-gated calcium channel activity|neuronal action potential|flagellated sperm motility|regulation of ion transmembrane transport|positive regulation of calcium ion-dependent exocytosis|calcium ion transport into cytosol|calcium ion import|membrane depolarization during action potential	path:apla04010,path:apla04020	MAPK signaling pathway|Calcium signaling pathway
CACNA1S	276.461668358998	404.735285179832	148.188051538165	0.366135736033792	-1.44954950266357	6.21993416110911e-25	4.55700264508865e-24	Down	3.52818	3.64143	3.44386	1.01772	1.09195	0.967671	GeneID:101801311	calcium voltage-gated channel subunit alpha1 S	GO:0005245,GO:0005516,GO:0005887,GO:0030315,GO:0044325,GO:0046872,GO:0060314,GO:0070588,GO:0071313,GO:1990454	voltage-gated calcium channel activity|calmodulin binding|integral component of plasma membrane|T-tubule|ion channel binding|metal ion binding|regulation of ryanodine-sensitive calcium-release channel activity|calcium ion transmembrane transport|cellular response to caffeine|L-type voltage-gated calcium channel complex	path:apla04010,path:apla04020,path:apla04260,path:apla04261,path:apla04270,path:apla04912	MAPK signaling pathway|Calcium signaling pathway|Cardiac muscle contraction|Adrenergic signaling in cardiomyocytes|Vascular smooth muscle contraction|GnRH signaling pathway
CACNA2D3	69.7720562787206	26.6154468896473	112.928665667794	4.24297462056593	2.0850760491464	6.39260568424549e-15	3.12391345651822e-14	Up	0.108165	0.085061	0.0773751	0.33036	0.277328	0.309526	GeneID:101790806	calcium voltage-gated channel auxiliary subunit alpha2delta 3	GO:0005245,GO:0005891,GO:0006816,GO:0034765,GO:0046872	voltage-gated calcium channel activity|voltage-gated calcium channel complex|calcium ion transport|regulation of ion transmembrane transport|metal ion binding	path:apla04010,path:apla04260,path:apla04261	MAPK signaling pathway|Cardiac muscle contraction|Adrenergic signaling in cardiomyocytes
CACNA2D4	42.402430244019	24.7309043142181	60.0739561738199	2.42910471087313	1.28042468124647	9.03652811928044e-05	0.00021668298176207	Up	0.169344	0.230166	0.32325	0.408736	0.477862	0.307531	GeneID:101792163	calcium voltage-gated channel auxiliary subunit alpha2delta 4	GO:0005245,GO:0005886,GO:0005891,GO:0034765,GO:0046872,GO:0050908,GO:0070588	voltage-gated calcium channel activity|plasma membrane|voltage-gated calcium channel complex|regulation of ion transmembrane transport|metal ion binding|detection of light stimulus involved in visual perception|calcium ion transmembrane transport	path:apla04010,path:apla04260,path:apla04261	MAPK signaling pathway|Cardiac muscle contraction|Adrenergic signaling in cardiomyocytes
CACNB2	595.222926584968	204.041859607207	986.403993562729	4.83432171938452	2.27331348624295	1.26794643943288e-95	3.32847383911055e-94	Up	0.785008	0.818744	1.02296	4.04895	3.85262	4.14195	GeneID:101802285	calcium voltage-gated channel auxiliary subunit beta 2	GO:0005245,GO:0005246,GO:0005886,GO:0005891,GO:0007268,GO:0007528,GO:0007601,GO:0008331,GO:0019901,GO:0019904,GO:0042802,GO:0051015,GO:0051219,GO:0051928,GO:0070509,GO:0072659,GO:0086045,GO:0086056,GO:0086091,GO:0098684,GO:0098793,GO:0098912,GO:0099635,GO:1901385,GO:1901843,GO:1904879,GO:1990454	voltage-gated calcium channel activity|calcium channel regulator activity|plasma membrane|voltage-gated calcium channel complex|chemical synaptic transmission|neuromuscular junction development|visual perception|high voltage-gated calcium channel activity|protein kinase binding|protein domain specific binding|identical protein binding|actin filament binding|phosphoprotein binding|positive regulat…	path:apla04010,path:apla04260,path:apla04261	MAPK signaling pathway|Cardiac muscle contraction|Adrenergic signaling in cardiomyocytes
CACNG1	61.8290936804148	113.329845236145	10.3283421246846	0.0911352354109671	-3.45584724195496	1.73513744624773e-26	1.32951021500425e-25	Down	3.76293	4.6362	3.86111	0.443303	0.479343	0.147131	GeneID:101798986	calcium voltage-gated channel auxiliary subunit gamma 1	GO:0005245,GO:0005246,GO:0005887,GO:0030315,GO:0042383,GO:0070296,GO:1902514,GO:1990454	voltage-gated calcium channel activity|calcium channel regulator activity|integral component of plasma membrane|T-tubule|sarcolemma|sarcoplasmic reticulum calcium ion transport|regulation of calcium ion transmembrane transport via high voltage-gated calcium channel|L-type voltage-gated calcium channel complex	path:apla04010,path:apla04260,path:apla04261	MAPK signaling pathway|Cardiac muscle contraction|Adrenergic signaling in cardiomyocytes
CACNG4	78.003301307253	118.757223146513	37.2493794679934	0.313659906160304	-1.67272696762	2.42437702304431e-11	9.7289500679176e-11	Down	1.71885	1.73523	1.69396	0.385426	0.619432	0.476427	GeneID:101802358	calcium voltage-gated channel auxiliary subunit gamma 4	GO:0005245,GO:0005246,GO:0005262,GO:0005886,GO:0005887,GO:0009986,GO:0016247,GO:0019226,GO:0030666,GO:0032281,GO:0035255,GO:0036477,GO:0042220,GO:0044297,GO:0051899,GO:0051968,GO:0098839,GO:0098943,GO:0098962,GO:0098970,GO:0098978,GO:0099061,GO:0099590,GO:1990454,GO:2000311,GO:2000969	voltage-gated calcium channel activity|calcium channel regulator activity|calcium channel activity|plasma membrane|integral component of plasma membrane|cell surface|channel regulator activity|transmission of nerve impulse|endocytic vesicle membrane|AMPA glutamate receptor complex|ionotropic glutamate receptor binding|somatodendritic compartment|response to cocaine|cell body|membrane depolarizati…	path:apla04010,path:apla04260,path:apla04261	MAPK signaling pathway|Cardiac muscle contraction|Adrenergic signaling in cardiomyocytes
CACUL1	1465.20391377374	903.710441386754	2026.69738616072	2.24264022340024	1.16519819396483	1.24497001091813e-33	1.17568823823262e-32	Up	12.8354	14.6024	13.8496	27.3569	26.0648	29.7132	GeneID:101789539	CDK2 associated cullin domain 1	GO:0000082,GO:0006511,GO:0008284,GO:0019901,GO:0031625,GO:0045860	G1/S transition of mitotic cell cycle|ubiquitin-dependent protein catabolic process|positive regulation of cell proliferation|protein kinase binding|ubiquitin protein ligase binding|positive regulation of protein kinase activity
CADM1	3357.4383920789	5785.18980608984	929.686978067951	0.160701205877343	-2.63754734007015	1.0220017258009e-272	9.90864739888171e-271	Down	48.2381	45.8808	46.7942	7.09442	6.31728	7.56801	GeneID:101797730	cell adhesion molecule 1	GO:0001889,GO:0005102,GO:0005886,GO:0005911,GO:0007156,GO:0007157,GO:0007420,GO:0008037,GO:0014069,GO:0016021,GO:0016323,GO:0030165,GO:0042271,GO:0042803,GO:0043005,GO:0045211,GO:0045954,GO:0050839,GO:0051606	liver development|signaling receptor binding|plasma membrane|cell-cell junction|homophilic cell adhesion via plasma membrane adhesion molecules|heterophilic cell-cell adhesion via plasma membrane cell adhesion molecules|brain development|cell recognition|postsynaptic density|integral component of membrane|basolateral plasma membrane|PDZ domain binding|susceptibility to natural killer cell mediate…	path:apla04514	Cell adhesion molecules (CAMs)
CADM2	295.56815806806	403.50460885633	187.63170727979	0.465005115583692	-1.1046815072976	2.45584477814698e-16	1.27737305467065e-15	Down	1.78172	2.03973	2.25403	0.619316	0.850265	0.668374	GeneID:101801642	cell adhesion molecule 2	GO:0005886,GO:0007155,GO:0016021,GO:0030054,GO:0030424,GO:0034332,GO:0045202	plasma membrane|cell adhesion|integral component of membrane|cell junction|axon|adherens junction organization|synapse
CALB1	7.51680982273186	13.6237188620286	1.40990078343507	0.103488687465849	-3.27245502212798	0.000498910310143847	0.00110050851515577	Down	0.263596	0.280454	0.198146	0	0.0425373	0.0409223	GeneID:101802006	calbindin 1	GO:0005499,GO:0005509,GO:0005634,GO:0005829,GO:0006816,GO:0006874,GO:0007614,GO:0007616,GO:0007626,GO:0008270,GO:0010842,GO:0012506,GO:0019233,GO:0030424,GO:0030425,GO:0035502,GO:0043005,GO:0043025,GO:0043197,GO:0045202,GO:0045211,GO:0051480,GO:0071310,GO:0072205,GO:0072221,GO:0072286,GO:0098686,GO:0098793,GO:0098978,GO:0098982,GO:0099509,GO:0099534,GO:0099567,GO:1900271	vitamin D binding|calcium ion binding|nucleus|cytosol|calcium ion transport|cellular calcium ion homeostasis|short-term memory|long-term memory|locomotory behavior|zinc ion binding|retina layer formation|vesicle membrane|sensory perception of pain|axon|dendrite|metanephric part of ureteric bud development|neuron projection|neuronal cell body|dendritic spine|synapse|postsynaptic membrane|regulatio…
CALB2	49.3220256531077	5.2252159886262	93.4188353175891	17.8784638799497	4.16015088017917	1.42273854457154e-27	1.12879905366633e-26	Up	0.176504	0	0.175583	3.45812	4.07442	4.25635	GeneID:101789977	calbindin 2	GO:0005509,GO:0005634,GO:0005829,GO:0005921,GO:0030425,GO:0043005,GO:0045202,GO:0051480,GO:0098688,GO:0098793,GO:0099509,GO:0099534,GO:1900271	calcium ion binding|nucleus|cytosol|gap junction|dendrite|neuron projection|synapse|regulation of cytosolic calcium ion concentration|parallel fiber to Purkinje cell synapse|presynapse|regulation of presynaptic cytosolic calcium ion concentration|calcium ion binding involved in regulation of presynaptic cytosolic calcium ion concentration|regulation of long-term synaptic potentiation
CALCOCO2	1710.03976179525	856.977529979122	2563.10199361137	2.99086254183796	1.58056160662385	1.76384731775695e-88	4.28957049199655e-87	Up	11.2251	10.986	11.7866	31.0191	32.4142	33.4167	GeneID:101797184	calcium binding and coiled-coil domain 2	GO:0000421,GO:0005776,GO:0005829,GO:0005856,GO:0031410,GO:0034341,GO:0042803,GO:0048471,GO:0098792,GO:1901098	autophagosome membrane|autophagosome|cytosol|cytoskeleton|cytoplasmic vesicle|response to interferon-gamma|protein homodimerization activity|perinuclear region of cytoplasm|xenophagy|positive regulation of autophagosome maturation	path:apla04137	Mitophagy - animal
CALCR	72.3191666959047	96.5576021298673	48.0807312619421	0.497948687636991	-1.00593101103923	6.05765180150108e-05	0.000148111012355801	Down	0.602399	0.673202	0.723129	0.348988	0.218237	0.150833	GeneID:101794045	calcitonin receptor	GO:0004948,GO:0005622,GO:0005886,GO:0007166,GO:0007189,GO:0007202,GO:0016021,GO:0032841	calcitonin receptor activity|intracellular|plasma membrane|cell surface receptor signaling pathway|adenylate cyclase-activating G protein-coupled receptor signaling pathway|activation of phospholipase C activity|integral component of membrane|calcitonin binding	path:apla04080	Neuroactive ligand-receptor interaction
CAMK1D	402.520629672613	212.774001617683	592.267257727544	2.78355087193286	1.47692645001337	1.70476458895041e-34	1.64843028039267e-33	Up	1.4491	1.45856	1.56093	3.73943	3.46884	3.48059	GeneID:101792047	calcium/calmodulin dependent protein kinase ID	GO:0004683,GO:0005516,GO:0005524,GO:0005634,GO:0005737,GO:0006954,GO:0010976,GO:0032793,GO:0043065,GO:0043066,GO:0050766,GO:0050773,GO:0060267,GO:0071622,GO:0090023	calmodulin-dependent protein kinase activity|calmodulin binding|ATP binding|nucleus|cytoplasm|inflammatory response|positive regulation of neuron projection development|positive regulation of CREB transcription factor activity|positive regulation of apoptotic process|negative regulation of apoptotic process|positive regulation of phagocytosis|regulation of dendrite development|positive regulation…	path:apla04020	Calcium signaling pathway
CAMK2G	1596.89360448615	2129.51023213894	1064.27697683337	0.499775469857396	-1.00064800255353	1.36140017718406e-33	1.28313951891042e-32	Down	16.0137	17.5603	16.57	7.04927	8.01587	7.87616	GeneID:101804017	calcium/calmodulin dependent protein kinase II gamma	GO:0000165,GO:0004674,GO:0004683,GO:0004723,GO:0005088,GO:0005516,GO:0005524,GO:0005654,GO:0005737,GO:0005829,GO:0005886,GO:0007399,GO:0014733,GO:0016020,GO:0030073,GO:0030154,GO:0030666,GO:0033017,GO:0042802,GO:0042803,GO:0043005,GO:0051259,GO:0051924,GO:0060333	MAPK cascade|protein serine/threonine kinase activity|calmodulin-dependent protein kinase activity|calcium-dependent protein serine/threonine phosphatase activity|Ras guanyl-nucleotide exchange factor activity|calmodulin binding|ATP binding|nucleoplasm|cytoplasm|cytosol|plasma membrane|nervous system development|regulation of skeletal muscle adaptation|membrane|insulin secretion|cell differentiat…	path:apla04012,path:apla04020,path:apla04114,path:apla04217,path:apla04261,path:apla04310,path:apla04912,path:apla04916	ErbB signaling pathway|Calcium signaling pathway|Oocyte meiosis|Necroptosis|Adrenergic signaling in cardiomyocytes|Wnt signaling pathway|GnRH signaling pathway|Melanogenesis
CAMK4	484.835371690927	675.234801124089	294.435942257765	0.436049714510577	-1.19743546724958	1.25450635867749e-26	9.65817150568908e-26	Down	10.3463	10.4615	10.752	3.94794	4.62225	4.05613	GeneID:101802471	calcium/calmodulin dependent protein kinase IV	GO:0001650,GO:0002250,GO:0004683,GO:0005516,GO:0005524,GO:0005634,GO:0005654,GO:0005737,GO:0005829,GO:0006468,GO:0006954,GO:0007616,GO:0009931,GO:0018105,GO:0035556,GO:0043011,GO:0045893,GO:0098794,GO:0098978	fibrillar center|adaptive immune response|calmodulin-dependent protein kinase activity|calmodulin binding|ATP binding|nucleus|nucleoplasm|cytoplasm|cytosol|protein phosphorylation|inflammatory response|long-term memory|calcium-dependent protein serine/threonine kinase activity|peptidyl-serine phosphorylation|intracellular signal transduction|myeloid dendritic cell differentiation|positive regulat…	path:apla04020,path:apla04371	Calcium signaling pathway|Apelin signaling pathway
CAMKK1	44.8725859897367	62.709029428701	27.0361425507723	0.431136357827255	-1.21378386443934	0.00700277297528381	0.0131953002564852	Down	0.48609	0.34581	0.702191	0.201346	0.108449	0.155863	GeneID:101803652	calcium/calmodulin dependent protein kinase kinase 1	GO:0004674,GO:0004683,GO:0005516,GO:0005524,GO:0005634,GO:0005737,GO:0005829,GO:0035556,GO:0045860	protein serine/threonine kinase activity|calmodulin-dependent protein kinase activity|calmodulin binding|ATP binding|nucleus|cytoplasm|cytosol|intracellular signal transduction|positive regulation of protein kinase activity
CAP2	1017.19377161376	1359.90316283452	674.484380393008	0.49597971298717	-1.01164698349168	2.05211013709199e-19	1.2116864686857e-18	Down	18.7744	19.8787	16.5806	7.79087	8.01735	7.84614	GeneID:101802818	cyclase associated actin cytoskeleton regulatory protein 2	GO:0000902,GO:0003779,GO:0005886,GO:0007010	cell morphogenesis|actin binding|plasma membrane|cytoskeleton organization
CAPN3	233.262632435648	414.955689798879	51.5695750724172	0.124277305601984	-3.00836522637093	8.05322463399733e-37	8.30624438668249e-36	Down	2.64872	3.55538	3.394	0.453002	0.278066	0.401692	GeneID:101792647	calpain 3	GO:0003824,GO:0004198,GO:0005509,GO:0005634,GO:0005737,GO:0005829,GO:0005886,GO:0006508,GO:0008233,GO:0008307,GO:0014718,GO:0014850,GO:0030016,GO:0030018,GO:0030239,GO:0030315,GO:0031402,GO:0031432,GO:0032947,GO:0032991,GO:0033234,GO:0043066,GO:0043122,GO:0045214,GO:0045862,GO:0045892,GO:0045893,GO:0050790,GO:0051092,GO:0051281,GO:0051592,GO:0055103,GO:0061061,GO:0065003,GO:0071277,GO:0071472,GO:…	catalytic activity|calcium-dependent cysteine-type endopeptidase activity|calcium ion binding|nucleus|cytoplasm|cytosol|plasma membrane|proteolysis|peptidase activity|structural constituent of muscle|positive regulation of satellite cell activation involved in skeletal muscle regeneration|response to muscle activity|myofibril|Z disc|myofibril assembly|T-tubule|sodium ion binding|titin binding|pro…
CAPN5	459.873542318557	709.407958211122	210.339126425993	0.296499530335683	-1.75389827538731	1.67914708411858e-50	2.282227667695e-49	Down	7.2874	7.55639	7.05183	1.75263	1.58469	2.09117	GeneID:101796319	calpain 5	GO:0004198,GO:0005737,GO:0006508,GO:0009986,GO:0045202	calcium-dependent cysteine-type endopeptidase activity|cytoplasm|proteolysis|cell surface|synapse
CAPN6	376.958061320557	702.301479952253	51.614642688861	0.0734935695883342	-3.76623816470825	2.5732953773152e-141	1.069240990637e-139	Down	4.44339	4.54511	4.85651	0.336302	0.350067	0.167243	GeneID:101795897	calpain 6	GO:0004198,GO:0005737,GO:0006508,GO:0009986,GO:0045202	calcium-dependent cysteine-type endopeptidase activity|cytoplasm|proteolysis|cell surface|synapse
CARD11	612.866015446606	306.201661397383	919.530369495829	3.00302214331385	1.58641511290082	4.25479234263307e-52	5.93264094332816e-51	Up	2.09408	2.09729	2.33249	5.67006	5.93031	5.39115	GeneID:101798749	caspase recruitment domain family member 11	GO:0001772,GO:0001819,GO:0002223,GO:0002377,GO:0004385,GO:0005737,GO:0005829,GO:0005886,GO:0007249,GO:0030183,GO:0030890,GO:0031295,GO:0032449,GO:0038095,GO:0038202,GO:0042100,GO:0042102,GO:0042981,GO:0043123,GO:0045061,GO:0045086,GO:0045121,GO:0045577,GO:0045580,GO:0048872,GO:0050700,GO:0050852,GO:0051092,GO:0070062,GO:0070970	immunological synapse|positive regulation of cytokine production|stimulatory C-type lectin receptor signaling pathway|immunoglobulin production|guanylate kinase activity|cytoplasm|cytosol|plasma membrane|I-kappaB kinase/NF-kappaB signaling|B cell differentiation|positive regulation of B cell proliferation|T cell costimulation|CBM complex|Fc-epsilon receptor signaling pathway|TORC1 signaling|B cel…
CARD9	96.6701057084383	159.624560944499	33.7156504723776	0.211218438270915	-2.24319231492148	1.47554259779762e-21	9.47409094912615e-21	Down	1.2302	1.41372	1.51812	0.272958	0.303177	0.263022	GeneID:101789777	caspase recruitment domain family member 9	GO:0002223,GO:0005737,GO:0005829,GO:0005886,GO:0007249,GO:0009620,GO:0032494,GO:0032495,GO:0032755,GO:0032760,GO:0032874,GO:0042534,GO:0042803,GO:0042981,GO:0043123,GO:0043330,GO:0045076,GO:0045087,GO:0045408,GO:0046330,GO:0050700,GO:0050830,GO:0051607	stimulatory C-type lectin receptor signaling pathway|cytoplasm|cytosol|plasma membrane|I-kappaB kinase/NF-kappaB signaling|response to fungus|response to peptidoglycan|response to muramyl dipeptide|positive regulation of interleukin-6 production|positive regulation of tumor necrosis factor production|positive regulation of stress-activated MAPK cascade|regulation of tumor necrosis factor biosynth…	path:apla04621,path:apla04625,path:apla05168	NOD-like receptor signaling pathway|C-type lectin receptor signaling pathway|Herpes simplex infection
CARHSP1	1515.30626706944	830.931215930105	2199.68131820877	2.64724838354587	1.40449356502532	1.23528125867283e-67	2.22060511061544e-66	Up	28.8629	28.3106	29.1047	66.7919	62.0934	66.4869	GeneID:101802905	calcium regulated heat stable protein 1	GO:0000932,GO:0003677,GO:0003730,GO:0005737,GO:0005829,GO:0006355,GO:0043186,GO:0043488	P-body|DNA binding|mRNA 3'-UTR binding|cytoplasm|cytosol|regulation of transcription, DNA-templated|P granule|regulation of mRNA stability
CARS	5461.56715286761	2313.19445175254	8609.93985398267	3.72209947480185	1.89611661259362	2.56681126703772e-171	1.36237723563976e-169	Up	23.0391	23.3729	25.3281	84.1431	82.9965	80.4237	GeneID:101797236	cysteinyl-tRNA synthetase	GO:0000049,GO:0004817,GO:0005524,GO:0005737,GO:0005829,GO:0006423,GO:0042803,GO:0046872	tRNA binding|cysteine-tRNA ligase activity|ATP binding|cytoplasm|cytosol|cysteinyl-tRNA aminoacylation|protein homodimerization activity|metal ion binding	path:apla00970	Aminoacyl-tRNA biosynthesis
CASD1	718.696582968234	402.431359181451	1034.96180675502	2.57177226163523	1.36276289322713	1.14445592299506e-43	1.3823772830662e-42	Up	5.15748	5.63611	6.10739	13.6575	12.345	12.8405	GeneID:101800215	CAS1 domain containing 1	GO:0005794,GO:0005975,GO:0016407,GO:0030173,GO:0047186	Golgi apparatus|carbohydrate metabolic process|acetyltransferase activity|integral component of Golgi membrane|N-acetylneuraminate 7-O(or 9-O)-acetyltransferase activity
CASKIN2	392.261695577489	559.219631992925	225.303759162053	0.402889573742474	-1.31154362398675	4.29943400809148e-27	3.36345716942843e-26	Down	4.16413	3.74062	3.77356	1.24115	1.25107	1.33524	GeneID:101803287	CASK interacting protein 2	GO:0005737,GO:0016020	cytoplasm|membrane
CASP7	429.936508844174	89.9017059085972	769.971311779752	8.56459067153385	3.09838429706704	5.8681485609729e-124	2.1019823773948e-122	Up	1.92867	1.5905	2.0164	13.7031	13.886	14.9679	GeneID:101799962	caspase 7	GO:0004197,GO:0005634,GO:0005654,GO:0005737,GO:0005829,GO:0006508,GO:0006915,GO:0008233,GO:0008234,GO:0072734,GO:0097153,GO:0097194,GO:0097200	cysteine-type endopeptidase activity|nucleus|nucleoplasm|cytoplasm|cytosol|proteolysis|apoptotic process|peptidase activity|cysteine-type peptidase activity|cellular response to staurosporine|cysteine-type endopeptidase activity involved in apoptotic process|execution phase of apoptosis|cysteine-type endopeptidase activity involved in execution phase of apoptosis	path:apla04210	Apoptosis
CASQ2	1823.11968969561	3312.98328398629	333.256095404929	0.100590937785821	-3.31342775595024	1.81963180989794e-155	8.40092235280819e-154	Down	42.7134	44.3602	38.4707	4.14363	3.53259	3.43519	GeneID:101794422	calsequestrin 2	GO:0005509,GO:0014802,GO:0014809,GO:0030018,GO:0033018	calcium ion binding|terminal cisterna|regulation of skeletal muscle contraction by regulation of release of sequestered calcium ion|Z disc|sarcoplasmic reticulum lumen
CASTOR2	336.567082716866	480.372955851195	192.761209582537	0.401274066815386	-1.31734017297274	1.85044944739499e-24	1.32959912615935e-23	Down	19.5186	23.2396	21.1665	8.69916	7.37338	6.78528	GeneID:101803229	cytosolic arginine sensor for mTORC1 subunit 2	GO:0005829,GO:1902531,GO:1903577,GO:1904262	cytosol|regulation of intracellular signal transduction|cellular response to L-arginine|negative regulation of TORC1 signaling	path:apla04150	mTOR signaling pathway
CAT	828.518381055859	1144.05717951546	512.979582596262	0.448386314758783	-1.15718584870418	7.65848943942482e-35	7.49511520306562e-34	Down	27.042	28.6027	28.3429	10.7375	11.2689	11.1999	GeneID:101803207	catalase			path:apla00380,path:apla00630,path:apla04068,path:apla04146	Tryptophan metabolism|Glyoxylate and dicarboxylate metabolism|FoxO signaling pathway|Peroxisome
CAV1	926.036795716079	278.656573158834	1573.41701827332	5.64643783721721	2.49734100287386	3.9923798664551e-72	7.65978633217104e-71	Up	7.31259	5.62946	6.46082	29.6379	31.0892	35.5289	GeneID:101801891	caveolin 1	GO:0000139,GO:0001937,GO:0005198,GO:0005768,GO:0005794,GO:0005887,GO:0005901,GO:0006874,GO:0019901,GO:0030154,GO:0031295,GO:0031410,GO:0032947,GO:0044325,GO:0048471,GO:0061099,GO:0070836	Golgi membrane|negative regulation of endothelial cell proliferation|structural molecule activity|endosome|Golgi apparatus|integral component of plasma membrane|caveola|cellular calcium ion homeostasis|protein kinase binding|cell differentiation|T cell costimulation|cytoplasmic vesicle|protein-containing complex scaffold activity|ion channel binding|perinuclear region of cytoplasm|negative regula…	path:apla04144,path:apla04510	Endocytosis|Focal adhesion
CAV2	386.827722706571	140.710608496397	632.944836916745	4.4982026847887	2.16934866906404	4.18166504330103e-18	2.330929655988e-17	Up	9.16269	5.77327	7.42289	27.1747	29.578	34.6371	GeneID:101805307	caveolin 2			path:apla04144,path:apla04510	Endocytosis|Focal adhesion
CAV3	25.176768694514	48.229754784673	2.12378260435497	0.0440346962956132	-4.50521547402399	2.44508521188784e-15	1.21568800808495e-14	Down	3.46126	2.90059	2.55258	0.0537427	0.21298	0.0564705	GeneID:101792227	caveolin 3	GO:0000139,GO:0001778,GO:0002027,GO:0005198,GO:0005246,GO:0005783,GO:0005887,GO:0005901,GO:0006641,GO:0007015,GO:0007520,GO:0008022,GO:0010614,GO:0010831,GO:0014819,GO:0016010,GO:0017015,GO:0017080,GO:0030154,GO:0030315,GO:0031122,GO:0032947,GO:0035995,GO:0038009,GO:0042383,GO:0042391,GO:0042593,GO:0042632,GO:0043014,GO:0043407,GO:0044325,GO:0044877,GO:0045792,GO:0046716,GO:0051001,GO:0051394,GO:…	Golgi membrane|plasma membrane repair|regulation of heart rate|structural molecule activity|calcium channel regulator activity|endoplasmic reticulum|integral component of plasma membrane|caveola|triglyceride metabolic process|actin filament organization|myoblast fusion|protein C-terminus binding|negative regulation of cardiac muscle hypertrophy|positive regulation of myotube differentiation|regul…	path:apla04144,path:apla04510	Endocytosis|Focal adhesion
CAVIN4	1230.73152760882	2228.95754737154	232.5055078461	0.104311321729872	-3.26103234146793	9.529895651536e-74	1.85781866568751e-72	Down	29.1311	35.1198	31.3921	3.06156	3.43543	2.45092	GeneID:101800545	caveolae associated protein 4	GO:0005886,GO:0005901,GO:0007517,GO:0030017,GO:0030154,GO:0035023	plasma membrane|caveola|muscle organ development|sarcomere|cell differentiation|regulation of Rho protein signal transduction
CBFA2T3	269.702026495405	440.92675633366	98.4772966571488	0.223341621352252	-2.16267596185036	2.95845438681511e-48	3.86566057030118e-47	Down	5.58205	4.628	4.8533	0.998355	0.792506	1.02295	GeneID:101792852	CBFA2/RUNX1 translocation partner 3	GO:0000122,GO:0000139,GO:0001666,GO:0003682,GO:0003700,GO:0003714,GO:0005622,GO:0005634,GO:0005654,GO:0005730,GO:0008285,GO:0030851,GO:0032436,GO:0045820,GO:0045892,GO:0046872,GO:1903715	negative regulation of transcription by RNA polymerase II|Golgi membrane|response to hypoxia|chromatin binding|DNA-binding transcription factor activity|transcription corepressor activity|intracellular|nucleus|nucleoplasm|nucleolus|negative regulation of cell proliferation|granulocyte differentiation|positive regulation of proteasomal ubiquitin-dependent protein catabolic process|negative regulat…
CBLB	4844.00558484544	2108.15068780615	7579.86048188474	3.59550222179456	1.84619330120341	1.43297852767961e-159	6.85519958159363e-158	Up	10.7574	12.0687	11.6538	37.6509	35.1944	36.0821	GeneID:101799051	Cbl proto-oncogene B			path:apla04012,path:apla04120,path:apla04144,path:apla04625,path:apla04910	ErbB signaling pathway|Ubiquitin mediated proteolysis|Endocytosis|C-type lectin receptor signaling pathway|Insulin signaling pathway
CBLN2	495.18664181249	115.858522974879	874.514760650101	7.54812626810126	2.91611855712488	1.5653793460972e-125	5.70559193741645e-124	Up	3.22522	2.67582	2.03638	15.1933	16.5734	15.4628	GeneID:101800548	cerebellin 2 precursor	GO:0005615,GO:0051965,GO:0098978,GO:1905606	extracellular space|positive regulation of synapse assembly|glutamatergic synapse|regulation of presynapse assembly
CCDC102A	469.752431605699	677.727259857998	261.777603353399	0.386258040451625	-1.37236313002841	2.79063585206169e-33	2.61496244823023e-32	Down	16.2283	13.2312	14.7979	4.20066	5.02205	4.88824	GeneID:101795339	coiled-coil domain containing 102A	GO:0003774,GO:0016459	motor activity|myosin complex
CCDC102B	172.702453121686	112.925264573921	232.47964166945	2.05870353765935	1.04173609051273	1.79557596231847e-06	5.10818881455349e-06	Up	0.57215	0.759668	0.652369	1.63883	1.25988	1.07031	GeneID:101803010	coiled-coil domain containing 102B
CCDC103	31.7830319886459	45.7651350507312	17.8009289265606	0.388962665724205	-1.3622964089803	0.000351262914599404	0.000789432323755082	Down	2.03016	1.71984	1.86842	0.916709	0.612865	0.881567	GeneID:101795966	coiled-coil domain containing 103	GO:0001947,GO:0003341,GO:0005737,GO:0031514,GO:0036158,GO:0036159,GO:0042803,GO:0070286,GO:0071907	heart looping|cilium movement|cytoplasm|motile cilium|outer dynein arm assembly|inner dynein arm assembly|protein homodimerization activity|axonemal dynein complex assembly|determination of digestive tract left/right asymmetry
CCDC107	353.560162035641	189.290399863128	517.829924208154	2.73563754201262	1.45187709316926	1.85257267262822e-30	1.60082973131505e-29	Up	5.47321	5.67528	5.95392	16.3664	14.3634	13.7931	GeneID:101792383	coiled-coil domain containing 107
CCDC141	71.2685446444533	118.347177730005	24.1899115589014	0.204397874312539	-2.29054790220627	1.66220613179692e-14	7.98858683896982e-14	Down	0.54485	0.911534	0.754816	0.166035	0.157023	0.137844	GeneID:101789824	coiled-coil domain containing 141	GO:0005737,GO:0005815	cytoplasm|microtubule organizing center
CCDC146	15.5377450892034	28.2025561145802	2.8729340638265	0.101867860918509	-3.29522913864411	5.65072416732143e-06	1.54094283827781e-05	Down	0.139462	0.160439	0.214046	0.0179511	0	0.00882599	GeneID:101789455	coiled-coil domain containing 146	GO:0005814	centriole
CCDC162P	207.199708396091	7.41860862410373	406.980808168079	54.8594525994755	5.77766832159484	1.14408871362206e-26	8.83146611582038e-26	Up	0.0474173	0.0346242	0.0205362	1.43895	2.16259	1.39152	GeneID:101801906	coiled-coil domain containing 162, pseudogene
CCDC169	23.1148246828579	32.4212124284553	13.8084369372605	0.425907481644368	-1.23138802187532	0.00593368507063689	0.0113201603020166	Down	0.568528	0.396359	0.473743	0.0954381	0.204465	0.212285	GeneID:101801324	coiled-coil domain containing 169
CCDC177	46.2443121127007	66.8269759960351	25.6616482293662	0.384001338484758	-1.38081675523792	1.27565113606388e-05	3.36509966837964e-05	Down	0.740202	0.757472	0.921756	0.363972	0.184723	0.236938	GeneID:101797846	coiled-coil domain containing 177
CCDC28A	5191.36495957907	153.603043952482	10229.1268752057	66.5945583628544	6.0573323901469	0	0	Up	8.18971	6.21194	7.13496	428.827	446.127	425.595	GeneID:101800238	coiled-coil domain containing 28A
CCDC3	160.125410986062	269.430124712223	50.8206972599004	0.188622921487275	-2.40642309169152	7.0848576060312e-28	5.6894027699896e-27	Down	6.91822	5.6177	5.62612	0.979007	1.06418	0.932739	GeneID:101791844	coiled-coil domain containing 3	GO:0005576,GO:0005783,GO:0010804,GO:0045600,GO:0046889	extracellular region|endoplasmic reticulum|negative regulation of tumor necrosis factor-mediated signaling pathway|positive regulation of fat cell differentiation|positive regulation of lipid biosynthetic process
CCDC33	29.834994778419	9.54531125945279	50.1246782973852	5.25123559986023	2.39265692450352	8.72775792273109e-09	3.00420789278765e-08	Up	0.190084	0	0.0888725	0.289911	0.370864	0.481554	GeneID:101796888	coiled-coil domain containing 33
CCDC60	19.680770740042	2.79013568489793	36.5714057951861	13.1073933046105	3.71230889711884	2.8075569252428e-07	8.55801726342613e-07	Up	0.0335946	0.0569664	0	0.273789	0.448935	0.11751	GeneID:101805030	coiled-coil domain containing 60
CCDC62	465.661161304027	243.173782374089	688.148540233965	2.82986320941188	1.50073231741308	2.53943000973012e-26	1.93558336643109e-25	Up	1.26306	1.20456	1.15434	3.57378	3.29929	2.7809	GeneID:101803891	coiled-coil domain containing 62	GO:0001835,GO:0005634,GO:0005654,GO:0005737,GO:0005886,GO:0030331,GO:0030374,GO:0045944,GO:0071392	blastocyst hatching|nucleus|nucleoplasm|cytoplasm|plasma membrane|estrogen receptor binding|nuclear receptor transcription coactivator activity|positive regulation of transcription by RNA polymerase II|cellular response to estradiol stimulus
CCDC68	98.8695643000413	48.1859246401462	149.553203959936	3.10366990105106	1.63397512407104	1.49377040601573e-13	6.83141604235433e-13	Up	0.426016	0.342206	0.397939	0.947282	1.29853	1.06718	GeneID:101793514	coiled-coil domain containing 68	GO:0005622,GO:0005814,GO:0008104,GO:0034454,GO:0035556,GO:0120103	intracellular|centriole|protein localization|microtubule anchoring at centrosome|intracellular signal transduction|centriolar subdistal appendage
CCDC88A	4481.8213440267	2903.58196871376	6060.06071933963	2.08709820650392	1.0614984867952	1.29483780232331e-44	1.59178581227286e-43	Up	7.68252	9.80957	10.687	18.0439	18.5943	17.7954	GeneID:101795968	coiled-coil domain containing 88A	GO:0001932,GO:0003779,GO:0005737,GO:0005783,GO:0005794,GO:0005813,GO:0005814,GO:0005829,GO:0005886,GO:0006260,GO:0006275,GO:0008017,GO:0010975,GO:0016020,GO:0016477,GO:0030027,GO:0030032,GO:0030705,GO:0031122,GO:0031410,GO:0031929,GO:0032148,GO:0032956,GO:0035091,GO:0036064,GO:0042127,GO:0042803,GO:0043422,GO:0045724,GO:0051959,GO:0061024,GO:1903566	regulation of protein phosphorylation|actin binding|cytoplasm|endoplasmic reticulum|Golgi apparatus|centrosome|centriole|cytosol|plasma membrane|DNA replication|regulation of DNA replication|microtubule binding|regulation of neuron projection development|membrane|cell migration|lamellipodium|lamellipodium assembly|cytoskeleton-dependent intracellular transport|cytoplasmic microtubule organization…
CCDC9	21.1226925074899	12.6619208968939	29.5834641180858	2.33641201512663	1.22429470904926	0.00864509460380413	0.016069224287209	Up	0.918397	0.698087	0.841362	2.16486	1.38498	1.24687	GeneID:113840739	coiled-coil domain containing 9
CCDC92B	120.694765526468	182.065410455974	59.3241205969617	0.325839600440233	-1.61776614453249	1.77260081803815e-15	8.85874010196866e-15	Down	4.1029	3.30469	3.27149	0.8773	0.928074	1.01825	GeneID:101790736	coiled-coil domain containing 92B
CCDC9B	247.125646793412	403.104319373875	91.1469742129495	0.226112621056813	-2.14488657282051	1.94783993258428e-44	2.39050094004837e-43	Down	2.49637	2.52818	2.67241	0.556496	0.522709	0.434514	GeneID:101803906	coiled-coil domain containing 9B	GO:0003723	RNA binding
CCK	272.672663316847	12.7043074299158	532.641019203778	41.9260177811447	5.38977390145546	3.7426783956035e-163	1.8768886864573e-161	Up	0.122344	0.548435	0.419557	13.0615	14.2079	14.5681	GeneID:101794600	cholecystokinin	GO:0001764,GO:0005179,GO:0005576,GO:0007409,GO:0007586,GO:0030424	neuron migration|hormone activity|extracellular region|axonogenesis|digestion|axon	path:apla04080	Neuroactive ligand-receptor interaction
CCKBR	60.2318232702169	91.6293338818194	28.8343126586143	0.314684298543563	-1.66802289902337	3.75644142635468e-09	1.3269353330939e-08	Down	7.04496	8.46207	7.49383	1.93024	1.95051	1.26503	GeneID:101790257	cholecystokinin B receptor	GO:0004930,GO:0005886,GO:0016021	G protein-coupled receptor activity|plasma membrane|integral component of membrane	path:apla04020,path:apla04080	Calcium signaling pathway|Neuroactive ligand-receptor interaction
CCL19	997.194626771324	2.47842483833717	1991.91082870431	803.700317190465	9.65051384105408	3.36218624112096e-310	4.0410144218696e-308	Up	0.0737495	0.113117	0.0740154	65.0273	57.7699	60.5922	GeneID:101793244	C-C motif chemokine ligand 19	GO:0001768,GO:0001771,GO:0002407,GO:0002408,GO:0002548,GO:0002606,GO:0005615,GO:0005622,GO:0006954,GO:0007186,GO:0007257,GO:0008009,GO:0009897,GO:0010560,GO:0030593,GO:0031295,GO:0031732,GO:0031735,GO:0032735,GO:0032760,GO:0034695,GO:0042102,GO:0042379,GO:0043123,GO:0043547,GO:0043552,GO:0045627,GO:0045807,GO:0045860,GO:0046330,GO:0048020,GO:0048247,GO:0048260,GO:0048469,GO:0050718,GO:0050921,GO:…	establishment of T cell polarity|immunological synapse formation|dendritic cell chemotaxis|myeloid dendritic cell chemotaxis|monocyte chemotaxis|positive regulation of dendritic cell antigen processing and presentation|extracellular space|intracellular|inflammatory response|G protein-coupled receptor signaling pathway|activation of JUN kinase activity|chemokine activity|external side of plasma me…
CCL20	227.080150685389	101.467530493258	352.69277087752	3.47591755868103	1.79739386492202	1.66656341176253e-28	1.36545530688803e-27	Up	13.1502	6.59958	9.39385	27.7206	28.4294	31.5581	GeneID:101803013	C-C motif chemokine ligand 20			path:apla04060	Cytokine-cytokine receptor interaction
CCN1	3313.0406990336	845.430501270403	5780.65089679679	6.83752347249168	2.7734738805325	1.09556199494838e-298	1.20702712822229e-296	Up	33.6823	26.92	29.7883	181.055	179.91	178.587	GeneID:101799001	cellular communication network factor 1	GO:0001558,GO:0001649,GO:0002041,GO:0003181,GO:0003278,GO:0003281,GO:0005178,GO:0005520,GO:0007155,GO:0008201,GO:0010518,GO:0010811,GO:0030198,GO:0030335,GO:0030513,GO:0031012,GO:0033690,GO:0043066,GO:0043280,GO:0044319,GO:0045669,GO:0045860,GO:0045944,GO:0050840,GO:0060413,GO:0060548,GO:0060591,GO:0061036,GO:0070372,GO:0072593,GO:0098609,GO:2000304	regulation of cell growth|osteoblast differentiation|intussusceptive angiogenesis|atrioventricular valve morphogenesis|apoptotic process involved in heart morphogenesis|ventricular septum development|integrin binding|insulin-like growth factor binding|cell adhesion|heparin binding|positive regulation of phospholipase activity|positive regulation of cell-substrate adhesion|extracellular matrix org…
CCN2	6085.77101575021	2542.01337497607	9629.52865652436	3.78815027148117	1.92149356196274	1.16622065766345e-178	6.57377791643393e-177	Up	76.2116	59.5364	72.1578	225.627	233.123	230.201	GeneID:101790193	cellular communication network factor 2	GO:0001558,GO:0005178,GO:0005520,GO:0007155,GO:0008201,GO:0031012,GO:0060548,GO:0071897	regulation of cell growth|integrin binding|insulin-like growth factor binding|cell adhesion|heparin binding|extracellular matrix|negative regulation of cell death|DNA biosynthetic process	path:apla04371	Apelin signaling pathway
CCN4	501.843080995484	267.580829921783	736.105332069185	2.75096438068585	1.45993745985021	2.34503814877788e-39	2.56227571733109e-38	Up	9.23348	7.25538	7.56444	17.7303	18.2459	20.92	GeneID:101791146	cellular communication network factor 4	GO:0001558,GO:0005178,GO:0005520,GO:0005615,GO:0005829,GO:0007155,GO:0007165,GO:0007267,GO:0008201,GO:0016055,GO:0031012,GO:0060548	regulation of cell growth|integrin binding|insulin-like growth factor binding|extracellular space|cytosol|cell adhesion|signal transduction|cell-cell signaling|heparin binding|Wnt signaling pathway|extracellular matrix|negative regulation of cell death	path:apla04310	Wnt signaling pathway
CCND1	3876.87105746261	1838.51647035969	5915.22564456552	3.21739061897458	1.68589110224696	1.10057094446176e-128	4.14652933816252e-127	Up	17.5442	19.6599	18.8258	57.8582	56.2934	53.1216	GeneID:101800639	cyclin D1	GO:0000079,GO:0000082,GO:0000122,GO:0000278,GO:0000307,GO:0001934,GO:0003714,GO:0005634,GO:0005737,GO:0006468,GO:0006974,GO:0007088,GO:0008284,GO:0010971,GO:0016538,GO:0017053,GO:0019901,GO:0031571,GO:0045737,GO:0045787,GO:0051301,GO:0070141,GO:0071157,GO:1900087	regulation of cyclin-dependent protein serine/threonine kinase activity|G1/S transition of mitotic cell cycle|negative regulation of transcription by RNA polymerase II|mitotic cell cycle|cyclin-dependent protein kinase holoenzyme complex|positive regulation of protein phosphorylation|transcription corepressor activity|nucleus|cytoplasm|protein phosphorylation|cellular response to DNA damage stimu…	path:apla04068,path:apla04110,path:apla04115,path:apla04218,path:apla04310,path:apla04340,path:apla04371,path:apla04510,path:apla04530,path:apla04933	FoxO signaling pathway|Cell cycle|p53 signaling pathway|Cellular senescence|Wnt signaling pathway|Hedgehog signaling pathway|Apelin signaling pathway|Focal adhesion|Tight junction|AGE-RAGE signaling pathway in diabetic complications
CCSER1	141.923171607092	29.3117547572951	254.534588456889	8.68370353683929	3.11831047293225	1.96506175829144e-50	2.66833736235597e-49	Up	0.246654	0.119026	0.150816	1.33183	1.30152	1.35058	GeneID:101793770	coiled-coil serine rich protein 1
CD2	100.331019888304	182.931923774106	17.7301160025027	0.09692193487451	-3.36703298385054	1.01924804459567e-39	1.1263620298294e-38	Down	2.53734	1.94685	2.65754	0.168059	0.276417	0.242496	GeneID:101794483	CD2 molecule	GO:0003823,GO:0005886,GO:0009986,GO:0016021,GO:0019901,GO:0030971,GO:0032991,GO:0042110,GO:0042803,GO:0043621,GO:0045121,GO:0098609	antigen binding|plasma membrane|cell surface|integral component of membrane|protein kinase binding|receptor tyrosine kinase binding|protein-containing complex|T cell activation|protein homodimerization activity|protein self-association|membrane raft|cell-cell adhesion	path:apla04514	Cell adhesion molecules (CAMs)
CD200R1	531.838839206823	741.27386933984	322.403809073807	0.434932111340889	-1.20113786697284	1.97871493237691e-28	1.61756330868788e-27	Down	5.48784	5.7749	5.36142	1.79396	1.78558	2.46153	GeneID:101789696	CD200 receptor 1	GO:0005576,GO:0009897,GO:0016021,GO:0038023	extracellular region|external side of plasma membrane|integral component of membrane|signaling receptor activity
CD226	161.097429142478	0.30885006004838	321.886008224907	1042.20801567753	10.0254275404315	9.74881594878743e-132	3.75071508844486e-130	Up	0	0	0	3.51126	3.87438	3.68594	GeneID:101801111	CD226 molecule	GO:0001816,GO:0002729,GO:0002860,GO:0002891,GO:0005178,GO:0005886,GO:0005887,GO:0007155,GO:0007165,GO:0008037,GO:0009897,GO:0009986,GO:0019901,GO:0032729,GO:0033005,GO:0045121,GO:0045954,GO:0050776,GO:0050839,GO:0050862,GO:0060369	cytokine production|positive regulation of natural killer cell cytokine production|positive regulation of natural killer cell mediated cytotoxicity directed against tumor cell target|positive regulation of immunoglobulin mediated immune response|integrin binding|plasma membrane|integral component of plasma membrane|cell adhesion|signal transduction|cell recognition|external side of plasma membran…	path:apla04514	Cell adhesion molecules (CAMs)
CD24	442.950663316254	213.126668604009	672.774658028499	3.15668922352706	1.65841223412383	2.32415694730768e-45	2.89137848457618e-44	Up	7.18546	7.51662	8.99233	21.5603	21.834	21.1763	GeneID:113843270	CD24 molecule	GO:0001666,GO:0001775,GO:0001959,GO:0002237,GO:0002329,GO:0002523,GO:0002842,GO:0002863,GO:0002904,GO:0005886,GO:0007157,GO:0007159,GO:0007166,GO:0007204,GO:0007274,GO:0007406,GO:0008637,GO:0009897,GO:0009986,GO:0010976,GO:0016020,GO:0016477,GO:0019901,GO:0022407,GO:0022409,GO:0030246,GO:0030262,GO:0030296,GO:0030544,GO:0030889,GO:0031175,GO:0031295,GO:0031362,GO:0031528,GO:0032597,GO:0032600,GO:…	response to hypoxia|cell activation|regulation of cytokine-mediated signaling pathway|response to molecule of bacterial origin|pre-B cell differentiation|leukocyte migration involved in inflammatory response|positive regulation of T cell mediated immune response to tumor cell|positive regulation of inflammatory response to antigenic stimulus|positive regulation of B cell apoptotic process|plasma …
CD274	1410.18585418892	104.014306107224	2716.35740227062	26.1152287981466	4.70681943824929	0	0	Up	0.963331	2.30622	2.21448	44.3854	42.9885	41.5792	GeneID:101799097	CD274 molecule	GO:0002845,GO:0005886,GO:0006955,GO:0007165,GO:0007166,GO:0009897,GO:0009986,GO:0016021,GO:0030335,GO:0031295,GO:0031901,GO:0032689,GO:0032693,GO:0034097,GO:0042102,GO:0042130,GO:0046007,GO:0055038,GO:0070062,GO:0071222,GO:1901998,GO:1903556,GO:1905404,GO:2000562,GO:2001181,GO:2001186	positive regulation of tolerance induction to tumor cell|plasma membrane|immune response|signal transduction|cell surface receptor signaling pathway|external side of plasma membrane|cell surface|integral component of membrane|positive regulation of cell migration|T cell costimulation|early endosome membrane|negative regulation of interferon-gamma production|negative regulation of interleukin-10 p…	path:apla04514	Cell adhesion molecules (CAMs)
CD28	6.94039866055239	11.7658549303006	2.11494239080417	0.179752546953266	-2.47591588221548	0.00678958187057145	0.0128251577014834	Down	0.195129	0.241588	0.12668	0	0.0502738	0.0164642	GeneID:101803044	CD28 molecule	GO:0001772,GO:0002020,GO:0002863,GO:0005070,GO:0006955,GO:0009897,GO:0010629,GO:0014068,GO:0019901,GO:0031295,GO:0032733,GO:0032753,GO:0044214,GO:0045060,GO:0045066,GO:0045086,GO:0045589,GO:0045840,GO:0045944,GO:0046641,GO:0048304,GO:0050852,GO:0051897,GO:0097190,GO:0098636	immunological synapse|protease binding|positive regulation of inflammatory response to antigenic stimulus|SH3/SH2 adaptor activity|immune response|external side of plasma membrane|negative regulation of gene expression|positive regulation of phosphatidylinositol 3-kinase signaling|protein kinase binding|T cell costimulation|positive regulation of interleukin-10 production|positive regulation of i…	path:apla04514,path:apla04672	Cell adhesion molecules (CAMs)|Intestinal immune network for IgA production
CD2AP	2531.67252494634	1223.36245672598	3839.98259316669	3.13887562271891	1.65024786356747	3.14101479570226e-110	9.82360820944043e-109	Up	8.75064	8.62545	8.86095	24.3537	24.4399	26.7621	GeneID:101790207	CD2 associated protein	GO:0001726,GO:0005172,GO:0005886,GO:0005911,GO:0007015,GO:0007049,GO:0008013,GO:0008022,GO:0016050,GO:0016477,GO:0017124,GO:0030139,GO:0031252,GO:0031941,GO:0032911,GO:0032991,GO:0043161,GO:0044877,GO:0045296,GO:0048259,GO:0048471,GO:0051058,GO:0051301,GO:0098609,GO:1900182,GO:2000249	ruffle|vascular endothelial growth factor receptor binding|plasma membrane|cell-cell junction|actin filament organization|cell cycle|beta-catenin binding|protein C-terminus binding|vesicle organization|cell migration|SH3 domain binding|endocytic vesicle|cell leading edge|filamentous actin|negative regulation of transforming growth factor beta1 production|protein-containing complex|proteasome-medi…
CD34	846.236393080927	348.157996414316	1344.31478974754	3.86122049067566	1.9490569401181	1.8251367730887e-91	4.59220832024722e-90	Up	5.2577	5.25666	4.75659	17.3156	16.3843	18.2035	GeneID:101804360	CD34 molecule	GO:0001894,GO:0001935,GO:0003094,GO:0005576,GO:0005737,GO:0005764,GO:0005886,GO:0007165,GO:0008134,GO:0008217,GO:0008283,GO:0009897,GO:0009925,GO:0009986,GO:0010628,GO:0010629,GO:0016020,GO:0016324,GO:0030097,GO:0030195,GO:0030246,GO:0032720,GO:0032733,GO:0035759,GO:0036053,GO:0038001,GO:0042482,GO:0043199,GO:0045019,GO:0045171,GO:0045766,GO:0048471,GO:0050900,GO:0060290,GO:0061042,GO:0071425,GO:…	tissue homeostasis|endothelial cell proliferation|glomerular filtration|extracellular region|cytoplasm|lysosome|plasma membrane|signal transduction|transcription factor binding|regulation of blood pressure|cell proliferation|external side of plasma membrane|basal plasma membrane|cell surface|positive regulation of gene expression|negative regulation of gene expression|membrane|apical plasma membr…	path:apla04514	Cell adhesion molecules (CAMs)
CD36	199.984307563367	383.559860948681	16.4087541780529	0.0427801651024385	-4.54691413943611	4.28035238132928e-80	9.29092010174204e-79	Down	4.26042	5.11142	4.46272	0.256527	0.0886422	0.134907	GeneID:101796495	CD36 molecule	GO:0005794,GO:0006955,GO:0007155,GO:0007166,GO:0007204,GO:0016020,GO:0016021,GO:0016324,GO:0030299,GO:0031526,GO:0031623,GO:0033993,GO:0034197,GO:0044539,GO:0045121,GO:0050702,GO:0050892,GO:0050909,GO:0070374,GO:0070508,GO:0070542,GO:0070543,GO:0071404,GO:0071726,GO:0097009,GO:1900227,GO:1990000	Golgi apparatus|immune response|cell adhesion|cell surface receptor signaling pathway|positive regulation of cytosolic calcium ion concentration|membrane|integral component of membrane|apical plasma membrane|intestinal cholesterol absorption|brush border membrane|receptor internalization|response to lipid|triglyceride transport|long-chain fatty acid import|membrane raft|interleukin-1 beta secreti…	path:apla03320,path:apla04145,path:apla04512,path:apla04920	PPAR signaling pathway|Phagosome|ECM-receptor interaction|Adipocytokine signaling pathway
CD4	5.62150811076305	10.5380658298086	0.704950391717537	0.0668956147268957	-3.90194455019533	0.000971149160199411	0.00206482781239474	Down	0.154792	0.184538	0.292255	0	0.0268122	0	GeneID:101790140	CD4 molecule	GO:0002250,GO:0005886,GO:0007155,GO:0015026,GO:0016021,GO:0030217,GO:0045058	adaptive immune response|plasma membrane|cell adhesion|coreceptor activity|integral component of membrane|T cell differentiation|T cell selection	path:apla04060,path:apla04514	Cytokine-cytokine receptor interaction|Cell adhesion molecules (CAMs)
CD44	11322.1773362255	2606.0403923631	20038.3142800879	7.68918023634992	2.94282979688747	0	0	Up	13.1571	11.915	12.6179	86.1026	90.7657	88.4976	GeneID:101797405	CD44 molecule (Indian blood group)			path:apla04512	ECM-receptor interaction
CD47	2586.78379839886	1665.91606519508	3507.65153160265	2.10553917144193	1.07418971564918	8.84104434420755e-50	1.18831153325148e-48	Up	35.808	38.2644	36.7258	75.7288	69.6242	71.545	GeneID:101804747	CD47 molecule	GO:0005887,GO:0007155,GO:0022409,GO:0050729,GO:0050766,GO:0070053,GO:0070062	integral component of plasma membrane|cell adhesion|positive regulation of cell-cell adhesion|positive regulation of inflammatory response|positive regulation of phagocytosis|thrombospondin receptor activity|extracellular exosome	path:apla04512	ECM-receptor interaction
CD58	1290.29211973621	756.111303752043	1824.47293572039	2.41296873445328	1.27080922225013	1.89406830063352e-52	2.66139471460031e-51	Up	6.22119	7.24687	6.82429	14.6828	14.6014	14.1602	GeneID:101801659	CD58 molecule	GO:0005102,GO:0005886,GO:0005887,GO:0009986,GO:0016020,GO:0030667,GO:0034113,GO:0043312,GO:0050900,GO:0070062,GO:0071346,GO:0071356,GO:0098609,GO:0101003,GO:2000484	signaling receptor binding|plasma membrane|integral component of plasma membrane|cell surface|membrane|secretory granule membrane|heterotypic cell-cell adhesion|neutrophil degranulation|leukocyte migration|extracellular exosome|cellular response to interferon-gamma|cellular response to tumor necrosis factor|cell-cell adhesion|ficolin-1-rich granule membrane|positive regulation of interleukin-8 se…	path:apla04514	Cell adhesion molecules (CAMs)
CD59	531.250569120479	712.33035409357	350.170784147388	0.491584813331415	-1.02448774807403	2.63361775340996e-07	8.04636617391618e-07	Down	40.6168	33.0162	43.4604	16.0494	16.0211	19.4281	GeneID:101804565	CD59 molecule (CD59 blood group)	GO:0001971,GO:0005886,GO:0031225	negative regulation of activation of membrane attack complex|plasma membrane|anchored component of membrane
CD7	227.131807224248	0.305516881866823	453.958097566629	1485.86911071092	10.5370913200237	1.03894423166507e-100	2.91124584992392e-99	Up	0.0212475	0	0	8.8464	6.81929	7.32071	GeneID:101801512	CD7 molecule	GO:0002250,GO:0016021,GO:0038023,GO:0048873	adaptive immune response|integral component of membrane|signaling receptor activity|homeostasis of number of cells within a tissue
CD74	131.325358509391	51.6918794421596	210.958837576623	4.08108275135701	2.028951964152	1.66702612173317e-24	1.20017628160225e-23	Up	0.552847	0.408818	0.619939	1.85966	1.63807	1.2942	GeneID:101803352	CD74 molecule	GO:0000187,GO:0001516,GO:0001540,GO:0001961,GO:0002606,GO:0002792,GO:0002830,GO:0002906,GO:0004896,GO:0005764,GO:0005771,GO:0005783,GO:0005794,GO:0006886,GO:0006952,GO:0008283,GO:0009897,GO:0016021,GO:0016064,GO:0019886,GO:0019955,GO:0030890,GO:0035691,GO:0035692,GO:0035693,GO:0035718,GO:0042609,GO:0042613,GO:0042658,GO:0043066,GO:0043123,GO:0043518,GO:0044183,GO:0045059,GO:0045060,GO:0045581,GO:…	activation of MAPK activity|prostaglandin biosynthetic process|amyloid-beta binding|positive regulation of cytokine-mediated signaling pathway|positive regulation of dendritic cell antigen processing and presentation|negative regulation of peptide secretion|positive regulation of type 2 immune response|negative regulation of mature B cell apoptotic process|cytokine receptor activity|lysosome|mult…	path:apla05168	Herpes simplex infection
CD79B	7.87497455285426	15.7499491057085	0	0	-Inf	3.3575802660632e-07	1.01642984615648e-06	Down	0.48618	0.286949	0.421169	0	0	0	GeneID:101790676	CD79b molecule	GO:0002250,GO:0004888,GO:0005654,GO:0005794,GO:0005829,GO:0005886,GO:0009617,GO:0009897,GO:0016021,GO:0019815,GO:0030183,GO:0042802,GO:0042803,GO:0050853,GO:0051260	adaptive immune response|transmembrane signaling receptor activity|nucleoplasm|Golgi apparatus|cytosol|plasma membrane|response to bacterium|external side of plasma membrane|integral component of membrane|B cell receptor complex|B cell differentiation|identical protein binding|protein homodimerization activity|B cell receptor signaling pathway|protein homooligomerization
CD83	452.33271923237	14.5745592910317	890.090879173708	61.0715467548591	5.9324284795692	4.16545507235255e-198	2.57779630286056e-196	Up	0.16356	0.199203	0.227246	12.6145	12.3082	14.0506	GeneID:101793226	CD83 molecule
CD86	206.55254122835	4.01934196039752	409.085740496303	101.779282411652	6.66930011460884	4.79026608456684e-147	2.04295717501043e-145	Up	0.0260004	0.055141	0.107611	7.00878	7.09842	6.12636	GeneID:101794331	CD86 molecule			path:apla04514,path:apla04620,path:apla04672	Cell adhesion molecules (CAMs)|Toll-like receptor signaling pathway|Intestinal immune network for IgA production
CD99L2	945.991434816507	1310.97900766671	581.003861966308	0.443183192536686	-1.17402492582825	1.64731230076672e-29	1.39446232770957e-28	Down	14.5837	13.892	16.5076	6.43417	5.50015	6.01002	GeneID:101802946	CD99 molecule like 2	GO:0005886,GO:0005913,GO:0007155,GO:0009986,GO:0016021,GO:0034109,GO:0050904,GO:2000391,GO:2000409	plasma membrane|cell-cell adherens junction|cell adhesion|cell surface|integral component of membrane|homotypic cell-cell adhesion|diapedesis|positive regulation of neutrophil extravasation|positive regulation of T cell extravasation
CDC20	535.130890479604	328.470576381927	741.791204577281	2.25831857680539	1.17524901877595	9.58104548156777e-28	7.64748322933261e-27	Up	11.8872	9.01064	10.5054	18.6435	17.4306	20.5047	GeneID:101795751	cell division cycle 20	GO:0000922,GO:0005634,GO:0005654,GO:0005680,GO:0005813,GO:0005829,GO:0007064,GO:0008022,GO:0008284,GO:0010997,GO:0016567,GO:0019899,GO:0031145,GO:0031915,GO:0032991,GO:0040020,GO:0042826,GO:0048471,GO:0050773,GO:0051301,GO:0090129,GO:0090307,GO:0097027,GO:1904668	spindle pole|nucleus|nucleoplasm|anaphase-promoting complex|centrosome|cytosol|mitotic sister chromatid cohesion|protein C-terminus binding|positive regulation of cell proliferation|anaphase-promoting complex binding|protein ubiquitination|enzyme binding|anaphase-promoting complex-dependent catabolic process|positive regulation of synaptic plasticity|protein-containing complex|regulation of meiot…	path:apla04110,path:apla04114,path:apla04120	Cell cycle|Oocyte meiosis|Ubiquitin mediated proteolysis
CDC20B	49.0671622681186	0.92655018014514	97.207774356092	104.913664083326	6.7130587782854	2.19333437658357e-34	2.11663316779395e-33	Up	0	0	0.00701843	0.417492	0.573307	0.464063	GeneID:101800314	cell division cycle 20B	GO:0010997,GO:0097027,GO:1904668	anaphase-promoting complex binding|ubiquitin-protein transferase activator activity|positive regulation of ubiquitin protein ligase activity
CDC23	391.461884872546	535.191403219526	247.732366525566	0.462885549048982	-1.11127257144702	3.29683078191842e-20	2.00694056347591e-19	Down	5.52463	5.24229	5.53824	2.30249	2.46304	1.89572	GeneID:101799308	cell division cycle 23	GO:0005680,GO:0007080,GO:0030071,GO:0051301,GO:0070979	anaphase-promoting complex|mitotic metaphase plate congression|regulation of mitotic metaphase/anaphase transition|cell division|protein K11-linked ubiquitination	path:apla04110,path:apla04114,path:apla04120,path:apla04914	Cell cycle|Oocyte meiosis|Ubiquitin mediated proteolysis|Progesterone-mediated oocyte maturation
CDC25A	926.731255232516	521.500778784442	1331.96173168059	2.55409346614062	1.3528113209178	7.84454973613648e-50	1.0563267297466e-48	Up	7.18218	7.28178	7.33934	16.0671	16.675	15.7262	GeneID:101800901	cell division cycle 25A			path:apla04110,path:apla04218,path:apla04914	Cell cycle|Cellular senescence|Progesterone-mediated oocyte maturation
CDC45	421.21579116469	128.653784217284	713.777798112096	5.54805132592596	2.47198113432992	2.6987713098544e-86	6.37146609727476e-85	Up	2.67166	2.40545	2.56129	12.5803	14.0618	12.3945	GeneID:101790484	cell division cycle 45			path:apla04110	Cell cycle
CDCP1	1022.38680498801	589.397212103754	1455.37639787226	2.4692624396331	1.30408017801011	1.45089208050891e-38	1.56183001679061e-37	Up	7.40303	8.15375	7.60492	18.055	17.5456	14.9685	GeneID:101791456	CUB domain containing protein 1	GO:0005576,GO:0005886,GO:0016021	extracellular region|plasma membrane|integral component of membrane
CDH12	86.9810763209703	35.5497376036151	138.412415038325	3.89348626371437	1.96106253642417	1.31458418560541e-07	4.11316648262896e-07	Up	0.259271	0.192115	0.122622	0.389798	0.404366	0.543787	GeneID:101802995	cadherin 12	GO:0005509,GO:0005886,GO:0005913,GO:0007043,GO:0007156,GO:0008092,GO:0009986,GO:0016021,GO:0016339,GO:0016342,GO:0034332,GO:0042803,GO:0044331,GO:0045296,GO:0098609	calcium ion binding|plasma membrane|cell-cell adherens junction|cell-cell junction assembly|homophilic cell adhesion via plasma membrane adhesion molecules|cytoskeletal protein binding|cell surface|integral component of membrane|calcium-dependent cell-cell adhesion via plasma membrane cell adhesion molecules|catenin complex|adherens junction organization|protein homodimerization activity|cell-cel…
CDH15	781.314939123942	1153.91376888455	408.716109363339	0.35419987210867	-1.4973644037129	8.11535779451594e-54	1.17201239727553e-52	Down	27.1325	23.8712	22.8112	6.42229	7.02246	6.38514	GeneID:113844848	cadherin 15	GO:0005509,GO:0005794,GO:0005829,GO:0005886,GO:0005901,GO:0005913,GO:0007043,GO:0007156,GO:0008092,GO:0009986,GO:0016021,GO:0016339,GO:0016342,GO:0031594,GO:0034332,GO:0042803,GO:0044331,GO:0045296,GO:0098609	calcium ion binding|Golgi apparatus|cytosol|plasma membrane|caveola|cell-cell adherens junction|cell-cell junction assembly|homophilic cell adhesion via plasma membrane adhesion molecules|cytoskeletal protein binding|cell surface|integral component of membrane|calcium-dependent cell-cell adhesion via plasma membrane cell adhesion molecules|catenin complex|neuromuscular junction|adherens junction …	path:apla04514	Cell adhesion molecules (CAMs)
CDH17	523.972196811475	28.7059569566684	1019.23843666628	35.5061647380306	5.1499976283736	7.21956158721172e-264	6.60340151967421e-262	Up	0.341646	0.155896	0.273376	8.15604	8.04935	8.18482	GeneID:101793802	cadherin 17
CDH3	197.534603135547	264.759805313975	130.309400957119	0.492179697755055	-1.02274294654312	0.0004540302169068	0.00100654900068226	Down	3.94523	3.91341	2.51265	1.36946	1.31523	0.969277	GeneID:106020454	cadherin 3	GO:0005509,GO:0005737,GO:0005886,GO:0005913,GO:0007043,GO:0007156,GO:0008092,GO:0009986,GO:0016021,GO:0016339,GO:0016342,GO:0034332,GO:0042803,GO:0044331,GO:0045296,GO:0098609	calcium ion binding|cytoplasm|plasma membrane|cell-cell adherens junction|cell-cell junction assembly|homophilic cell adhesion via plasma membrane adhesion molecules|cytoskeletal protein binding|cell surface|integral component of membrane|calcium-dependent cell-cell adhesion via plasma membrane cell adhesion molecules|catenin complex|adherens junction organization|protein homodimerization activit…	path:apla04514	Cell adhesion molecules (CAMs)
CDH8	131.997681050367	60.3620818056954	203.633280295039	3.37352977570474	1.75425889551763	8.3019073869423e-19	4.764587179491e-18	Up	0.273694	0.369649	0.302614	0.954511	0.755161	0.936708	GeneID:101796230	cadherin 8	GO:0005509,GO:0005886,GO:0005913,GO:0007043,GO:0007156,GO:0007268,GO:0008092,GO:0009409,GO:0009986,GO:0016021,GO:0016339,GO:0016342,GO:0034332,GO:0035249,GO:0042802,GO:0042803,GO:0043083,GO:0043679,GO:0044331,GO:0045296,GO:0050807,GO:0097060,GO:0098609,GO:0098978	calcium ion binding|plasma membrane|cell-cell adherens junction|cell-cell junction assembly|homophilic cell adhesion via plasma membrane adhesion molecules|chemical synaptic transmission|cytoskeletal protein binding|response to cold|cell surface|integral component of membrane|calcium-dependent cell-cell adhesion via plasma membrane cell adhesion molecules|catenin complex|adherens junction organiz…
CDHR1	10.6277643685561	3.08469503063307	18.1708337064792	5.89064187092428	2.55842484518403	0.00576667360818096	0.0110246791486494	Up	0.0263365	0	0.026882	0.117038	0.0407207	0.136129	GeneID:101793306	cadherin related family member 1	GO:0005509,GO:0005887,GO:0007155,GO:0007156	calcium ion binding|integral component of plasma membrane|cell adhesion|homophilic cell adhesion via plasma membrane adhesion molecules
CDHR5	57.1442943998345	22.3148782962409	91.9737105034282	4.12163173298247	2.04321560610598	3.29559991541263e-12	1.38961755783838e-11	Up	0.123595	0.188164	0.127436	0.488575	0.612371	0.567569	GeneID:101789534	cadherin related family member 5
CDK17	2210.96026555913	1201.98481610902	3219.93571500924	2.67884891044845	1.42161321414272	5.96458338652518e-80	1.29081750283089e-78	Up	12.3645	12.1149	13.2432	30.2071	28.892	31.2094	GeneID:101791595	cyclin dependent kinase 17	GO:0004672,GO:0004674,GO:0004693,GO:0005524,GO:0005634,GO:0005737,GO:0006468	protein kinase activity|protein serine/threonine kinase activity|cyclin-dependent protein serine/threonine kinase activity|ATP binding|nucleus|cytoplasm|protein phosphorylation
CDK6	893.473893923797	266.440203873246	1520.50758397435	5.70674981429493	2.51266931619681	5.33314329162752e-89	1.3035277796662e-87	Up	2.13042	3.24231	3.26626	14.8868	13.7527	13.6432	GeneID:101793324	cyclin dependent kinase 6			path:apla04110,path:apla04115,path:apla04218	Cell cycle|p53 signaling pathway|Cellular senescence
CDKAL1	1851.13595616476	459.964076029226	3242.30783630028	7.04904579568572	2.8174279782203	1.96890749565729e-251	1.62692168803091e-249	Up	2.35542	2.64336	2.4668	14.9906	16.0475	14.8895	GeneID:101792757	CDK5 regulatory subunit associated protein 1 like 1	GO:0005783,GO:0005789,GO:0005791,GO:0016021,GO:0035598,GO:0035600,GO:0046872,GO:0051539,GO:0061712,GO:1990145	endoplasmic reticulum|endoplasmic reticulum membrane|rough endoplasmic reticulum|integral component of membrane|N6-threonylcarbomyladenosine methylthiotransferase activity|tRNA methylthiolation|metal ion binding|4 iron, 4 sulfur cluster binding|tRNA (N(6)-L-threonylcarbamoyladenosine(37)-C(2))-methylthiotransferase|maintenance of translational fidelity
CDKL5	910.032893673039	1542.55606490604	277.509722440034	0.179902519430914	-2.47471270404541	1.74277251231291e-47	2.23502122103762e-46	Down	5.35521	6.57477	6.83082	1.14494	0.95167	0.876221	GeneID:101803549	cyclin dependent kinase like 5	GO:0001764,GO:0004672,GO:0004674,GO:0004693,GO:0005524,GO:0005634,GO:0005654,GO:0005813,GO:0005829,GO:0006468,GO:0016301,GO:0032587,GO:0032839,GO:0036064,GO:0043547,GO:0044294,GO:0045773,GO:0046777,GO:0048365,GO:0048471,GO:0050773,GO:0050775,GO:0060999,GO:0097542,GO:0098978,GO:0099092,GO:0099175,GO:1902017	neuron migration|protein kinase activity|protein serine/threonine kinase activity|cyclin-dependent protein serine/threonine kinase activity|ATP binding|nucleus|nucleoplasm|centrosome|cytosol|protein phosphorylation|kinase activity|ruffle membrane|dendrite cytoplasm|ciliary basal body|positive regulation of GTPase activity|dendritic growth cone|positive regulation of axon extension|protein autopho…
CDON	1579.9374447591	2204.9048120841	954.970077434093	0.433111702691348	-1.20718894029145	1.28471757408886e-51	1.7697283450959e-50	Down	13.0444	12.5297	14.1723	5.02853	5.15468	5.08451	GeneID:101790340	cell adhesion associated, oncogene regulated	GO:0001708,GO:0002088,GO:0005886,GO:0005887,GO:0007155,GO:0007224,GO:0007520,GO:0009952,GO:0010172,GO:0014816,GO:0021987,GO:0043410,GO:0043497,GO:0045663,GO:0045666,GO:0045944,GO:0048643,GO:0051057,GO:0051149,GO:0060059,GO:2000179	cell fate specification|lens development in camera-type eye|plasma membrane|integral component of plasma membrane|cell adhesion|smoothened signaling pathway|myoblast fusion|anterior/posterior pattern specification|embryonic body morphogenesis|skeletal muscle satellite cell differentiation|cerebral cortex development|positive regulation of MAPK cascade|regulation of protein heterodimerization acti…	path:apla04340	Hedgehog signaling pathway
CDS1	39.2382221148181	9.92512928114954	68.5513149484866	6.90684352884791	2.7880265404713	6.25530784388209e-12	2.59250333353027e-11	Up	0.0530803	0.121293	0.110012	0.518688	0.625488	0.433781	GeneID:101798797	CDP-diacylglycerol synthase 1	GO:0004142,GO:0004605,GO:0005783,GO:0005789,GO:0006661,GO:0007165,GO:0007602,GO:0016021,GO:0016024	diacylglycerol cholinephosphotransferase activity|phosphatidate cytidylyltransferase activity|endoplasmic reticulum|endoplasmic reticulum membrane|phosphatidylinositol biosynthetic process|signal transduction|phototransduction|integral component of membrane|CDP-diacylglycerol biosynthetic process	path:apla00564,path:apla04070	Glycerophospholipid metabolism|Phosphatidylinositol signaling system
CDX1	7.89771260714343	1.24635777632521	14.5490674379616	11.6732672707017	3.54513651330312	0.000106213713515608	0.000252272747943408	Up	0.0479833	0.132829	0	0.466703	0.634106	0.582268	GeneID:101802595	caudal type homeobox 1	GO:0000977,GO:0003700,GO:0005634,GO:0006357,GO:0007275,GO:0008327,GO:0030154,GO:0044212,GO:0045944	RNA polymerase II regulatory region sequence-specific DNA binding|DNA-binding transcription factor activity|nucleus|regulation of transcription by RNA polymerase II|multicellular organism development|methyl-CpG binding|cell differentiation|transcription regulatory region DNA binding|positive regulation of transcription by RNA polymerase II
CDX2	56.7994468574346	0	113.598893714869	Inf	Inf	2.4603105681781e-50	3.33460359673943e-49	Up	0	0	0	3.84829	4.62843	4.49981	GeneID:113845312	caudal type homeobox 2
CDYL	1534.50404741069	770.739126211668	2298.26896860971	2.98190255359961	1.57623311217009	4.06559188962596e-84	9.31116580328036e-83	Up	6.57621	7.12653	7.94632	19.9138	19.4452	18.6205	GeneID:101801557	chromodomain Y like	GO:0003682,GO:0003714,GO:0005634,GO:0005694,GO:0007283,GO:0007286,GO:0016607,GO:0030674,GO:0035064,GO:0060816,GO:0120092,GO:0120094	chromatin binding|transcription corepressor activity|nucleus|chromosome|spermatogenesis|spermatid development|nuclear speck|protein binding, bridging|methylated histone binding|random inactivation of X chromosome|crotonyl-CoA hydratase activity|negative regulation of peptidyl-lysine crotonylation
CDYL2	3532.76710670663	902.046602972402	6163.48761044086	6.83278179877967	2.77247305585618	3.45451408407877e-304	3.98722208926647e-302	Up	8.46952	9.09996	9.79469	54.9776	58.278	54.6564	GeneID:101800877	chromodomain Y like 2	GO:0003714,GO:0003824,GO:0005634,GO:0035064	transcription corepressor activity|catalytic activity|nucleus|methylated histone binding
CEBPA	606.183839859292	1098.82146242241	113.546217296171	0.103334546310964	-3.27460544514247	3.45977801179739e-156	1.60752561104056e-154	Down	30.9032	29.9676	27.207	2.01956	3.17092	2.51627	GeneID:110351216	CCAAT enhancer binding protein alpha
CEBPB	3228.04227474928	1762.3449775418	4693.73957195677	2.66334890828458	1.41324143916773	2.40273296034725e-80	5.23097985663623e-79	Up	23.1534	21.2508	19.6474	47.8528	53.8983	51.4309	GeneID:106019185	CCAAT enhancer binding protein beta	GO:0000779,GO:0000790,GO:0000978,GO:0000979,GO:0001046,GO:0001077,GO:0001158,GO:0001541,GO:0003682,GO:0003705,GO:0005634,GO:0005654,GO:0005737,GO:0010628,GO:0016363,GO:0019900,GO:0030182,GO:0032496,GO:0032753,GO:0035035,GO:0042130,GO:0042742,GO:0042803,GO:0042826,GO:0043524,GO:0044389,GO:0045408,GO:0045444,GO:0045600,GO:0045669,GO:0045670,GO:0045892,GO:0046982,GO:0060850,GO:0070059,GO:0070169,GO:…	condensed chromosome, centromeric region|nuclear chromatin|RNA polymerase II proximal promoter sequence-specific DNA binding|RNA polymerase II core promoter sequence-specific DNA binding|core promoter sequence-specific DNA binding|proximal promoter DNA-binding transcription activator activity, RNA polymerase II-specific|enhancer sequence-specific DNA binding|ovarian follicle development|chromatin…
CEBPD	1557.3661399652	770.939731512831	2343.79254841756	3.04017610276524	1.60415489446743	2.46018419290277e-40	2.76281534497182e-39	Up	26.7961	18.4678	18.1406	52.2093	57.3966	55.3403	GeneID:113842846	CCAAT enhancer binding protein delta	GO:0000978,GO:0001077,GO:0002244,GO:0003677,GO:0005634,GO:0005654,GO:0006357,GO:0042803,GO:0043565,GO:0044212,GO:0045444,GO:0045669,GO:0045892,GO:0045944,GO:0046982,GO:0048839	RNA polymerase II proximal promoter sequence-specific DNA binding|proximal promoter DNA-binding transcription activator activity, RNA polymerase II-specific|hematopoietic progenitor cell differentiation|DNA binding|nucleus|nucleoplasm|regulation of transcription by RNA polymerase II|protein homodimerization activity|sequence-specific DNA binding|transcription regulatory region DNA binding|fat cel…
CEBPZOS	19.5797457927963	27.4834038192833	11.6760877663094	0.424841400398776	-1.23500373260668	0.0430992870184894	0.0709331747446879	Down	1.12054	0.712792	1.55162	0.287356	1.71292	0.427923	GeneID:110353130	CEBPZ opposite strand	GO:0000978,GO:0001077,GO:0005634,GO:0045944	RNA polymerase II proximal promoter sequence-specific DNA binding|proximal promoter DNA-binding transcription activator activity, RNA polymerase II-specific|nucleus|positive regulation of transcription by RNA polymerase II
CELF2	2885.81322004926	1799.08958353772	3972.53685656081	2.20808173918124	1.14279357905843	7.4533703965473e-58	1.14703032462421e-56	Up	7.07184	8.48553	7.73581	15.0279	15.498	15.1925	GeneID:101796007	CUGBP Elav-like family member 2	GO:0000381,GO:0003723,GO:0003729,GO:0005634,GO:0005737,GO:0006376,GO:1990904	regulation of alternative mRNA splicing, via spliceosome|RNA binding|mRNA binding|nucleus|cytoplasm|mRNA splice site selection|ribonucleoprotein complex
CELF4	38.422984176984	18.6058167891479	58.2401515648201	3.13021203126054	1.64626038434243	2.21442456825044e-06	6.25570639006724e-06	Up	0.732982	1.2187	0.47044	1.43678	1.58575	2.16722	GeneID:101792253	CUGBP Elav-like family member 4	GO:0003723,GO:0005634,GO:0005737,GO:0006397,GO:0008380,GO:0048026	RNA binding|nucleus|cytoplasm|mRNA processing|RNA splicing|positive regulation of mRNA splicing, via spliceosome
CELSR1	1043.79439313763	405.3206115197	1682.26817475557	4.15046293463367	2.05327226085768	1.6658715711823e-112	5.30126263888494e-111	Up	1.65355	1.63586	1.44713	5.49234	5.83419	5.70919	GeneID:101803029	cadherin EGF LAG seven-pass G-type receptor 1	GO:0001702,GO:0001736,GO:0001764,GO:0001843,GO:0001942,GO:0004888,GO:0004930,GO:0005509,GO:0005654,GO:0005886,GO:0005887,GO:0007156,GO:0007165,GO:0007186,GO:0007266,GO:0007267,GO:0007417,GO:0007626,GO:0009952,GO:0016020,GO:0032956,GO:0042060,GO:0042249,GO:0042472,GO:0045176,GO:0046928,GO:0046983,GO:0048105,GO:0060488,GO:0060489,GO:0060490,GO:0090179,GO:0090251	gastrulation with mouth forming second|establishment of planar polarity|neuron migration|neural tube closure|hair follicle development|transmembrane signaling receptor activity|G protein-coupled receptor activity|calcium ion binding|nucleoplasm|plasma membrane|integral component of plasma membrane|homophilic cell adhesion via plasma membrane adhesion molecules|signal transduction|G protein-couple…
CENPF	697.008354327834	365.43504431944	1028.58166433623	2.81467713708679	1.49296944470779	1.30608058260427e-50	1.78183207437278e-49	Up	1.36448	1.53591	1.42511	4.00826	3.74001	3.6775	GeneID:101802738	centromere protein F
CENPL	69.3154753579629	42.021770541987	96.6091801739388	2.29902688363427	1.20102333628623	2.84595717776945e-06	7.95173011264191e-06	Up	1.41741	1.01926	1.56417	2.82444	3.1462	2.89608	GeneID:101800197	centromere protein L	GO:0000775,GO:0005634	chromosome, centromeric region|nucleus
CENPO	150.392212571058	76.0706023799691	224.713822762147	2.95401660735788	1.56267793689671	8.9181466357573e-18	4.91275024711433e-17	Up	2.57966	2.02168	1.62543	5.71854	5.20829	5.70086	GeneID:101803579	centromere protein O	GO:0000778,GO:0000780,GO:0005634,GO:0031511,GO:0034508	condensed nuclear chromosome kinetochore|condensed nuclear chromosome, centromeric region|nucleus|Mis6-Sim4 complex|centromere complex assembly
CEP126	20.6445191772468	31.0050797288661	10.2839586256274	0.331686249980934	-1.592108888295	0.000976372174112721	0.00207502272806098	Down	0.0990885	0.199845	0.167495	0.04404	0.0808891	0.0362742	GeneID:101797759	centrosomal protein 126	GO:0005737,GO:0005813,GO:0007052,GO:0030496,GO:0031122,GO:0060271,GO:0097546,GO:1905515	cytoplasm|centrosome|mitotic spindle organization|midbody|cytoplasmic microtubule organization|cilium assembly|ciliary base|non-motile cilium assembly
CEP128	101.646151673345	135.719969455554	67.5723338911359	0.49788055628221	-1.00612841991917	0.000265195129280543	0.000602991364153679	Down	0.335964	0.522151	0.444488	0.19517	0.141727	0.225854	GeneID:101798665	centrosomal protein 128	GO:0000922,GO:0005814,GO:0008104,GO:0120103	spindle pole|centriole|protein localization|centriolar subdistal appendage
CEP55	167.192495815308	100.636482124112	233.748509506504	2.32270151512479	1.21580376873251	1.47710961629996e-10	5.67245977022718e-10	Up	1.22737	1.77	1.63047	3.69515	3.2934	2.67842	GeneID:101800864	centrosomal protein 55	GO:0000281,GO:0000920,GO:0005813,GO:0005814,GO:0005815,GO:0005886,GO:0014066,GO:0016020,GO:0030496,GO:0032154,GO:0045171,GO:0045184,GO:0061952,GO:0072001,GO:0090543,GO:1904888	mitotic cytokinesis|septum digestion after cytokinesis|centrosome|centriole|microtubule organizing center|plasma membrane|regulation of phosphatidylinositol 3-kinase signaling|membrane|midbody|cleavage furrow|intercellular bridge|establishment of protein localization|midbody abscission|renal system development|Flemming body|cranial skeletal system development
CEP85L	1075.49927024258	608.590231581198	1542.40830890397	2.53439544189953	1.341641645851	4.51492777882432e-53	6.43100829455849e-52	Up	4.75723	5.36724	5.29069	11.8479	12.128	11.5474	GeneID:101790218	centrosomal protein 85 like	GO:0005737,GO:0005813	cytoplasm|centrosome
CEPT1	1752.16378454163	396.24649002204	3108.08107906122	7.84380721931024	2.9715540782171	1.44082002502816e-150	6.36895003768528e-149	Up	11.2086	9.06729	10.0053	55.562	66.5317	61.383	GeneID:101801996	choline/ethanolamine phosphotransferase 1	GO:0004142,GO:0004307,GO:0005789,GO:0005794,GO:0006646,GO:0016021,GO:0016780,GO:0031965,GO:0046872	diacylglycerol cholinephosphotransferase activity|ethanolaminephosphotransferase activity|endoplasmic reticulum membrane|Golgi apparatus|phosphatidylethanolamine biosynthetic process|integral component of membrane|phosphotransferase activity, for other substituted phosphate groups|nuclear membrane|metal ion binding	path:apla00440,path:apla00564,path:apla00565	Phosphonate and phosphinate metabolism|Glycerophospholipid metabolism|Ether lipid metabolism
CER1	9.06651210646535	16.6965115731917	1.43651263973903	0.0860366929607935	-3.53890411760273	4.55631086443846e-05	0.000113230397986207	Down	0.308558	0.238985	0.145824	0.0468664	0.0154977	0	GeneID:101798861	cerberus 1, DAN family BMP antagonist	GO:0001657,GO:0001947,GO:0003140,GO:0003419,GO:0005125,GO:0005615,GO:0007399,GO:0008285,GO:0009948,GO:0010628,GO:0010629,GO:0016015,GO:0023019,GO:0030282,GO:0035582,GO:0036122,GO:0042074,GO:0042803,GO:0048263,GO:0048382,GO:0061371,GO:1900176,GO:1901207,GO:1902813	ureteric bud development|heart looping|determination of left/right asymmetry in lateral mesoderm|growth plate cartilage chondrocyte proliferation|cytokine activity|extracellular space|nervous system development|negative regulation of cell proliferation|anterior/posterior axis specification|positive regulation of gene expression|negative regulation of gene expression|morphogen activity|signal tran…	path:apla04310	Wnt signaling pathway
CERKL	36.2955828657242	11.1162402033958	61.4749255280526	5.53019046037465	2.4673291678933	7.24013141315965e-11	2.82742296298552e-10	Up	0.118807	0.0861643	0.0525706	0.262879	0.348147	0.271149	GeneID:101798373	ceramide kinase like	GO:0001750,GO:0001917,GO:0003951,GO:0005634,GO:0005730,GO:0005737,GO:0005783,GO:0005794,GO:0005829,GO:0030148,GO:0043066,GO:0046625,GO:0048471	photoreceptor outer segment|photoreceptor inner segment|NAD+ kinase activity|nucleus|nucleolus|cytoplasm|endoplasmic reticulum|Golgi apparatus|cytosol|sphingolipid biosynthetic process|negative regulation of apoptotic process|sphingolipid binding|perinuclear region of cytoplasm
CERS3	21.9553155348131	35.0630026524347	8.84762841719154	0.252335160935715	-1.98658684626933	0.00170134732698554	0.00350810919840503	Down	0.207742	0.468166	0.327916	0.0393425	0.164411	0.0282402	GeneID:101794409	ceramide synthase 3	GO:0000981,GO:0003677,GO:0005783,GO:0005789,GO:0016021,GO:0030148,GO:0030216,GO:0031965,GO:0046513,GO:0050291	DNA-binding transcription factor activity, RNA polymerase II-specific|DNA binding|endoplasmic reticulum|endoplasmic reticulum membrane|integral component of membrane|sphingolipid biosynthetic process|keratinocyte differentiation|nuclear membrane|ceramide biosynthetic process|sphingosine N-acyltransferase activity	path:apla00600	Sphingolipid metabolism
CERS6	584.132696165151	826.278750806596	341.986641523707	0.413887736057435	-1.27268859430479	2.09376111086353e-20	1.28479189178431e-19	Down	5.40879	7.21803	6.38014	2.26096	2.59171	2.3726	GeneID:101804816	ceramide synthase 6	GO:0000981,GO:0003677,GO:0005783,GO:0005789,GO:0016020,GO:0016021,GO:0030148,GO:0031965,GO:0046513,GO:0050291	DNA-binding transcription factor activity, RNA polymerase II-specific|DNA binding|endoplasmic reticulum|endoplasmic reticulum membrane|membrane|integral component of membrane|sphingolipid biosynthetic process|nuclear membrane|ceramide biosynthetic process|sphingosine N-acyltransferase activity	path:apla00600	Sphingolipid metabolism
CFAP161	12.9847386065249	19.1839779444865	6.78549926856325	0.353706582034172	-1.49937502886039	0.0136227201432916	0.0245040468823611	Down	0.420183	0.529887	0.629233	0.252821	0.0418264	0.197584	GeneID:101803191	cilia and flagella associated protein 161
CFAP206	17.6011956847737	4.97590396242533	30.226487407122	6.07457210496264	2.60278278834145	2.24024230937015e-06	6.32372746606563e-06	Up	0.0416465	0.0547176	0	0.363437	0.337954	0.229503	GeneID:101791640	cilia and flagella associated protein 206	GO:0001534,GO:0003341,GO:0031514,GO:0035082	radial spoke|cilium movement|motile cilium|axoneme assembly
CFAP299	68.7968202025422	105.868850079019	31.724790326065	0.299661234653876	-1.73859563162278	6.63944125453156e-11	2.59842287848903e-10	Down	0.447634	0.474603	0.407054	0.183182	0.0940125	0.107074	GeneID:101789518	cilia and flagella associated protein 299
CFAP43	42.6452933555934	64.6873998213803	20.6031868898065	0.31850386546217	-1.65061721330292	7.65930474643059e-06	2.06391085653771e-05	Down	0.322425	0.403593	0.532703	0.117526	0.148313	0.105672	GeneID:101799222	cilia and flagella associated protein 43	GO:0005930,GO:0007288,GO:0031514	axoneme|sperm axoneme assembly|motile cilium
CFAP46	48.6270733180372	68.059043058047	29.1951035780274	0.428967294663945	-1.22106043696391	6.8506020291066e-05	0.000166658255786713	Down	0.195295	0.235994	0.329279	0.11511	0.0395887	0.114929	GeneID:101789846	cilia and flagella associated protein 46	GO:0005930,GO:0035082,GO:0060294	axoneme|axoneme assembly|cilium movement involved in cell motility
CFAP54	28.3063556144347	8.64781489960331	47.9648963292661	5.5464758307288	2.47157139012162	8.18857574507436e-09	2.82396151436131e-08	Up	0.0383832	0.0185424	0.0497233	0.151522	0.148708	0.19008	GeneID:101794613	cilia and flagella associated protein 54	GO:0005930,GO:0007283,GO:0030154,GO:0060271,GO:0060294	axoneme|spermatogenesis|cell differentiation|cilium assembly|cilium movement involved in cell motility
CFAP61	16.0526603533064	24.2179895475032	7.88733115910956	0.325680674014608	-1.61846998255458	0.0261858452070765	0.0448288106941158	Down	0.126889	0.346095	0.209794	0.149434	0.022451	0.0552709	GeneID:101793776	cilia and flagella associated protein 61	GO:0003341,GO:0005930,GO:0031514,GO:0044782	cilium movement|axoneme|motile cilium|cilium organization
CFAP69	49.4386876847099	25.0045065892769	73.8728687801429	2.95438218372295	1.56285646757085	3.57537494614805e-07	1.07944110113828e-06	Up	0.380424	0.220737	0.438528	1.04154	1.23172	1.28567	GeneID:101797298	cilia and flagella associated protein 69	GO:0005737,GO:0042048,GO:0097225,GO:0097730,GO:1902093,GO:1905516,GO:1990834	cytoplasm|olfactory behavior|sperm midpiece|non-motile cilium|positive regulation of flagellated sperm motility|positive regulation of fertilization|response to odorant
CFAP74	67.3554153115245	93.5048217060423	41.2060089170068	0.440683252105962	-1.1821860259616	6.55452203753465e-06	1.779731403881e-05	Down	0.207773	0.375173	0.278343	0.12798	0.100321	0.130634	GeneID:101802724	cilia and flagella associated protein 74	GO:0005930,GO:0035082	axoneme|axoneme assembly
CFAP77	3.95336142777823	6.84043425051648	1.06628860503999	0.155880250579046	-2.68148993911935	0.0368421576363774	0.0614796900178815	Down	0.135692	0.602648	0.60512	0.0663733	0.0657919	0.0658978	GeneID:101790907	cilia and flagella associated protein 77	GO:0005929	cilium
CFAP99	96.5368230507391	132.117798441448	60.9558476600307	0.461374987920688	-1.11598830018784	1.03403083281448e-06	3.00217815963684e-06	Down	1.29395	1.29076	1.46549	0.743533	0.583684	0.474461	GeneID:101794859	cilia and flagella associated protein 99	GO:0031514	motile cilium
CFLAR	2541.96900748378	442.477890154261	4641.4601248133	10.4896995490445	3.39090145103789	0	0	Up	4.39656	5.11975	5.01298	48.3686	49.7873	45.1736	GeneID:101799915	CASP8 and FADD like apoptosis regulator			path:apla04140,path:apla04210,path:apla04217	Autophagy - animal|Apoptosis|Necroptosis
CFTR	10.7500262458917	6.18415316724856	15.3158993245348	2.47663647880654	1.30838212505959	0.049470503863282	0.0805654577473359	Up	0.0237127	0.0327307	0.0725796	0.142676	0.0831558	0.0981563	GeneID:101803386	cystic fibrosis transmembrane conductance regulator	GO:0005254,GO:0005260,GO:0005524,GO:0005634,GO:0005769,GO:0005789,GO:0005829,GO:0005886,GO:0005887,GO:0015106,GO:0015108,GO:0015701,GO:0016020,GO:0016021,GO:0016324,GO:0016887,GO:0019869,GO:0031901,GO:0034707,GO:0035377,GO:0042626,GO:0048240,GO:0050891,GO:0051454,GO:0055038,GO:0055085,GO:0060081,GO:0071320,GO:1902476,GO:1904322	chloride channel activity|intracellularly ATP-gated chloride channel activity|ATP binding|nucleus|early endosome|endoplasmic reticulum membrane|cytosol|plasma membrane|integral component of plasma membrane|bicarbonate transmembrane transporter activity|chloride transmembrane transporter activity|bicarbonate transport|membrane|integral component of membrane|apical plasma membrane|ATPase activity|c…	path:apla02010,path:apla04530	ABC transporters|Tight junction
CGAS	321.76314721645	183.893978557982	459.632315874919	2.49944190385765	1.3216059939186	3.86699769962185e-24	2.74598376687503e-23	Up	2.28107	2.91308	3.04292	6.145	5.94676	5.96075	GeneID:101797757	cyclic GMP-AMP synthase	GO:0002218,GO:0002230,GO:0003677,GO:0003682,GO:0003690,GO:0005524,GO:0005525,GO:0005829,GO:0006974,GO:0010753,GO:0032481,GO:0038001,GO:0043950,GO:0045087,GO:0046872,GO:0051607,GO:0061501,GO:0071360,GO:2000774	activation of innate immune response|positive regulation of defense response to virus by host|DNA binding|chromatin binding|double-stranded DNA binding|ATP binding|GTP binding|cytosol|cellular response to DNA damage stimulus|positive regulation of cGMP-mediated signaling|positive regulation of type I interferon production|paracrine signaling|positive regulation of cAMP-mediated signaling|innate i…	path:apla04623,path:apla05168	Cytosolic DNA-sensing pathway|Herpes simplex infection
CGN	43.6985123451518	9.55722679717149	77.839797893132	8.14460089156502	3.02584400435332	4.56310670574103e-14	2.13999551182173e-13	Up	0.267022	0.15416	0.0695857	1.10529	1.17806	0.856116	GeneID:101802565	cingulin	GO:0003774,GO:0003779,GO:0005923,GO:0016459	motor activity|actin binding|bicellular tight junction|myosin complex	path:apla04530	Tight junction
CH25H	395.283922666976	239.165127912833	551.40271742112	2.30553142188056	1.2050993282449	1.17293673497981e-23	8.18130404643235e-23	Up	9.65024	8.33023	9.55349	20.2843	17.819	19.3309	GeneID:101794901	cholesterol 25-hydroxylase	GO:0000254,GO:0001567,GO:0005506,GO:0005789,GO:0008203,GO:0008395,GO:0016021,GO:0016126,GO:0035754,GO:0051607	C-4 methylsterol oxidase activity|cholesterol 25-hydroxylase activity|iron ion binding|endoplasmic reticulum membrane|cholesterol metabolic process|steroid hydroxylase activity|integral component of membrane|sterol biosynthetic process|B cell chemotaxis|defense response to virus	path:apla00120	Primary bile acid biosynthesis
CHAC1	2085.03875554079	401.006912568247	3769.07059851333	9.39901652660883	3.23250980717187	0	0	Up	10.644	9.28691	9.56539	79.5499	81.6818	83.6877	GeneID:101792211	ChaC glutathione specific gamma-glutamylcyclotransferase 1	GO:0003839,GO:0005112,GO:0005737,GO:0005802,GO:0005829,GO:0006750,GO:0006751,GO:0006986,GO:0007219,GO:0010955,GO:0022008,GO:0045746,GO:0061928,GO:0070059	gamma-glutamylcyclotransferase activity|Notch binding|cytoplasm|trans-Golgi network|cytosol|glutathione biosynthetic process|glutathione catabolic process|response to unfolded protein|Notch signaling pathway|negative regulation of protein processing|neurogenesis|negative regulation of Notch signaling pathway|glutathione specific gamma-glutamylcyclotransferase activity|intrinsic apoptotic signalin…	path:apla00480	Glutathione metabolism
CHAD	22.676211536383	38.9280339783963	6.4243890943697	0.165032457018893	-2.59917830692965	1.20116891612356e-07	3.76640783682296e-07	Down	0.851487	0.456688	0.702948	0.181676	0.119214	0	GeneID:101796802	chondroadherin	GO:0005615,GO:0031012,GO:0060348,GO:1900155	extracellular space|extracellular matrix|bone development|negative regulation of bone trabecula formation	path:apla04510,path:apla04512	Focal adhesion|ECM-receptor interaction
CHAF1B	835.761665331876	435.587781141006	1235.93554952275	2.83739719761023	1.50456812273495	6.57342566419702e-43	7.75952349305335e-42	Up	5.48115	6.74586	4.76654	14.9187	14.1118	14.2305	GeneID:101794053	chromatin assembly factor 1 subunit B	GO:0005634,GO:0006260,GO:0006281,GO:0007049,GO:0031497,GO:0033186,GO:0042393	nucleus|DNA replication|DNA repair|cell cycle|chromatin assembly|CAF-1 complex|histone binding
CHCHD5	132.347629537029	183.718750507615	80.9765085664418	0.440763440545418	-1.1819235314393	1.28236340957278e-07	4.01407900676216e-07	Down	35.7496	32.5156	25.0263	9.29556	13.0127	9.69913	GeneID:110352461	coiled-coil-helix-coiled-coil-helix domain containing 5	GO:0005758	mitochondrial intermembrane space
CHD1	3302.88223667312	1998.40192433094	4607.3625490153	2.30552347499256	1.20509435544098	3.89427042331656e-66	6.82341864654129e-65	Up	7.71213	8.75997	9.16264	19.3494	18.3073	17.5863	GeneID:101801287	chromodomain helicase DNA binding protein 1	GO:0000775,GO:0003677,GO:0004386,GO:0005524,GO:0005634	chromosome, centromeric region|DNA binding|helicase activity|ATP binding|nucleus
CHD9	9569.74122891851	2827.37897077162	16312.1034870654	5.76933748736684	2.52840565880709	3.7699661039319e-312	4.56888475412348e-310	Up	7.77746	9.49654	10.1902	50.0268	48.8545	47.1153	GeneID:101803110	chromodomain helicase DNA binding protein 9	GO:0003677,GO:0004386,GO:0005524,GO:0005654,GO:0005737,GO:0006325,GO:0019216	DNA binding|helicase activity|ATP binding|nucleoplasm|cytoplasm|chromatin organization|regulation of lipid metabolic process
CHDH	422.898076440734	585.437381740707	260.358771140762	0.444725224697175	-1.16901385859586	3.05986949573947e-23	2.10300954993096e-22	Down	5.42763	6.47026	6.48282	2.35704	2.59995	2.41013	GeneID:101802751	choline dehydrogenase	GO:0005743,GO:0008812,GO:0019285,GO:0042426,GO:0050660	mitochondrial inner membrane|choline dehydrogenase activity|glycine betaine biosynthetic process from choline|choline catabolic process|flavin adenine dinucleotide binding	path:apla00260	Glycine, serine and threonine metabolism
CHGA	558.959168221624	774.043510447848	343.874825995401	0.444257746953322	-1.17053116074103	5.73774339392486e-21	3.60293619075342e-20	Down	12.5764	11.4989	9.42837	4.5796	4.25295	4.43787	GeneID:101790234	chromogranin A	GO:0002026,GO:0002551,GO:0005576,GO:0005615,GO:0006996,GO:0008217,GO:0019730,GO:0030141,GO:0030658,GO:0031640,GO:0032762,GO:0033604,GO:0042583,GO:0042629,GO:0043303,GO:0045087,GO:0045576,GO:0046676,GO:0046888,GO:0048471,GO:0050829,GO:0050830,GO:0050832,GO:0060452,GO:0086030,GO:0097756,GO:1900738,GO:1901215,GO:1901899,GO:2000707	regulation of the force of heart contraction|mast cell chemotaxis|extracellular region|extracellular space|organelle organization|regulation of blood pressure|antimicrobial humoral response|secretory granule|transport vesicle membrane|killing of cells of other organism|mast cell cytokine production|negative regulation of catecholamine secretion|chromaffin granule|mast cell granule|mast cell degra…
CHN2	2070.33059617028	906.52055814929	3234.14063419128	3.56764179821134	1.83497077168025	5.2432778022232e-14	2.45028885211221e-13	Up	16.1212	10.9265	12.6058	33.9965	44.4923	48.8321	GeneID:101797780	chimerin 2	GO:0005070,GO:0005096,GO:0005829,GO:0016020,GO:0035556,GO:0046872,GO:0051056	SH3/SH2 adaptor activity|GTPase activator activity|cytosol|membrane|intracellular signal transduction|metal ion binding|regulation of small GTPase mediated signal transduction
CHP1	2248.59877855248	1400.90673069091	3096.29082641406	2.21020483275643	1.14418007889639	1.3236184366781e-53	1.90211293721439e-52	Up	24.2082	24.2698	26.437	52.2946	50.9506	50.3092	GeneID:101791495	calcineurin like EF-hand protein 1	GO:0000139,GO:0001578,GO:0001933,GO:0004860,GO:0005215,GO:0005509,GO:0005634,GO:0005737,GO:0005783,GO:0005793,GO:0005886,GO:0006469,GO:0006611,GO:0008017,GO:0010923,GO:0015630,GO:0019900,GO:0022406,GO:0030133,GO:0031122,GO:0031397,GO:0031953,GO:0032088,GO:0032417,GO:0042308,GO:0048306,GO:0050821,GO:0051222,GO:0051453,GO:0060050,GO:0061024,GO:0061025,GO:0070885,GO:0071468,GO:0090314,GO:1901214	Golgi membrane|microtubule bundle formation|negative regulation of protein phosphorylation|protein kinase inhibitor activity|transporter activity|calcium ion binding|nucleus|cytoplasm|endoplasmic reticulum|endoplasmic reticulum-Golgi intermediate compartment|plasma membrane|negative regulation of protein kinase activity|protein export from nucleus|microtubule binding|negative regulation of phosph…
CHRDL1	947.083818040214	1433.94422765552	460.22340842491	0.320949308591569	-1.63958264183444	9.27560153168498e-62	1.51058312514328e-60	Down	13.0133	14.1163	15.2668	4.43316	3.65173	4.06047	GeneID:101797293	chordin like 1	GO:0005576,GO:0007275	extracellular region|multicellular organism development
CHRM2	15.8682447658582	23.2061806913964	8.53030884031995	0.367587797137274	-1.44383922081143	0.00837441106518254	0.0155979841343429	Down	0.103348	0.115022	0.127696	0.0303513	0.0397977	0.0387133	GeneID:101792126	cholinergic receptor muscarinic 2	GO:0004930,GO:0004993,GO:0005887,GO:0006940,GO:0007187,GO:0007197,GO:0007213,GO:0007268,GO:0008016,GO:0009615,GO:0016907,GO:0030054,GO:0030425,GO:0030594,GO:0045211,GO:0098981,GO:1990763,GO:2000300	G protein-coupled receptor activity|G protein-coupled serotonin receptor activity|integral component of plasma membrane|regulation of smooth muscle contraction|G protein-coupled receptor signaling pathway, coupled to cyclic nucleotide second messenger|adenylate cyclase-inhibiting G protein-coupled acetylcholine receptor signaling pathway|G protein-coupled acetylcholine receptor signaling pathway|…	path:apla04020,path:apla04080,path:apla04810	Calcium signaling pathway|Neuroactive ligand-receptor interaction|Regulation of actin cytoskeleton
CHRNA1	2632.68263974651	4685.17019974314	580.195079749885	0.123836500066037	-3.01349149194167	1.21870293027558e-314	1.51483732606709e-312	Down	78.9013	84.353	81.087	9.88926	8.1225	8.5244	GeneID:101801519	cholinergic receptor nicotinic alpha 1 subunit	GO:0004888,GO:0005887,GO:0005892,GO:0007165,GO:0007268,GO:0007271,GO:0007274,GO:0022848,GO:0030054,GO:0034220,GO:0035094,GO:0042391,GO:0043005,GO:0045202,GO:0045211,GO:0050877	transmembrane signaling receptor activity|integral component of plasma membrane|acetylcholine-gated channel complex|signal transduction|chemical synaptic transmission|synaptic transmission, cholinergic|neuromuscular synaptic transmission|acetylcholine-gated cation-selective channel activity|cell junction|ion transmembrane transport|response to nicotine|regulation of membrane potential|neuron proj…	path:apla04080	Neuroactive ligand-receptor interaction
CHRNA9	23.1298345655971	40.2143898929002	6.04527923829408	0.150326270133502	-2.73383094671384	2.92954823592585e-08	9.6477400351154e-08	Down	0.0850411	0.0913415	0.127125	0.0151462	0.0149008	0.0122976	GeneID:101794280	cholinergic receptor nicotinic alpha 9 subunit	GO:0004888,GO:0005262,GO:0005887,GO:0005892,GO:0007165,GO:0007204,GO:0007268,GO:0022848,GO:0030054,GO:0034220,GO:0042391,GO:0042472,GO:0043005,GO:0045202,GO:0045211,GO:0050877,GO:0050910	transmembrane signaling receptor activity|calcium channel activity|integral component of plasma membrane|acetylcholine-gated channel complex|signal transduction|positive regulation of cytosolic calcium ion concentration|chemical synaptic transmission|acetylcholine-gated cation-selective channel activity|cell junction|ion transmembrane transport|regulation of membrane potential|inner ear morphogen…	path:apla04080	Neuroactive ligand-receptor interaction
CHRND	416.116278165903	602.534476087706	229.698080244099	0.381219812906879	-1.39130499337377	5.21775798399028e-08	1.68401807281781e-07	Down	17.6838	13.7227	12.5602	3.85412	3.75179	6.09498	GeneID:101805467	cholinergic receptor nicotinic delta subunit	GO:0004888,GO:0005887,GO:0005892,GO:0007165,GO:0007268,GO:0007271,GO:0007274,GO:0022848,GO:0030054,GO:0034220,GO:0035094,GO:0042391,GO:0043005,GO:0045202,GO:0045211,GO:0050877	transmembrane signaling receptor activity|integral component of plasma membrane|acetylcholine-gated channel complex|signal transduction|chemical synaptic transmission|synaptic transmission, cholinergic|neuromuscular synaptic transmission|acetylcholine-gated cation-selective channel activity|cell junction|ion transmembrane transport|response to nicotine|regulation of membrane potential|neuron proj…	path:apla04080	Neuroactive ligand-receptor interaction
CHRNG	155.33814994561	235.63944407872	75.0368558124995	0.318439283821396	-1.65090977195058	1.0120685416557e-19	6.04456377876747e-19	Down	4.57721	3.75761	3.6681	0.906032	0.890148	1.07974	GeneID:106020272	cholinergic receptor nicotinic gamma subunit	GO:0004888,GO:0005887,GO:0005892,GO:0007165,GO:0007268,GO:0007271,GO:0007274,GO:0022848,GO:0030054,GO:0034220,GO:0035094,GO:0042391,GO:0043005,GO:0045202,GO:0045211,GO:0050877	transmembrane signaling receptor activity|integral component of plasma membrane|acetylcholine-gated channel complex|signal transduction|chemical synaptic transmission|synaptic transmission, cholinergic|neuromuscular synaptic transmission|acetylcholine-gated cation-selective channel activity|cell junction|ion transmembrane transport|response to nicotine|regulation of membrane potential|neuron proj…	path:apla04080	Neuroactive ligand-receptor interaction
CHST1	147.976687099023	208.985403007653	86.9679711903928	0.41614375903186	-1.26484609389013	3.8969882867602e-12	1.63561040849505e-11	Down	8.90941	6.88108	7.83685	2.32377	2.36199	2.93254	GeneID:101796672	carbohydrate sulfotransferase 1			path:apla00533	Glycosaminoglycan biosynthesis - keratan sulfate
CHST13	164.349030470886	278.926154291114	49.7719066506589	0.178441160446762	-2.48647965943199	5.58976752354877e-40	6.21973902792424e-39	Down	12.8627	11.7273	11.2328	1.82386	1.69774	1.80132	GeneID:101793228	carbohydrate sulfotransferase 13	GO:0000139,GO:0001537,GO:0002063,GO:0007585,GO:0009791,GO:0016020,GO:0016021,GO:0016051,GO:0030206,GO:0030512,GO:0033037,GO:0036342,GO:0042127,GO:0042733,GO:0043066,GO:0047756,GO:0048589,GO:0048703,GO:0050659	Golgi membrane|N-acetylgalactosamine 4-O-sulfotransferase activity|chondrocyte development|respiratory gaseous exchange|post-embryonic development|membrane|integral component of membrane|carbohydrate biosynthetic process|chondroitin sulfate biosynthetic process|negative regulation of transforming growth factor beta receptor signaling pathway|polysaccharide localization|post-anal tail morphogenesi…	path:apla00532	Glycosaminoglycan biosynthesis - chondroitin sulfate / dermatan sulfate
CHST3	1168.56893889773	642.619981105865	1694.5178966896	2.6368895249313	1.39883712934717	3.79895208314706e-30	3.25947847464352e-29	Up	38.3145	30.6557	33.9554	69.7399	73.206	66.1262	GeneID:106020652	carbohydrate sulfotransferase 3	GO:0000139,GO:0001517,GO:0005802,GO:0005975,GO:0006044,GO:0006790,GO:0008459,GO:0016021,GO:0030206	Golgi membrane|N-acetylglucosamine 6-O-sulfotransferase activity|trans-Golgi network|carbohydrate metabolic process|N-acetylglucosamine metabolic process|sulfur compound metabolic process|chondroitin 6-sulfotransferase activity|integral component of membrane|chondroitin sulfate biosynthetic process	path:apla00532	Glycosaminoglycan biosynthesis - chondroitin sulfate / dermatan sulfate
CHST9	31.9222375058671	51.013696504877	12.8307785068573	0.251516345333468	-1.99127593515367	4.41979166746095e-07	1.3231171309157e-06	Down	0.601655	0.590304	0.427047	0.171602	0.0601842	0.107474	GeneID:101798839	carbohydrate sulfotransferase 9	GO:0000139,GO:0001537,GO:0005576,GO:0006790,GO:0016021,GO:0016051,GO:0030166,GO:0030203,GO:0030206,GO:0042446,GO:0047756	Golgi membrane|N-acetylgalactosamine 4-O-sulfotransferase activity|extracellular region|sulfur compound metabolic process|integral component of membrane|carbohydrate biosynthetic process|proteoglycan biosynthetic process|glycosaminoglycan metabolic process|chondroitin sulfate biosynthetic process|hormone biosynthetic process|chondroitin 4-sulfotransferase activity
CHSY3	257.87764019603	129.075017552167	386.680262839893	2.99577927760972	1.58293133313299	8.49198283954481e-21	5.29810838419134e-20	Up	1.11498	1.28833	1.46072	3.36462	3.50857	4.06938	GeneID:101799372	chondroitin sulfate synthase 3			path:apla00532	Glycosaminoglycan biosynthesis - chondroitin sulfate / dermatan sulfate
CIITA	165.93396631951	1.53901433713498	330.328918301886	214.636673831658	7.74575279259168	1.81915717453021e-128	6.81855741989506e-127	Up	0.0156598	0	0.00819749	1.86542	2.12914	1.927	GeneID:101803334	class II major histocompatibility complex transactivator			path:apla05164	Influenza A
CILP2	40.2330572202951	1.54234751531653	78.9237669252736	51.1711959474167	5.67726004657115	4.79447991080386e-28	3.87367340793447e-27	Up	0.0310466	0.0143358	0.0293188	1.0013	1.17283	0.80035	GeneID:101789438	cartilage intermediate layer protein 2	GO:0016311,GO:0070062	dephosphorylation|extracellular exosome
CIP2A	203.646726579082	129.213862306707	278.079590851456	2.15208790982035	1.10573701119912	1.4504834907543e-12	6.24094124439047e-12	Up	1.82217	1.79396	1.47643	3.17497	3.4175	3.58877	GeneID:101803980	cell proliferation regulating inhibitor of protein phosphatase 2A	GO:0005737,GO:0016021	cytoplasm|integral component of membrane
CISH	1828.38096316018	896.781940546759	2759.9799857736	3.07764893669788	1.62182867475563	3.72246265316277e-95	9.70175167830577e-94	Up	12.159	11.8322	11.0175	31.7547	29.4251	31.2712	GeneID:101802505	cytokine inducible SH2 containing protein	GO:0005622,GO:0005942,GO:0016567,GO:0035556,GO:0040008,GO:0046627,GO:0046854,GO:0046935	intracellular|phosphatidylinositol 3-kinase complex|protein ubiquitination|intracellular signal transduction|regulation of growth|negative regulation of insulin receptor signaling pathway|phosphatidylinositol phosphorylation|1-phosphatidylinositol-3-kinase regulator activity
CITED2	1599.3817267687	260.035305299106	2938.72814823829	11.3012659756259	3.49841248827609	1.49483152437429e-180	8.66108958524915e-179	Up	7.32521	6.64135	6.64866	68.3282	69.6067	60.9012	GeneID:101800627	Cbp/p300 interacting transactivator with Glu/Asp rich carboxy-terminal domain 2			path:apla04137	Mitophagy - animal
CITED4	341.144923817986	156.177186174746	526.112661461226	3.36869087187011	1.75218804553241	2.6686733117226e-41	3.04157648686378e-40	Up	4.50641	4.60187	5.28154	14.364	13.9722	13.7714	GeneID:101792136	Cbp/p300 interacting transactivator with Glu/Asp rich carboxy-terminal domain 4	GO:0003713,GO:0005634,GO:0005737,GO:0006357,GO:0043627,GO:0045893	transcription coactivator activity|nucleus|cytoplasm|regulation of transcription by RNA polymerase II|response to estrogen|positive regulation of transcription, DNA-templated
CKAP2	3113.75741202948	1109.66135098224	5117.85347307671	4.61208590219576	2.20541938409066	5.26798493932914e-198	3.24628410901117e-196	Up	10.4333	11.7457	12.327	48.5662	48.7506	49.7979	GeneID:101794855	cytoskeleton associated protein 2	GO:0005737,GO:0005874,GO:0006915,GO:0007049	cytoplasm|microtubule|apoptotic process|cell cycle
CKB	15776.806362757	25095.2018026646	6458.4109228495	0.257356405166017	-1.95816040565453	9.28207144092484e-121	3.24493185012909e-119	Down	556.596	487.789	479.765	120.085	120.421	120.634	GeneID:101793249	creatine kinase B	GO:0004111,GO:0005524,GO:0005615,GO:0005829,GO:0006754,GO:0031625,GO:0043209,GO:0065010	creatine kinase activity|ATP binding|extracellular space|cytosol|ATP biosynthetic process|ubiquitin protein ligase binding|myelin sheath|extracellular membrane-bounded organelle	path:apla00330	Arginine and proline metabolism
CLCN1	6.13783789652341	1.23349745526815	11.0421783377787	8.95192632187325	3.16219816237491	0.00187032483023768	0.00383370458155695	Up	0.0227158	0.0111968	0	0.0341497	0.101709	0.0344117	GeneID:101795064	chloride voltage-gated channel 1	GO:0005247,GO:0005887,GO:0006936,GO:0019227,GO:0034707,GO:0034765,GO:0042383,GO:0042803,GO:1902476	voltage-gated chloride channel activity|integral component of plasma membrane|muscle contraction|neuronal action potential propagation|chloride channel complex|regulation of ion transmembrane transport|sarcolemma|protein homodimerization activity|chloride transmembrane transport
CLDN1	1841.87897166098	916.41169730266	2767.34624601929	3.01976311974697	1.59443538419611	1.7114418824811e-92	4.35131106589557e-91	Up	23.2094	23.428	21.8454	63.1096	60.0391	60.4587	GeneID:101797741	claudin 1	GO:0001618,GO:0005198,GO:0005887,GO:0005923,GO:0016323,GO:0016324,GO:0016328,GO:0016338,GO:0042802,GO:0051260,GO:0051291,GO:0061436,GO:0070830	virus receptor activity|structural molecule activity|integral component of plasma membrane|bicellular tight junction|basolateral plasma membrane|apical plasma membrane|lateral plasma membrane|calcium-independent cell-cell adhesion via plasma membrane cell-adhesion molecules|identical protein binding|protein homooligomerization|protein heterooligomerization|establishment of skin barrier|bicellular…	path:apla04514,path:apla04530	Cell adhesion molecules (CAMs)|Tight junction
CLEC19A	309.994281881019	455.886611618921	164.101952143118	0.359962209814338	-1.47408263993017	1.59095106658595e-18	9.03796928178102e-18	Down	63.7188	52.3748	48.4942	14.713	15.234	16.8011	GeneID:101802428	C-type lectin domain containing 19A	GO:0005576,GO:0030246	extracellular region|carbohydrate binding
CLEC3B	263.871291063442	452.802375761708	74.9402063651758	0.16550312095671	-2.59506967213695	1.30874821794508e-50	1.78379806312796e-49	Down	16.6225	14.0094	13.6384	1.9181	2.71089	1.69205	GeneID:101803169	C-type lectin domain family 3 member B	GO:0001503,GO:0001652,GO:0005509,GO:0005615,GO:0005737,GO:0008201,GO:0010756,GO:0030246,GO:0030282,GO:0036143,GO:0071560	ossification|granular component|calcium ion binding|extracellular space|cytoplasm|heparin binding|positive regulation of plasminogen activation|carbohydrate binding|bone mineralization|kringle domain binding|cellular response to transforming growth factor beta stimulus
CLIC2	958.054441400077	372.955793083341	1543.15308971681	4.13763003105298	2.04880465142621	5.04944752811066e-79	1.07832768577553e-77	Up	8.05155	6.59972	6.93647	24.2332	25.761	23.5073	GeneID:101804453	chloride intracellular channel 2	GO:0004602,GO:0005244,GO:0005254,GO:0005622,GO:0005634,GO:0005737,GO:0007165,GO:0010880,GO:0010881,GO:0034707,GO:0051099,GO:0060315	glutathione peroxidase activity|voltage-gated ion channel activity|chloride channel activity|intracellular|nucleus|cytoplasm|signal transduction|regulation of release of sequestered calcium ion into cytosol by sarcoplasmic reticulum|regulation of cardiac muscle contraction by regulation of the release of sequestered calcium ion|chloride channel complex|positive regulation of binding|negative regu…
CLIC5	129.307782470127	8.33849244788575	250.277072492368	30.0146668065673	4.90759574755378	1.03610315758789e-68	1.89773907062982e-67	Up	0.0621958	0.0198099	0.0244638	0.915563	1.24304	1.0943	GeneID:101790561	chloride intracellular channel 5	GO:0002024,GO:0005244,GO:0005254,GO:0005634,GO:0005794,GO:0005815,GO:0007605,GO:0008104,GO:0015629,GO:0032420,GO:0032421,GO:0034707,GO:0034765,GO:0050885,GO:0060088	diet induced thermogenesis|voltage-gated ion channel activity|chloride channel activity|nucleus|Golgi apparatus|microtubule organizing center|sensory perception of sound|protein localization|actin cytoskeleton|stereocilium|stereocilium bundle|chloride channel complex|regulation of ion transmembrane transport|neuromuscular process controlling balance|auditory receptor cell stereocilium organization
CLIP2	2944.70952199566	1897.56809513846	3991.85094885286	2.10366677173796	1.07290619472759	1.27672799973945e-51	1.76329110163446e-50	Up	10.6668	10.5413	10.6345	18.9653	20.493	19.5678	GeneID:101802638	CAP-Gly domain containing linker protein 2	GO:0005881,GO:0007026,GO:0008017,GO:0030425,GO:0035371,GO:0042599,GO:0051010,GO:1901588	cytoplasmic microtubule|negative regulation of microtubule depolymerization|microtubule binding|dendrite|microtubule plus-end|lamellar body|microtubule plus-end binding|dendritic microtubule
CLNK	13.1429422089463	20.6286920727022	5.65719234519034	0.274239022292473	-1.86649422376187	0.0231773878144539	0.0400842848121778	Down	0.449582	0.146998	0.200624	0.0385179	0.0768678	0.0753558	GeneID:101790420	cytokine dependent hematopoietic cell linker	GO:0005070,GO:0005622,GO:0006955,GO:0007169,GO:0035556	SH3/SH2 adaptor activity|intracellular|immune response|transmembrane receptor protein tyrosine kinase signaling pathway|intracellular signal transduction
CLSTN2	633.729607781115	403.640770333608	863.818445228622	2.14006737851253	1.09765621957765	2.32495559690752e-18	1.30952088481123e-17	Up	0.959597	1.29397	1.5935	2.60526	2.60153	2.45144	GeneID:101790294	calsyntenin 2	GO:0000139,GO:0005509,GO:0005789,GO:0007156,GO:0009986,GO:0045211,GO:0050806,GO:0051965,GO:0098978,GO:0099061	Golgi membrane|calcium ion binding|endoplasmic reticulum membrane|homophilic cell adhesion via plasma membrane adhesion molecules|cell surface|postsynaptic membrane|positive regulation of synaptic transmission|positive regulation of synapse assembly|glutamatergic synapse|integral component of postsynaptic density membrane
CLSTN3	1769.35244059192	1079.73957174473	2458.96530943911	2.27736888948667	1.18736799895284	9.04279044454228e-53	1.28176707051636e-51	Up	12.4591	11.8546	12.0986	23.8466	23.8045	24.1784	GeneID:101792510	calsyntenin 3	GO:0000139,GO:0001558,GO:0005509,GO:0005789,GO:0007156,GO:0007416,GO:0009986,GO:0014069,GO:0032991,GO:0035249,GO:0045211,GO:0050806,GO:0051932,GO:0051965,GO:0098978,GO:0098982,GO:0099061,GO:1902474,GO:1905606	Golgi membrane|regulation of cell growth|calcium ion binding|endoplasmic reticulum membrane|homophilic cell adhesion via plasma membrane adhesion molecules|synapse assembly|cell surface|postsynaptic density|protein-containing complex|synaptic transmission, glutamatergic|postsynaptic membrane|positive regulation of synaptic transmission|synaptic transmission, GABAergic|positive regulation of synap…
CLTRN	38.680473191074	8.64400932975258	68.7169370523955	7.94966021333094	2.99089319762736	3.90069319622374e-07	1.1736712547669e-06	Up	0.294544	0.155568	0.108121	0.672456	1.43267	1.54047	GeneID:101792500	collectrin, amino acid transport regulator	GO:0005886,GO:0008237,GO:0008241,GO:0016021	plasma membrane|metallopeptidase activity|peptidyl-dipeptidase activity|integral component of membrane
CMBL	43.2375299892421	83.9987793743576	2.47628060412663	0.0294799593823927	-5.08412165309144	6.10085851530606e-28	4.91006006574964e-27	Down	3.7667	2.67747	3.15747	0	0.0469347	0.0455831	GeneID:101802445	carboxymethylenebutenolidase homolog	GO:0005829,GO:0016787	cytosol|hydrolase activity
CMPK2	6505.32884719304	5.54692636973163	13005.1107680164	2344.5616366899	11.1951024915425	0	0	Up	0.200953	0.0803897	0.106084	282.571	289.847	298.739	GeneID:101790338	cytidine/uridine monophosphate kinase 2	GO:0004127,GO:0004550,GO:0004798,GO:0005524,GO:0005737,GO:0005739,GO:0006165,GO:0006227,GO:0006233,GO:0006235,GO:0009041,GO:0009142,GO:0033862,GO:0071222	cytidylate kinase activity|nucleoside diphosphate kinase activity|thymidylate kinase activity|ATP binding|cytoplasm|mitochondrion|nucleoside diphosphate phosphorylation|dUDP biosynthetic process|dTDP biosynthetic process|dTTP biosynthetic process|uridylate kinase activity|nucleoside triphosphate biosynthetic process|UMP kinase activity|cellular response to lipopolysaccharide	path:apla00240	Pyrimidine metabolism
CMTM6	347.790700391256	156.823696514646	538.757704267865	3.43543556389484	1.78049302365305	5.30940817915213e-43	6.29688637864886e-42	Up	3.75905	2.92179	3.47866	11.0076	10.6932	10.0563	GeneID:113842698	CKLF like MARVEL transmembrane domain containing 6	GO:0005886,GO:0015031,GO:0016020,GO:0016021,GO:0031647,GO:0031901,GO:0032456,GO:0035577,GO:0035579,GO:0043312,GO:0055038	plasma membrane|protein transport|membrane|integral component of membrane|regulation of protein stability|early endosome membrane|endocytic recycling|azurophil granule membrane|specific granule membrane|neutrophil degranulation|recycling endosome membrane
CMTR1	1282.47309819811	338.546223945911	2226.39997245031	6.57635446793824	2.71728806291168	1.36442995258997e-200	8.55297620711891e-199	Up	5.47921	4.90349	5.07502	29.69	30.4582	29.182	GeneID:101791717	cap methyltransferase 1	GO:0003676,GO:0004483,GO:0005634,GO:0005654,GO:0005737,GO:0005829,GO:0006370,GO:0080009,GO:0097309	nucleic acid binding|mRNA (nucleoside-2'-O-)-methyltransferase activity|nucleus|nucleoplasm|cytoplasm|cytosol|7-methylguanosine mRNA capping|mRNA methylation|cap1 mRNA methylation
CMTR2	455.246688489213	194.740422056169	715.752954922257	3.67542057968741	1.87790934750319	1.49668344221116e-57	2.29360034774256e-56	Up	1.30543	1.69146	1.69609	5.20982	5.3389	5.0382	GeneID:101802442	cap methyltransferase 2	GO:0004483,GO:0005634,GO:0005737,GO:0006370,GO:0097310	mRNA (nucleoside-2'-O-)-methyltransferase activity|nucleus|cytoplasm|7-methylguanosine mRNA capping|cap2 mRNA methylation
CMYA5	80.965063785038	152.712457549489	9.21767002058745	0.0603596469371226	-4.0502718226701	1.11735193767989e-26	8.62965970774221e-26	Down	0.246869	0.356694	0.333848	0.0102062	0.0205252	0.0143483	GeneID:101800094	cardiomyopathy associated 5	GO:0005634,GO:0016529,GO:0031430,GO:0048471	nucleus|sarcoplasmic reticulum|M band|perinuclear region of cytoplasm
CNGA3	36.9673449419785	8.66257800558573	65.2721118783712	7.53495227821129	2.91359837470221	6.57159461056987e-14	3.06120116660851e-13	Up	0.0880839	0.100527	0.158394	0.601397	0.869558	0.849024	GeneID:113839601	cyclic nucleotide gated channel alpha 3	GO:0005222,GO:0005223,GO:0007601,GO:0016021,GO:0030552,GO:0030553,GO:0050896	intracellular cAMP-activated cation channel activity|intracellular cGMP-activated cation channel activity|visual perception|integral component of membrane|cAMP binding|cGMP binding|response to stimulus
CNGA4	13.044346378686	21.1009075183929	4.98778523897911	0.236377759327718	-2.0808337954847	0.000951274417552472	0.00202553204311356	Down	0.844285	1.18555	0.814352	0.236822	0.116469	0.123472	GeneID:101790629	cyclic nucleotide gated channel alpha 4	GO:0005221,GO:0005222,GO:0005223,GO:0005886,GO:0007608,GO:0017071,GO:0030552,GO:0030553,GO:0043204,GO:0050896,GO:0051290	intracellular cyclic nucleotide activated cation channel activity|intracellular cAMP-activated cation channel activity|intracellular cGMP-activated cation channel activity|plasma membrane|sensory perception of smell|intracellular cyclic nucleotide activated cation channel complex|cAMP binding|cGMP binding|perikaryon|response to stimulus|protein heterotetramerization
CNMD	27.107517134324	50.3378755259402	3.87715874270779	0.0770226931947059	-3.69857262012313	1.59211854897931e-13	7.2629172075929e-13	Down	1.33271	0.951251	1.36912	0	0.101814	0.15317	GeneID:101800562	chondromodulin	GO:0005576,GO:0012505,GO:0016021,GO:0030154,GO:0051216	extracellular region|endomembrane system|integral component of membrane|cell differentiation|cartilage development
CNNM1	36.0333345029559	48.5910041305366	23.4756648753752	0.483127798970966	-1.04952322766135	0.0231919937500408	0.0401047758747734	Down	1.15464	0.87061	0.571118	0.379561	0.201088	0.587169	GeneID:101802847	cyclin and CBS domain divalent metal cation transport mediator 1	GO:0005886,GO:0006811,GO:0016021,GO:0030425,GO:0043025	plasma membrane|ion transport|integral component of membrane|dendrite|neuronal cell body
CNOT9	2967.41113179245	1554.5467873588	4380.2754762261	2.81771865076397	1.49452756572437	4.5048361263387e-96	1.19116057791534e-94	Up	53.8332	45.1571	44.5771	103.043	105.357	109.29	GeneID:101804561	CCR4-NOT transcription complex subunit 9	GO:0000932,GO:0005634,GO:0006402,GO:0006417,GO:0030014,GO:0031047,GO:0033147,GO:2000327	P-body|nucleus|mRNA catabolic process|regulation of translation|CCR4-NOT complex|gene silencing by RNA|negative regulation of intracellular estrogen receptor signaling pathway|positive regulation of nuclear receptor transcription coactivator activity	path:apla03018	RNA degradation
CNP	3312.2235383433	1333.32618957098	5291.12088711562	3.96836192711261	1.98854361005919	3.8983319098312e-148	1.68229795147404e-146	Up	19.2127	19.4042	18.3038	68.8895	63.1296	66.7541	GeneID:101794702	2',3'-cyclic nucleotide 3' phosphodiesterase	GO:0000226,GO:0003723,GO:0004113,GO:0005615,GO:0005634,GO:0005654,GO:0005737,GO:0005741,GO:0005743,GO:0005829,GO:0005874,GO:0005886,GO:0005902,GO:0007268,GO:0007409,GO:0007568,GO:0008344,GO:0009214,GO:0009636,GO:0016020,GO:0021762,GO:0030551,GO:0030900,GO:0031143,GO:0032496,GO:0035748,GO:0035749,GO:0042470,GO:0046902,GO:0048471,GO:0048709,GO:0070062	microtubule cytoskeleton organization|RNA binding|2',3'-cyclic-nucleotide 3'-phosphodiesterase activity|extracellular space|nucleus|nucleoplasm|cytoplasm|mitochondrial outer membrane|mitochondrial inner membrane|cytosol|microtubule|plasma membrane|microvillus|chemical synaptic transmission|axonogenesis|aging|adult locomotory behavior|cyclic nucleotide catabolic process|response to toxic substance…
CNR1	244.380027839497	336.467387407183	152.292668271811	0.452622375812937	-1.14362018753308	5.0160493257187e-15	2.46280909331286e-14	Down	2.4086	2.93568	2.62942	0.941659	1.10002	1.22455	GeneID:101801352	cannabinoid receptor 1	GO:0004949,GO:0005623,GO:0005741,GO:0005886,GO:0007188,GO:0007413,GO:0016020,GO:0016049,GO:0030175,GO:0030426,GO:0031623,GO:0031915,GO:0032592,GO:0042593,GO:0044297,GO:0046847,GO:0060997,GO:0090394,GO:0098921,GO:0098978,GO:0098982,GO:0099056,GO:0099553,GO:0099635,GO:1900454,GO:1903295,GO:1904483	cannabinoid receptor activity|cell|mitochondrial outer membrane|plasma membrane|adenylate cyclase-modulating G protein-coupled receptor signaling pathway|axonal fasciculation|membrane|cell growth|filopodium|growth cone|receptor internalization|positive regulation of synaptic plasticity|integral component of mitochondrial membrane|glucose homeostasis|cell body|filopodium assembly|dendritic spine m…	path:apla04080	Neuroactive ligand-receptor interaction
CNTNAP1	216.292495632438	311.415447458208	121.169543806668	0.389092913648508	-1.3618133894089	1.52276340042572e-18	8.65736830820611e-18	Down	4.14754	3.52131	4.11796	1.16168	1.31708	0.992942	GeneID:101791967	contactin associated protein 1	GO:0002175,GO:0007010,GO:0007155,GO:0008076,GO:0016021,GO:0017124,GO:0019227,GO:0022010,GO:0022011,GO:0030424,GO:0030913,GO:0033010,GO:0033270,GO:0042552,GO:0043209,GO:0048787,GO:0048812,GO:0050884,GO:0050885,GO:0071205	protein localization to paranode region of axon|cytoskeleton organization|cell adhesion|voltage-gated potassium channel complex|integral component of membrane|SH3 domain binding|neuronal action potential propagation|central nervous system myelination|myelination in peripheral nervous system|axon|paranodal junction assembly|paranodal junction|paranode region of axon|myelination|myelin sheath|presy…	path:apla04514	Cell adhesion molecules (CAMs)
CNTNAP4	61.7125777244492	19.5266453962683	103.89851005263	5.32085813738831	2.41165893947	6.9531206409063e-12	2.87597364848408e-11	Up	0.0560777	0.135077	0.131223	0.60481	0.613591	0.337352	GeneID:101794509	contactin associated protein like 4	GO:0007155,GO:0030054,GO:0030425,GO:0032225,GO:0032228,GO:0042734,GO:0050807,GO:0098982,GO:0099056,GO:2000821	cell adhesion|cell junction|dendrite|regulation of synaptic transmission, dopaminergic|regulation of synaptic transmission, GABAergic|presynaptic membrane|regulation of synapse organization|GABA-ergic synapse|integral component of presynaptic membrane|regulation of grooming behavior
COBLL1	2500.49562783325	722.846128169322	4278.14512749717	5.91847277142092	2.56522494454498	1.71804520001683e-240	1.33612467079384e-238	Up	3.81219	4.34087	4.36441	23.7801	24.0386	23.2743	GeneID:101802750	cordon-bleu WH2 repeat protein like 1	GO:0003779,GO:0045296,GO:0070062	actin binding|cadherin binding|extracellular exosome
COCH	8.41696169464896	13.6351487898295	3.19877459946842	0.234597703976241	-2.09173920120679	0.00870335809821185	0.0161713219397336	Down	0.154132	0.246025	0.193601	0.0504923	0.0165803	0.0486857	GeneID:101798016	cochlin
COL13A1	354.517792880686	655.45769815467	53.5778876067025	0.0817411829284208	-3.61279306811156	7.96179753202168e-31	6.97941057915559e-30	Down	2.27899	2.92554	2.70181	0.0994107	0.125673	0.157762	GeneID:101800336	collagen type XIII alpha 1 chain	GO:0001763,GO:0001958,GO:0005201,GO:0005576,GO:0005600,GO:0005615,GO:0005788,GO:0005886,GO:0005911,GO:0007160,GO:0008201,GO:0030020,GO:0030154,GO:0030198,GO:0030574,GO:0031012,GO:0045211,GO:0062023,GO:0098609	morphogenesis of a branching structure|endochondral ossification|extracellular matrix structural constituent|extracellular region|collagen type XIII trimer|extracellular space|endoplasmic reticulum lumen|plasma membrane|cell-cell junction|cell-matrix adhesion|heparin binding|extracellular matrix structural constituent conferring tensile strength|cell differentiation|extracellular matrix organizat…
COL14A1	3158.4337453379	4432.72162288792	1884.14586778788	0.425053957383492	-1.23428210279345	4.86254000432593e-68	8.7955123486209e-67	Down	25.8109	26.7872	28.0916	10.0267	10.7646	9.15226	GeneID:101799687	collagen type XIV alpha 1 chain	GO:0003429,GO:0005581,GO:0005615,GO:0007155,GO:0031012	growth plate cartilage chondrocyte morphogenesis|collagen trimer|extracellular space|cell adhesion|extracellular matrix
COL18A1	856.328461927449	1214.77211437536	497.884809479533	0.409858609353694	-1.28680179189992	5.31271373623197e-43	6.29688637864886e-42	Down	15.551	15.0351	13.2809	4.01646	5.04822	4.43292	GeneID:101794695	collagen type XVIII alpha 1 chain	GO:0001525,GO:0001886,GO:0005201,GO:0005581,GO:0005604,GO:0005615,GO:0007155,GO:0008284,GO:0030020,GO:0030198,GO:0030335,GO:0031012,GO:0046872,GO:0062023,GO:2000353	angiogenesis|endothelial cell morphogenesis|extracellular matrix structural constituent|collagen trimer|basement membrane|extracellular space|cell adhesion|positive regulation of cell proliferation|extracellular matrix structural constituent conferring tensile strength|extracellular matrix organization|positive regulation of cell migration|extracellular matrix|metal ion binding|collagen-containin…
COL21A1	453.103730558037	610.202859093566	296.004602022508	0.485092125694416	-1.04366933385354	2.94305558480252e-16	1.52262032621071e-15	Down	4.60096	5.53952	4.70695	2.04819	2.15822	2.15406	GeneID:101796553	collagen type XXI alpha 1 chain	GO:0003429,GO:0005576,GO:0005581,GO:0005615,GO:0005788,GO:0005829,GO:0030020,GO:0031012,GO:0062023	growth plate cartilage chondrocyte morphogenesis|extracellular region|collagen trimer|extracellular space|endoplasmic reticulum lumen|cytosol|extracellular matrix structural constituent conferring tensile strength|extracellular matrix|collagen-containing extracellular matrix
COL23A1	208.065395429875	285.656771170889	130.474019688861	0.456751013301931	-1.13052016541271	7.60798509632297e-07	2.22980506359986e-06	Down	3.6326	3.54885	4.75202	1.6014	1.41474	1.6377	GeneID:101797624	collagen type XXIII alpha 1 chain	GO:0001525,GO:0001886,GO:0005201,GO:0005581,GO:0005615,GO:0005788,GO:0005886,GO:0016021,GO:0030198,GO:0031012	angiogenesis|endothelial cell morphogenesis|extracellular matrix structural constituent|collagen trimer|extracellular space|endoplasmic reticulum lumen|plasma membrane|integral component of membrane|extracellular matrix organization|extracellular matrix
COL24A1	251.557775777336	342.653456577606	160.462094977066	0.46829264931324	-1.09451770233953	3.06988913857838e-14	1.45377394146354e-13	Down	1.25898	1.39044	1.20697	0.506766	0.593134	0.477728	GeneID:101796109	collagen type XXIV alpha 1 chain	GO:0005201,GO:0005576,GO:0005581,GO:0005615,GO:0005788,GO:0030020,GO:0030198,GO:0031012,GO:0062023	extracellular matrix structural constituent|extracellular region|collagen trimer|extracellular space|endoplasmic reticulum lumen|extracellular matrix structural constituent conferring tensile strength|extracellular matrix organization|extracellular matrix|collagen-containing extracellular matrix
COL25A1	412.725674973177	750.819896591455	74.6314533549003	0.0993999409095438	-3.33061119562835	4.5212743170091e-129	1.70786733486398e-127	Down	4.19385	4.72856	4.15357	0.366139	0.454921	0.317342	GeneID:101793589	collagen type XXV alpha 1 chain	GO:0001540,GO:0005201,GO:0005576,GO:0005581,GO:0005615,GO:0005788,GO:0005886,GO:0005887,GO:0008201,GO:0016021,GO:0030198,GO:0031012,GO:0060385	amyloid-beta binding|extracellular matrix structural constituent|extracellular region|collagen trimer|extracellular space|endoplasmic reticulum lumen|plasma membrane|integral component of plasma membrane|heparin binding|integral component of membrane|extracellular matrix organization|extracellular matrix|axonogenesis involved in innervation
COL26A1	5827.21871425259	8215.21480939143	3439.22261911375	0.41864061974157	-1.25621579510304	3.52202137050224e-80	7.65631641124277e-79	Down	49.3777	53.5478	51.1858	19.6321	19.2173	17.8942	GeneID:101803410	collagen type XXVI alpha 1 chain	GO:0005576,GO:0005581,GO:0005788,GO:0005794,GO:0005886,GO:0010811,GO:0031012,GO:0062023	extracellular region|collagen trimer|endoplasmic reticulum lumen|Golgi apparatus|plasma membrane|positive regulation of cell-substrate adhesion|extracellular matrix|collagen-containing extracellular matrix
COL28A1	16.5040744671274	29.1219675466931	3.8861813875617	0.133445014706879	-2.90568268518873	1.13933355027376e-06	3.2954112612632e-06	Down	0.103505	0.150344	0.158481	0.00546939	0.0388607	0.0160362	GeneID:101800991	collagen type XXVIII alpha 1 chain	GO:0004867,GO:0005201,GO:0005576,GO:0005581,GO:0005604,GO:0005615,GO:0005788,GO:0007155,GO:0030020,GO:0030198,GO:0031012,GO:0062023	serine-type endopeptidase inhibitor activity|extracellular matrix structural constituent|extracellular region|collagen trimer|basement membrane|extracellular space|endoplasmic reticulum lumen|cell adhesion|extracellular matrix structural constituent conferring tensile strength|extracellular matrix organization|extracellular matrix|collagen-containing extracellular matrix
COL3A1	33112.5613349461	44747.9409369224	21477.1817329699	0.479959106123889	-1.0590166055235	4.11709187222769e-67	7.32862510377078e-66	Down	392.478	374.704	372.137	148.054	157.706	159.041	GeneID:101802788	collagen type III alpha 1 chain	GO:0005201,GO:0005576,GO:0005586,GO:0005615,GO:0030198,GO:0031012,GO:0046872	extracellular matrix structural constituent|extracellular region|collagen type III trimer|extracellular space|extracellular matrix organization|extracellular matrix|metal ion binding	path:apla04933	AGE-RAGE signaling pathway in diabetic complications
COL4A2	3242.15222634996	4664.29970670996	1820.00474598995	0.390198928120278	-1.35771828003033	2.7124884881649e-55	4.03350921097977e-54	Down	23.1705	23.504	24.7799	8.22642	7.99725	7.97804	GeneID:101803874	collagen type IV alpha 2 chain	GO:0001525,GO:0005201,GO:0005576,GO:0005587,GO:0005604,GO:0005615,GO:0006351,GO:0007568,GO:0014823,GO:0016525,GO:0030020,GO:0030198,GO:0031012,GO:0035987,GO:0038063,GO:0062023,GO:0071560	angiogenesis|extracellular matrix structural constituent|extracellular region|collagen type IV trimer|basement membrane|extracellular space|transcription, DNA-templated|aging|response to activity|negative regulation of angiogenesis|extracellular matrix structural constituent conferring tensile strength|extracellular matrix organization|extracellular matrix|endodermal cell differentiation|collagen…	path:apla04510,path:apla04512,path:apla04933	Focal adhesion|ECM-receptor interaction|AGE-RAGE signaling pathway in diabetic complications
COL4A5	717.24559117283	971.477489412091	463.013692933569	0.476607742309882	-1.0691257071415	9.5957938600418e-28	7.65505376338935e-27	Down	4.92606	4.8701	5.23473	1.71675	2.19037	2.042	GeneID:101799662	collagen type IV alpha 5 chain			path:apla04510,path:apla04512,path:apla04933	Focal adhesion|ECM-receptor interaction|AGE-RAGE signaling pathway in diabetic complications
COL4A6	180.726340291838	275.841204032807	85.6114765508687	0.310365077077776	-1.68796186326827	1.71153712173365e-18	9.70026670357462e-18	Down	3.19298	4.1638	4.24255	0.986834	1.19863	1.00411	GeneID:101800228	collagen type IV alpha 6 chain	GO:0005201,GO:0005576,GO:0005587,GO:0005615,GO:0005788,GO:0007155,GO:0030020,GO:0030198,GO:0031012,GO:0038063,GO:0062023	extracellular matrix structural constituent|extracellular region|collagen type IV trimer|extracellular space|endoplasmic reticulum lumen|cell adhesion|extracellular matrix structural constituent conferring tensile strength|extracellular matrix organization|extracellular matrix|collagen-activated tyrosine kinase receptor signaling pathway|collagen-containing extracellular matrix	path:apla04510,path:apla04512,path:apla04933	Focal adhesion|ECM-receptor interaction|AGE-RAGE signaling pathway in diabetic complications
COL6A6	1566.74514694578	424.307138240888	2709.18315565066	6.38495776168771	2.67467707612139	4.02812873749385e-179	2.28832329020989e-177	Up	1.89573	2.23319	2.27717	12.7325	12.8724	11.4279	GeneID:101802198	collagen type VI alpha 6 chain	GO:0005576,GO:0005581,GO:0007155,GO:0030020,GO:0031012,GO:0062023	extracellular region|collagen trimer|cell adhesion|extracellular matrix structural constituent conferring tensile strength|extracellular matrix|collagen-containing extracellular matrix	path:apla04510,path:apla04512	Focal adhesion|ECM-receptor interaction
COL8A2	500.275591347931	789.320975661943	211.23020703392	0.267610026271983	-1.90179592591137	1.60163199898409e-61	2.59961318763679e-60	Down	9.35237	9.75705	9.01852	1.86786	2.50773	2.10891	GeneID:101792331	collagen type VIII alpha 2 chain	GO:0001525,GO:0005201,GO:0005576,GO:0005581,GO:0005604,GO:0005615,GO:0005788,GO:0030020,GO:0030198,GO:0030674,GO:0031012,GO:0048593,GO:0050673,GO:0062023,GO:0098609	angiogenesis|extracellular matrix structural constituent|extracellular region|collagen trimer|basement membrane|extracellular space|endoplasmic reticulum lumen|extracellular matrix structural constituent conferring tensile strength|extracellular matrix organization|protein binding, bridging|extracellular matrix|camera-type eye morphogenesis|epithelial cell proliferation|collagen-containing extrac…
COL9A3	122.472454701684	30.9984133725029	213.946496030865	6.90185311938082	2.78698377162975	1.66990993619383e-23	1.15976600773959e-22	Up	0.215776	0.169007	0.245384	1.36073	1.61336	1.07536	GeneID:101799887	collagen type IX alpha 3 chain	GO:0005201,GO:0005594,GO:0005615,GO:0008584,GO:0008585,GO:0030198,GO:0031012	extracellular matrix structural constituent|collagen type IX trimer|extracellular space|male gonad development|female gonad development|extracellular matrix organization|extracellular matrix	path:apla04510,path:apla04512	Focal adhesion|ECM-receptor interaction
COLQ	33.7029325093447	48.5828941626686	18.8229708560209	0.387440295199304	-1.36795408761361	0.000229698503086205	0.000526312483123158	Down	0.343954	0.316154	0.314042	0.100847	0.101153	0.0991094	GeneID:101796885	collagen like tail subunit of asymmetric acetylcholinesterase	GO:0001507,GO:0005201,GO:0005581,GO:0005604,GO:0005615,GO:0005886,GO:0008201,GO:0008582,GO:0030054,GO:0030198,GO:0031012,GO:0031594,GO:0043083,GO:0071340,GO:0090150	acetylcholine catabolic process in synaptic cleft|extracellular matrix structural constituent|collagen trimer|basement membrane|extracellular space|plasma membrane|heparin binding|regulation of synaptic growth at neuromuscular junction|cell junction|extracellular matrix organization|extracellular matrix|neuromuscular junction|synaptic cleft|skeletal muscle acetylcholine-gated channel clustering|e…
COMMD8	245.459126394995	142.826138022687	348.092114767303	2.43717375255229	1.28520910826675	9.35917397544652e-19	5.36501644166018e-18	Up	11.1283	10.8604	10.318	15.427	16.7765	16.5018	GeneID:101802203	COMM domain containing 8	GO:0005654,GO:0005829	nucleoplasm|cytosol
COMP	941.35040163236	459.841816265034	1422.85898699969	3.09423574949436	1.62958311975703	6.55443216774968e-21	4.11044014728692e-20	Up	4.60418	4.49614	5.65079	15.2672	11.9522	12.5234	GeneID:101803344	cartilage oligomeric matrix protein	GO:0001968,GO:0002020,GO:0003417,GO:0005201,GO:0005499,GO:0005509,GO:0005518,GO:0005576,GO:0006915,GO:0007155,GO:0008201,GO:0043066,GO:0043395,GO:0060173	fibronectin binding|protease binding|growth plate cartilage development|extracellular matrix structural constituent|vitamin D binding|calcium ion binding|collagen binding|extracellular region|apoptotic process|cell adhesion|heparin binding|negative regulation of apoptotic process|heparan sulfate proteoglycan binding|limb development	path:apla04145,path:apla04510,path:apla04512	Phagosome|Focal adhesion|ECM-receptor interaction
COMT	1128.20774775457	1667.07669190377	589.338803605379	0.353516311797488	-1.50015131010329	6.81937796443603e-66	1.18913925343877e-64	Down	27.159	28.6441	29.8126	8.32711	9.60875	9.11569	GeneID:101805407	catechol-O-methyltransferase	GO:0000287,GO:0005829,GO:0007565,GO:0007612,GO:0007614,GO:0008210,GO:0014070,GO:0016020,GO:0016021,GO:0016036,GO:0016206,GO:0030424,GO:0030425,GO:0032496,GO:0032502,GO:0035814,GO:0042135,GO:0042417,GO:0042420,GO:0042424,GO:0042493,GO:0043197,GO:0043231,GO:0043627,GO:0044297,GO:0045211,GO:0045963,GO:0046498,GO:0046500,GO:0048265,GO:0048609,GO:0048662,GO:0050668,GO:0051930,GO:0102084,GO:0102938	magnesium ion binding|cytosol|female pregnancy|learning|short-term memory|estrogen metabolic process|response to organic cyclic compound|membrane|integral component of membrane|cellular response to phosphate starvation|catechol O-methyltransferase activity|axon|dendrite|response to lipopolysaccharide|developmental process|negative regulation of renal sodium excretion|neurotransmitter catabolic pr…	path:apla00140,path:apla00350	Steroid hormone biosynthesis|Tyrosine metabolism
COQ8A	999.553338101275	1549.53010158372	449.576574618827	0.2901373611002	-1.78519201099079	1.26396212813715e-25	9.42656473307622e-25	Down	26.7164	20.7804	22.6714	5.06164	6.70241	5.74746	GeneID:101792720	coenzyme Q8A	GO:0005524,GO:0005739,GO:0006468,GO:0006744,GO:0016021,GO:0016301,GO:0016310,GO:0031314,GO:0043531	ATP binding|mitochondrion|protein phosphorylation|ubiquinone biosynthetic process|integral component of membrane|kinase activity|phosphorylation|extrinsic component of mitochondrial inner membrane|ADP binding
CORIN	98.6401270071744	134.677203994226	62.6030500201224	0.464837761428476	-1.10520082301938	3.90120803516689e-07	1.1736712547669e-06	Down	1.13987	1.43158	1.3584	0.655317	0.583412	0.499231	GeneID:101803071	corin, serine peptidase	GO:0003050,GO:0004252,GO:0005576,GO:0005886,GO:0005887,GO:0007565,GO:0008217,GO:0009986,GO:0015629,GO:0016021,GO:0016486,GO:0016604,GO:0035813,GO:1903779	regulation of systemic arterial blood pressure by atrial natriuretic peptide|serine-type endopeptidase activity|extracellular region|plasma membrane|integral component of plasma membrane|female pregnancy|regulation of blood pressure|cell surface|actin cytoskeleton|integral component of membrane|peptide hormone processing|nuclear body|regulation of renal sodium excretion|regulation of cardiac cond…
CPA6	12.5524078957433	22.2672425818634	2.8375732096233	0.127432626612444	-2.97219339636886	1.72330068341751e-05	4.49219606362086e-05	Down	0.485734	0.489918	0.847653	0.0585151	0.114647	0.0557642	GeneID:101804024	carboxypeptidase A6	GO:0004181,GO:0005615,GO:0006508,GO:0008270	metallocarboxypeptidase activity|extracellular space|proteolysis|zinc ion binding
CPEB2	620.031233444789	295.978180418896	944.084286470682	3.18970906954873	1.67342484309358	9.04914871220898e-58	1.39113921481665e-56	Up	2.68646	2.63038	2.55327	6.74969	6.74355	7.6636	GeneID:101801772	cytoplasmic polyadenylation element binding protein 2	GO:0000900,GO:0003723,GO:0003730,GO:0005095,GO:0005634,GO:0005737,GO:0008135,GO:0032869,GO:0034260,GO:0034599,GO:0035925,GO:0043005,GO:0043022,GO:0043023,GO:0043024,GO:0045202,GO:0071243,GO:0071456,GO:1900248,GO:1990124,GO:2000766	translation repressor activity, mRNA regulatory element binding|RNA binding|mRNA 3'-UTR binding|GTPase inhibitor activity|nucleus|cytoplasm|translation factor activity, RNA binding|cellular response to insulin stimulus|negative regulation of GTPase activity|cellular response to oxidative stress|mRNA 3'-UTR AU-rich region binding|neuron projection|ribosome binding|ribosomal large subunit binding|r…	path:apla04114,path:apla04914	Oocyte meiosis|Progesterone-mediated oocyte maturation
CPED1	201.216798792818	349.189980257693	53.2436173279418	0.152477506051718	-2.71333166730181	4.72377447052356e-54	6.84241555028129e-53	Down	1.88284	1.89981	2.21219	0.206318	0.304933	0.298529	GeneID:101793934	cadherin like and PC-esterase domain containing 1	GO:0005783	endoplasmic reticulum
CPM	182.40573440783	315.1009875816	49.7104812340611	0.157760474239034	-2.66419230121005	2.16558815258426e-48	2.83731067594891e-47	Down	8.77168	9.76345	8.44683	0.820122	1.24899	1.00046	GeneID:101789743	carboxypeptidase M	GO:0004180,GO:0004181,GO:0005576,GO:0005615,GO:0005886,GO:0006518,GO:0008270,GO:0009653,GO:0009986,GO:0016485,GO:0031225,GO:0070062	carboxypeptidase activity|metallocarboxypeptidase activity|extracellular region|extracellular space|plasma membrane|peptide metabolic process|zinc ion binding|anatomical structure morphogenesis|cell surface|protein processing|anchored component of membrane|extracellular exosome
CPN1	9.29707415765849	13.6418151461926	4.95233316912436	0.363025969495455	-1.46185533806527	0.046610833580728	0.0762756107532945	Down	0.197345	0.381118	0.335125	0.0523606	0.131078	0.160797	GeneID:101803617	carboxypeptidase N subunit 1	GO:0004181,GO:0005615,GO:0006518,GO:0008270,GO:0016485	metallocarboxypeptidase activity|extracellular space|peptide metabolic process|zinc ion binding|protein processing
CPNE4	103.302124564052	51.3487395987086	155.255509529396	3.02355054364958	1.59624369622549	1.49846109026179e-13	6.84640893360893e-13	Up	0.769544	0.80324	0.737266	1.62308	1.72883	1.45457	GeneID:101796635	copine 4	GO:0005544,GO:0005886,GO:0071277	calcium-dependent phospholipid binding|plasma membrane|cellular response to calcium ion
CPNE8	125.099710473041	46.9810218317532	203.218399114328	4.32554234009823	2.11288103039496	2.24173994730551e-13	1.01310205263095e-12	Up	1.32257	0.714362	0.918513	2.48295	2.08262	3.86891	GeneID:101802459	copine 8	GO:0005544,GO:0005886,GO:0070062,GO:0071277	calcium-dependent phospholipid binding|plasma membrane|extracellular exosome|cellular response to calcium ion
CPS1	40.5052272960682	57.2259454908342	23.7845091013023	0.415624571989148	-1.26664714507508	0.000173430410458646	0.000402649817895927	Down	0.239738	0.22904	0.243395	0.0871548	0.109773	0.0812634	GeneID:101797791	carbamoyl-phosphate synthase 1	GO:0000050,GO:0004070,GO:0004087,GO:0004088,GO:0004151,GO:0004175,GO:0005509,GO:0005524,GO:0005543,GO:0005730,GO:0005737,GO:0005739,GO:0005743,GO:0006207,GO:0006526,GO:0006541,GO:0007494,GO:0010043,GO:0014075,GO:0016595,GO:0019433,GO:0032094,GO:0032496,GO:0032991,GO:0042311,GO:0042594,GO:0042645,GO:0043200,GO:0044344,GO:0044877,GO:0046209,GO:0050667,GO:0055081,GO:0060416,GO:0070365,GO:0070409,GO:…	urea cycle|aspartate carbamoyltransferase activity|carbamoyl-phosphate synthase (ammonia) activity|carbamoyl-phosphate synthase (glutamine-hydrolyzing) activity|dihydroorotase activity|endopeptidase activity|calcium ion binding|ATP binding|phospholipid binding|nucleolus|cytoplasm|mitochondrion|mitochondrial inner membrane|'de novo' pyrimidine nucleobase biosynthetic process|arginine biosynthetic …	path:apla00220,path:apla00250,path:apla00910	Arginine biosynthesis|Alanine, aspartate and glutamate metabolism|Nitrogen metabolism
CPT1A	849.729559181583	490.110915107762	1209.3482032554	2.46749902109302	1.30304951233536	2.15220200208228e-44	2.63685540996484e-43	Up	3.99855	4.38345	4.17771	9.63707	9.89328	9.19155	GeneID:101799612	carnitine palmitoyltransferase 1A	GO:0004095,GO:0005739,GO:0005741,GO:0006635,GO:0009437,GO:0016021	carnitine O-palmitoyltransferase activity|mitochondrion|mitochondrial outer membrane|fatty acid beta-oxidation|carnitine metabolic process|integral component of membrane	path:apla00071,path:apla03320,path:apla04920	Fatty acid degradation|PPAR signaling pathway|Adipocytokine signaling pathway
CPT2	761.701675810837	1040.24576613145	483.157585490224	0.464464842079607	-1.10635869973707	4.4120107601221e-24	3.12841894122163e-23	Down	23.0686	28.4068	26.5984	10.5673	10.0867	12.1387	GeneID:101804289	carnitine palmitoyltransferase 2	GO:0004095,GO:0005654,GO:0005730,GO:0005739,GO:0005743,GO:0006635,GO:0006853,GO:0019216,GO:0120162	carnitine O-palmitoyltransferase activity|nucleoplasm|nucleolus|mitochondrion|mitochondrial inner membrane|fatty acid beta-oxidation|carnitine shuttle|regulation of lipid metabolic process|positive regulation of cold-induced thermogenesis	path:apla00071,path:apla03320	Fatty acid degradation|PPAR signaling pathway
CRABP1	356.272049247995	571.731801881074	140.812296614915	0.246290824039565	-2.02156521597138	2.57799406269819e-18	1.44867726637634e-17	Down	50.7945	40.8366	35.6763	9.84326	9.00265	7.99983	GeneID:101795163	cellular retinoic acid binding protein 1	GO:0001972,GO:0005501,GO:0005623,GO:0005829,GO:0016918,GO:0019841,GO:0030424,GO:0034653,GO:0043005,GO:0070852	retinoic acid binding|retinoid binding|cell|cytosol|retinal binding|retinol binding|axon|retinoic acid catabolic process|neuron projection|cell body fiber
CRACR2A	16.1431817760126	29.7925393442743	2.49382420775089	0.0837063326134422	-3.57851941903713	2.41173618632794e-06	6.78805483990076e-06	Down	0.0771238	0.164158	0.141316	0.00536554	0	0.0155073	GeneID:101797406	calcium release activated channel regulator 2A	GO:0002115,GO:0002250,GO:0005509,GO:0005576,GO:0005737,GO:0016020,GO:0032237,GO:0035580,GO:0043312,GO:0051928	store-operated calcium entry|adaptive immune response|calcium ion binding|extracellular region|cytoplasm|membrane|activation of store-operated calcium channel activity|specific granule lumen|neutrophil degranulation|positive regulation of calcium ion transport
CRAMP1	1495.03837747609	768.450786648488	2221.62596830369	2.89104521317892	1.53159117136043	1.10072478621747e-56	1.66748339228757e-55	Up	3.73586	4.68506	4.61996	10.0396	11.6285	11.5018	GeneID:101802525	cramped chromatin regulator homolog 1	GO:0000981,GO:0003677,GO:0003682,GO:0005634	DNA-binding transcription factor activity, RNA polymerase II-specific|DNA binding|chromatin binding|nucleus
CRAT	581.033211898352	846.136106871114	315.930316925591	0.373380020495585	-1.42128336363583	8.51477236207262e-41	9.64410704529768e-40	Down	8.30411	8.74761	8.62632	2.77928	2.91887	2.7044	GeneID:101791336	carnitine O-acetyltransferase	GO:0004092,GO:0005743,GO:0005777,GO:0005783,GO:0006631	carnitine O-acetyltransferase activity|mitochondrial inner membrane|peroxisome|endoplasmic reticulum|fatty acid metabolic process	path:apla04146	Peroxisome
CREB5	573.21233457654	67.5661273604214	1078.85854179266	15.9674467657092	3.9970617355678	2.9395413797434e-209	1.93437784097775e-207	Up	0.656765	1.49659	1.38044	17.6626	17.4058	16.7254	GeneID:101797962	cAMP responsive element binding protein 5	GO:0001077,GO:0003677,GO:0003700,GO:0005634,GO:0045444,GO:0045893,GO:0045944,GO:0060612	proximal promoter DNA-binding transcription activator activity, RNA polymerase II-specific|DNA binding|DNA-binding transcription factor activity|nucleus|fat cell differentiation|positive regulation of transcription, DNA-templated|positive regulation of transcription by RNA polymerase II|adipose tissue development	path:apla04261	Adrenergic signaling in cardiomyocytes
CREG2	220.795577964007	298.734957885481	142.856198042533	0.478203820047388	-1.06430244007536	2.24667213926987e-12	9.55640623615142e-12	Down	0.968806	0.960671	1.06403	0.429219	0.435212	0.45536	GeneID:101799289	cellular repressor of E1A stimulated genes 2	GO:0005576,GO:0005783,GO:0005794,GO:0048037	extracellular region|endoplasmic reticulum|Golgi apparatus|cofactor binding
CREM	917.087101659618	210.126988648845	1624.04721467039	7.72888444798696	2.9502601971387	9.00284317237209e-191	5.38799787060936e-189	Up	3.44296	2.99074	3.45147	22.1039	24.1446	26.2277	GeneID:101790639	cAMP responsive element modulator	GO:0000122,GO:0000977,GO:0000981,GO:0001227,GO:0003677,GO:0005634,GO:0005667,GO:0005737,GO:0006006,GO:0006355,GO:0006631,GO:0006687,GO:0007165,GO:0007275,GO:0007283,GO:0008140,GO:0030154,GO:0042752,GO:0045944,GO:0048384,GO:0048511	negative regulation of transcription by RNA polymerase II|RNA polymerase II regulatory region sequence-specific DNA binding|DNA-binding transcription factor activity, RNA polymerase II-specific|DNA-binding transcription repressor activity, RNA polymerase II-specific|DNA binding|nucleus|transcription factor complex|cytoplasm|glucose metabolic process|regulation of transcription, DNA-templated|fatt…	path:apla04261	Adrenergic signaling in cardiomyocytes
CRH	63.1063278703317	33.3306243260235	92.8820314146399	2.7866874171367	1.47855118434412	5.6425644469587e-08	1.81668839389241e-07	Up	2.56588	0.946951	1.50772	3.65938	3.86315	4.00086	GeneID:101803050	corticotropin releasing hormone	GO:0001963,GO:0005615,GO:0006704,GO:0006954,GO:0007565,GO:0017045,GO:0030324,GO:0030325,GO:0032811,GO:0035641,GO:0051461,GO:0051464,GO:0070093,GO:2000310	synaptic transmission, dopaminergic|extracellular space|glucocorticoid biosynthetic process|inflammatory response|female pregnancy|corticotropin-releasing hormone activity|lung development|adrenal gland development|negative regulation of epinephrine secretion|locomotory exploration behavior|positive regulation of corticotropin secretion|positive regulation of cortisol secretion|negative regulatio…	path:apla04080	Neuroactive ligand-receptor interaction
CRIM1	1252.71660210488	505.239588905767	2000.193615304	3.95890120098459	1.9851000636731	1.95440068529586e-116	6.48923496946522e-115	Up	5.06458	6.18139	6.09102	19.0885	20.541	20.6147	GeneID:101799066	cysteine rich transmembrane BMP regulator 1	GO:0001558,GO:0004867,GO:0005520,GO:0005576,GO:0016021	regulation of cell growth|serine-type endopeptidase inhibitor activity|insulin-like growth factor binding|extracellular region|integral component of membrane
CRIP1	86.8273369081217	134.995849643073	38.6588241731707	0.286370464539348	-1.80404539020388	0.00101256386462651	0.00214566753362426	Down	26.0112	17.3402	10.792	2.78749	3.90603	5.65364	GeneID:113844326	cysteine rich protein 1	GO:0003680,GO:0005737,GO:0008270,GO:0008301,GO:0008630,GO:0010043,GO:0042277,GO:0071236,GO:0071493	AT DNA binding|cytoplasm|zinc ion binding|DNA binding, bending|intrinsic apoptotic signaling pathway in response to DNA damage|response to zinc ion|peptide binding|cellular response to antibiotic|cellular response to UV-B
CRISPLD1	623.193657761778	991.878730066794	254.508585456762	0.256592441940582	-1.96244941914188	1.21250469377927e-36	1.24266777742297e-35	Down	22.37	20.0732	23.4347	5.76122	4.18329	5.45622	GeneID:101797447	cysteine rich secretory protein LCCL domain containing 1	GO:0005615	extracellular space
CRYAB	33.1286963493505	53.8233588671951	12.4340338315059	0.231015568206843	-2.11393801632831	6.59638927033903e-08	2.11442118489179e-07	Down	3.35202	3.21839	2.6912	0.185852	0.471069	0.902021	GeneID:101800794	crystallin alpha B	GO:0001540,GO:0001666,GO:0002088,GO:0005212,GO:0005634,GO:0005739,GO:0005829,GO:0005886,GO:0007021,GO:0007517,GO:0010629,GO:0030018,GO:0032387,GO:0032463,GO:0042542,GO:0042803,GO:0043154,GO:0043209,GO:0044877,GO:0046872,GO:0050821,GO:0051082,GO:0051260,GO:0060561,GO:0071480,GO:1905907	amyloid-beta binding|response to hypoxia|lens development in camera-type eye|structural constituent of eye lens|nucleus|mitochondrion|cytosol|plasma membrane|tubulin complex assembly|muscle organ development|negative regulation of gene expression|Z disc|negative regulation of intracellular transport|negative regulation of protein homooligomerization|response to hydrogen peroxide|protein homodimer…	path:apla04141	Protein processing in endoplasmic reticulum
CRYBG3	1083.49839652728	401.615060700038	1765.38173235451	4.39570600085901	2.13609489736842	3.23353330063605e-101	9.13112131866991e-100	Up	1.2201	1.73793	1.89366	6.91844	6.33048	6.29495	GeneID:101799367	crystallin beta-gamma domain containing 3	GO:0030246,GO:0032991,GO:0051018	carbohydrate binding|protein-containing complex|protein kinase A binding
CRYL1	308.973174762343	454.442626701116	163.50372282357	0.359789582263606	-1.47477468104455	5.7308939553868e-28	4.61486106274586e-27	Down	8.6195	8.82701	7.57053	2.71939	2.7029	2.59791	GeneID:101793734	crystallin lambda 1	GO:0003857,GO:0005212,GO:0005829,GO:0006631,GO:0042803,GO:0050104,GO:0070403	3-hydroxyacyl-CoA dehydrogenase activity|structural constituent of eye lens|cytosol|fatty acid metabolic process|protein homodimerization activity|L-gulonate 3-dehydrogenase activity|NAD+ binding	path:apla00040	Pentose and glucuronate interconversions
CSF1R	149.180660657594	258.908050026974	39.4532712882149	0.152383331781706	-2.71422299042231	2.91650727409805e-22	1.93409782431409e-21	Down	2.74464	2.70691	2.02713	0.3361	0.452144	0.201277	GeneID:101802224	colony stimulating factor 1 receptor	GO:0004714,GO:0004888,GO:0005011,GO:0005524,GO:0005737,GO:0005887,GO:0006954,GO:0007169,GO:0008284,GO:0008360,GO:0009968,GO:0009986,GO:0018108,GO:0019955,GO:0030154,GO:0030316,GO:0030335,GO:0031529,GO:0036006,GO:0042531,GO:0043066,GO:0043235,GO:0045087,GO:0045124,GO:0046488,GO:0046777,GO:0048015,GO:0070374,GO:0071345,GO:0071902,GO:1990682,GO:2000249	transmembrane receptor protein tyrosine kinase activity|transmembrane signaling receptor activity|macrophage colony-stimulating factor receptor activity|ATP binding|cytoplasm|integral component of plasma membrane|inflammatory response|transmembrane receptor protein tyrosine kinase signaling pathway|positive regulation of cell proliferation|regulation of cell shape|negative regulation of signal tr…	path:apla04010,path:apla04060	MAPK signaling pathway|Cytokine-cytokine receptor interaction
CSGALNACT1	63.3266591131837	87.8612067325481	38.7921114938193	0.441515805853926	-1.17946300895268	1.18899437869662e-05	3.14677802536579e-05	Down	0.778701	0.864428	0.913451	0.428487	0.342363	0.287841	GeneID:101799131	chondroitin sulfate N-acetylgalactosaminyltransferase 1	GO:0001958,GO:0008376,GO:0008955,GO:0015020,GO:0016021,GO:0019276,GO:0030198,GO:0030204,GO:0030206,GO:0032580,GO:0046398,GO:0046872,GO:0047237,GO:0047238,GO:0050653,GO:0051216	endochondral ossification|acetylgalactosaminyltransferase activity|peptidoglycan glycosyltransferase activity|glucuronosyltransferase activity|integral component of membrane|UDP-N-acetylgalactosamine metabolic process|extracellular matrix organization|chondroitin sulfate metabolic process|chondroitin sulfate biosynthetic process|Golgi cisterna membrane|UDP-glucuronate metabolic process|metal ion …	path:apla00532	Glycosaminoglycan biosynthesis - chondroitin sulfate / dermatan sulfate
CSMD3	116.428562913357	74.898060133556	157.959065693158	2.10898740783794	1.07655048123687	6.94811675376146e-08	2.22422324345043e-07	Up	0.254034	0.25994	0.270068	0.374185	0.326778	0.448257	GeneID:101797275	CUB and Sushi multiple domains 3	GO:0005886,GO:0016021,GO:0050773	plasma membrane|integral component of membrane|regulation of dendrite development
CSNK1G3	182.871429591382	271.548488588527	94.1943705942357	0.346878640657679	-1.5274970866815	9.53931847098121e-20	5.70437123862992e-19	Down	4.26339	4.26675	4.7118	1.51838	1.41153	1.48656	GeneID:101791576	casein kinase 1 gamma 3	GO:0000287,GO:0004674,GO:0005524,GO:0005737,GO:0005886,GO:0006468,GO:0006897,GO:0016055,GO:0018105,GO:0018107,GO:0042277,GO:0046777,GO:0051219,GO:0090263	magnesium ion binding|protein serine/threonine kinase activity|ATP binding|cytoplasm|plasma membrane|protein phosphorylation|endocytosis|Wnt signaling pathway|peptidyl-serine phosphorylation|peptidyl-threonine phosphorylation|peptide binding|protein autophosphorylation|phosphoprotein binding|positive regulation of canonical Wnt signaling pathway	path:apla04340	Hedgehog signaling pathway
CSRP3	310.009909374835	522.76766089452	97.2521578551492	0.186033232600384	-2.42636773040803	1.10813141160078e-64	1.89594766104825e-63	Down	23.1482	23.0034	20.2543	3.23575	4.62034	3.79921	GeneID:101799312	cysteine and glycine rich protein 3	GO:0002026,GO:0003300,GO:0003779,GO:0005634,GO:0005737,GO:0005856,GO:0006874,GO:0007517,GO:0008307,GO:0010831,GO:0030018,GO:0031433,GO:0033365,GO:0035995,GO:0042802,GO:0042805,GO:0043426,GO:0045662,GO:0045663,GO:0045944,GO:0046872,GO:0048738,GO:0051091,GO:0055003,GO:0060048,GO:0061629,GO:1903919,GO:1903920	regulation of the force of heart contraction|cardiac muscle hypertrophy|actin binding|nucleus|cytoplasm|cytoskeleton|cellular calcium ion homeostasis|muscle organ development|structural constituent of muscle|positive regulation of myotube differentiation|Z disc|telethonin binding|protein localization to organelle|detection of muscle stretch|identical protein binding|actinin binding|MRF binding|ne…
CTSC	2172.52275340961	3148.44526004435	1196.60024677487	0.380060680095169	-1.39569831874296	3.04729571042044e-76	6.27717018649355e-75	Down	80.8264	81.1421	78.624	25.4132	25.8456	27.6415	GeneID:101805141	cathepsin C	GO:0005764,GO:0008234	lysosome|cysteine-type peptidase activity	path:apla04142,path:apla04210	Lysosome|Apoptosis
CTSH	930.123551599405	1319.17356479768	541.07353840113	0.410160992336223	-1.28573780160452	5.04413894431663e-45	6.24314150359121e-44	Down	42.4984	38.5847	38.0044	13.3271	14.4618	14.6019	GeneID:101804912	cathepsin H	GO:0001656,GO:0001913,GO:0002764,GO:0004175,GO:0004177,GO:0004197,GO:0004252,GO:0005615,GO:0005764,GO:0005829,GO:0006508,GO:0008234,GO:0008284,GO:0008656,GO:0010628,GO:0010634,GO:0010813,GO:0010815,GO:0010952,GO:0030108,GO:0030335,GO:0031638,GO:0031648,GO:0032526,GO:0033619,GO:0036464,GO:0043066,GO:0043129,GO:0045766,GO:0051603,GO:0060448,GO:0070324,GO:0070371,GO:0097067,GO:0097208,GO:2001235	metanephros development|T cell mediated cytotoxicity|immune response-regulating signaling pathway|endopeptidase activity|aminopeptidase activity|cysteine-type endopeptidase activity|serine-type endopeptidase activity|extracellular space|lysosome|cytosol|proteolysis|cysteine-type peptidase activity|positive regulation of cell proliferation|cysteine-type endopeptidase activator activity involved in…	path:apla04142,path:apla04210	Lysosome|Apoptosis
CTSK	2919.96335443023	3982.78502140734	1857.14168745311	0.466292224529076	-1.10069372209755	4.36000332558748e-29	3.65250739424071e-28	Down	97.692	81.1598	85.4298	33.1088	31.6297	37.1823	GeneID:101794155	cathepsin K	GO:0004197,GO:0005615,GO:0005764,GO:0051603	cysteine-type endopeptidase activity|extracellular space|lysosome|proteolysis involved in cellular protein catabolic process	path:apla04142,path:apla04210,path:apla04620	Lysosome|Apoptosis|Toll-like receptor signaling pathway
CTSS	828.950434369802	381.071638930479	1276.82922980913	3.35062780686774	1.74443143855423	3.74223806937462e-63	6.2269300049102e-62	Up	12.8139	11.6358	12.5174	32.2144	38.3927	36.8772	GeneID:101794564	cathepsin S	GO:0001968,GO:0002250,GO:0004197,GO:0005518,GO:0005615,GO:0005764,GO:0010447,GO:0016485,GO:0030574,GO:0034769,GO:0043236,GO:0043394,GO:0048002,GO:0051603,GO:0097067,GO:2001259	fibronectin binding|adaptive immune response|cysteine-type endopeptidase activity|collagen binding|extracellular space|lysosome|response to acidic pH|protein processing|collagen catabolic process|basement membrane disassembly|laminin binding|proteoglycan binding|antigen processing and presentation of peptide antigen|proteolysis involved in cellular protein catabolic process|cellular response to t…	path:apla04142,path:apla04145,path:apla04210	Lysosome|Phagosome|Apoptosis
CTTN	12921.0526507531	8089.61720984716	17752.4880916591	2.19447813551051	1.13387789610427	8.92306100385161e-73	1.72106201828931e-71	Up	84.1599	87.2725	89.9955	174.095	168.916	180.641	GeneID:101802254	cortactin	GO:0001726,GO:0002102,GO:0005783,GO:0005886,GO:0005905,GO:0005925,GO:0006886,GO:0006898,GO:0030027,GO:0030041,GO:0030054,GO:0030516,GO:0030838,GO:0030863,GO:0031532,GO:0043197,GO:0048041,GO:0048812,GO:0048870,GO:0097581	ruffle|podosome|endoplasmic reticulum|plasma membrane|clathrin-coated pit|focal adhesion|intracellular protein transport|receptor-mediated endocytosis|lamellipodium|actin filament polymerization|cell junction|regulation of axon extension|positive regulation of actin filament polymerization|cortical cytoskeleton|actin cytoskeleton reorganization|dendritic spine|focal adhesion assembly|neuron proje…	path:apla04530	Tight junction
CTTNBP2	1410.1785163096	676.140382606377	2144.21665001282	3.1712595567023	1.66505596190805	1.31939649716047e-64	2.25475713962452e-63	Up	3.71283	4.94165	5.19063	11.1634	12.2637	13.0203	GeneID:101802874	cortactin binding protein 2	GO:0005938,GO:0043197	cell cortex|dendritic spine
CTTNBP2NL	4497.47597721221	701.487568274616	8293.46438614981	11.8226819137344	3.56348543537399	0	0	Up	7.19475	7.31518	7.4244	72.9624	79.6135	77.2451	GeneID:101793332	CTTNBP2 N-terminal like	GO:0005737,GO:0006470,GO:0015629,GO:0032410,GO:0034763,GO:0051721	cytoplasm|protein dephosphorylation|actin cytoskeleton|negative regulation of transporter activity|negative regulation of transmembrane transport|protein phosphatase 2A binding
CTXN1	71.9671193389677	39.8698328744417	104.064405803494	2.61010388810041	1.38410723049802	4.89037315853658e-08	1.57975781529537e-07	Up	2.18616	1.70096	1.32846	3.37492	4.17886	3.71912	GeneID:101790989	cortexin 1	GO:0016021	integral component of membrane
CTXN2	7.77882247500827	12.0151669565015	3.54247799351506	0.29483385510496	-1.76202589953279	0.0305643865920436	0.0517279034339684	Down	0.415204	0.113985	0.228534	0	0	0	GeneID:101798682	cortexin 2	GO:0016021	integral component of membrane
CUBN	159.913612966309	95.5634171662553	224.263808766362	2.34675376222892	1.23066647217723	1.71668378329603e-12	7.35584332954454e-12	Up	0.294374	0.2916	0.353996	0.712887	0.613378	0.669024	GeneID:101794727	cubilin	GO:0005509,GO:0005765,GO:0008144,GO:0008203,GO:0010008,GO:0015031,GO:0016324,GO:0031419,GO:0031526	calcium ion binding|lysosomal membrane|drug binding|cholesterol metabolic process|endosome membrane|protein transport|apical plasma membrane|cobalamin binding|brush border membrane
CUEDC1	1269.58952286509	1970.65168556575	568.527360164427	0.288497132359141	-1.79337111623084	6.6099307781697e-71	1.25493764108253e-69	Down	19.4217	16.7163	15.6955	4.17113	4.20387	4.02153	GeneID:101796593	CUE domain containing 1
CXCL14	1025.34584333511	675.419987463186	1375.27169920704	2.03617264033365	1.02585988793331	1.52207078810752e-31	1.3605086337706e-30	Up	59.037	50.041	63.9819	99.7565	102.802	100.963	GeneID:101797425	C-X-C motif chemokine ligand 14	GO:0005615,GO:0005794,GO:0006955,GO:0008009,GO:0031640,GO:0045662,GO:0048839,GO:0061844,GO:2000503	extracellular space|Golgi apparatus|immune response|chemokine activity|killing of cells of other organism|negative regulation of myoblast differentiation|inner ear development|antimicrobial humoral immune response mediated by antimicrobial peptide|positive regulation of natural killer cell chemotaxis	path:apla04060	Cytokine-cytokine receptor interaction
CXCR5	1.96077112088245	0	3.92154224176489	Inf	Inf	0.0262287130439303	0.0448916292571353	Up	0	0	0	0.0421588	0.0249956	0.0258148	GeneID:101798696	C-X-C motif chemokine receptor 5	GO:0005622,GO:0006935,GO:0006955,GO:0007204,GO:0009897,GO:0016021,GO:0016493,GO:0016494,GO:0019722,GO:0019956,GO:0019957,GO:0042113,GO:0048535,GO:0060326	intracellular|chemotaxis|immune response|positive regulation of cytosolic calcium ion concentration|external side of plasma membrane|integral component of membrane|C-C chemokine receptor activity|C-X-C chemokine receptor activity|calcium-mediated signaling|chemokine binding|C-C chemokine binding|B cell activation|lymph node development|cell chemotaxis	path:apla04060	Cytokine-cytokine receptor interaction
CXXC5	1426.49503832998	1920.55312253147	932.436954128488	0.485504380581491	-1.04244378211688	1.02097735484292e-32	9.40942564732611e-32	Down	50.2103	46.3162	44.1139	20.2081	20.2822	20.4311	GeneID:101795564	CXXC finger protein 5	GO:0000122,GO:0005654,GO:0005829,GO:0008134,GO:0008270,GO:0043565	negative regulation of transcription by RNA polymerase II|nucleoplasm|cytosol|transcription factor binding|zinc ion binding|sequence-specific DNA binding
CYGB	1891.42785462785	1183.44250313363	2599.41320612208	2.19648457718826	1.13519636945474	9.27359514422849e-50	1.24529911525868e-48	Up	43.2535	45.7388	37.3278	77.3682	76.4204	73.9119	GeneID:101796982	cytoglobin	GO:0001666,GO:0004096,GO:0004601,GO:0005344,GO:0005506,GO:0005829,GO:0006979,GO:0008941,GO:0010764,GO:0015671,GO:0016607,GO:0019395,GO:0019825,GO:0020037,GO:0032966,GO:0043005,GO:0043025,GO:0047888,GO:0050999,GO:2000490	response to hypoxia|catalase activity|peroxidase activity|oxygen carrier activity|iron ion binding|cytosol|response to oxidative stress|nitric oxide dioxygenase activity|negative regulation of fibroblast migration|oxygen transport|nuclear speck|fatty acid oxidation|oxygen binding|heme binding|negative regulation of collagen biosynthetic process|neuron projection|neuronal cell body|fatty acid pero…
CYSLTR2	14.4610066594137	8.65400886429725	20.2680044545302	2.34203647954965	1.22776354742559	0.0301074972669191	0.0510140198943032	Up	0.300959	0.278678	0.249809	0.372435	0.12094	0.606824	GeneID:101805449	cysteinyl leukotriene receptor 2	GO:0004966,GO:0004974,GO:0005886,GO:0005887,GO:0006955,GO:0007186,GO:0007218,GO:0008528	galanin receptor activity|leukotriene receptor activity|plasma membrane|integral component of plasma membrane|immune response|G protein-coupled receptor signaling pathway|neuropeptide signaling pathway|G protein-coupled peptide receptor activity	path:apla04020,path:apla04080	Calcium signaling pathway|Neuroactive ligand-receptor interaction
CYTH4	97.5190375198675	161.224543708738	33.8135313309973	0.209729427996295	-2.25339878879087	6.32917972675302e-22	4.13872575387451e-21	Down	0.944975	1.02595	1.02546	0.192843	0.19909	0.113687	GeneID:101790586	cytohesin 4	GO:0000139,GO:0005086,GO:0005829,GO:0005886,GO:0008289,GO:0032012	Golgi membrane|ARF guanyl-nucleotide exchange factor activity|cytosol|plasma membrane|lipid binding|regulation of ARF protein signal transduction	path:apla04144	Endocytosis
CYTIP	32.8054776591085	7.71459836309505	57.8963569551219	7.50477915118503	2.90780961719197	1.89334993335607e-12	8.07714522757329e-12	Up	0.159618	0.124586	0.106511	0.772002	0.73045	0.907522	GeneID:101798985	cytohesin 1 interacting protein	GO:0005654,GO:0005737,GO:0005769,GO:0005829,GO:0005938,GO:0030155	nucleoplasm|cytoplasm|early endosome|cytosol|cell cortex|regulation of cell adhesion
CYTL1	72.8541255106077	134.349528439603	11.358722581612	0.0845460547092154	-3.56411875606497	2.65555948275487e-27	2.0943493252551e-26	Down	9.89854	7.46908	7.75767	0.60664	0.397413	1.07219	GeneID:101804514	cytokine like 1	GO:0002062,GO:0005102,GO:0005615,GO:0007165,GO:0045944,GO:0048839,GO:0050650,GO:0051091,GO:1990079	chondrocyte differentiation|signaling receptor binding|extracellular space|signal transduction|positive regulation of transcription by RNA polymerase II|inner ear development|chondroitin sulfate proteoglycan biosynthetic process|positive regulation of DNA-binding transcription factor activity|cartilage homeostasis
CZH18orf54	112.586919701106	24.0427218423908	201.131117559821	8.365571871534	3.06446416644721	3.88406823193332e-40	4.3384027877885e-39	Up	0.292021	0.27993	0.316445	2.85992	2.83161	3.14832	GeneID:101792360	chromosome Z C18orf54 homolog	GO:0005576,GO:0008285	extracellular region|negative regulation of cell proliferation
DAAM1	311.857816648467	448.852047696107	174.863585600827	0.389579565245111	-1.36001008967634	1.25248464739886e-10	4.83153427775108e-10	Down	2.5022	2.81254	3.29713	0.895988	1.13342	0.820748	GeneID:101790442	dishevelled associated activator of morphogenesis 1	GO:0001725,GO:0003779,GO:0005829,GO:0005886,GO:0016020,GO:0017048,GO:0030036,GO:0031514,GO:0036064,GO:0042802,GO:0060071	stress fiber|actin binding|cytosol|plasma membrane|membrane|Rho GTPase binding|actin cytoskeleton organization|motile cilium|ciliary basal body|identical protein binding|Wnt signaling pathway, planar cell polarity pathway	path:apla04310	Wnt signaling pathway
DAB1	480.984516074856	778.215167730015	183.753864419696	0.236122183220471	-2.08239450855682	6.01937241405021e-70	1.1251893704053e-68	Down	2.30249	2.52483	2.50114	0.506065	0.46942	0.531925	GeneID:101805409	DAB1, reelin adaptor protein	GO:0005829,GO:0005903,GO:0007162,GO:0007264,GO:0007411,GO:0007494,GO:0007628,GO:0014069,GO:0016020,GO:0016358,GO:0021517,GO:0021589,GO:0021813,GO:0021942,GO:0042493,GO:0043005,GO:0043025,GO:0043231,GO:0043548,GO:0045177,GO:0045666,GO:0045860,GO:0046426,GO:0048471,GO:0048712,GO:0050771,GO:0051645,GO:0097477	cytosol|brush border|negative regulation of cell adhesion|small GTPase mediated signal transduction|axon guidance|midgut development|adult walking behavior|postsynaptic density|membrane|dendrite development|ventral spinal cord development|cerebellum structural organization|cell-cell adhesion involved in neuronal-glial interactions involved in cerebral cortex radial glia guided migration|radial gl…
DAB2	477.71255470518	876.643698058414	78.7814113519453	0.0898670822894523	-3.47606342680894	1.24760026169226e-45	1.55875005204386e-44	Down	11.9959	14.35	15.7014	0.906809	1.33806	1.19999	GeneID:101802842	DAB2, clathrin adaptor protein			path:apla04144	Endocytosis
DACH1	642.436039599299	136.017159205558	1148.85491999304	8.4463969597896	3.07833605183518	1.29030933251692e-133	5.05794302501174e-132	Up	1.00352	0.938468	0.650076	6.96488	7.11182	6.0047	GeneID:101789475	dachshund family transcription factor 1	GO:0000122,GO:0000977,GO:0000978,GO:0001075,GO:0001227,GO:0001967,GO:0005634,GO:0005667,GO:0005737,GO:0006355,GO:0007585,GO:0008283,GO:0010944,GO:0030336,GO:0033262,GO:0045892,GO:0046545,GO:0048147,GO:0060244,GO:2000279	negative regulation of transcription by RNA polymerase II|RNA polymerase II regulatory region sequence-specific DNA binding|RNA polymerase II proximal promoter sequence-specific DNA binding|transcription factor activity, RNA polymerase II core promoter sequence-specific binding involved in preinitiation complex assembly|DNA-binding transcription repressor activity, RNA polymerase II-specific|suck…
DACT1	1231.66568649533	1817.55822638394	645.773146606718	0.355297088826416	-1.492902227082	3.03452046554149e-68	5.51637889129624e-67	Down	31.917	31.5932	30.4004	8.9705	9.18137	9.99508	GeneID:101795068	dishevelled binding antagonist of beta catenin 1
DACT2	377.051357795236	679.990203280116	74.1125123103558	0.108990558912252	-3.19772492502632	3.8468237507109e-114	1.24875798675421e-112	Down	9.77604	8.86879	9.28982	1.07624	0.719701	0.706458	GeneID:101791215	dishevelled binding antagonist of beta catenin 2	GO:0002244,GO:0003382,GO:0005080,GO:0005737,GO:0005739,GO:0007162,GO:0008013,GO:0008134,GO:0030111,GO:0043588,GO:0051018,GO:0070097,GO:0072061,GO:1900108	hematopoietic progenitor cell differentiation|epithelial cell morphogenesis|protein kinase C binding|cytoplasm|mitochondrion|negative regulation of cell adhesion|beta-catenin binding|transcription factor binding|regulation of Wnt signaling pathway|skin development|protein kinase A binding|delta-catenin binding|inner medullary collecting duct development|negative regulation of nodal signaling path…
DAG1	7664.64596322479	10813.479624236	4515.81230221362	0.417609544673525	-1.25977340909116	5.153627373641e-84	1.17844658639719e-82	Down	126.653	118.063	122.875	43.0733	40.1501	41.8612	GeneID:101789918	dystroglycan 1	GO:0002011,GO:0002162,GO:0003779,GO:0005509,GO:0005576,GO:0005604,GO:0005615,GO:0005654,GO:0005737,GO:0005856,GO:0005886,GO:0005911,GO:0005925,GO:0006509,GO:0007016,GO:0008307,GO:0009897,GO:0010470,GO:0010717,GO:0015631,GO:0016010,GO:0016011,GO:0016021,GO:0017166,GO:0019048,GO:0021682,GO:0022011,GO:0030027,GO:0030175,GO:0030336,GO:0033268,GO:0034453,GO:0035556,GO:0042169,GO:0042383,GO:0043237,GO:…	morphogenesis of an epithelial sheet|dystroglycan binding|actin binding|calcium ion binding|extracellular region|basement membrane|extracellular space|nucleoplasm|cytoplasm|cytoskeleton|plasma membrane|cell-cell junction|focal adhesion|membrane protein ectodomain proteolysis|cytoskeletal anchoring at plasma membrane|structural constituent of muscle|external side of plasma membrane|regulation of g…	path:apla04512	ECM-receptor interaction
DAPK1	1092.49130914718	696.847678625858	1488.13493966851	2.13552399658275	1.09459010943237	8.47621108980045e-37	8.73013724355297e-36	Up	6.9407	6.9174	7.08983	12.6954	14.1537	14.056	GeneID:101803493	death associated protein kinase 1			path:apla04140	Autophagy - animal
DARS2	154.389584529832	218.18947720858	90.5896918510846	0.415188179604485	-1.26816272409316	1.25042409959868e-12	5.40253050518824e-12	Down	4.66613	3.73988	4.60523	1.31358	1.37856	1.55057	GeneID:101800397	aspartyl-tRNA synthetase 2, mitochondrial	GO:0003676,GO:0004815,GO:0005524,GO:0005759,GO:0070145	nucleic acid binding|aspartate-tRNA ligase activity|ATP binding|mitochondrial matrix|mitochondrial asparaginyl-tRNA aminoacylation	path:apla00970	Aminoacyl-tRNA biosynthesis
DBI	1037.43094404124	1441.84817571909	633.013712363386	0.439029381195205	-1.18761060231075	2.9647447551534e-12	1.25410945241989e-11	Down	221.688	171.278	185.897	66.6043	79.0153	69.0278	GeneID:101805272	diazepam binding inhibitor, acyl-CoA binding protein	GO:0000062,GO:0005783,GO:0005794,GO:0008289	fatty-acyl-CoA binding|endoplasmic reticulum|Golgi apparatus|lipid binding	path:apla03320	PPAR signaling pathway
DBNDD1	68.6681319184544	96.9500368721284	40.3862269647805	0.416567422434791	-1.26337807675104	0.000117960272304324	0.00027880647491009	Down	8.39889	5.81187	5.53165	1.09681	2.89572	2.55715	GeneID:113844874	dysbindin domain containing 1	GO:0005737	cytoplasm
DBX1	38.9795118297185	63.7446825784939	14.2143410809431	0.222988655774384	-2.16495777790024	2.29636686586883e-09	8.21349319486728e-09	Down	1.17673	1.15643	0.847744	0.199411	0.244784	0.1741	GeneID:101799778	developing brain homeobox 1	GO:0000981,GO:0005634,GO:0021521,GO:0043565	DNA-binding transcription factor activity, RNA polymerase II-specific|nucleus|ventral spinal cord interneuron specification|sequence-specific DNA binding
DBX2	86.651138590153	153.087268399255	20.2150087810512	0.13204892211108	-2.92085556976514	7.99476516511386e-29	6.61740863951342e-28	Down	3.4549	3.30214	3.50379	0.316079	0.375179	0.527931	GeneID:101793375	developing brain homeobox 2	GO:0000981,GO:0005634,GO:0043565	DNA-binding transcription factor activity, RNA polymerase II-specific|nucleus|sequence-specific DNA binding
DCAF17	748.020889594707	457.982332803619	1038.05944638579	2.26659277450973	1.18052521376563	1.77975703537449e-34	1.71980110069443e-33	Up	5.15644	5.58603	5.87473	11.4795	10.7375	11.4841	GeneID:101792823	DDB1 and CUL4 associated factor 17	GO:0005654,GO:0005730,GO:0005829,GO:0016021,GO:0016567,GO:0043687,GO:0080008	nucleoplasm|nucleolus|cytosol|integral component of membrane|protein ubiquitination|post-translational protein modification|Cul4-RING E3 ubiquitin ligase complex
DCAF6	2494.91413196043	3401.79128605845	1588.03697786241	0.466823753817778	-1.09905012201003	3.41449450446258e-51	4.68462203569805e-50	Down	30.7345	31.5713	30.9095	13.139	13.969	12.0966	GeneID:101799549	DDB1 and CUL4 associated factor 6	GO:0005634,GO:0005654,GO:0005829,GO:0005925,GO:0016567,GO:0030374,GO:0043687,GO:0045944,GO:0080008	nucleus|nucleoplasm|cytosol|focal adhesion|protein ubiquitination|nuclear receptor transcription coactivator activity|post-translational protein modification|positive regulation of transcription by RNA polymerase II|Cul4-RING E3 ubiquitin ligase complex
DCHS2	89.7086266648053	132.968157915086	46.4490954145246	0.349324952250502	-1.51735839689451	6.76881854466575e-11	2.64620774449124e-10	Down	0.659923	0.634404	0.661446	0.141249	0.247814	0.216843	GeneID:101795145	dachsous cadherin-related 2	GO:0005509,GO:0005886,GO:0007156,GO:0016021	calcium ion binding|plasma membrane|homophilic cell adhesion via plasma membrane adhesion molecules|integral component of membrane
DCLK1	2292.10044222477	3625.65890317937	958.541981270168	0.264377319231441	-1.91932968065847	7.93482764121661e-50	1.06749489718976e-48	Down	11.9402	14.9033	14.7815	3.38619	3.24554	3.11591	GeneID:101801646	doublecortin like kinase 1	GO:0001764,GO:0004672,GO:0004674,GO:0005524,GO:0005622,GO:0005887,GO:0006468,GO:0007399,GO:0007417,GO:0009615,GO:0014069,GO:0016197,GO:0018105,GO:0021952,GO:0030900,GO:0035556,GO:0048675,GO:0048813,GO:1900181	neuron migration|protein kinase activity|protein serine/threonine kinase activity|ATP binding|intracellular|integral component of plasma membrane|protein phosphorylation|nervous system development|central nervous system development|response to virus|postsynaptic density|endosomal transport|peptidyl-serine phosphorylation|central nervous system projection neuron axonogenesis|forebrain development|…
DCSTAMP	9.79447541127926	18.5315024310693	1.0574483914892	0.0570622050436835	-4.13132069199423	8.30749827820655e-05	0.000200291690086137	Down	0.186649	0.12685	0.322588	0	0.023971	0.0119274	GeneID:101796665	dendrocyte expressed seven transmembrane protein	GO:0005789,GO:0005886,GO:0009986,GO:0010008,GO:0016021,GO:0030176,GO:0030308,GO:0030316,GO:0033116,GO:0034241,GO:0036006,GO:0043011,GO:0045657,GO:0045780,GO:0061025,GO:0071353,GO:0071356,GO:0072675	endoplasmic reticulum membrane|plasma membrane|cell surface|endosome membrane|integral component of membrane|integral component of endoplasmic reticulum membrane|negative regulation of cell growth|osteoclast differentiation|endoplasmic reticulum-Golgi intermediate compartment membrane|positive regulation of macrophage fusion|cellular response to macrophage colony-stimulating factor stimulus|myelo…
DCT	6.70683393929913	0.627227262972256	12.786440615626	20.3856582302157	4.34948263548309	6.81741293650166e-05	0.000165906352636452	Up	0	0.0430852	0	0.193715	0.0854144	0.275963	GeneID:101792699	dopachrome tautomerase	GO:0002052,GO:0004167,GO:0006583,GO:0016021,GO:0016491,GO:0021847,GO:0033162,GO:0042470,GO:0046872,GO:0048066	positive regulation of neuroblast proliferation|dopachrome isomerase activity|melanin biosynthetic process from tyrosine|integral component of membrane|oxidoreductase activity|ventricular zone neuroblast division|melanosome membrane|melanosome|metal ion binding|developmental pigmentation	path:apla00350,path:apla04916	Tyrosine metabolism|Melanogenesis
DCX	3520.26797919952	5750.15750522406	1290.37845317498	0.224407497012501	-2.15580722053564	2.25120034735313e-34	2.17103492384327e-33	Down	14.5281	18.0742	18.299	3.50721	3.40377	3.24608	GeneID:101795576	doublecortin	GO:0001764,GO:0005737,GO:0005829,GO:0005874,GO:0005930,GO:0007420,GO:0008017,GO:0019901,GO:0021766,GO:0021819,GO:0021860,GO:0021952,GO:0030424,GO:0030425,GO:0030426,GO:0035082,GO:0035556,GO:0042461,GO:0043005,GO:0043025,GO:0045807,GO:0048672,GO:0048675,GO:0048813,GO:0060041	neuron migration|cytoplasm|cytosol|microtubule|axoneme|brain development|microtubule binding|protein kinase binding|hippocampus development|layer formation in cerebral cortex|pyramidal neuron development|central nervous system projection neuron axonogenesis|axon|dendrite|growth cone|axoneme assembly|intracellular signal transduction|photoreceptor cell development|neuron projection|neuronal cell b…
DDA1	3421.63279723245	2053.41985948105	4789.84573498385	2.3326187836687	1.22195054913552	1.65580460823988e-68	3.0251716605066e-67	Up	41.7571	45.3243	42.5603	91.2208	88.3527	84.8764	GeneID:101790700	DET1 and DDB1 associated 1	GO:0032434,GO:0080008	regulation of proteasomal ubiquitin-dependent protein catabolic process|Cul4-RING E3 ubiquitin ligase complex
DDAH1	737.782438899314	395.277311299448	1080.28756649918	2.73298652773114	1.45047834810723	6.63900123857125e-32	5.97838978405831e-31	Up	8.41759	9.63356	10.3711	24.0828	25.5725	20.8921	GeneID:101795601	dimethylarginine dimethylaminohydrolase 1	GO:0000052,GO:0003073,GO:0006525,GO:0006527,GO:0008285,GO:0016403,GO:0016597,GO:0043116,GO:0045429,GO:0045766,GO:0046872,GO:1900038	citrulline metabolic process|regulation of systemic arterial blood pressure|arginine metabolic process|arginine catabolic process|negative regulation of cell proliferation|dimethylargininase activity|amino acid binding|negative regulation of vascular permeability|positive regulation of nitric oxide biosynthetic process|positive regulation of angiogenesis|metal ion binding|negative regulation of c…
DDC	177.648572766827	39.2454531797331	316.05169235392	8.05320532053719	3.00956311610229	2.23450499681141e-58	3.48300173297196e-57	Up	0.469229	0.359605	0.478649	2.73413	3.28671	3.18695	GeneID:101796508	dopa decarboxylase			path:apla00350,path:apla00360,path:apla00380	Tyrosine metabolism|Phenylalanine metabolism|Tryptophan metabolism
DDIT3	1277.76899186603	732.812980864326	1822.72500286774	2.48729901143114	1.3145799520174	1.68785953049413e-55	2.52796510319013e-54	Up	43.5459	37.8101	35.507	79.1851	82.2943	83.2685	GeneID:101802390	DNA damage inducible transcript 3			path:apla04010,path:apla04141,path:apla04210	MAPK signaling pathway|Protein processing in endoplasmic reticulum|Apoptosis
DDT	168.202703284077	252.141903698038	84.263502870115	0.334190793494713	-1.58125610524192	1.46061360450086e-19	8.67362337699305e-19	Down	31.4812	29.592	24.5518	8.86121	7.93544	6.86164	GeneID:101797488	D-dopachrome tautomerase	GO:0005737,GO:0033981,GO:0042438	cytoplasm|D-dopachrome decarboxylase activity|melanin biosynthetic process
DDX27	5959.00481062999	3727.9046997099	8190.10492155009	2.19697271826381	1.13551695466338	1.07111309736661e-66	1.89273363001247e-65	Up	42.7321	43.6243	42.4351	83.5259	82.261	86.9893	GeneID:101793037	DEAD-box helicase 27	GO:0003723,GO:0004386,GO:0005524,GO:0005694,GO:0005730,GO:0006364	RNA binding|helicase activity|ATP binding|chromosome|nucleolus|rRNA processing
DDX31	535.690393194872	355.498498328739	715.882288061005	2.01374208731259	1.00987892009643	1.15502430663511e-20	7.1722965377431e-20	Up	4.7681	5.42509	4.77108	8.15726	9.91603	8.75375	GeneID:101797765	DEAD-box helicase 31	GO:0003723,GO:0004386,GO:0005524,GO:0005730,GO:0005794,GO:0042254,GO:0043231	RNA binding|helicase activity|ATP binding|nucleolus|Golgi apparatus|ribosome biogenesis|intracellular membrane-bounded organelle
DDX58	2580.33754432452	148.484043710494	5012.19104493854	33.7557552965828	5.07706159497567	0	0	Up	1.82763	1.93914	1.67285	54.8868	58.0518	51.5159	GeneID:101789567	DExD/H-box helicase 58	GO:0002230,GO:0002735,GO:0003690,GO:0003725,GO:0003727,GO:0004386,GO:0005524,GO:0005737,GO:0005829,GO:0005923,GO:0008270,GO:0009597,GO:0009615,GO:0010628,GO:0015629,GO:0016032,GO:0016579,GO:0030334,GO:0031625,GO:0032480,GO:0032587,GO:0032725,GO:0032727,GO:0032728,GO:0032755,GO:0032757,GO:0034344,GO:0035549,GO:0039528,GO:0039529,GO:0042802,GO:0043330,GO:0045087,GO:0045944,GO:0051091,GO:0051607,GO:…	positive regulation of defense response to virus by host|positive regulation of myeloid dendritic cell cytokine production|double-stranded DNA binding|double-stranded RNA binding|single-stranded RNA binding|helicase activity|ATP binding|cytoplasm|cytosol|bicellular tight junction|zinc ion binding|detection of virus|response to virus|positive regulation of gene expression|actin cytoskeleton|viral …	path:apla04622,path:apla04623,path:apla05164,path:apla05168	RIG-I-like receptor signaling pathway|Cytosolic DNA-sensing pathway|Influenza A|Herpes simplex infection
DDX60	3563.83221528935	7.70221043370718	7119.962220145	924.405049878397	9.85238133081634	0	0	Up	0.0497107	0.0195045	0.0509612	46.1586	42.7766	41.1782	GeneID:101790417	DExD/H-box helicase 60	GO:0003690,GO:0003725,GO:0003727,GO:0004386,GO:0005524,GO:0005737,GO:0005829,GO:0009615,GO:0045087,GO:0045111,GO:0051607,GO:1900245,GO:1900246	double-stranded DNA binding|double-stranded RNA binding|single-stranded RNA binding|helicase activity|ATP binding|cytoplasm|cytosol|response to virus|innate immune response|intermediate filament cytoskeleton|defense response to virus|positive regulation of MDA-5 signaling pathway|positive regulation of RIG-I signaling pathway
DEK	1377.7875654551	891.5983157895	1863.9768151207	2.09060154344299	1.06391811880124	8.15839314143629e-39	8.80827850452175e-38	Up	11.4484	11.518	12.4049	23.1085	23.3666	23.1827	GeneID:101796113	DEK proto-oncogene
DENND1B	514.540631100021	288.575725639285	740.505536560757	2.56607008410118	1.35956057362496	2.36297054294397e-24	1.69200790773186e-23	Up	1.63496	1.73983	2.13907	3.9915	4.73563	3.97661	GeneID:101800395	DENN domain containing 1B	GO:0005829,GO:0006897,GO:0015031,GO:0016607,GO:0017112,GO:0017137,GO:0030136,GO:0032456,GO:0035745,GO:0043231,GO:0043547,GO:0050776,GO:0050852,GO:1901981	cytosol|endocytosis|protein transport|nuclear speck|Rab guanyl-nucleotide exchange factor activity|Rab GTPase binding|clathrin-coated vesicle|endocytic recycling|T-helper 2 cell cytokine production|intracellular membrane-bounded organelle|positive regulation of GTPase activity|regulation of immune response|T cell receptor signaling pathway|phosphatidylinositol phosphate binding
DENND2D	500.453035285804	71.7652702151249	929.140800356484	12.9469421291284	3.69453949039961	7.50253368642451e-177	4.16447890846075e-175	Up	1.18248	1.05327	0.784035	11.0377	11.4136	11.8045	GeneID:101799913	DENN domain containing 2D	GO:0005654,GO:0005829,GO:0017112	nucleoplasm|cytosol|Rab guanyl-nucleotide exchange factor activity
DENND3	676.450677934567	357.912568688796	994.988787180337	2.77997721852981	1.47507306034132	1.1800083228244e-48	1.5629199488921e-47	Up	2.78117	2.90874	3.57219	7.64655	7.97773	7.28632	GeneID:101797304	DENN domain containing 3	GO:0005737,GO:0008333,GO:0017112,GO:0044257	cytoplasm|endosome to lysosome transport|Rab guanyl-nucleotide exchange factor activity|cellular protein catabolic process
DENND4A	2345.26571107661	1253.9702720499	3436.56115010332	2.74054435476007	1.45446248439448	2.0032651835579e-74	3.97455464726911e-73	Up	5.67656	6.58231	7.22173	17.3497	16.606	15.0755	GeneID:101804926	DENN domain containing 4A	GO:0003677,GO:0005634,GO:0005829,GO:0006355,GO:0017112	DNA binding|nucleus|cytosol|regulation of transcription, DNA-templated|Rab guanyl-nucleotide exchange factor activity
DEPDC1	327.692324264483	170.389092163155	484.995556365811	2.84640026077142	1.50913854788944	7.64791517562207e-31	6.72046105130343e-30	Up	2.04804	1.87705	1.68005	5.00304	4.6078	3.95441	GeneID:101801463	DEP domain containing 1	GO:0005096,GO:0005634,GO:0017053,GO:0035556,GO:0045892	GTPase activator activity|nucleus|transcriptional repressor complex|intracellular signal transduction|negative regulation of transcription, DNA-templated
DEPTOR	144.473200359536	223.558545123677	65.3878555953956	0.292486496363723	-1.77355807558893	6.78354561903174e-21	4.24862635390089e-20	Down	4.25564	4.04878	4.08952	0.952112	1.35283	0.84297	GeneID:101800454	DEP domain containing MTOR interacting protein	GO:0005622,GO:0006469,GO:0032007,GO:0035556,GO:0045792,GO:2001236	intracellular|negative regulation of protein kinase activity|negative regulation of TOR signaling|intracellular signal transduction|negative regulation of cell size|regulation of extrinsic apoptotic signaling pathway	path:apla04140,path:apla04150	Autophagy - animal|mTOR signaling pathway
DEUP1	42.5903876306338	3.07659828101376	82.1041769802538	26.6866745284665	4.73804763490457	2.93545911173043e-27	2.31008559858743e-26	Up	0.0569557	0	0.0432255	0.926706	0.991202	0.743179	GeneID:101799957	deuterosome assembly protein 1	GO:0005737,GO:0030030,GO:0098535,GO:0098536,GO:1903251	cytoplasm|cell projection organization|de novo centriole assembly involved in multi-ciliated epithelial cell differentiation|deuterosome|multi-ciliated epithelial cell differentiation
DGKB	60.2413257497356	13.6084701461284	106.874181353343	7.85350448696458	2.97333657473582	1.72493342751301e-17	9.36383233905251e-17	Up	0.0518033	0.0240759	0.149374	0.479734	0.51364	0.585627	GeneID:101797346	diacylglycerol kinase beta	GO:0003951,GO:0004143,GO:0005509,GO:0005524,GO:0005737,GO:0005829,GO:0005886,GO:0007205,GO:0009617,GO:0030168,GO:0035556,GO:0046486,GO:0046834,GO:0050804,GO:0098685,GO:0098978,GO:0099175	NAD+ kinase activity|diacylglycerol kinase activity|calcium ion binding|ATP binding|cytoplasm|cytosol|plasma membrane|protein kinase C-activating G protein-coupled receptor signaling pathway|response to bacterium|platelet activation|intracellular signal transduction|glycerolipid metabolic process|lipid phosphorylation|modulation of chemical synaptic transmission|Schaffer collateral - CA1 synapse|…	path:apla00561,path:apla00564,path:apla04070	Glycerolipid metabolism|Glycerophospholipid metabolism|Phosphatidylinositol signaling system
DGKH	1424.14805749531	459.417965744131	2388.87814924649	5.19979262321002	2.37845408720904	2.58740166103059e-150	1.13681517692954e-148	Up	1.4602	1.63976	1.89019	8.04497	8.50292	7.41929	GeneID:101804202	diacylglycerol kinase eta	GO:0003951,GO:0004143,GO:0005524,GO:0005737,GO:0005768,GO:0005886,GO:0007205,GO:0030168,GO:0035556,GO:0046473,GO:0046872,GO:0051259	NAD+ kinase activity|diacylglycerol kinase activity|ATP binding|cytoplasm|endosome|plasma membrane|protein kinase C-activating G protein-coupled receptor signaling pathway|platelet activation|intracellular signal transduction|phosphatidic acid metabolic process|metal ion binding|protein complex oligomerization	path:apla00561,path:apla00564,path:apla04070	Glycerolipid metabolism|Glycerophospholipid metabolism|Phosphatidylinositol signaling system
DGKI	68.5222904092098	17.3118232984452	119.732757519974	6.91624189179008	2.78998832733521	1.2030531033616e-22	8.0850283189407e-22	Up	0.114181	0.0998349	0.183335	0.905095	0.977764	0.794892	GeneID:101801143	diacylglycerol kinase iota	GO:0003951,GO:0004143,GO:0005095,GO:0005524,GO:0005634,GO:0005654,GO:0005737,GO:0005829,GO:0005886,GO:0007205,GO:0007269,GO:0008021,GO:0017016,GO:0030168,GO:0032045,GO:0032991,GO:0035556,GO:0043025,GO:0043197,GO:0043679,GO:0045202,GO:0046579,GO:0046834,GO:0046872,GO:0046959,GO:0048471,GO:0051966,GO:0060076,GO:0060079,GO:0098685,GO:0098891,GO:0098978,GO:0099147,GO:1900452,GO:2000300	NAD+ kinase activity|diacylglycerol kinase activity|GTPase inhibitor activity|ATP binding|nucleus|nucleoplasm|cytoplasm|cytosol|plasma membrane|protein kinase C-activating G protein-coupled receptor signaling pathway|neurotransmitter secretion|synaptic vesicle|Ras GTPase binding|platelet activation|guanyl-nucleotide exchange factor complex|protein-containing complex|intracellular signal transduct…	path:apla00561,path:apla00564,path:apla04070	Glycerolipid metabolism|Glycerophospholipid metabolism|Phosphatidylinositol signaling system
DGKQ	550.186925590461	331.661016358597	768.712834822325	2.3177666258828	1.2127353098166	4.90777585276003e-30	4.20092903041136e-29	Up	1.69935	2.54212	2.41242	4.68424	4.40747	4.73975	GeneID:101789935	diacylglycerol kinase theta	GO:0003951,GO:0004143,GO:0005524,GO:0005634,GO:0005737,GO:0005768,GO:0005829,GO:0005856,GO:0005886,GO:0006111,GO:0006357,GO:0006654,GO:0007186,GO:0007205,GO:0008277,GO:0010628,GO:0010629,GO:0010801,GO:0012506,GO:0016363,GO:0016607,GO:0018105,GO:0019900,GO:0019933,GO:0030297,GO:0033198,GO:0033613,GO:0043274,GO:0046339,GO:0046486,GO:0046834,GO:0046872,GO:0050731,GO:0051591,GO:0070493,GO:0070528,GO:…	NAD+ kinase activity|diacylglycerol kinase activity|ATP binding|nucleus|cytoplasm|endosome|cytosol|cytoskeleton|plasma membrane|regulation of gluconeogenesis|regulation of transcription by RNA polymerase II|phosphatidic acid biosynthetic process|G protein-coupled receptor signaling pathway|protein kinase C-activating G protein-coupled receptor signaling pathway|regulation of G protein-coupled rec…	path:apla00561,path:apla00564,path:apla04070	Glycerolipid metabolism|Glycerophospholipid metabolism|Phosphatidylinositol signaling system
DHCR24	805.274140574695	1224.67537072888	385.872910420511	0.315081791994278	-1.66620170885483	2.92828141207956e-33	2.74217621222621e-32	Down	27.3583	25.5497	30.2873	8.14716	6.21983	7.76424	GeneID:101802248	24-dehydrocholesterol reductase	GO:0000139,GO:0000246,GO:0005634,GO:0005737,GO:0005783,GO:0005789,GO:0006695,GO:0006915,GO:0006979,GO:0007050,GO:0008202,GO:0009888,GO:0016020,GO:0016021,GO:0016628,GO:0019899,GO:0033489,GO:0033490,GO:0042605,GO:0043066,GO:0043154,GO:0043588,GO:0050614,GO:0055114,GO:0071949,GO:1901214	Golgi membrane|delta24(24-1) sterol reductase activity|nucleus|cytoplasm|endoplasmic reticulum|endoplasmic reticulum membrane|cholesterol biosynthetic process|apoptotic process|response to oxidative stress|cell cycle arrest|steroid metabolic process|tissue development|membrane|integral component of membrane|oxidoreductase activity, acting on the CH-CH group of donors, NAD or NADP as acceptor|enzy…	path:apla00100	Steroid biosynthesis
DHRS3	1124.19131028163	1686.68871653131	561.693904031955	0.333015747675768	-1.58633769369726	6.35812557899715e-59	1.00180086993885e-57	Down	6.60104	7.79444	6.96879	1.99716	2.03742	2.17494	GeneID:101792259	dehydrogenase/reductase 3	GO:0000166,GO:0001523,GO:0003151,GO:0004745,GO:0005789,GO:0005811,GO:0007601,GO:0009055,GO:0016021,GO:0030278,GO:0042572,GO:0042622,GO:0048387,GO:0052650,GO:0060021,GO:0060349,GO:0060411	nucleotide binding|retinoid metabolic process|outflow tract morphogenesis|retinol dehydrogenase activity|endoplasmic reticulum membrane|lipid droplet|visual perception|electron transfer activity|integral component of membrane|regulation of ossification|retinol metabolic process|photoreceptor outer segment membrane|negative regulation of retinoic acid receptor signaling pathway|NADP-retinol dehydr…	path:apla00830	Retinol metabolism
DHX32	2.48318840977492	4.96637681954984	0	0	-Inf	0.0121307238462505	0.0220246088509389	Down	0.0171855	0.0535443	0.070754	0	0	0	GeneID:101804895	DEAH-box helicase 32 (putative)	GO:0003723,GO:0005524,GO:0005634,GO:0005739,GO:0034459	RNA binding|ATP binding|nucleus|mitochondrion|ATP-dependent 3'-5' RNA helicase activity
DHX34	119.306552752914	68.9856064564408	169.627499049387	2.45888247944148	1.29800278398703	2.77735519775146e-07	8.47128285253764e-07	Up	1.35113	1.69446	1.99195	2.82595	4.30312	2.75574	GeneID:113840737	DExH-box helicase 34	GO:0000956,GO:0003723,GO:0005524,GO:0016020,GO:0034459,GO:2000623	nuclear-transcribed mRNA catabolic process|RNA binding|ATP binding|membrane|ATP-dependent 3'-5' RNA helicase activity|negative regulation of nuclear-transcribed mRNA catabolic process, nonsense-mediated decay
DHX58	835.379798562318	36.8575229804645	1633.90207414417	44.3302192339454	5.47021859221896	0	0	Up	0.919605	1.16478	1.06371	38.1137	35.3845	37.6372	GeneID:101792382	DExH-box helicase 58	GO:0003677,GO:0003725,GO:0003727,GO:0004386,GO:0005524,GO:0005737,GO:0008270,GO:0009615,GO:0009617,GO:0016032,GO:0032480,GO:0032481,GO:0039534,GO:0039536,GO:0045087,GO:0045088,GO:0045824,GO:0051607,GO:1900245,GO:1900246	DNA binding|double-stranded RNA binding|single-stranded RNA binding|helicase activity|ATP binding|cytoplasm|zinc ion binding|response to virus|response to bacterium|viral process|negative regulation of type I interferon production|positive regulation of type I interferon production|negative regulation of MDA-5 signaling pathway|negative regulation of RIG-I signaling pathway|innate immune response…	path:apla04622	RIG-I-like receptor signaling pathway
DHX8	1633.11759930679	1053.85107901758	2212.384119596	2.09933278396264	1.06993087921589	3.26149511282793e-42	3.80368271257871e-41	Up	7.59315	8.26688	8.33071	13.9863	15.6207	15.0852	GeneID:101805286	DEAH-box helicase 8	GO:0000390,GO:0000398,GO:0003723,GO:0004004,GO:0005524,GO:0005634,GO:0005654,GO:0005681,GO:0006396,GO:0008380,GO:0016604,GO:0034459,GO:0042802,GO:0071007,GO:0071013	spliceosomal complex disassembly|mRNA splicing, via spliceosome|RNA binding|ATP-dependent RNA helicase activity|ATP binding|nucleus|nucleoplasm|spliceosomal complex|RNA processing|RNA splicing|nuclear body|ATP-dependent 3'-5' RNA helicase activity|identical protein binding|U2-type catalytic step 2 spliceosome|catalytic step 2 spliceosome	path:apla03040	Spliceosome
DIAPH3	280.319797021882	146.911185545128	413.728408498636	2.81618044918402	1.49373977886236	5.80968531718563e-27	4.52303284624361e-26	Up	0.880433	0.826956	1.04268	2.5203	2.47878	2.53165	GeneID:101792363	diaphanous related formin 3	GO:0003779,GO:0005634,GO:0005737,GO:0005829,GO:0007010,GO:0007283,GO:0017048,GO:0030036,GO:0030041,GO:0045296	actin binding|nucleus|cytoplasm|cytosol|cytoskeleton organization|spermatogenesis|Rho GTPase binding|actin cytoskeleton organization|actin filament polymerization|cadherin binding	path:apla04810	Regulation of actin cytoskeleton
DIO2	3820.82918364881	2466.37455190378	5175.28381539385	2.09833652856947	1.06924607408468	1.21979104294146e-45	1.52531566100581e-44	Up	22.7916	25.9529	28.0975	49.9077	47.6459	51.0053	GeneID:101798494	iodothyronine deiodinase 2	GO:0004800,GO:0006590,GO:0016021,GO:0042403,GO:0042446	thyroxine 5'-deiodinase activity|thyroid hormone generation|integral component of membrane|thyroid hormone metabolic process|hormone biosynthetic process
DIO3	1783.92800977251	1038.77910731234	2529.07691223269	2.43466285991854	1.28372200885854	1.71178489217549e-24	1.23118138906568e-23	Up	59.2057	48.8109	51.3419	113.496	97.2302	105.281	GeneID:101801522	iodothyronine deiodinase 3	GO:0004800,GO:0005886,GO:0010008,GO:0016021,GO:0042403,GO:0042446	thyroxine 5'-deiodinase activity|plasma membrane|endosome membrane|integral component of membrane|thyroid hormone metabolic process|hormone biosynthetic process
DIPK1C	29.7487723158524	52.0245473593967	7.47299727230809	0.143643676910498	-2.79943360699877	1.47311028675425e-10	5.6585955890827e-10	Down	0.894065	1.20175	0.865178	0.149752	0.168913	0.0752297	GeneID:101792063	divergent protein kinase domain 1C	GO:0005789,GO:0016021	endoplasmic reticulum membrane|integral component of membrane
DIPK2A	1429.83816653434	2173.03837250859	686.637960560096	0.315980596222713	-1.66209212696844	5.10944801988183e-55	7.54382767036969e-54	Down	44.2209	41.1615	47.531	12.7291	13.4157	11.9481	GeneID:101798721	divergent protein kinase domain 2A	GO:0000139,GO:0005615,GO:0014066,GO:0030126,GO:0034392,GO:0060038	Golgi membrane|extracellular space|regulation of phosphatidylinositol 3-kinase signaling|COPI vesicle coat|negative regulation of smooth muscle cell apoptotic process|cardiac muscle cell proliferation
DISP2	15.675045974053	6.80804725203926	24.5420446960668	3.60485816086478	1.84994249534885	0.00087565356025462	0.00187466947251331	Up	0.0587145	0.0697515	0.0800569	0.220422	0.147752	0.267799	GeneID:101790087	dispatched RND transporter family member 2	GO:0005886,GO:0007224,GO:0016021	plasma membrane|smoothened signaling pathway|integral component of membrane
DLG2	3772.28386952871	6931.38006607886	613.18767297857	0.0884654523533371	-3.49874202779237	1.95869597891718e-193	1.18196330379222e-191	Down	20.4705	23.2148	22.822	1.62314	1.55376	1.54781	GeneID:101792256	discs large MAGUK scaffold protein 2	GO:0004385,GO:0005829,GO:0005886,GO:0007268,GO:0010923,GO:0014069,GO:0016020,GO:0016323,GO:0019233,GO:0019900,GO:0030054,GO:0031594,GO:0035255,GO:0035865,GO:0043005,GO:0043113,GO:0044224,GO:0045197,GO:0097120,GO:0098609,GO:0098839,GO:0098919,GO:0098978,GO:0099641,GO:0099642,GO:0099645,GO:1904115	guanylate kinase activity|cytosol|plasma membrane|chemical synaptic transmission|negative regulation of phosphatase activity|postsynaptic density|membrane|basolateral plasma membrane|sensory perception of pain|kinase binding|cell junction|neuromuscular junction|ionotropic glutamate receptor binding|cellular response to potassium ion|neuron projection|receptor clustering|juxtaparanode region of ax…	path:apla04530	Tight junction
DLL1	33.4942238970392	59.1100024563455	7.87844533773298	0.133284469807821	-2.90741940625729	2.38755327241059e-12	1.01349057912047e-11	Down	0.784935	0.892866	0.847408	0.178814	0.03012	0.0759742	GeneID:101803503	delta like canonical Notch ligand 1	GO:0001709,GO:0001756,GO:0001757,GO:0001947,GO:0002315,GO:0003323,GO:0005112,GO:0005509,GO:0005576,GO:0005886,GO:0005887,GO:0005912,GO:0007219,GO:0007368,GO:0007386,GO:0008217,GO:0008284,GO:0008285,GO:0009954,GO:0014002,GO:0014807,GO:0016324,GO:0021510,GO:0021688,GO:0021693,GO:0030097,GO:0030154,GO:0030155,GO:0030857,GO:0030957,GO:0031410,GO:0032693,GO:0034351,GO:0035265,GO:0040008,GO:0045121,GO:…	cell fate determination|somitogenesis|somite specification|heart looping|marginal zone B cell differentiation|type B pancreatic cell development|Notch binding|calcium ion binding|extracellular region|plasma membrane|integral component of plasma membrane|adherens junction|Notch signaling pathway|determination of left/right symmetry|compartment pattern specification|regulation of blood pressure|pos…	path:apla04330	Notch signaling pathway
DLL4	281.866610469732	46.070651932598	517.662569006866	11.2362761821607	3.49009208563704	2.82764194438335e-48	3.69805726593229e-47	Up	0.526667	0.449097	0.4783	5.55871	4.14719	4.82918	GeneID:101792399	delta like canonical Notch ligand 4	GO:0000122,GO:0001525,GO:0001569,GO:0001974,GO:0003180,GO:0003208,GO:0003209,GO:0003222,GO:0003344,GO:0005112,GO:0005509,GO:0005886,GO:0007165,GO:0007219,GO:0007601,GO:0008015,GO:0008285,GO:0010596,GO:0010628,GO:0010629,GO:0016021,GO:0030217,GO:0035912,GO:0035924,GO:0044344,GO:0045746,GO:0045747,GO:0060579,GO:0061074,GO:0061314,GO:0090051,GO:1903588,GO:2000179	negative regulation of transcription by RNA polymerase II|angiogenesis|branching involved in blood vessel morphogenesis|blood vessel remodeling|aortic valve morphogenesis|cardiac ventricle morphogenesis|cardiac atrium morphogenesis|ventricular trabecula myocardium morphogenesis|pericardium morphogenesis|Notch binding|calcium ion binding|plasma membrane|signal transduction|Notch signaling pathway|…	path:apla04330	Notch signaling pathway
DLX1	85.7286935246433	33.69519363182	137.762193417467	4.08848202277049	2.03156529678073	4.3897449760748e-17	2.34619850007556e-16	Up	0.565317	0.380453	0.522135	1.66523	2.15425	1.89955	GeneID:101791651	distal-less homeobox 1	GO:0005634,GO:0043565,GO:0045597,GO:0045944,GO:0046533,GO:0048703,GO:0051216,GO:1902871	nucleus|sequence-specific DNA binding|positive regulation of cell differentiation|positive regulation of transcription by RNA polymerase II|negative regulation of photoreceptor cell differentiation|embryonic viscerocranium morphogenesis|cartilage development|positive regulation of amacrine cell differentiation
[truncated: 2,901 more rows]
