# Supplementary material for: RNA-Seq analysis of duck embryo fibroblast cells gene expression during duck Tembusu virus infection
Source: Vet Res. 2022 May 18;53:34. doi: 10.1186/s13567-022-01051-y (PMC9116716; doi:10.1186/s13567-022-01051-y)
Supplement: Supplementary file 4 — Additional file 4: Information of differentially expressed genes at 48 hpi after DTMUV infection. [file 13567_2022_1051_MOESM4_ESM.xls]

gene_id	baseMean	baseMean_control_48h_Con	baseMean_case_48h_DTMUV	foldChange	log2FoldChange	pval	padj	up_down	expression_Sample_48h_C_1	expression_Sample_48h_C_2	expression_Sample_48h_C_3	expression_Sample_48h_V_1	expression_Sample_48h_V_2	expression_Sample_48h_V_3	gene_Dbxref	description	GO_id	GO_term	pathway	pathway_description
A2M	1017.33576797095	1476.31058942361	558.360946518288	0.378213738029399	-1.40272632698065	8.64071739259103e-59	1.27050871914114e-57	Down	12.5712	14.6334	13.3352	5.05294	5.13811	4.98256	GeneID:101794357	alpha-2-macroglobulin	GO:0001869,GO:0002020,GO:0004867,GO:0005102,GO:0005615,GO:0019959,GO:0019966,GO:0043120,GO:0048306,GO:0048863	negative regulation of complement activation, lectin pathway|protease binding|serine-type endopeptidase inhibitor activity|signaling receptor binding|extracellular space|interleukin-8 binding|interleukin-1 binding|tumor necrosis factor binding|calcium-dependent protein binding|stem cell differentiation
AACS	915.254384000373	1407.55233065124	422.956437349501	0.300490737103755	-1.73460757563292	1.12453210674653e-80	2.30323181638142e-79	Down	21.7402	23.6538	23.6903	6.77554	6.58271	7.20072	GeneID:101804002	acetoacetyl-CoA synthetase	GO:0005524,GO:0005829,GO:0006631,GO:0030729	ATP binding|cytosol|fatty acid metabolic process|acetoacetate-CoA ligase activity	path:apla00280,path:apla00650	Valine, leucine and isoleucine degradation|Butanoate metabolism
AADAC	21.8938535837401	34.4973923905131	9.29031477696702	0.26930484112538	-1.89268793038457	0.000155804875311345	0.000350187712021265	Down	0.820521	1.11268	0.624692	0.197981	0.336429	0.199541	GeneID:101803709	arylacetamide deacetylase	GO:0003824,GO:0004806,GO:0005789,GO:0006805,GO:0010898,GO:0016021,GO:0016298,GO:0017171,GO:0019213,GO:0031090	catalytic activity|triglyceride lipase activity|endoplasmic reticulum membrane|xenobiotic metabolic process|positive regulation of triglyceride catabolic process|integral component of membrane|lipase activity|serine hydrolase activity|deacetylase activity|organelle membrane
AAGAB	1306.71935833764	1874.71117560515	738.727541070127	0.394048721041879	-1.34355407622108	4.06240814208347e-32	3.31326636018945e-31	Down	25.6615	29.6626	25.0376	9.06759	11.6556	9.40012	GeneID:101801416	alpha and gamma adaptin binding protein	GO:0005737,GO:0005829,GO:0015031,GO:0016607	cytoplasm|cytosol|protein transport|nuclear speck
AASS	731.04938788303	1006.47820261748	455.620573148577	0.452687968764424	-1.14341113076805	1.46243788552055e-32	1.20765313635661e-31	Down	9.15255	9.64708	8.75007	3.28742	3.98576	3.8825	GeneID:101793380	aminoadipate-semialdehyde synthase	GO:0004753,GO:0005737,GO:0005739,GO:0019878,GO:0033512,GO:0047130,GO:0047131	saccharopine dehydrogenase activity|cytoplasm|mitochondrion|lysine biosynthetic process via aminoadipic acid|L-lysine catabolic process to acetyl-CoA via saccharopine|saccharopine dehydrogenase (NADP+, L-lysine-forming) activity|saccharopine dehydrogenase (NAD+, L-glutamate-forming) activity	path:apla00310	Lysine degradation
ABCA1	914.506354591698	1294.71969143941	534.29301774399	0.412670805330835	-1.2769367173475	2.70358529990246e-08	8.38999945181e-08	Down	8.87854	10.7939	7.48568	3.97622	3.07978	3.63829	GeneID:101796019	ATP binding cassette subfamily A member 1			path:apla02010	ABC transporters
ABCB5	37.0043919362833	8.28812406555071	65.720659807016	7.92949759043564	2.98722946028628	6.70990211626067e-13	2.77439285114196e-12	Up	0.0951232	0.0955966	0.081293	0.533275	0.741527	0.526042	GeneID:101793099	ATP binding cassette subfamily B member 5			path:apla02010	ABC transporters
ABCB9	389.44579305948	139.9602786511	638.931307467861	4.56509027865415	2.19064339104822	4.40795898036747e-64	7.20230780814648e-63	Up	1.01883	1.50643	1.404	6.45635	6.96495	5.80134	GeneID:101792371	ATP binding cassette subfamily B member 9			path:apla02010,path:apla04142	ABC transporters|Lysosome
ABCC10	320.005074594668	179.177245409716	460.83290377962	2.57193876781539	1.36285629569049	3.32619475733303e-24	2.16806473156149e-23	Up	2.21432	2.03875	2.18164	5.03006	5.42672	5.73168	GeneID:101791402	ATP binding cassette subfamily C member 10	GO:0005524,GO:0005886,GO:0016020,GO:0016021,GO:0042626,GO:0055085	ATP binding|plasma membrane|membrane|integral component of membrane|ATPase activity, coupled to transmembrane movement of substances|transmembrane transport	path:apla02010	ABC transporters
ABCC2	17.2580637463928	4.5794518680851	29.9366756247004	6.53717442328278	2.70866719132335	6.95322105414861e-06	1.78111221718212e-05	Up	0	0.0597212	0.0694748	0.287921	0.172386	0.337767	GeneID:101800808	ATP binding cassette subfamily C member 2			path:apla02010	ABC transporters
ABCC3	481.139503571723	723.805322381749	238.473684761697	0.32947213482346	-1.60177164073738	3.1230064581285e-44	3.52599067656092e-43	Down	6.40262	7.10289	6.72435	2.41686	2.13375	1.99642	GeneID:101802357	ATP binding cassette subfamily C member 3	GO:0005524,GO:0005774,GO:0006855,GO:0010033,GO:0010243,GO:0014070,GO:0015722,GO:0015893,GO:0016020,GO:0016021,GO:0016323,GO:0032355,GO:0032496,GO:0042626,GO:0055085	ATP binding|vacuolar membrane|drug transmembrane transport|response to organic substance|response to organonitrogen compound|response to organic cyclic compound|canalicular bile acid transport|drug transport|membrane|integral component of membrane|basolateral plasma membrane|response to estradiol|response to lipopolysaccharide|ATPase activity, coupled to transmembrane movement of substances|trans…	path:apla02010	ABC transporters
ABCC4	766.659118970017	303.959612391184	1229.35862554885	4.04448017247342	2.0159542883691	3.29911384636952e-93	7.83916888135712e-92	Up	1.89335	1.98104	1.72707	7.4121	7.40118	7.26052	GeneID:101793082	ATP binding cassette subfamily C member 4			path:apla02010	ABC transporters
ABCC5	1385.86015358858	2052.12391809781	719.596389079339	0.350659325556889	-1.51185799882915	2.82993671719143e-76	5.44351054780394e-75	Down	10.648	11.1082	10.3278	3.77282	3.67067	3.74359	GeneID:101802252	ATP binding cassette subfamily C member 5			path:apla02010	ABC transporters
ABHD18	213.812257050246	328.330023472035	99.2944906284575	0.30242281707422	-1.72536110335087	4.69743041055145e-26	3.21156713823409e-25	Down	3.83592	4.38195	3.53649	1.07601	1.17048	1.11906	GeneID:101797225	abhydrolase domain containing 18	GO:0005576	extracellular region
ABHD3	82.0808017618156	33.3054390217124	130.856164501919	3.92897281481897	1.97415218559717	3.53272006844397e-14	1.56148374575417e-13	Up	0.138967	0.391221	0.266769	0.811499	0.996524	0.979281	GeneID:101801886	abhydrolase domain containing 3	GO:0004623,GO:0008970,GO:0016021,GO:0016298,GO:0034338,GO:0044255,GO:0046470,GO:0047372,GO:0051792,GO:0051793,GO:0052739,GO:0052740,GO:0102567,GO:0102568	phospholipase A2 activity|phospholipase A1 activity|integral component of membrane|lipase activity|short-chain carboxylesterase activity|cellular lipid metabolic process|phosphatidylcholine metabolic process|acylglycerol lipase activity|medium-chain fatty acid biosynthetic process|medium-chain fatty acid catabolic process|phosphatidylserine 1-acylhydrolase activity|1-acyl-2-lysophosphatidylserine…
ABHD6	137.450651315231	57.3866375975108	217.514665032952	3.79033646401312	1.92232592053823	2.08060300533553e-21	1.22892481330582e-20	Up	1.50158	1.63563	1.32632	5.85222	5.52525	4.98161	GeneID:101797444	abhydrolase domain containing 6	GO:0004620,GO:0005739,GO:0009395,GO:0016021,GO:0030336,GO:0032281,GO:0046464,GO:0046889,GO:0047372,GO:0060292,GO:0098978,GO:0098982,GO:0099055,GO:0120163,GO:2000124	phospholipase activity|mitochondrion|phospholipid catabolic process|integral component of membrane|negative regulation of cell migration|AMPA glutamate receptor complex|acylglycerol catabolic process|positive regulation of lipid biosynthetic process|acylglycerol lipase activity|long-term synaptic depression|glutamatergic synapse|GABA-ergic synapse|integral component of postsynaptic membrane|negat…
ABI1	6037.47409521915	3865.30579312516	8209.64239731313	2.12393089620873	1.08673682766806	5.67029546468864e-74	1.05850367968552e-72	Up	42.4241	42.1348	43.6692	85.7294	85.705	88.0702	GeneID:101798150	abl interactor 1
ABLIM1	343.917192268837	465.893429673161	221.940954864512	0.476377086966457	-1.06982407151497	9.992971628349e-13	4.10154652609233e-12	Down	1.77249	2.25502	1.75249	0.903648	0.808506	0.827555	GeneID:101789830	actin binding LIM protein 1	GO:0001725,GO:0003779,GO:0005737,GO:0007010,GO:0007601,GO:0009887,GO:0015629,GO:0030027,GO:0030032,GO:0046872,GO:0051015,GO:0060271	stress fiber|actin binding|cytoplasm|cytoskeleton organization|visual perception|animal organ morphogenesis|actin cytoskeleton|lamellipodium|lamellipodium assembly|metal ion binding|actin filament binding|cilium assembly
ABLIM2	75.6092705606551	104.426622706762	46.7919184145479	0.448084187745332	-1.15815827815793	8.22893392336964e-06	2.09241400793218e-05	Down	0.912294	1.13828	1.2645	0.554038	0.573762	0.402081	GeneID:101802032	actin binding LIM protein family member 2	GO:0005737,GO:0006351,GO:0015629,GO:0030032,GO:0030036,GO:0046872,GO:0051015	cytoplasm|transcription, DNA-templated|actin cytoskeleton|lamellipodium assembly|actin cytoskeleton organization|metal ion binding|actin filament binding
ABLIM3	87.6060652660928	132.375706801384	42.8364237308022	0.323597318313653	-1.62772844284143	4.34677965440162e-11	1.61581977848436e-10	Down	0.512275	0.446552	0.420783	0.0845644	0.129506	0.159737	GeneID:101804679	actin binding LIM protein family member 3	GO:0001725,GO:0005737,GO:0006351,GO:0015629,GO:0030027,GO:0030032,GO:0030036,GO:0045944,GO:0046872,GO:0051015,GO:0060271,GO:0098978,GO:1903955	stress fiber|cytoplasm|transcription, DNA-templated|actin cytoskeleton|lamellipodium|lamellipodium assembly|actin cytoskeleton organization|positive regulation of transcription by RNA polymerase II|metal ion binding|actin filament binding|cilium assembly|glutamatergic synapse|positive regulation of protein targeting to mitochondrion
ABTB1	264.526076258179	366.618243236604	162.433909279755	0.443060083005539	-1.17442574017825	5.00202733245832e-16	2.40461095763996e-15	Down	3.88281	4.08993	4.03293	1.73277	1.75925	1.77216	GeneID:101803156	ankyrin repeat and BTB domain containing 1	GO:0003746,GO:0005730,GO:0005829,GO:0005886	translation elongation factor activity|nucleolus|cytosol|plasma membrane
ACACA	1743.49362892417	2449.07542932332	1037.91182852502	0.423797411912216	-1.23855331754258	2.9546440106402e-63	4.75292402685063e-62	Down	11.6782	13.0911	12.3318	5.17522	4.79598	5.05227	GeneID:101789891	acetyl-CoA carboxylase alpha	GO:0003989,GO:0004075,GO:0005102,GO:0005524,GO:0005623,GO:0005737,GO:0006633,GO:0006810,GO:0009374,GO:0009743,GO:0010628,GO:0032810,GO:0040029,GO:0045893,GO:0046872,GO:0046966,GO:0050692,GO:0065008,GO:0070542,GO:0097066,GO:2001295	acetyl-CoA carboxylase activity|biotin carboxylase activity|signaling receptor binding|ATP binding|cell|cytoplasm|fatty acid biosynthetic process|transport|biotin binding|response to carbohydrate|positive regulation of gene expression|sterol response element binding|regulation of gene expression, epigenetic|positive regulation of transcription, DNA-templated|metal ion binding|thyroid hormone rece…	path:apla00061,path:apla00620,path:apla00640,path:apla04910	Fatty acid biosynthesis|Pyruvate metabolism|Propanoate metabolism|Insulin signaling pathway
ACAT1	1069.57601037331	1432.19717024764	706.954850498973	0.493615589518818	-1.01854013604361	1.04330367299425e-33	8.94559080936465e-33	Down	46.657	53.8779	54.4535	24.895	25.7777	22.1075	GeneID:101789922	acetyl-CoA acetyltransferase 1	GO:0003985,GO:0005739,GO:0046872	acetyl-CoA C-acetyltransferase activity|mitochondrion|metal ion binding	path:apla00071,path:apla00072,path:apla00280,path:apla00310,path:apla00380,path:apla00620,path:apla00630,path:apla00640,path:apla00650,path:apla00900	Fatty acid degradation|Synthesis and degradation of ketone bodies|Valine, leucine and isoleucine degradation|Lysine degradation|Tryptophan metabolism|Pyruvate metabolism|Glyoxylate and dicarboxylate metabolism|Propanoate metabolism|Butanoate metabolism|Terpenoid backbone biosynthesis
ACAT2	816.782423280592	1386.06453259338	247.500313967799	0.178563341134425	-2.48549216779933	6.16630222498341e-106	1.70800698963255e-104	Down	46.2198	38.6561	44.8629	7.48115	7.62968	8.09481	GeneID:101793009	acetyl-CoA acetyltransferase 2	GO:0003857,GO:0003985,GO:0003988,GO:0004300,GO:0005634,GO:0005730,GO:0005737,GO:0005739,GO:0005829,GO:0006635,GO:0006696,GO:0045797	3-hydroxyacyl-CoA dehydrogenase activity|acetyl-CoA C-acetyltransferase activity|acetyl-CoA C-acyltransferase activity|enoyl-CoA hydratase activity|nucleus|nucleolus|cytoplasm|mitochondrion|cytosol|fatty acid beta-oxidation|ergosterol biosynthetic process|positive regulation of intestinal cholesterol absorption	path:apla00071,path:apla00072,path:apla00280,path:apla00310,path:apla00380,path:apla00620,path:apla00630,path:apla00640,path:apla00650,path:apla00900	Fatty acid degradation|Synthesis and degradation of ketone bodies|Valine, leucine and isoleucine degradation|Lysine degradation|Tryptophan metabolism|Pyruvate metabolism|Glyoxylate and dicarboxylate metabolism|Propanoate metabolism|Butanoate metabolism|Terpenoid backbone biosynthesis
ACBD7	51.1253924446127	88.60889741234	13.6418874768854	0.153956181323453	-2.69940830229732	5.56237102564191e-15	2.55408902604625e-14	Down	6.01399	6.04025	7.36894	0	0.624695	1.71771	GeneID:101793396	acyl-CoA binding domain containing 7	GO:0000062,GO:0005783,GO:0005794,GO:0008289	fatty-acyl-CoA binding|endoplasmic reticulum|Golgi apparatus|lipid binding
ACE	49.5600843371394	82.8291193052508	16.291049369028	0.196682634146941	-2.34605851264507	5.99104502454031e-12	2.34324305397701e-11	Down	0.6847	0.626616	0.674771	0.0618182	0.14595	0.181279	GeneID:101802065	angiotensin I converting enzyme	GO:0003081,GO:0003084,GO:0004180,GO:0005615,GO:0005886,GO:0008237,GO:0008238,GO:0008239,GO:0008241,GO:0008270,GO:0008283,GO:0016021,GO:0045777,GO:0060319	regulation of systemic arterial blood pressure by renin-angiotensin|positive regulation of systemic arterial blood pressure|carboxypeptidase activity|extracellular space|plasma membrane|metallopeptidase activity|exopeptidase activity|dipeptidyl-peptidase activity|peptidyl-dipeptidase activity|zinc ion binding|cell proliferation|integral component of membrane|positive regulation of blood pressure|…
ACLY	3732.85086766811	5523.75193492646	1941.94980040975	0.351563542911997	-1.50814262391428	1.13695967941274e-124	3.95542288469378e-123	Down	48.4969	49.1507	50.7477	16.5747	16.4289	17.743	GeneID:101793308	ATP citrate lyase			path:apla00020	Citrate cycle (TCA cycle)
ACOD1	641.902762070477	1172.91305338123	110.892470759722	0.0945444936775538	-3.40286275249246	1.07663829281283e-44	1.22603555631043e-43	Down	33.7528	41.679	33.2356	3.68825	3.28697	3.04892	GeneID:101794037	aconitate decarboxylase 1	GO:0002760,GO:0005739,GO:0006952,GO:0006954,GO:0007566,GO:0009617,GO:0019679,GO:0032088,GO:0032480,GO:0032496,GO:0034136,GO:0034144,GO:0035458,GO:0045824,GO:0047547,GO:0047613,GO:0050728,GO:0071219,GO:0071222,GO:0071346,GO:0071347,GO:0071356,GO:0071393,GO:0072573,GO:2000379	positive regulation of antimicrobial humoral response|mitochondrion|defense response|inflammatory response|embryo implantation|response to bacterium|propionate metabolic process, methylcitrate cycle|negative regulation of NF-kappaB transcription factor activity|negative regulation of type I interferon production|response to lipopolysaccharide|negative regulation of toll-like receptor 2 signaling …
ACOT7	306.046744137741	191.774061787066	420.319426488416	2.19174283827347	1.13207853383121	6.90797084314349e-17	3.44380226263259e-16	Up	7.29795	6.65705	7.48756	15.8307	12.8487	14.4728	GeneID:101789631	acyl-CoA thioesterase 7	GO:0000062,GO:0005654,GO:0005829,GO:0006637,GO:0009062,GO:0015937,GO:0016290,GO:0036042,GO:0036114,GO:0036116,GO:0042802,GO:0042803,GO:0043005,GO:0044297,GO:0047617,GO:0051792,GO:0052689,GO:0102991,GO:1900535	fatty-acyl-CoA binding|nucleoplasm|cytosol|acyl-CoA metabolic process|fatty acid catabolic process|coenzyme A biosynthetic process|palmitoyl-CoA hydrolase activity|long-chain fatty acyl-CoA binding|medium-chain fatty-acyl-CoA catabolic process|long-chain fatty-acyl-CoA catabolic process|identical protein binding|protein homodimerization activity|neuron projection|cell body|acyl-CoA hydrolase acti…	path:apla00062,path:apla01040	Fatty acid elongation|Biosynthesis of unsaturated fatty acids
ACOX2	192.715301820593	258.522564922157	126.90803871903	0.490897337171486	-1.02650675393185	6.06619443834923e-10	2.10084780953738e-09	Down	4.2697	4.48522	4.23854	2.19754	1.91993	2.0102	GeneID:101804343	acyl-CoA oxidase 2	GO:0003997,GO:0005102,GO:0005504,GO:0005777,GO:0005782,GO:0005829,GO:0006625,GO:0006699,GO:0010942,GO:0016402,GO:0033540,GO:0033791,GO:0042803,GO:0043231,GO:0050660,GO:0055088,GO:0071949,GO:1902884	acyl-CoA oxidase activity|signaling receptor binding|fatty acid binding|peroxisome|peroxisomal matrix|cytosol|protein targeting to peroxisome|bile acid biosynthetic process|positive regulation of cell death|pristanoyl-CoA oxidase activity|fatty acid beta-oxidation using acyl-CoA oxidase|3alpha,7alpha,12alpha-trihydroxy-5beta-cholestanoyl-CoA 24-hydroxylase activity|protein homodimerization activi…	path:apla00120,path:apla03320,path:apla04146	Primary bile acid biosynthesis|PPAR signaling pathway|Peroxisome
ACOX3	132.019901347561	178.6603407181	85.3794619770216	0.477887043279169	-1.0652584418673	4.60146203422506e-05	0.000109034480856609	Down	1.39396	1.3535	1.4331	0.286634	0.856685	0.775687	GeneID:101800622	acyl-CoA oxidase 3, pristanoyl	GO:0003997,GO:0005777,GO:0033540,GO:0071949	acyl-CoA oxidase activity|peroxisome|fatty acid beta-oxidation using acyl-CoA oxidase|FAD binding	path:apla00071,path:apla00592,path:apla01040,path:apla03320,path:apla04146	Fatty acid degradation|alpha-Linolenic acid metabolism|Biosynthesis of unsaturated fatty acids|PPAR signaling pathway|Peroxisome
ACSBG1	77.0043895199494	136.746959278779	17.2618197611199	0.126231836175085	-2.98585228520416	6.88620236535635e-25	4.56214828232401e-24	Down	1.18589	0.854243	1.04958	0.0387498	0.177466	0.116581	GeneID:101795358	acyl-CoA synthetase bubblegum family member 1	GO:0000038,GO:0001676,GO:0004467,GO:0005524,GO:0005737,GO:0005783,GO:0005829,GO:0031410,GO:0031957,GO:0035338,GO:0042552,GO:0051384,GO:0102391	very long-chain fatty acid metabolic process|long-chain fatty acid metabolic process|long-chain fatty acid-CoA ligase activity|ATP binding|cytoplasm|endoplasmic reticulum|cytosol|cytoplasmic vesicle|very long-chain fatty acid-CoA ligase activity|long-chain fatty-acyl-CoA biosynthetic process|myelination|response to glucocorticoid|decanoate-CoA ligase activity	path:apla00061,path:apla00071,path:apla03320,path:apla04920	Fatty acid biosynthesis|Fatty acid degradation|PPAR signaling pathway|Adipocytokine signaling pathway
ACSF2	323.4911123565	464.526518747369	182.455705965631	0.392777804069478	-1.34821468983674	5.71873810633125e-24	3.69444200543176e-23	Down	7.30984	6.95304	8.26806	2.54066	2.2889	2.93155	GeneID:101800621	acyl-CoA synthetase family member 2	GO:0005524,GO:0005739,GO:0006631,GO:0016874	ATP binding|mitochondrion|fatty acid metabolic process|ligase activity
ACSL4	3602.09315951101	1251.42704466212	5952.7592743599	4.75677691300583	2.24998436626165	3.21228056929954e-214	2.44570597061539e-212	Up	11.2806	12.0119	12.0528	54.4792	56.3572	60.5527	GeneID:101798003	acyl-CoA synthetase long chain family member 4	GO:0004467,GO:0005524,GO:0005737,GO:0005739,GO:0005741,GO:0005777,GO:0005778,GO:0005789,GO:0005811,GO:0006629,GO:0007584,GO:0008610,GO:0015908,GO:0016021,GO:0019217,GO:0019432,GO:0030182,GO:0030307,GO:0031957,GO:0031966,GO:0032307,GO:0035338,GO:0043025,GO:0044233,GO:0047676,GO:0060136,GO:0060996,GO:0070672,GO:0102391	long-chain fatty acid-CoA ligase activity|ATP binding|cytoplasm|mitochondrion|mitochondrial outer membrane|peroxisome|peroxisomal membrane|endoplasmic reticulum membrane|lipid droplet|lipid metabolic process|response to nutrient|lipid biosynthetic process|fatty acid transport|integral component of membrane|regulation of fatty acid metabolic process|triglyceride biosynthetic process|neuron differe…	path:apla00061,path:apla00071,path:apla03320,path:apla04146,path:apla04216,path:apla04920	Fatty acid biosynthesis|Fatty acid degradation|PPAR signaling pathway|Peroxisome|Ferroptosis|Adipocytokine signaling pathway
ACSL5	7.59454026967055	12.8602723992203	2.32880814012078	0.181085444213605	-2.46525750886878	0.00654414216900344	0.0121694265245074	Down	0.092648	0.107695	0.145363	0	0	0.0532435	GeneID:101801834	acyl-CoA synthetase long chain family member 5	GO:0004467,GO:0005524,GO:0005739,GO:0005741,GO:0005789,GO:0006631,GO:0007584,GO:0008654,GO:0009744,GO:0009749,GO:0010747,GO:0010867,GO:0015908,GO:0016021,GO:0032000,GO:0032869,GO:0035338,GO:0070723,GO:0102391	long-chain fatty acid-CoA ligase activity|ATP binding|mitochondrion|mitochondrial outer membrane|endoplasmic reticulum membrane|fatty acid metabolic process|response to nutrient|phospholipid biosynthetic process|response to sucrose|response to glucose|positive regulation of plasma membrane long-chain fatty acid transport|positive regulation of triglyceride biosynthetic process|fatty acid transpor…	path:apla00061,path:apla00071,path:apla03320,path:apla04146,path:apla04216,path:apla04920	Fatty acid biosynthesis|Fatty acid degradation|PPAR signaling pathway|Peroxisome|Ferroptosis|Adipocytokine signaling pathway
ACSL6	227.726898799157	326.865208238593	128.588589359721	0.393399438418844	-1.3459331967293	5.6007617397062e-18	2.91399918493051e-17	Down	2.26899	2.6044	2.2837	0.827138	0.925912	1.05151	GeneID:101790201	acyl-CoA synthetase long chain family member 6	GO:0001676,GO:0004467,GO:0005524,GO:0005741,GO:0005778,GO:0005789,GO:0005886,GO:0006637,GO:0007405,GO:0016020,GO:0016021,GO:0019899,GO:0035338,GO:0042803,GO:0102391	long-chain fatty acid metabolic process|long-chain fatty acid-CoA ligase activity|ATP binding|mitochondrial outer membrane|peroxisomal membrane|endoplasmic reticulum membrane|plasma membrane|acyl-CoA metabolic process|neuroblast proliferation|membrane|integral component of membrane|enzyme binding|long-chain fatty-acyl-CoA biosynthetic process|protein homodimerization activity|decanoate-CoA ligase…	path:apla00061,path:apla00071,path:apla03320,path:apla04146,path:apla04216,path:apla04920	Fatty acid biosynthesis|Fatty acid degradation|PPAR signaling pathway|Peroxisome|Ferroptosis|Adipocytokine signaling pathway
ACSS1	450.331910137351	688.339214545171	212.324605729531	0.308459261426544	-1.69684813134365	1.49256730340405e-46	1.74757759469417e-45	Down	9.27585	9.54655	9.82889	2.55213	2.72761	3.04448	GeneID:101798249	acyl-CoA synthetase short chain family member 1	GO:0003987,GO:0005524,GO:0005739,GO:0005759,GO:0006085,GO:0016208,GO:0019413,GO:0019427,GO:0019542	acetate-CoA ligase activity|ATP binding|mitochondrion|mitochondrial matrix|acetyl-CoA biosynthetic process|AMP binding|acetate biosynthetic process|acetyl-CoA biosynthetic process from acetate|propionate biosynthetic process	path:apla00010,path:apla00620,path:apla00630,path:apla00640	Glycolysis / Gluconeogenesis|Pyruvate metabolism|Glyoxylate and dicarboxylate metabolism|Propanoate metabolism
ACTC1	44676.9937061422	84300.2119042942	5053.77550799013	0.0599497367068028	-4.06010277229242	0	0	Down	3080.16	3167.11	2983.53	186.04	188.209	169.755	GeneID:101792025	actin, alpha, cardiac muscle 1	GO:0005524,GO:0016887,GO:0017022,GO:0030240,GO:0031674,GO:0033275,GO:0042643,GO:0043066,GO:0055003,GO:0055008,GO:0060047,GO:0098978	ATP binding|ATPase activity|myosin binding|skeletal muscle thin filament assembly|I band|actin-myosin filament sliding|actomyosin, actin portion|negative regulation of apoptotic process|cardiac myofibril assembly|cardiac muscle tissue morphogenesis|heart contraction|glutamatergic synapse	path:apla04260,path:apla04261	Cardiac muscle contraction|Adrenergic signaling in cardiomyocytes
ACTN2	7599.29921585217	14941.5600071985	257.038424505786	0.0172029175254759	-5.86120293051044	2.77593746823427e-302	3.15372520805178e-300	Down	146.972	161.791	138.31	2.30789	2.74944	2.36938	GeneID:101791061	actinin alpha 2	GO:0005509,GO:0005546,GO:0005737,GO:0005815,GO:0005925,GO:0006936,GO:0007030,GO:0007041,GO:0019894,GO:0030018,GO:0030035,GO:0030036,GO:0030175,GO:0030274,GO:0030375,GO:0030507,GO:0031432,GO:0031941,GO:0032029,GO:0032391,GO:0034452,GO:0042391,GO:0042803,GO:0044325,GO:0045214,GO:0045505,GO:0048041,GO:0051015,GO:0051289,GO:0051373,GO:0051695,GO:0055013,GO:0070080,GO:0072659,GO:0086097,GO:0097381,GO:…	calcium ion binding|phosphatidylinositol-4,5-bisphosphate binding|cytoplasm|microtubule organizing center|focal adhesion|muscle contraction|Golgi organization|lysosomal transport|kinesin binding|Z disc|microspike assembly|actin cytoskeleton organization|filopodium|LIM domain binding|thyroid hormone receptor coactivator activity|spectrin binding|titin binding|filamentous actin|myosin tail binding|…
ACTR3B	491.126707662717	675.682832725693	306.570582599741	0.453719656252091	-1.14012693274524	5.01780918736037e-22	3.03153224771893e-21	Down	15.8837	16.5298	18.2168	6.35781	7.69942	7.65083	GeneID:101796775	ARP3 actin related protein 3 homolog B	GO:0003779,GO:0005524,GO:0005737,GO:0005885,GO:0034314,GO:0042995,GO:0070062	actin binding|ATP binding|cytoplasm|Arp2/3 protein complex|Arp2/3 complex-mediated actin nucleation|cell projection|extracellular exosome	path:apla04530	Tight junction
ACTR6	1232.99496166358	1722.54814800825	743.441775318907	0.43159419153452	-1.21225264595747	0.000187139308387739	0.000417069704609119	Down	67.4577	43.6133	65.1664	30.2125	22.86	20.7472	GeneID:101790815	ARP6 actin related protein 6 homolog	GO:0005634,GO:0005737,GO:0005856,GO:0006338	nucleus|cytoplasm|cytoskeleton|chromatin remodeling
ACVR2B	97.3598760027043	63.5278802283549	131.191871777054	2.06510702553708	1.04621655220668	4.30450065833766e-06	1.12219520569283e-05	Up	0.623482	0.552371	0.383784	0.905844	1.11067	0.999806	GeneID:101791121	activin A receptor type 2B	GO:0005024,GO:0005026,GO:0005524,GO:0005887,GO:0007179,GO:0007389,GO:0008283,GO:0009798,GO:0019838,GO:0032924,GO:0034713,GO:0043235,GO:0043525,GO:0045178,GO:0046332,GO:0046872,GO:0048179,GO:0048185,GO:0048333,GO:0061550,GO:1901389	transforming growth factor beta-activated receptor activity|transforming growth factor beta receptor activity, type II|ATP binding|integral component of plasma membrane|transforming growth factor beta receptor signaling pathway|pattern specification process|cell proliferation|axis specification|growth factor binding|activin receptor signaling pathway|type I transforming growth factor beta recepto…	path:apla04060,path:apla04350	Cytokine-cytokine receptor interaction|TGF-beta signaling pathway
ACVRL1	544.869091531441	248.785265664564	840.952917398319	3.3802360246373	1.75712398605935	4.01050552676761e-57	5.76862229181549e-56	Up	7.32986	7.33993	7.96275	22.8799	25.6585	24.8896	GeneID:101799198	activin A receptor like type 1	GO:0001525,GO:0001666,GO:0001701,GO:0001937,GO:0001938,GO:0001946,GO:0001974,GO:0003203,GO:0004675,GO:0005024,GO:0005025,GO:0005524,GO:0005886,GO:0005887,GO:0006468,GO:0007179,GO:0007389,GO:0008217,GO:0009986,GO:0010629,GO:0010862,GO:0016361,GO:0019838,GO:0019901,GO:0030308,GO:0030425,GO:0030513,GO:0035313,GO:0035912,GO:0043025,GO:0043235,GO:0043537,GO:0045602,GO:0045603,GO:0045766,GO:0045944,GO:…	angiogenesis|response to hypoxia|in utero embryonic development|negative regulation of endothelial cell proliferation|positive regulation of endothelial cell proliferation|lymphangiogenesis|blood vessel remodeling|endocardial cushion morphogenesis|transmembrane receptor protein serine/threonine kinase activity|transforming growth factor beta-activated receptor activity|transforming growth factor …	path:apla04060	Cytokine-cytokine receptor interaction
ADA2	61.4651857335603	100.047070085604	22.8833013815171	0.228725352595907	-2.12831180768079	1.91890930040899e-12	7.71702960358061e-12	Down	1.42706	2.0654	1.94527	0.395475	0.399943	0.259808	GeneID:101793480	adenosine deaminase 2	GO:0004000,GO:0005615,GO:0006154,GO:0008270,GO:0031685,GO:0043394	adenosine deaminase activity|extracellular space|adenosine catabolic process|zinc ion binding|adenosine receptor binding|proteoglycan binding	path:apla00230	Purine metabolism
ADAD1	9.95193431861061	4.61803548529837	15.2858331519229	3.31002938383339	1.72684402419943	0.0219411160481927	0.037603737132919	Up	0	0	0.0554699	0.0273491	0.163257	0.110726	GeneID:101797706	adenosine deaminase domain containing 1	GO:0003723,GO:0003725,GO:0003726,GO:0005634,GO:0005730,GO:0005737,GO:0006382,GO:0006396,GO:0007275,GO:0007286,GO:0008251	RNA binding|double-stranded RNA binding|double-stranded RNA adenosine deaminase activity|nucleus|nucleolus|cytoplasm|adenosine to inosine editing|RNA processing|multicellular organism development|spermatid development|tRNA-specific adenosine deaminase activity
ADAM19	1228.18147719324	1920.5250101612	535.837944225269	0.279005970445703	-1.84163210028721	9.64096993929286e-108	2.74899970308229e-106	Down	12.7959	13.5991	13.0966	3.85885	3.56465	3.69675	GeneID:101790276	ADAM metallopeptidase domain 19	GO:0001890,GO:0004222,GO:0005634,GO:0005794,GO:0005886,GO:0006509,GO:0010628,GO:0016021,GO:0017124,GO:0030198,GO:0046872,GO:0062023,GO:2000049	placenta development|metalloendopeptidase activity|nucleus|Golgi apparatus|plasma membrane|membrane protein ectodomain proteolysis|positive regulation of gene expression|integral component of membrane|SH3 domain binding|extracellular matrix organization|metal ion binding|collagen-containing extracellular matrix|positive regulation of cell-cell adhesion mediated by cadherin
ADAM22	309.140600512849	420.639043290961	197.642157734736	0.469861656655645	-1.08969205434521	6.60001729019987e-16	3.15819188661028e-15	Down	1.95537	1.95019	2.11373	0.862647	0.972896	0.926938	GeneID:101794671	ADAM metallopeptidase domain 22	GO:0004222,GO:0005886,GO:0016021	metalloendopeptidase activity|plasma membrane|integral component of membrane
ADAM9	1051.8700364845	1408.33746800211	695.402604966894	0.493775547954001	-1.01807269971682	3.01458715658582e-33	2.55021096166789e-32	Down	13.2627	14.5897	13.8621	6.92515	6.70171	6.0386	GeneID:101803992	ADAM metallopeptidase domain 9
ADAMTS1	1179.57136642315	1766.37317146294	592.769561383351	0.33558569104195	-1.57524689252715	1.82729542851397e-79	3.69062918353475e-78	Down	22.8062	23.2404	25.3599	8.15858	8.43778	7.56165	GeneID:101790783	ADAM metallopeptidase with thrombospondin type 1 motif 1	GO:0001542,GO:0001822,GO:0004222,GO:0005604,GO:0008201,GO:0008270,GO:0010976,GO:0016525,GO:0031012,GO:0031410,GO:0060347,GO:0062023,GO:1900087,GO:1904707,GO:1904754	ovulation from ovarian follicle|kidney development|metalloendopeptidase activity|basement membrane|heparin binding|zinc ion binding|positive regulation of neuron projection development|negative regulation of angiogenesis|extracellular matrix|cytoplasmic vesicle|heart trabecula formation|collagen-containing extracellular matrix|positive regulation of G1/S transition of mitotic cell cycle|positive …
ADAMTS10	538.59259361141	931.434557892762	145.750629330059	0.156479731286542	-2.67595229693796	1.83117285547428e-114	5.54769076339729e-113	Down	6.52055	6.53018	6.09535	1.11453	0.89454	0.84662	GeneID:101799212	ADAM metallopeptidase with thrombospondin type 1 motif 10	GO:0001527,GO:0004222,GO:0046872,GO:0062023	microfibril|metalloendopeptidase activity|metal ion binding|collagen-containing extracellular matrix
ADAMTS13	375.386777171799	581.728409406173	169.045144937426	0.290591180014721	-1.78293717974224	7.18167692162429e-44	8.02119399341478e-43	Down	3.61493	3.93597	3.64734	1.2446	0.91057	1.02774	GeneID:101800615	ADAM metallopeptidase with thrombospondin type 1 motif 13
ADAMTS15	529.463879471415	739.94176720376	318.985991739069	0.431096075228348	-1.21391866685106	6.69659288858883e-29	4.96339723679199e-28	Down	7.22288	7.50434	6.81706	3.08659	2.8267	3.29184	GeneID:101799743	ADAM metallopeptidase with thrombospondin type 1 motif 15	GO:0004175,GO:0004222,GO:0005615,GO:0008201,GO:0008270,GO:0009986,GO:0050840,GO:0062023	endopeptidase activity|metalloendopeptidase activity|extracellular space|heparin binding|zinc ion binding|cell surface|extracellular matrix binding|collagen-containing extracellular matrix
ADAMTS17	462.420171580847	840.807847471964	84.0324956897304	0.0999425682602616	-3.32275689776921	4.52118395569916e-140	1.88928324953383e-138	Down	5.07175	5.80095	5.17886	0.523341	0.508216	0.479299	GeneID:101794584	ADAM metallopeptidase with thrombospondin type 1 motif 17	GO:0003676,GO:0004222,GO:0005576,GO:0046872	nucleic acid binding|metalloendopeptidase activity|extracellular region|metal ion binding
ADAMTS18	92.4363970074613	132.420202243669	52.4525917712539	0.396107171583494	-1.33603727318464	6.96272059433526e-07	1.93265666888382e-06	Down	0.728374	0.978127	0.842784	0.521019	0.286218	0.169763	GeneID:101800115	ADAM metallopeptidase with thrombospondin type 1 motif 18	GO:0001654,GO:0004222,GO:0005576,GO:0046872,GO:0090331	eye development|metalloendopeptidase activity|extracellular region|metal ion binding|negative regulation of platelet aggregation
ADAMTS20	95.7473579075688	138.061608296859	53.4331075182783	0.387023649640432	-1.36950636785489	4.75648467014815e-09	1.55435505782684e-08	Down	0.609989	0.563408	0.573454	0.188102	0.258134	0.194403	GeneID:101801774	ADAM metallopeptidase with thrombospondin type 1 motif 20	GO:0004175,GO:0004222,GO:0005615,GO:0006508,GO:0008270,GO:0009967,GO:0030198,GO:0043066,GO:0045636,GO:0048070	endopeptidase activity|metalloendopeptidase activity|extracellular space|proteolysis|zinc ion binding|positive regulation of signal transduction|extracellular matrix organization|negative regulation of apoptotic process|positive regulation of melanocyte differentiation|regulation of developmental pigmentation
ADAMTS6	745.804184310281	356.076497627483	1135.53187099308	3.18901100903616	1.67310907803999	9.22607386206238e-66	1.53683351777905e-64	Up	1.82297	2.18036	1.97194	6.39521	6.26331	6.1537	GeneID:101795894	ADAM metallopeptidase with thrombospondin type 1 motif 6	GO:0003279,GO:0004222,GO:0005576,GO:0008237,GO:0035904,GO:0046872,GO:0060976	cardiac septum development|metalloendopeptidase activity|extracellular region|metallopeptidase activity|aorta development|metal ion binding|coronary vasculature development
ADAMTS8	346.617303034951	115.734510185995	577.500095883906	4.98986944305389	2.31900206880447	9.21215979729339e-12	3.55812025955486e-11	Up	1.16592	1.40102	1.69256	5.25322	8.72435	7.32038	GeneID:101799556	ADAM metallopeptidase with thrombospondin type 1 motif 8	GO:0004222,GO:0005178,GO:0008201,GO:0008237,GO:0008270,GO:0008285,GO:0009673,GO:0062023	metalloendopeptidase activity|integrin binding|heparin binding|metallopeptidase activity|zinc ion binding|negative regulation of cell proliferation|low-affinity phosphate transmembrane transporter activity|collagen-containing extracellular matrix
ADAMTS9	1810.91911763176	2426.85582224178	1194.98241302173	0.492399425655983	-1.02209901585083	3.438437636486e-19	1.88828399206116e-18	Down	12.4709	13.6686	11.4942	5.59673	6.21187	6.42299	GeneID:101793886	ADAM metallopeptidase with thrombospondin type 1 motif 9	GO:0003179,GO:0003229,GO:0004222,GO:0005615,GO:0005783,GO:0006508,GO:0006516,GO:0007275,GO:0008237,GO:0008270,GO:0009617,GO:0009986,GO:0010596,GO:0015031,GO:0016192,GO:0030198,GO:0031012,GO:0035909,GO:0043231,GO:0045636,GO:0090673,GO:1903671	heart valve morphogenesis|ventricular cardiac muscle tissue development|metalloendopeptidase activity|extracellular space|endoplasmic reticulum|proteolysis|glycoprotein catabolic process|multicellular organism development|metallopeptidase activity|zinc ion binding|response to bacterium|cell surface|negative regulation of endothelial cell migration|protein transport|vesicle-mediated transport|extr…
ADAP2	173.907621270077	256.128827753108	91.6864147870458	0.357969915340517	-1.48208974989179	6.34632013882109e-17	3.17141537658888e-16	Down	4.59082	5.13992	4.40233	1.30303	1.60922	1.75629	GeneID:101799284	ArfGAP with dual PH domains 2	GO:0005096,GO:0005545,GO:0005546,GO:0005547,GO:0005737,GO:0005740,GO:0005829,GO:0005886,GO:0007507,GO:0043325,GO:0043533,GO:0046872	GTPase activator activity|1-phosphatidylinositol binding|phosphatidylinositol-4,5-bisphosphate binding|phosphatidylinositol-3,4,5-trisphosphate binding|cytoplasm|mitochondrial envelope|cytosol|plasma membrane|heart development|phosphatidylinositol-3,4-bisphosphate binding|inositol 1,3,4,5 tetrakisphosphate binding|metal ion binding
ADAR	1521.44032608957	987.619087337354	2055.26156484179	2.08102657309188	1.05729538728522	6.87910139645841e-44	7.69506865440755e-43	Up	9.99374	10.5086	10.9609	22.0771	21.0597	21.8607	GeneID:101796198	adenosine deaminase, RNA specific	GO:0003677,GO:0003725,GO:0003726,GO:0005634,GO:0005730,GO:0005737,GO:0006382,GO:0006396,GO:0006397,GO:0008251,GO:0009615,GO:0016607,GO:0031047,GO:0035455,GO:0044387,GO:0044530,GO:0045070,GO:0045087,GO:0046872,GO:0051607	DNA binding|double-stranded RNA binding|double-stranded RNA adenosine deaminase activity|nucleus|nucleolus|cytoplasm|adenosine to inosine editing|RNA processing|mRNA processing|tRNA-specific adenosine deaminase activity|response to virus|nuclear speck|gene silencing by RNA|response to interferon-alpha|negative regulation of protein kinase activity by regulation of protein phosphorylation|supraspl…	path:apla04623,path:apla05164	Cytosolic DNA-sensing pathway|Influenza A
ADARB2	358.029013565239	166.33645893183	549.721568198647	3.3048771852474	1.7245966597733	2.82480008254384e-14	1.25583132987932e-13	Up	1.12256	1.18379	1.21054	3.10836	3.68575	4.68788	GeneID:101792240	adenosine deaminase, RNA specific B2 (inactive)	GO:0003725,GO:0003726,GO:0005634,GO:0005730,GO:0005737,GO:0006382,GO:0006396,GO:0006397,GO:0008251,GO:0046872	double-stranded RNA binding|double-stranded RNA adenosine deaminase activity|nucleus|nucleolus|cytoplasm|adenosine to inosine editing|RNA processing|mRNA processing|tRNA-specific adenosine deaminase activity|metal ion binding
ADCY1	103.313107898232	29.8397403154336	176.78647548103	5.92453129994545	2.56670102439216	3.70565645309411e-26	2.54427082818199e-25	Up	0.112198	0.149874	0.101095	0.657168	0.641634	0.81496	GeneID:101804073	adenylate cyclase 1	GO:0004016,GO:0005516,GO:0005524,GO:0005737,GO:0005887,GO:0006171,GO:0007189,GO:0008294,GO:0019933,GO:0042752,GO:0045121,GO:0046872,GO:0048511,GO:0071277,GO:1904322	adenylate cyclase activity|calmodulin binding|ATP binding|cytoplasm|integral component of plasma membrane|cAMP biosynthetic process|adenylate cyclase-activating G protein-coupled receptor signaling pathway|calcium- and calmodulin-responsive adenylate cyclase activity|cAMP-mediated signaling|regulation of circadian rhythm|membrane raft|metal ion binding|rhythmic process|cellular response to calciu…	path:apla00230,path:apla04020,path:apla04114,path:apla04261,path:apla04270,path:apla04371,path:apla04540,path:apla04912,path:apla04914,path:apla04916	Purine metabolism|Calcium signaling pathway|Oocyte meiosis|Adrenergic signaling in cardiomyocytes|Vascular smooth muscle contraction|Apelin signaling pathway|Gap junction|GnRH signaling pathway|Progesterone-mediated oocyte maturation|Melanogenesis
ADCY3	46.0300916685859	16.2783403822901	75.7818429548816	4.6553789376052	2.21889860476656	2.43772694236871e-10	8.65042098485256e-10	Up	0.248759	0.175612	0.151883	0.868547	0.855299	0.883396	GeneID:101791112	adenylate cyclase 3	GO:0003091,GO:0004016,GO:0005516,GO:0005524,GO:0005737,GO:0005794,GO:0005886,GO:0005887,GO:0005929,GO:0006171,GO:0007165,GO:0007186,GO:0007189,GO:0007193,GO:0007338,GO:0007340,GO:0007608,GO:0008355,GO:0016020,GO:0016021,GO:0030317,GO:0046872,GO:0071377,GO:1904322	renal water homeostasis|adenylate cyclase activity|calmodulin binding|ATP binding|cytoplasm|Golgi apparatus|plasma membrane|integral component of plasma membrane|cilium|cAMP biosynthetic process|signal transduction|G protein-coupled receptor signaling pathway|adenylate cyclase-activating G protein-coupled receptor signaling pathway|adenylate cyclase-inhibiting G protein-coupled receptor signaling…	path:apla00230,path:apla04020,path:apla04114,path:apla04261,path:apla04270,path:apla04371,path:apla04540,path:apla04912,path:apla04914,path:apla04916	Purine metabolism|Calcium signaling pathway|Oocyte meiosis|Adrenergic signaling in cardiomyocytes|Vascular smooth muscle contraction|Apelin signaling pathway|Gap junction|GnRH signaling pathway|Progesterone-mediated oocyte maturation|Melanogenesis
ADCY7	831.969495636337	321.372619929179	1342.56637134349	4.17760035574704	2.06267448561729	4.46816078650284e-95	1.0829332359554e-93	Up	3.0583	2.63937	2.44038	11.9931	11.6455	10.6568	GeneID:101794076	adenylate cyclase 7	GO:0002819,GO:0003091,GO:0004016,GO:0005524,GO:0005622,GO:0005886,GO:0005887,GO:0006171,GO:0007186,GO:0007189,GO:0007193,GO:0016021,GO:0046872,GO:0060135,GO:0071285,GO:0071361,GO:0071377,GO:1900016	regulation of adaptive immune response|renal water homeostasis|adenylate cyclase activity|ATP binding|intracellular|plasma membrane|integral component of plasma membrane|cAMP biosynthetic process|G protein-coupled receptor signaling pathway|adenylate cyclase-activating G protein-coupled receptor signaling pathway|adenylate cyclase-inhibiting G protein-coupled receptor signaling pathway|integral c…	path:apla00230,path:apla04020,path:apla04114,path:apla04261,path:apla04270,path:apla04371,path:apla04540,path:apla04912,path:apla04914,path:apla04916	Purine metabolism|Calcium signaling pathway|Oocyte meiosis|Adrenergic signaling in cardiomyocytes|Vascular smooth muscle contraction|Apelin signaling pathway|Gap junction|GnRH signaling pathway|Progesterone-mediated oocyte maturation|Melanogenesis
ADCYAP1	74.5468388857746	20.5129643773673	128.580713394182	6.26826581613187	2.64806636096618	2.11652118080743e-20	1.21127316061793e-19	Up	0.22757	0.331995	0.325084	1.9788	1.60495	1.71573	GeneID:101800734	adenylate cyclase activating polypeptide 1	GO:0001541,GO:0001662,GO:0001821,GO:0002118,GO:0002865,GO:0002878,GO:0005184,GO:0005615,GO:0005622,GO:0005623,GO:0007189,GO:0007204,GO:0007218,GO:0008277,GO:0008284,GO:0010628,GO:0010656,GO:0010976,GO:0016521,GO:0019233,GO:0021983,GO:0030073,GO:0031175,GO:0031858,GO:0032755,GO:0032880,GO:0034260,GO:0035176,GO:0040011,GO:0042594,GO:0042756,GO:0043005,GO:0043195,GO:0043204,GO:0043267,GO:0043547,GO:…	ovarian follicle development|behavioral fear response|histamine secretion|aggressive behavior|negative regulation of acute inflammatory response to antigenic stimulus|negative regulation of acute inflammatory response to non-antigenic stimulus|neuropeptide hormone activity|extracellular space|intracellular|cell|adenylate cyclase-activating G protein-coupled receptor signaling pathway|positive reg…	path:apla04080	Neuroactive ligand-receptor interaction
ADGB	12.974014171334	4.67329211647846	21.2747362261896	4.55240881501349	2.18663012023444	0.00103685940232068	0.00213751196888961	Up	0.0383034	0.0538462	0.00762046	0.093382	0.0919565	0.148142	GeneID:101804458	androglobin	GO:0004198,GO:0005622,GO:0019825,GO:0020037	calcium-dependent cysteine-type endopeptidase activity|intracellular|oxygen binding|heme binding
ADGRA2	623.174360617037	870.241913831693	376.106807402382	0.432186500586229	-1.2102740847942	2.36247668956858e-32	1.93877742774866e-31	Down	18.7728	19.6473	18.2712	7.68331	7.61236	7.63608	GeneID:101795335	adhesion G protein-coupled receptor A2	GO:0001525,GO:0002040,GO:0004930,GO:0005886,GO:0007166,GO:0007417,GO:0009986,GO:0010595,GO:0016021,GO:0030175,GO:0043542,GO:0045765,GO:0050920,GO:0090210,GO:1900747	angiogenesis|sprouting angiogenesis|G protein-coupled receptor activity|plasma membrane|cell surface receptor signaling pathway|central nervous system development|cell surface|positive regulation of endothelial cell migration|integral component of membrane|filopodium|endothelial cell migration|regulation of angiogenesis|regulation of chemotaxis|regulation of establishment of blood-brain barrier|n…
ADGRB1	271.741340245601	103.907688433231	439.574992057972	4.23043759981664	2.08080690458209	7.14182250141962e-35	6.30579130635362e-34	Up	0.443	0.490548	0.581335	2.3033	1.82843	2.17471	GeneID:101790518	adhesion G protein-coupled receptor B1	GO:0001530,GO:0001786,GO:0001891,GO:0004888,GO:0004930,GO:0005615,GO:0005886,GO:0005887,GO:0005925,GO:0006910,GO:0006911,GO:0007166,GO:0007189,GO:0007399,GO:0007517,GO:0010596,GO:0014069,GO:0016525,GO:0030165,GO:0030425,GO:0031397,GO:0042177,GO:0043197,GO:0043277,GO:0043652,GO:0045087,GO:0048167,GO:0048471,GO:0050829,GO:0051963,GO:0051965,GO:0098974,GO:0098978,GO:0099055,GO:1901741,GO:1903428	lipopolysaccharide binding|phosphatidylserine binding|phagocytic cup|transmembrane signaling receptor activity|G protein-coupled receptor activity|extracellular space|plasma membrane|integral component of plasma membrane|focal adhesion|phagocytosis, recognition|phagocytosis, engulfment|cell surface receptor signaling pathway|adenylate cyclase-activating G protein-coupled receptor signaling pathwa…	path:apla04115	p53 signaling pathway
ADGRB3	178.428105134685	95.4988619370962	261.357348332273	2.73675877419802	1.45246827701002	9.41499650286806e-17	4.66960706496273e-16	Up	0.707269	0.862636	0.600565	1.8086	1.88779	1.67952	GeneID:101797211	adhesion G protein-coupled receptor B3	GO:0004930,GO:0005096,GO:0005622,GO:0005886,GO:0005887,GO:0007166,GO:0007186,GO:0007189,GO:0007520,GO:0016021,GO:0016322,GO:0016525,GO:0043083,GO:0048814,GO:0051965,GO:0061743,GO:0098794,GO:0099558	G protein-coupled receptor activity|GTPase activator activity|intracellular|plasma membrane|integral component of plasma membrane|cell surface receptor signaling pathway|G protein-coupled receptor signaling pathway|adenylate cyclase-activating G protein-coupled receptor signaling pathway|myoblast fusion|integral component of membrane|neuron remodeling|negative regulation of angiogenesis|synaptic …
ADGRD2	90.071139425711	173.135791215557	7.00648763586511	0.0404681642465359	-4.6270687841202	1.99887740262828e-48	2.43856335478359e-47	Down	1.64222	1.59312	2.13394	0.0236751	0.036259	0.156974	GeneID:101790361	adhesion G protein-coupled receptor D2	GO:0004930,GO:0005622,GO:0005887,GO:0007166,GO:0007186,GO:0007189,GO:0016021	G protein-coupled receptor activity|intracellular|integral component of plasma membrane|cell surface receptor signaling pathway|G protein-coupled receptor signaling pathway|adenylate cyclase-activating G protein-coupled receptor signaling pathway|integral component of membrane
ADGRG1	104.689635848252	160.236540099128	49.1427315973768	0.306688671428973	-1.70515321806101	2.42987943237267e-08	7.5745566357049e-08	Down	2.2521	3.63528	3.40875	0.854426	0.937377	0.714986	GeneID:101801456	adhesion G protein-coupled receptor G1	GO:0001525,GO:0004930,GO:0005518,GO:0005576,GO:0005622,GO:0005887,GO:0007155,GO:0007166,GO:0007189,GO:0007266,GO:0007420,GO:0008201,GO:0008285,GO:0010573,GO:0016477,GO:0021801,GO:0021819,GO:0035025,GO:0045121,GO:0045785,GO:0050840,GO:0070528,GO:0097451,GO:2001223	angiogenesis|G protein-coupled receptor activity|collagen binding|extracellular region|intracellular|integral component of plasma membrane|cell adhesion|cell surface receptor signaling pathway|adenylate cyclase-activating G protein-coupled receptor signaling pathway|Rho protein signal transduction|brain development|heparin binding|negative regulation of cell proliferation|vascular endothelial gro…
ADGRG4	2.65499908343429	0.329187831609074	4.98081033525951	15.1306028260925	3.9193975627387	0.0440566574715962	0.071304609120974	Up	0	0	0	0.0809378	0.0133938	0.0408731	GeneID:101795219	adhesion G protein-coupled receptor G4	GO:0004930,GO:0005622,GO:0005887,GO:0007166,GO:0007186,GO:0007189,GO:0016021	G protein-coupled receptor activity|intracellular|integral component of plasma membrane|cell surface receptor signaling pathway|G protein-coupled receptor signaling pathway|adenylate cyclase-activating G protein-coupled receptor signaling pathway|integral component of membrane
ADGRL4	53.9860513413675	17.8856959231222	90.0864067596128	5.03678510172764	2.33250317862651	9.88974674575561e-13	4.06147125605134e-12	Up	0.169578	0.292218	0.178013	0.986483	0.853739	1.11009	GeneID:101803808	adhesion G protein-coupled receptor L4	GO:0004930,GO:0005509,GO:0005886,GO:0005887,GO:0007166,GO:0007186,GO:0007189,GO:0016021,GO:0031410,GO:0046983	G protein-coupled receptor activity|calcium ion binding|plasma membrane|integral component of plasma membrane|cell surface receptor signaling pathway|G protein-coupled receptor signaling pathway|adenylate cyclase-activating G protein-coupled receptor signaling pathway|integral component of membrane|cytoplasmic vesicle|protein dimerization activity
ADHFE1	127.301856777243	174.90545899545	79.6982545590362	0.455664763219938	-1.13395528432925	1.7522523087976e-08	5.51303614767084e-08	Down	2.1313	3.05446	2.93667	1.18301	1.29696	1.14008	GeneID:101803233	alcohol dehydrogenase, iron containing 1	GO:0005739,GO:0006539,GO:0046872,GO:0047988	mitochondrion|glutamate catabolic process via 2-oxoglutarate|metal ion binding|hydroxyacid-oxoacid transhydrogenase activity
ADIRF	42.2222588300462	76.8087923888862	7.63572527120623	0.099412125014884	-3.33043436583391	1.14400459321473e-16	5.64510172871687e-16	Down	2.69127	7.66162	4.67315	0.942835	0.46843	0.313487	GeneID:113843953	adipogenesis regulatory factor
ADM	1543.39042582964	707.963589071149	2378.81726258812	3.36008418979448	1.74849738141991	2.98893173982432e-44	3.37723740175022e-43	Up	43.5746	38.3833	49.7212	131.148	164.307	150.396	GeneID:101802928	adrenomedullin	GO:0001570,GO:0001843,GO:0002031,GO:0003073,GO:0005179,GO:0005615,GO:0005737,GO:0007189,GO:0007507,GO:0008284,GO:0010460,GO:0031700,GO:0035809,GO:0043116,GO:0045766,GO:0045906,GO:0048589,GO:0060670,GO:0060712,GO:0097084,GO:0097647,GO:1990410,GO:2001214	vasculogenesis|neural tube closure|G protein-coupled receptor internalization|regulation of systemic arterial blood pressure|hormone activity|extracellular space|cytoplasm|adenylate cyclase-activating G protein-coupled receptor signaling pathway|heart development|positive regulation of cell proliferation|positive regulation of heart rate|adrenomedullin receptor binding|regulation of urine volume|…	path:apla04080,path:apla04270	Neuroactive ligand-receptor interaction|Vascular smooth muscle contraction
ADORA1	39.9129566982232	64.8738456924531	14.9520677039933	0.230479132914002	-2.11729195683258	1.63004298308466e-08	5.13965417606617e-08	Down	3.60299	3.02131	2.396	0.764283	0.598683	0.687912	GeneID:101799728	adenosine A1 receptor	GO:0001609,GO:0002686,GO:0003093,GO:0005886,GO:0016021,GO:0043197,GO:0050728,GO:0051930,GO:0060079,GO:0070256,GO:1900453	G protein-coupled adenosine receptor activity|negative regulation of leukocyte migration|regulation of glomerular filtration|plasma membrane|integral component of membrane|dendritic spine|negative regulation of inflammatory response|regulation of sensory perception of pain|excitatory postsynaptic potential|negative regulation of mucus secretion|negative regulation of long-term synaptic depression	path:apla04080	Neuroactive ligand-receptor interaction
ADORA2A	258.489269196691	409.071509306575	107.907029086807	0.263785246911285	-1.9225642156774	9.85236060805822e-37	9.18416845912709e-36	Down	1.18759	1.15247	1.27579	0.186687	0.434011	0.352184	GeneID:101801586	adenosine A2a receptor	GO:0001609,GO:0001963,GO:0001975,GO:0005882,GO:0005886,GO:0005887,GO:0006171,GO:0006355,GO:0006469,GO:0006909,GO:0006915,GO:0006954,GO:0006968,GO:0007186,GO:0007188,GO:0007189,GO:0007205,GO:0007267,GO:0007271,GO:0007417,GO:0007596,GO:0007600,GO:0007626,GO:0008015,GO:0008285,GO:0012505,GO:0014049,GO:0014057,GO:0014061,GO:0014069,GO:0016020,GO:0019899,GO:0030425,GO:0030673,GO:0031000,GO:0031802,GO:…	G protein-coupled adenosine receptor activity|synaptic transmission, dopaminergic|response to amphetamine|intermediate filament|plasma membrane|integral component of plasma membrane|cAMP biosynthetic process|regulation of transcription, DNA-templated|negative regulation of protein kinase activity|phagocytosis|apoptotic process|inflammatory response|cellular defense response|G protein-coupled rece…	path:apla04020,path:apla04080,path:apla04270	Calcium signaling pathway|Neuroactive ligand-receptor interaction|Vascular smooth muscle contraction
ADORA2B	1369.23860068357	341.924519785996	2396.55268158115	7.00901088661645	2.8092108651122	2.44808693462032e-73	4.50064225072677e-72	Up	3.52106	4.45161	3.95079	25.2047	31.1673	28.7733	GeneID:101800579	adenosine A2b receptor	GO:0001609,GO:0002882,GO:0005622,GO:0005886,GO:0007189,GO:0010575,GO:0010753,GO:0016021,GO:0031284,GO:0031668,GO:0032722,GO:0032755,GO:0043306,GO:0060087,GO:0098685,GO:0098978,GO:2000300	G protein-coupled adenosine receptor activity|positive regulation of chronic inflammatory response to non-antigenic stimulus|intracellular|plasma membrane|adenylate cyclase-activating G protein-coupled receptor signaling pathway|positive regulation of vascular endothelial growth factor production|positive regulation of cGMP-mediated signaling|integral component of membrane|positive regulation of …	path:apla04020,path:apla04080,path:apla04270	Calcium signaling pathway|Neuroactive ligand-receptor interaction|Vascular smooth muscle contraction
ADPRHL1	155.677071036741	309.01674058656	2.33740148692113	0.00756399631451806	-7.04663562431305	2.17314092064128e-107	6.16019790798546e-106	Down	3.1353	3.51388	3.66391	0.0253854	0	0.0641377	GeneID:101794382	ADP-ribosylhydrolase like 1	GO:0000287,GO:0003875,GO:0051725	magnesium ion binding|ADP-ribosylarginine hydrolase activity|protein de-ADP-ribosylation
ADRA2C	139.166359288156	223.22215425268	55.1105643236321	0.246886625156609	-2.01807941289387	2.3535727271324e-23	1.48548848081421e-22	Down	2.09078	2.02583	1.94264	0.513666	0.543682	0.437606	GeneID:101790023	adrenoceptor alpha 2C	GO:0004938,GO:0005886,GO:0006940,GO:0016021,GO:0019229,GO:0030168	alpha2-adrenergic receptor activity|plasma membrane|regulation of smooth muscle contraction|integral component of membrane|regulation of vasoconstriction|platelet activation	path:apla04080	Neuroactive ligand-receptor interaction
ADRB1	26.3736934558549	36.8007106024287	15.946676309281	0.433325227916348	-1.20647786305417	0.00613089022194217	0.0114389794210268	Down	0.814704	0.644469	0.903735	0.491855	0.268766	0.308919	GeneID:101790405	adrenoceptor beta 1	GO:0004940,GO:0005088,GO:0005769,GO:0005886,GO:0005887,GO:0008144,GO:0016020,GO:0031402,GO:0042802,GO:0043547,GO:0043950,GO:0045823,GO:0050824,GO:0071880	beta1-adrenergic receptor activity|Ras guanyl-nucleotide exchange factor activity|early endosome|plasma membrane|integral component of plasma membrane|drug binding|membrane|sodium ion binding|identical protein binding|positive regulation of GTPase activity|positive regulation of cAMP-mediated signaling|positive regulation of heart contraction|water binding|adenylate cyclase-activating adrenergic …	path:apla04020,path:apla04080,path:apla04261,path:apla04540	Calcium signaling pathway|Neuroactive ligand-receptor interaction|Adrenergic signaling in cardiomyocytes|Gap junction
ADSS	2158.17942697316	1148.63548885574	3167.72336509058	2.75781428993304	1.46352530963893	3.85914224226291e-95	9.38455626872697e-94	Up	18.3691	19.5226	23.0189	56.7297	57.0205	54.0841	GeneID:101805455	adenylosuccinate synthase	GO:0000287,GO:0004019,GO:0005525,GO:0005737,GO:0044208,GO:0046040	magnesium ion binding|adenylosuccinate synthase activity|GTP binding|cytoplasm|'de novo' AMP biosynthetic process|IMP metabolic process	path:apla00230,path:apla00250	Purine metabolism|Alanine, aspartate and glutamate metabolism
ADTRP	5.4453469697445	10.5559575779568	0.334736361532184	0.0317106580866892	-4.97888837198131	0.000437491397498021	0.000939179200238592	Down	0.207578	0.33972	0.402808	0	0	0.0344554	GeneID:101802686	androgen dependent TFPI regulating protein	GO:0001934,GO:0002042,GO:0002686,GO:0003332,GO:0005622,GO:0005901,GO:0009986,GO:0010628,GO:0012505,GO:0016020,GO:0016021,GO:0016787,GO:0030195,GO:0042758,GO:0043491,GO:0050709,GO:0071383,GO:0140052,GO:1903038,GO:2000402	positive regulation of protein phosphorylation|cell migration involved in sprouting angiogenesis|negative regulation of leukocyte migration|negative regulation of extracellular matrix constituent secretion|intracellular|caveola|cell surface|positive regulation of gene expression|endomembrane system|membrane|integral component of membrane|hydrolase activity|negative regulation of blood coagulation…
AEBP2	1257.25676436561	634.258065723234	1880.25546300799	2.96449594356197	1.56778682263191	2.05855100975662e-73	3.78929731441529e-72	Up	7.51392	7.89775	8.59193	22.1835	23.7991	24.6066	GeneID:101801010	AE binding protein 2	GO:0000978,GO:0000981,GO:0001078,GO:0003714,GO:0005634,GO:0005654,GO:0006325,GO:0035098,GO:0045814,GO:0046872	RNA polymerase II proximal promoter sequence-specific DNA binding|DNA-binding transcription factor activity, RNA polymerase II-specific|proximal promoter DNA-binding transcription repressor activity, RNA polymerase II-specific|transcription corepressor activity|nucleus|nucleoplasm|chromatin organization|ESC/E(Z) complex|negative regulation of gene expression, epigenetic|metal ion binding
AFAP1L1	416.810032696385	775.527580861574	58.0924845311957	0.0749070516185352	-3.73875465191545	2.47347416149712e-150	1.11359941970561e-148	Down	6.85032	7.16584	6.93244	0.622444	0.519596	0.396908	GeneID:101790896	actin filament associated protein 1 like 1	GO:0002102,GO:0005737,GO:0030054,GO:0071437	podosome|cytoplasm|cell junction|invadopodium
AFP	24.7346467528241	8.98091509249042	40.4883784131577	4.50826870048164	2.17257350515071	5.20021346505448e-06	1.34557836670502e-05	Up	0.0276245	0.016595	0.0332425	0.250404	0.174441	0.135735	GeneID:101797580	alpha fetoprotein	GO:0005615,GO:0046872	extracellular space|metal ion binding
AGBL1	21.7266272720716	37.4767922521816	5.97646229196161	0.159471020138168	-2.6486338207505	5.71241896916148e-07	1.59996141466769e-06	Down	0.0942397	0.10656	0.0905962	0.00590002	0.0204219	0.0206297	GeneID:101793469	ATP/GTP binding protein like 1	GO:0004181,GO:0005829,GO:0008270,GO:0015631,GO:0035609,GO:0035610	metallocarboxypeptidase activity|cytosol|zinc ion binding|tubulin binding|C-terminal protein deglutamylation|protein side chain deglutamylation
AGBL3	151.695520765808	205.58157049232	97.8094710392959	0.475769646107212	-1.07166486349318	0.000751742362115657	0.0015706662973974	Down	2.36568	1.44611	2.10141	0.524445	0.838913	1.16267	GeneID:101792133	ATP/GTP binding protein like 3	GO:0004181,GO:0005829,GO:0008270,GO:0035610	metallocarboxypeptidase activity|cytosol|zinc ion binding|protein side chain deglutamylation
AGO2	285.332688308298	187.210815106512	383.454561510084	2.04825005057491	1.03439185044704	8.77493536773232e-09	2.81688984806983e-08	Up	1.42657	1.94406	1.36863	3.47654	3.26185	2.64126	GeneID:101796044	argonaute RISC catalytic component 2	GO:0000340,GO:0000932,GO:0000993,GO:0001047,GO:0003723,GO:0003725,GO:0003727,GO:0003743,GO:0004521,GO:0005634,GO:0005654,GO:0005737,GO:0005829,GO:0005844,GO:0005845,GO:0006412,GO:0007223,GO:0008022,GO:0009791,GO:0010501,GO:0010586,GO:0010628,GO:0010629,GO:0016020,GO:0016442,GO:0030054,GO:0030422,GO:0030425,GO:0031047,GO:0031054,GO:0035068,GO:0035087,GO:0035194,GO:0035196,GO:0035197,GO:0035198,GO:…	RNA 7-methylguanosine cap binding|P-body|RNA polymerase II complex binding|core promoter binding|RNA binding|double-stranded RNA binding|single-stranded RNA binding|translation initiation factor activity|endoribonuclease activity|nucleus|nucleoplasm|cytoplasm|cytosol|polysome|mRNA cap binding complex|translation|Wnt signaling pathway, calcium modulating pathway|protein C-terminus binding|post-emb…
AGPAT3	689.034288530199	990.156011540019	387.912565520379	0.391769136377859	-1.35192434850308	1.76284183800836e-36	1.63281821709029e-35	Down	11.7456	11.393	10.2073	4.13458	4.38696	4.05494	GeneID:101802283	1-acylglycerol-3-phosphate O-acyltransferase 3	GO:0000139,GO:0003841,GO:0005635,GO:0005783,GO:0005789,GO:0005886,GO:0006654,GO:0008654,GO:0016020,GO:0016021,GO:0016024,GO:0016746	Golgi membrane|1-acylglycerol-3-phosphate O-acyltransferase activity|nuclear envelope|endoplasmic reticulum|endoplasmic reticulum membrane|plasma membrane|phosphatidic acid biosynthetic process|phospholipid biosynthetic process|membrane|integral component of membrane|CDP-diacylglycerol biosynthetic process|transferase activity, transferring acyl groups	path:apla00561,path:apla00564	Glycerolipid metabolism|Glycerophospholipid metabolism
AGT	5.31367703870553	9.96744561474971	0.659908462661359	0.0662063770566086	-3.91688600439106	0.00215846955065615	0.00427461040523516	Down	0.0971238	0.0636465	0.0992741	0	0.00914329	0	GeneID:101801266	angiotensinogen	GO:0003081,GO:0004867,GO:0005615,GO:0010951,GO:0042310	regulation of systemic arterial blood pressure by renin-angiotensin|serine-type endopeptidase inhibitor activity|extracellular space|negative regulation of endopeptidase activity|vasoconstriction	path:apla04080,path:apla04261,path:apla04270,path:apla04933	Neuroactive ligand-receptor interaction|Adrenergic signaling in cardiomyocytes|Vascular smooth muscle contraction|AGE-RAGE signaling pathway in diabetic complications
AGTR1	305.333902918803	435.795330367682	174.872475469923	0.401272026761698	-1.31734750756788	6.73338797955179e-22	4.04615404953066e-21	Down	1.86697	1.83651	2.1191	0.875307	0.559189	0.904557	GeneID:101804939	angiotensin II receptor type 1	GO:0004945,GO:0005886,GO:0016021,GO:0019229	angiotensin type II receptor activity|plasma membrane|integral component of membrane|regulation of vasoconstriction	path:apla04020,path:apla04080,path:apla04261,path:apla04270,path:apla04371,path:apla04933	Calcium signaling pathway|Neuroactive ligand-receptor interaction|Adrenergic signaling in cardiomyocytes|Vascular smooth muscle contraction|Apelin signaling pathway|AGE-RAGE signaling pathway in diabetic complications
AGXT2	28.0344773655594	13.2249085671189	42.8440461639999	3.23964781658476	1.69583698567683	0.000101962332967014	0.000233538548748828	Up	0.142402	0.337327	0.220238	0.743485	0.894404	0.612144	GeneID:101799853	alanine--glyoxylate aminotransferase 2	GO:0005739,GO:0008453,GO:0009436,GO:0019481,GO:0030170,GO:0045429,GO:0047305	mitochondrion|alanine-glyoxylate transaminase activity|glyoxylate catabolic process|L-alanine catabolic process, by transamination|pyridoxal phosphate binding|positive regulation of nitric oxide biosynthetic process|(R)-3-amino-2-methylpropionate-pyruvate transaminase activity	path:apla00250,path:apla00260,path:apla00270,path:apla00280	Alanine, aspartate and glutamate metabolism|Glycine, serine and threonine metabolism|Cysteine and methionine metabolism|Valine, leucine and isoleucine degradation
AHCY	7609.08618106874	11588.7720092094	3629.40035292812	0.313182479562451	-1.6749245890125	4.75857164259691e-130	1.74745325319809e-128	Down	301.528	283.648	309.501	93.5994	87.5472	90.1553	GeneID:101795582	adenosylhomocysteinase	GO:0004013,GO:0006730,GO:0019510,GO:0051287	adenosylhomocysteinase activity|one-carbon metabolic process|S-adenosylhomocysteine catabolic process|NAD binding	path:apla00270	Cysteine and methionine metabolism
AHRR	716.381864986151	416.372033514079	1016.39169645822	2.44106619717017	1.28751141885286	6.29419517483177e-40	6.41416862175218e-39	Up	4.84327	4.80873	5.10281	11.801	12.3898	12.1985	GeneID:101792880	aryl-hydrocarbon receptor repressor	GO:0000122,GO:0000981,GO:0003677,GO:0005654,GO:0005829,GO:0006805,GO:0009410,GO:0046983	negative regulation of transcription by RNA polymerase II|DNA-binding transcription factor activity, RNA polymerase II-specific|DNA binding|nucleoplasm|cytosol|xenobiotic metabolic process|response to xenobiotic stimulus|protein dimerization activity
AIF1L	492.013513462295	712.69680536653	271.330221558059	0.380709187293912	-1.39323870937532	4.72581961932118e-35	4.19553534213483e-34	Down	16.9256	16.1554	17.1195	6.83613	5.99787	5.51744	GeneID:101794534	allograft inflammatory factor 1 like	GO:0005509,GO:0005737,GO:0005884,GO:0005925,GO:0015629,GO:0032587,GO:0032991,GO:0042995,GO:0051015,GO:0051017,GO:0097178	calcium ion binding|cytoplasm|actin filament|focal adhesion|actin cytoskeleton|ruffle membrane|protein-containing complex|cell projection|actin filament binding|actin filament bundle assembly|ruffle assembly
AIFM1	1156.66545520825	1564.89284283308	748.438067583427	0.478267934453874	-1.06410902602839	3.32349301107168e-38	3.22416513455666e-37	Down	31.2926	34.212	31.4914	13.6871	14.288	14.189	GeneID:101798194	apoptosis inducing factor mitochondria associated 1	GO:0002931,GO:0003677,GO:0005634,GO:0005737,GO:0005739,GO:0005743,GO:0005758,GO:0005829,GO:0006919,GO:0009636,GO:0016174,GO:0043525,GO:0046983,GO:0048471,GO:0051402,GO:0070059,GO:0070301,GO:0071392,GO:0071732,GO:0071949,GO:0090650,GO:1902065,GO:1902510,GO:1904045	response to ischemia|DNA binding|nucleus|cytoplasm|mitochondrion|mitochondrial inner membrane|mitochondrial intermembrane space|cytosol|activation of cysteine-type endopeptidase activity involved in apoptotic process|response to toxic substance|NAD(P)H oxidase activity|positive regulation of neuron apoptotic process|protein dimerization activity|perinuclear region of cytoplasm|neuron apoptotic pr…	path:apla04210,path:apla04217	Apoptosis|Necroptosis
AIMP1	1468.16899623884	2009.55907432512	926.778918152565	0.461185207239459	-1.11658185636546	1.11366360858371e-47	1.3340112187829e-46	Down	56.5102	64.2948	58.7975	29.397	24.5068	24.0686	GeneID:101790031	aminoacyl tRNA synthetase complex interacting multifunctional protein 1	GO:0000049,GO:0001525,GO:0001937,GO:0005125,GO:0005615,GO:0005634,GO:0005783,GO:0005794,GO:0005829,GO:0006418,GO:0006915,GO:0006935,GO:0006954,GO:0007155,GO:0007165,GO:0007267,GO:0009611,GO:0009986,GO:0016020,GO:0017101,GO:0017102,GO:0042803,GO:0050900,GO:0051020,GO:0051607,GO:0070094	tRNA binding|angiogenesis|negative regulation of endothelial cell proliferation|cytokine activity|extracellular space|nucleus|endoplasmic reticulum|Golgi apparatus|cytosol|tRNA aminoacylation for protein translation|apoptotic process|chemotaxis|inflammatory response|cell adhesion|signal transduction|cell-cell signaling|response to wounding|cell surface|membrane|aminoacyl-tRNA synthetase multienzy…
AK8	35.9045829927173	48.8368010816706	22.9723649037639	0.470390451359556	-1.08806932024887	0.0146665711864584	0.0258554101337712	Down	0.614612	1.03059	1.17275	0.214026	0.341839	0.757197	GeneID:101797952	adenylate kinase 8	GO:0004017,GO:0004127,GO:0004550,GO:0005524,GO:0005829,GO:0005930,GO:0006165,GO:0009142,GO:0015949,GO:0019206,GO:0021591,GO:0036126	adenylate kinase activity|cytidylate kinase activity|nucleoside diphosphate kinase activity|ATP binding|cytosol|axoneme|nucleoside diphosphate phosphorylation|nucleoside triphosphate biosynthetic process|nucleobase-containing small molecule interconversion|nucleoside kinase activity|ventricular system development|sperm flagellum	path:apla00230,path:apla00730	Purine metabolism|Thiamine metabolism
AKAP5	31.6009327512163	16.9606925938906	46.2411729085421	2.72637291505411	1.44698290840261	0.0027406035032596	0.00534592302406453	Up	0.147569	0.164004	0.0855195	0.270615	0.304216	0.50942	GeneID:101800954	A-kinase anchoring protein 5	GO:0005516,GO:0005829,GO:0005886,GO:0006605,GO:0007165,GO:0007193,GO:0007268,GO:0008179,GO:0009898,GO:0010738,GO:0014069,GO:0017124,GO:0030346,GO:0031698,GO:0032590,GO:0032947,GO:0034237,GO:0035254,GO:0043197,GO:0045762,GO:0050811,GO:0051018,GO:0060076,GO:0097110,GO:1903078	calmodulin binding|cytosol|plasma membrane|protein targeting|signal transduction|adenylate cyclase-inhibiting G protein-coupled receptor signaling pathway|chemical synaptic transmission|adenylate cyclase binding|cytoplasmic side of plasma membrane|regulation of protein kinase A signaling|postsynaptic density|SH3 domain binding|protein phosphatase 2B binding|beta-2 adrenergic receptor binding|dend…
AKAP6	1402.0836665446	2035.11181475268	769.055518336516	0.377893495955148	-1.40394840675787	4.60617209619933e-71	8.21876743839641e-70	Down	5.56742	6.02034	5.49614	2.29073	2.05716	2.10269	GeneID:101803844	A-kinase anchoring protein 6	GO:0001508,GO:0005635,GO:0005737,GO:0005901,GO:0006605,GO:0008179,GO:0010738,GO:0010880,GO:0014701,GO:0014704,GO:0016529,GO:0019933,GO:0030307,GO:0030315,GO:0031965,GO:0032516,GO:0032947,GO:0034237,GO:0034704,GO:0043495,GO:0044325,GO:0048471,GO:0051018,GO:0051281,GO:0060306,GO:0060316,GO:0061051,GO:0070886,GO:0071320,GO:0071345,GO:1901381,GO:1902261	action potential|nuclear envelope|cytoplasm|caveola|protein targeting|adenylate cyclase binding|regulation of protein kinase A signaling|regulation of release of sequestered calcium ion into cytosol by sarcoplasmic reticulum|junctional sarcoplasmic reticulum membrane|intercalated disc|sarcoplasmic reticulum|cAMP-mediated signaling|positive regulation of cell growth|T-tubule|nuclear membrane|posit…
AKAP9	4140.77894169635	5829.5113344622	2452.0465489305	0.420626431315913	-1.24938858592493	7.47933153742672e-74	1.39263046372931e-72	Down	13.8654	14.8618	13.5389	6.32602	5.55458	6.01401	GeneID:101799092	A-kinase anchoring protein 9
AKR1D1	381.964043091386	706.138732491091	57.7893536916805	0.0818385269532139	-3.61107601214528	8.04924501869572e-134	3.13812657002341e-132	Down	22.9136	25.1679	24.4735	1.82885	1.7858	1.93725	GeneID:101802488	aldo-keto reductase family 1 member D1	GO:0004032,GO:0004033,GO:0005496,GO:0005829,GO:0006699,GO:0006707,GO:0007586,GO:0008106,GO:0008202,GO:0008207,GO:0008209,GO:0016229,GO:0016491,GO:0030573,GO:0047086,GO:0047787,GO:0055114	alditol:NADP+ 1-oxidoreductase activity|aldo-keto reductase (NADP) activity|steroid binding|cytosol|bile acid biosynthetic process|cholesterol catabolic process|digestion|alcohol dehydrogenase (NADP+) activity|steroid metabolic process|C21-steroid hormone metabolic process|androgen metabolic process|steroid dehydrogenase activity|oxidoreductase activity|bile acid catabolic process|ketosteroid mon…	path:apla00120,path:apla00140	Primary bile acid biosynthesis|Steroid hormone biosynthesis
AKT1	3538.14268664305	4721.65654717143	2354.62882611466	0.498687018547597	-1.00379344656804	6.5927630446907e-57	9.42693807235911e-56	Down	46.3363	50.997	48.2568	23.4285	25.3544	22.7155	GeneID:101800458	AKT serine/threonine kinase 1			path:apla04010,path:apla04012,path:apla04068,path:apla04140,path:apla04150,path:apla04210,path:apla04218,path:apla04261,path:apla04370,path:apla04371,path:apla04510,path:apla04620,path:apla04625,path:apla04910,path:apla04914,path:apla04920,path:apla04933,path:apla05164,path:apla05168	MAPK signaling pathway|ErbB signaling pathway|FoxO signaling pathway|Autophagy - animal|mTOR signaling pathway|Apoptosis|Cellular senescence|Adrenergic signaling in cardiomyocytes|VEGF signaling pathway|Apelin signaling pathway|Focal adhesion|Toll-like receptor signaling pathway|C-type lectin receptor signaling pathway|Insulin signaling pathway|Progesterone-mediated oocyte maturation|Adipocytokin…
ALB	24.8744935083309	7.54007640743091	42.208910609231	5.59794202717007	2.48489654629859	3.98313289750983e-07	1.12733979360817e-06	Up	0.0238962	0.072032	0.189581	0.751635	0.611945	0.783533	GeneID:101802920	albumin	GO:0003677,GO:0005504,GO:0005615,GO:0008144,GO:0009267,GO:0009615,GO:0015643,GO:0019836,GO:0030170,GO:0032991,GO:0033189,GO:0036094,GO:0043066,GO:0046872,GO:0051659,GO:0060417	DNA binding|fatty acid binding|extracellular space|drug binding|cellular response to starvation|response to virus|toxic substance binding|hemolysis by symbiont of host erythrocytes|pyridoxal phosphate binding|protein-containing complex|response to vitamin A|small molecule binding|negative regulation of apoptotic process|metal ion binding|maintenance of mitochondrion location|yolk
ALCAM	8277.96290660013	4561.813664729	11994.1121484713	2.62924201424694	1.39464694404197	6.00706876016247e-131	2.22843862016027e-129	Up	23.381	25.5117	25.9324	65.1836	68.6712	66.0089	GeneID:101799604	activated leukocyte cell adhesion molecule	GO:0001772,GO:0002250,GO:0005886,GO:0005887,GO:0007155,GO:0007156,GO:0007157,GO:0008045,GO:0009897,GO:0030424,GO:0030425,GO:0031290,GO:0042101,GO:0042802,GO:0043025,GO:0048846,GO:0098743,GO:1990138	immunological synapse|adaptive immune response|plasma membrane|integral component of plasma membrane|cell adhesion|homophilic cell adhesion via plasma membrane adhesion molecules|heterophilic cell-cell adhesion via plasma membrane cell adhesion molecules|motor neuron axon guidance|external side of plasma membrane|axon|dendrite|retinal ganglion cell axon guidance|T cell receptor complex|identical …	path:apla04514	Cell adhesion molecules (CAMs)
ALDH1A1	38.4469324930747	60.6448838753323	16.2489811108171	0.267936552475228	-1.90003668475025	0.00047441769819223	0.00101425788990171	Down	0.595328	1.02394	1.55136	0.118631	0.320516	0.235124	GeneID:101802481	aldehyde dehydrogenase 1 family member A1	GO:0001523,GO:0001758,GO:0004029,GO:0005829,GO:0018479,GO:0042572,GO:0055114	retinoid metabolic process|retinal dehydrogenase activity|aldehyde dehydrogenase (NAD) activity|cytosol|benzaldehyde dehydrogenase (NAD+) activity|retinol metabolic process|oxidation-reduction process	path:apla00830	Retinol metabolism
ALDH1L2	4617.97894383338	6543.80156451564	2692.15632315112	0.411405556328234	-1.28136681625773	4.46160914516863e-59	6.59356912490267e-58	Down	76.8857	78.1118	70.3797	32.3793	28.1248	31.1644	GeneID:101803074	aldehyde dehydrogenase 1 family member L2	GO:0004029,GO:0005634,GO:0005739,GO:0005759,GO:0006730,GO:0009058,GO:0009258,GO:0016155,GO:0016742,GO:0046655,GO:0070062	aldehyde dehydrogenase (NAD) activity|nucleus|mitochondrion|mitochondrial matrix|one-carbon metabolic process|biosynthetic process|10-formyltetrahydrofolate catabolic process|formyltetrahydrofolate dehydrogenase activity|hydroxymethyl-, formyl- and related transferase activity|folic acid metabolic process|extracellular exosome	path:apla00670	One carbon pool by folate
ALDH6A1	587.681760109092	850.186890213166	325.176630005017	0.382476645721373	-1.3865564363124	1.11276795527228e-39	1.12608709850867e-38	Down	15.3753	16.466	16.0686	5.7869	6.01681	5.60482	GeneID:101797533	aldehyde dehydrogenase 6 family member A1	GO:0000062,GO:0004491,GO:0005739,GO:0006210,GO:0006573,GO:0006574,GO:0018478,GO:0019859	fatty-acyl-CoA binding|methylmalonate-semialdehyde dehydrogenase (acylating) activity|mitochondrion|thymine catabolic process|valine metabolic process|valine catabolic process|malonate-semialdehyde dehydrogenase (acetylating) activity|thymine metabolic process	path:apla00280,path:apla00410,path:apla00562,path:apla00640	Valine, leucine and isoleucine degradation|beta-Alanine metabolism|Inositol phosphate metabolism|Propanoate metabolism
ALDH9A1	677.086154565547	920.982906888104	433.189402242989	0.470355528862839	-1.08817643208121	2.34405295528759e-27	1.66198040350035e-26	Down	20.8911	23.4976	25.3838	11.1278	9.85719	10.3701	GeneID:101799816	aldehyde dehydrogenase 9 family member A1	GO:0004029,GO:0005737,GO:0006081,GO:0019145,GO:0042136,GO:0043878,GO:0045329,GO:0047105,GO:0055114	aldehyde dehydrogenase (NAD) activity|cytoplasm|cellular aldehyde metabolic process|aminobutyraldehyde dehydrogenase activity|neurotransmitter biosynthetic process|glyceraldehyde-3-phosphate dehydrogenase (NAD+) (non-phosphorylating) activity|carnitine biosynthetic process|4-trimethylammoniobutyraldehyde dehydrogenase activity|oxidation-reduction process	path:apla00010,path:apla00053,path:apla00071,path:apla00280,path:apla00310,path:apla00330,path:apla00340,path:apla00380,path:apla00410,path:apla00561,path:apla00620	Glycolysis / Gluconeogenesis|Ascorbate and aldarate metabolism|Fatty acid degradation|Valine, leucine and isoleucine degradation|Lysine degradation|Arginine and proline metabolism|Histidine metabolism|Tryptophan metabolism|beta-Alanine metabolism|Glycerolipid metabolism|Pyruvate metabolism
ALK	332.370622761877	161.456997006578	503.284248517175	3.11714114499894	1.64022348206619	1.35884725554982e-24	8.93325352179272e-24	Up	0.708116	0.777717	0.827866	2.66855	2.09221	2.33204	GeneID:101797885	ALK receptor tyrosine kinase
ALKAL1	4.98067863297447	1.67618626827523	8.28517099767371	4.9428701060766	2.30534899432284	0.0477798734433025	0.0768600574792594	Up	0.188071	0	0.0612816	0.184959	0.905109	0.306134	GeneID:113842845	ALK and LTK ligand 1	GO:0005576,GO:0010976,GO:0030298,GO:0030971,GO:0070374,GO:0070378	extracellular region|positive regulation of neuron projection development|receptor signaling protein tyrosine kinase activator activity|receptor tyrosine kinase binding|positive regulation of ERK1 and ERK2 cascade|positive regulation of ERK5 cascade
ALKAL2	11.2998191744811	3.37531611236483	19.2243222365974	5.69556201452443	2.5098382081427	0.0376877220052652	0.0618153455222836	Up	0.342233	0	0.0835734	0.169337	1.44915	0.636068	GeneID:101794473	ALK and LTK ligand 2	GO:0005576,GO:0010976,GO:0030298,GO:0030971,GO:0070374,GO:0070378	extracellular region|positive regulation of neuron projection development|receptor signaling protein tyrosine kinase activator activity|receptor tyrosine kinase binding|positive regulation of ERK1 and ERK2 cascade|positive regulation of ERK5 cascade
ALOX5	59.3274621735209	103.05251244079	15.6024119062517	0.15140253776167	-2.723538707361	2.51969975726859e-17	1.28386383567624e-16	Down	1.28558	1.40621	1.45726	0.242915	0.18385	0.114367	GeneID:101801930	arachidonate 5-lipoxygenase			path:apla00590	Arachidonic acid metabolism
ALOX5AP	38.1462619170614	70.319908977666	5.97261485645687	0.084934905964594	-3.55749860522408	1.98386809326093e-16	9.69076580859939e-16	Down	4.29891	4.91911	3.83484	0.191025	0.511464	0.321239	GeneID:101797163	arachidonate 5-lipoxygenase activating protein
ALPK2	541.162604601572	867.09713917648	215.228070026665	0.248216791755393	-2.01032737844086	8.80785288717487e-72	1.59110306441363e-70	Down	4.07227	3.99889	3.9002	0.946745	0.990182	0.964671	GeneID:101801866	alpha kinase 2	GO:0004674,GO:0005524	protein serine/threonine kinase activity|ATP binding
ALPK3	1112.21656832036	1918.52969352574	305.90344311499	0.159446811872284	-2.64885284359401	3.42898870957881e-163	1.72541016659844e-161	Down	12.0811	11.3398	11.4136	2.01416	1.79893	1.63575	GeneID:101795330	alpha kinase 3	GO:0004674,GO:0005524,GO:0005634,GO:0007507,GO:0055013	protein serine/threonine kinase activity|ATP binding|nucleus|heart development|cardiac muscle cell development
ALPL	43.8849725775265	62.2191793985664	25.5507657564865	0.410657388983103	-1.28399283807941	0.000164181267806611	0.00036804747902632	Down	1.73692	1.93797	1.82158	0.236324	0.990061	0.732462	GeneID:101791501	alkaline phosphatase, biomineralization associated	GO:0004035,GO:0005886,GO:0031225,GO:0046872,GO:0065010	alkaline phosphatase activity|plasma membrane|anchored component of membrane|metal ion binding|extracellular membrane-bounded organelle	path:apla00730,path:apla00790	Thiamine metabolism|Folate biosynthesis
ALS2CL	455.182877619656	659.266832867632	251.098922371681	0.380876012341572	-1.39260666538886	5.35805289458331e-33	4.49606492746858e-32	Down	6.04274	6.6394	5.96411	2.29691	2.0297	2.00979	GeneID:101800379	ALS2 C-terminal like	GO:0005096,GO:0005737	GTPase activator activity|cytoplasm
ALX1	71.8430858296109	39.7435927920198	103.942578867202	2.61532920315329	1.38699255636287	2.40900192923261e-07	6.94660044713475e-07	Up	0.820064	0.930601	0.939829	2.09978	2.39924	2.36561	GeneID:101790472	ALX homeobox 1
ALX3	104.705626608877	54.3145031864569	155.096750031297	2.85553104479045	1.51375906938563	6.31031667717701e-09	2.04740350556689e-08	Up	0.711648	0.481303	0.862247	1.6179	2.32279	2.07757	GeneID:101803959	ALX homeobox 3	GO:0003677,GO:0003700,GO:0005634,GO:0006355,GO:0007389,GO:0035115,GO:0035116,GO:0042981,GO:0043565,GO:0048701,GO:0048704	DNA binding|DNA-binding transcription factor activity|nucleus|regulation of transcription, DNA-templated|pattern specification process|embryonic forelimb morphogenesis|embryonic hindlimb morphogenesis|regulation of apoptotic process|sequence-specific DNA binding|embryonic cranial skeleton morphogenesis|embryonic skeletal system morphogenesis
AMD1	3891.91842329684	2108.83750315315	5674.99934344053	2.6910557759691	1.42817229320059	1.4409625995658e-109	4.16590022323775e-108	Up	38.2637	41.3385	42.9236	117.344	103.793	105.291	GeneID:101803892	adenosylmethionine decarboxylase 1	GO:0004014,GO:0005829,GO:0006557,GO:0006597,GO:0008295,GO:0019810	adenosylmethionine decarboxylase activity|cytosol|S-adenosylmethioninamine biosynthetic process|spermine biosynthetic process|spermidine biosynthetic process|putrescine binding	path:apla00270,path:apla00330	Cysteine and methionine metabolism|Arginine and proline metabolism
AMDHD1	43.6466598907001	28.8438403136229	58.4494794677772	2.02641114471056	1.0189269166155	0.0142045896218911	0.0250835631185841	Up	0.784267	1.06234	1.01135	1.13788	2.53886	2.27739	GeneID:101795781	amidohydrolase domain containing 1	GO:0005829,GO:0006548,GO:0016812,GO:0019556,GO:0019557,GO:0046872,GO:0050480	cytosol|histidine catabolic process|hydrolase activity, acting on carbon-nitrogen (but not peptide) bonds, in cyclic amides|histidine catabolic process to glutamate and formamide|histidine catabolic process to glutamate and formate|metal ion binding|imidazolonepropionase activity	path:apla00340	Histidine metabolism
AMDHD2	802.620027311004	1278.00409131045	327.235963311562	0.256052359719772	-1.96548924019296	3.58054109358267e-59	5.2968696422054e-58	Down	26.5295	23.8829	25.4553	5.80904	6.70106	6.75738	GeneID:101801935	amidohydrolase domain containing 2	GO:0005634,GO:0005829,GO:0005975,GO:0006046,GO:0006048,GO:0008448,GO:0019262,GO:0046872,GO:0047419	nucleus|cytosol|carbohydrate metabolic process|N-acetylglucosamine catabolic process|UDP-N-acetylglucosamine biosynthetic process|N-acetylglucosamine-6-phosphate deacetylase activity|N-acetylneuraminate catabolic process|metal ion binding|N-acetylgalactosamine-6-phosphate deacetylase activity	path:apla00520	Amino sugar and nucleotide sugar metabolism
AMER3	38.2181306928205	56.1877030678502	20.2485583177908	0.360373484093831	-1.47243523183152	6.82987609128311e-05	0.00015924331909482	Down	0.424838	0.512072	0.333694	0.129334	0.202545	0.154555	GeneID:101804256	APC membrane recruitment protein 3	GO:0005546,GO:0005886,GO:0008013,GO:0016055,GO:0060828	phosphatidylinositol-4,5-bisphosphate binding|plasma membrane|beta-catenin binding|Wnt signaling pathway|regulation of canonical Wnt signaling pathway
AMIGO2	416.577354867748	97.4906983039375	735.664011431558	7.54599181491191	2.91571053526697	1.14904047349446e-106	3.21333587799164e-105	Up	1.65077	1.70103	1.66442	11.7694	13.886	12.8433	GeneID:101790316	adhesion molecule with Ig like domain 2	GO:0005634,GO:0005886,GO:0007156,GO:0007157,GO:0016021,GO:0043066,GO:0043069,GO:0051965	nucleus|plasma membrane|homophilic cell adhesion via plasma membrane adhesion molecules|heterophilic cell-cell adhesion via plasma membrane cell adhesion molecules|integral component of membrane|negative regulation of apoptotic process|negative regulation of programmed cell death|positive regulation of synapse assembly
AMOTL2	2293.96050672057	474.189354588244	4113.7316588529	8.67529314829305	3.11691250886589	8.02372256859903e-192	5.07308580837248e-190	Up	6.37504	8.74666	7.43865	60.663	66.4705	58.1002	GeneID:101799514	angiomotin like 2	GO:0003365,GO:0005923,GO:0016055,GO:0030036,GO:0030334,GO:0031410,GO:0035329,GO:0055037	establishment of cell polarity involved in ameboidal cell migration|bicellular tight junction|Wnt signaling pathway|actin cytoskeleton organization|regulation of cell migration|cytoplasmic vesicle|hippo signaling|recycling endosome	path:apla04530	Tight junction
AMPD1	74.9759735832981	109.372563403986	40.5793837626099	0.371019774060913	-1.43043201537448	0.000250359080530409	0.000550706662997007	Down	0.875978	1.02113	1.70537	0.238439	0.334926	0.315581	GeneID:101794720	adenosine monophosphate deaminase 1	GO:0003876,GO:0005829,GO:0010033,GO:0032036,GO:0032264,GO:0043101,GO:0046872	AMP deaminase activity|cytosol|response to organic substance|myosin heavy chain binding|IMP salvage|purine-containing compound salvage|metal ion binding	path:apla00230	Purine metabolism
AMPD3	991.555802138845	1641.63630247045	341.475301807242	0.20800910731163	-2.26528139928213	2.9302798474104e-29	2.19085498925666e-28	Down	19.1586	18.6963	14.5104	3.6338	3.38703	3.5424	GeneID:101803104	adenosine monophosphate deaminase 3	GO:0003876,GO:0005576,GO:0005829,GO:0006196,GO:0032264,GO:0034101,GO:0034774,GO:0043101,GO:0043312,GO:0046031,GO:0046034,GO:0046039,GO:0046872,GO:0097009,GO:1904813	AMP deaminase activity|extracellular region|cytosol|AMP catabolic process|IMP salvage|erythrocyte homeostasis|secretory granule lumen|purine-containing compound salvage|neutrophil degranulation|ADP metabolic process|ATP metabolic process|GTP metabolic process|metal ion binding|energy homeostasis|ficolin-1-rich granule lumen	path:apla00230	Purine metabolism
ANGPT1	224.752311549752	92.7624355666145	356.742187532889	3.84576132950612	1.94326923084673	2.27022086515772e-33	1.9283616717946e-32	Up	0.722881	0.683503	0.501591	2.30548	2.431	2.2358	GeneID:101795228	angiopoietin 1			path:apla04010	MAPK signaling pathway
ANGPTL1	1028.93638750157	1510.64412156866	547.228653434484	0.362248557169269	-1.46494815132706	9.17615306126116e-30	6.96448944764404e-29	Down	13.4359	12.0283	12.7648	4.61866	4.64212	4.99724	GeneID:101792765	angiopoietin like 1	GO:0005102,GO:0005615,GO:0007169,GO:0070062	signaling receptor binding|extracellular space|transmembrane receptor protein tyrosine kinase signaling pathway|extracellular exosome
ANGPTL4	653.757645629838	301.890395506021	1005.62489575366	3.33109271021377	1.73599550733089	5.72116042095909e-38	5.50245468529015e-37	Up	6.19797	6.19022	6.69564	19.7038	19.8008	23.219	GeneID:101797549	angiopoietin like 4	GO:0001525,GO:0004857,GO:0005615,GO:0030154,GO:0042802,GO:0051005,GO:0070328,GO:2000352	angiogenesis|enzyme inhibitor activity|extracellular space|cell differentiation|identical protein binding|negative regulation of lipoprotein lipase activity|triglyceride homeostasis|negative regulation of endothelial cell apoptotic process	path:apla03320	PPAR signaling pathway
ANGPTL7	34.7030333422407	15.9137042143916	53.4923624700898	3.36140233282167	1.7490632319729	8.20813694321376e-06	2.08785599839452e-05	Up	0.157127	0.0783772	0.174254	0.748364	0.537544	0.61492	GeneID:101802181	angiopoietin like 7
ANK1	32.1831269873749	20.5400762066733	43.8261777680765	2.13369109866485	1.09335132767034	0.00579665233040037	0.0108557525033718	Up	0.0663547	0.0747738	0.0804345	0.150741	0.190398	0.149573	GeneID:101792152	ankyrin 1
ANK2	2128.16880223221	3043.48195621066	1212.85564825376	0.398509229134334	-1.32731495869632	1.97052824157483e-48	2.40599678328977e-47	Down	7.07832	7.75121	7.18835	3.17327	2.86517	2.55619	GeneID:101802101	ankyrin 2
ANK3	2118.37140090327	1347.35195399595	2889.3908478106	2.14449597912506	1.10063861095982	1.62597779589339e-55	2.26701525483045e-54	Up	2.41736	2.81677	2.61166	5.50112	5.24775	5.57643	GeneID:101800037	ankyrin 3
ANKDD1A	36.6095332434765	18.0932210780195	55.1258454089334	3.04676791220458	1.60727960679693	1.87906178586944e-05	4.61966466443168e-05	Up	0.505602	0.0971787	0.168208	0.936712	0.822223	0.787459	GeneID:101791425	ankyrin repeat and death domain containing 1A	GO:0007165	signal transduction
ANKFN1	108.64584044336	43.2502634342033	174.041417452516	4.02405450587106	2.00864984659904	8.86408819843575e-19	4.7705984671226e-18	Up	0.187063	0.155038	0.111828	0.565667	0.515543	0.48901	GeneID:101791392	ankyrin repeat and fibronectin type III domain containing 1
ANKH	2652.16166186652	3672.47599457009	1631.84732916294	0.44434526776368	-1.17024697120442	4.62114107718398e-27	3.24170928820113e-26	Down	71.0684	69.3673	77.678	31.6565	30.5699	32.1163	GeneID:101802912	ANKH inorganic pyrophosphate transport regulator	GO:0001501,GO:0005315,GO:0005886,GO:0005887,GO:0007626,GO:0015114,GO:0016021,GO:0019867,GO:0030500,GO:0030504,GO:0055085	skeletal system development|inorganic phosphate transmembrane transporter activity|plasma membrane|integral component of plasma membrane|locomotory behavior|phosphate ion transmembrane transporter activity|integral component of membrane|outer membrane|regulation of bone mineralization|inorganic diphosphate transmembrane transporter activity|transmembrane transport
ANKRD1	8216.73407260297	14207.6793775498	2225.78876765609	0.156660965419388	-2.67428234080233	0	0	Down	317.814	355.22	320.019	53.8947	50.9838	48.2279	GeneID:101793382	ankyrin repeat domain 1	GO:0005623,GO:0005634,GO:0005737,GO:0006357,GO:0007519,GO:0009791,GO:0010628,GO:0010629,GO:0014866,GO:0031432,GO:0031674,GO:0035914,GO:0043066,GO:0045445,GO:0051726,GO:0061629,GO:0071363,GO:2000288	cell|nucleus|cytoplasm|regulation of transcription by RNA polymerase II|skeletal muscle tissue development|post-embryonic development|positive regulation of gene expression|negative regulation of gene expression|skeletal myofibril assembly|titin binding|I band|skeletal muscle cell differentiation|negative regulation of apoptotic process|myoblast differentiation|regulation of cell cycle|RNA polyme…
ANKRD13D	187.4905616968	268.664900262883	106.316223130718	0.395720553844919	-1.33744609361508	3.47139267555493e-15	1.61075278519208e-14	Down	7.25555	8.78938	9.51639	3.30968	2.74912	2.63337	GeneID:113843739	ankyrin repeat domain 13D	GO:0005770,GO:0005886	late endosome|plasma membrane
ANKRD28	1060.87104133174	677.594046182743	1444.14803648073	2.13128796602687	1.09172553403632	4.11948152166148e-37	3.86487098632266e-36	Up	5.65357	5.72097	5.28999	11.5355	12.6279	11.2336	GeneID:101798140	ankyrin repeat domain 28	GO:0000139,GO:0005654,GO:0005829,GO:0048208	Golgi membrane|nucleoplasm|cytosol|COPII vesicle coating
ANKRD29	364.457272013115	81.0271021067721	647.887441919457	7.99593500290452	2.99926674479784	8.84632153948616e-61	1.35413902976008e-59	Up	1.51425	1.16878	1.39276	9.3313	10.9545	11.8234	GeneID:101803200	ankyrin repeat domain 29
ANKRD33B	538.919521521541	107.948647380009	969.890395663074	8.98473875498217	3.16747655578073	8.94069132209405e-148	3.98820654005803e-146	Up	1.07537	1.2538	1.19547	10.2077	10.6023	10.3137	GeneID:101794598	ankyrin repeat domain 33B	GO:0003677	DNA binding
ANKRD37	113.491661930432	202.408146845577	24.5751770152872	0.121413971711506	-3.04199364562425	2.29816385757056e-36	2.12594776188238e-35	Down	12.1428	10.221	11.0896	1.36376	1.2276	0.932468	GeneID:101793858	ankyrin repeat domain 37	GO:0005634,GO:0005737,GO:0005739,GO:0005829	nucleus|cytoplasm|mitochondrion|cytosol
ANKRD44	840.047625950399	1138.65211427294	541.443137627856	0.47551234555392	-1.07244529714914	2.46958349456337e-14	1.10060322335092e-13	Down	5.92981	7.44519	5.95358	3.5806	3.12023	2.97893	GeneID:101798999	ankyrin repeat domain 44
ANKRD50	2663.85730073828	3699.78373288926	1627.9308685873	0.440007034496584	-1.18440150624604	4.57849029449085e-35	4.06722088347501e-34	Down	25.6895	29.5067	25.6179	11.9675	11.5738	11.5782	GeneID:101795766	ankyrin repeat domain 50	GO:0005768,GO:0015031,GO:1990126	endosome|protein transport|retrograde transport, endosome to plasma membrane
ANKRD6	758.757700873467	207.17363785399	1310.34176389294	6.32484797518704	2.66103080343073	1.94083226370494e-146	8.52676216882091e-145	Up	1.00366	1.03981	1.16436	6.57058	6.70409	7.15964	GeneID:101800417	ankyrin repeat domain 6	GO:0005634,GO:0005737,GO:0043231,GO:0090090,GO:2000096	nucleus|cytoplasm|intracellular membrane-bounded organelle|negative regulation of canonical Wnt signaling pathway|positive regulation of Wnt signaling pathway, planar cell polarity pathway
ANKRD61	1.99739753838611	0	3.99479507677221	Inf	Inf	0.0374573529485119	0.0615138144073699	Up	0	0	0	0.106691	0.0265031	0	GeneID:101802624	ankyrin repeat domain 61
ANKRD9	45.3017155753986	23.4912949032478	67.1121362475495	2.85689386319316	1.51444743953323	8.21087757734987e-06	2.08818785816408e-05	Up	1.84586	3.13967	1.86738	6.15294	5.42149	5.02558	GeneID:101790995	ankyrin repeat domain 9	GO:0005829,GO:0016020,GO:0043194,GO:0043687,GO:0044325,GO:0072659	cytosol|membrane|axon initial segment|post-translational protein modification|ion channel binding|protein localization to plasma membrane
ANKS1A	811.271806762139	1102.52054541805	520.023068106228	0.471667462585967	-1.08415801317384	1.06129680587235e-31	8.56933822931469e-31	Down	4.85434	4.68908	4.95797	2.48578	2.34067	2.06537	GeneID:101804392	ankyrin repeat and sterile alpha motif domain containing 1A	GO:0005654,GO:0005829,GO:0006929,GO:0016322,GO:0043005,GO:0046875,GO:0048013,GO:1901187	nucleoplasm|cytosol|substrate-dependent cell migration|neuron remodeling|neuron projection|ephrin receptor binding|ephrin receptor signaling pathway|regulation of ephrin receptor signaling pathway
ANKS6	752.946454566765	1101.84824379633	404.044665337198	0.366697199557258	-1.44733884656422	4.93694388383945e-51	6.33095572828866e-50	Down	12.0343	11.5658	11.8352	4.12125	3.83341	4.30281	GeneID:101803708	ankyrin repeat and sterile alpha motif domain containing 6	GO:0005737,GO:0005929,GO:0042803	cytoplasm|cilium|protein homodimerization activity
ANO1	247.735294428201	156.682561107291	338.788027749112	2.16225740347148	1.11253827728495	7.61354101425092e-14	3.29806712628052e-13	Up	1.05951	0.962362	1.20836	2.29828	2.42211	2.37003	GeneID:101801151	anoctamin 1	GO:0005227,GO:0005229,GO:0005247,GO:0005254,GO:0005737,GO:0005886,GO:0006812,GO:0006821,GO:0007200,GO:0007275,GO:0015111,GO:0015705,GO:0016324,GO:0034220,GO:0034605,GO:0034707,GO:0035774,GO:0046983,GO:0050965,GO:0070062,GO:1902476	calcium activated cation channel activity|intracellular calcium activated chloride channel activity|voltage-gated chloride channel activity|chloride channel activity|cytoplasm|plasma membrane|cation transport|chloride transport|phospholipase C-activating G protein-coupled receptor signaling pathway|multicellular organism development|iodide transmembrane transporter activity|iodide transport|apica…
ANO4	9.11914188769654	1.97409401708652	16.2641897583066	8.23881214244812	3.04243634714954	0.000440474674755366	0.000945304415627587	Up	0.00777165	0	0.00778409	0.11814	0.0311918	0.0708398	GeneID:101791006	anoctamin 4	GO:0005229,GO:0005622,GO:0005886,GO:0006821,GO:0016021,GO:0017128,GO:0034220,GO:0046983,GO:0061589,GO:0061590,GO:0061591	intracellular calcium activated chloride channel activity|intracellular|plasma membrane|chloride transport|integral component of membrane|phospholipid scramblase activity|ion transmembrane transport|protein dimerization activity|calcium activated phosphatidylserine scrambling|calcium activated phosphatidylcholine scrambling|calcium activated galactosylceramide scrambling
ANO5	3023.10925751828	1789.28913537836	4256.9293796582	2.37911765934801	1.25042662206167	1.30029877321876e-81	2.70127782287816e-80	Up	16.9584	17.5534	16.8791	40.2099	39.5141	39.2258	GeneID:101791059	anoctamin 5	GO:0005229,GO:0005622,GO:0005789,GO:0005886,GO:0006821,GO:0016021,GO:0031982,GO:0034220,GO:0046983	intracellular calcium activated chloride channel activity|intracellular|endoplasmic reticulum membrane|plasma membrane|chloride transport|integral component of membrane|vesicle|ion transmembrane transport|protein dimerization activity
ANO8	337.884639848116	196.704539363567	479.064740332664	2.43545340581701	1.28419038234085	9.35818795955879e-23	5.76394617991969e-22	Up	2.30883	2.33842	2.38845	4.90487	6.00067	5.95673	GeneID:101791135	anoctamin 8	GO:0005229,GO:0005788,GO:0005886,GO:0006821,GO:0016021,GO:0034220,GO:0043687,GO:0044267	intracellular calcium activated chloride channel activity|endoplasmic reticulum lumen|plasma membrane|chloride transport|integral component of membrane|ion transmembrane transport|post-translational protein modification|cellular protein metabolic process
ANOS1	528.046161828495	884.747172017369	171.34515163962	0.193665667502418	-2.36835987514408	7.52834518992445e-49	9.24638477634133e-48	Down	6.74617	5.81428	6.23153	1.42126	1.13314	0.958388	GeneID:101797770	anosmin 1	GO:0004867,GO:0005576,GO:0007155,GO:0009986	serine-type endopeptidase inhibitor activity|extracellular region|cell adhesion|cell surface
ANPEP	1072.09291939393	545.354541295887	1598.83129749196	2.93172821792733	1.55175136649274	7.33770915289187e-33	6.12894695585029e-32	Up	5.70111	5.11073	6.72545	17.6828	17.3641	14.6619	GeneID:101804534	alanyl aminopeptidase, membrane	GO:0005737,GO:0005793,GO:0005886,GO:0006508,GO:0008270,GO:0009897,GO:0016021,GO:0042277,GO:0043171,GO:0070006,GO:0070062	cytoplasm|endoplasmic reticulum-Golgi intermediate compartment|plasma membrane|proteolysis|zinc ion binding|external side of plasma membrane|integral component of membrane|peptide binding|peptide catabolic process|metalloaminopeptidase activity|extracellular exosome	path:apla00480	Glutathione metabolism
ANTXR2	2528.04477895478	3763.26856043417	1292.8209974754	0.343536735875753	-1.54146371394593	2.03590494572518e-112	6.07928741698882e-111	Down	43.0582	44.42	47.0772	15.697	14.0932	15.6673	GeneID:101805180	ANTXR cell adhesion molecule 2	GO:0004888,GO:0005576,GO:0005789,GO:0005886,GO:0009897,GO:0009986,GO:0010008,GO:0016021,GO:0022414,GO:0046872,GO:1901998	transmembrane signaling receptor activity|extracellular region|endoplasmic reticulum membrane|plasma membrane|external side of plasma membrane|cell surface|endosome membrane|integral component of membrane|reproductive process|metal ion binding|toxin transport	path:apla04621	NOD-like receptor signaling pathway
ANTXRL	1187.4260050621	605.563785220196	1769.28822490401	2.92172066442292	1.54681825366649	1.56189108309311e-54	2.13669051085043e-53	Up	10.0856	10.8575	9.21153	29.6959	27.1939	28.6566	GeneID:101794618	ANTXR like	GO:0001568,GO:0004888,GO:0005518,GO:0005886,GO:0009897,GO:0009986,GO:0016021,GO:0022414,GO:0031258,GO:0031527,GO:0031532,GO:0034446,GO:0046872,GO:0051015,GO:1901202,GO:1901998,GO:1905050	blood vessel development|transmembrane signaling receptor activity|collagen binding|plasma membrane|external side of plasma membrane|cell surface|integral component of membrane|reproductive process|lamellipodium membrane|filopodium membrane|actin cytoskeleton reorganization|substrate adhesion-dependent cell spreading|metal ion binding|actin filament binding|negative regulation of extracellular ma…	path:apla04621	NOD-like receptor signaling pathway
ANXA1	474.25768552126	650.660881689604	297.854489352916	0.457772240094506	-1.12729811624951	2.02670803660388e-23	1.28419992454439e-22	Down	26.5939	34.1224	32.635	16.0103	14.4167	11.7645	GeneID:101790249	annexin A1	GO:0005509,GO:0005544,GO:0005634,GO:0005737,GO:0005929,GO:0016323,GO:0019834	calcium ion binding|calcium-dependent phospholipid binding|nucleus|cytoplasm|cilium|basolateral plasma membrane|phospholipase A2 inhibitor activity
ANXA6	6304.67116229794	9215.88290498553	3393.45941961034	0.368218591164454	-1.44136562544112	4.87767128605715e-103	1.32087701753898e-101	Down	158.821	164.631	181.518	58.299	56.1479	59.1955	GeneID:101804492	annexin A6	GO:0001755,GO:0001786,GO:0003418,GO:0005262,GO:0005509,GO:0005525,GO:0005544,GO:0005739,GO:0006937,GO:0008201,GO:0015276,GO:0015485,GO:0019899,GO:0031214,GO:0031982,GO:0034704,GO:0035374,GO:0038023,GO:0042470,GO:0042803,GO:0044877,GO:0048306,GO:0051015,GO:0051260,GO:0051283,GO:0051560,GO:0055074,GO:0070509,GO:0097190	neural crest cell migration|phosphatidylserine binding|growth plate cartilage chondrocyte differentiation|calcium channel activity|calcium ion binding|GTP binding|calcium-dependent phospholipid binding|mitochondrion|regulation of muscle contraction|heparin binding|ligand-gated ion channel activity|cholesterol binding|enzyme binding|biomineral tissue development|vesicle|calcium channel complex|cho…
AOAH	31.7542412274729	47.9128307250069	15.595651729939	0.325500528646478	-1.61926820840879	6.78368420426439e-05	0.000158267825603101	Down	0.238831	0.364129	0.318498	0.106916	0.0884186	0.043918	GeneID:101793271	acyloxyacyl hydrolase	GO:0005509,GO:0005576,GO:0006631,GO:0009104,GO:0031410,GO:0050528	calcium ion binding|extracellular region|fatty acid metabolic process|lipopolysaccharide catabolic process|cytoplasmic vesicle|acyloxyacyl hydrolase activity
AOC2	17.7071187936993	27.1061268523201	8.30811073507857	0.306503056683196	-1.70602663323982	0.00194529135523291	0.00387353510718842	Down	0.223351	0.373589	0.348188	0.0900838	0.107196	0.0767169	GeneID:101792268	amine oxidase, copper containing 2	GO:0002523,GO:0002675,GO:0002687,GO:0005507,GO:0005509,GO:0005615,GO:0005737,GO:0005769,GO:0005783,GO:0005794,GO:0005886,GO:0005902,GO:0007155,GO:0008131,GO:0008217,GO:0009308,GO:0009986,GO:0010828,GO:0016021,GO:0035902,GO:0042755,GO:0042803,GO:0043231,GO:0046677,GO:0046982,GO:0048038,GO:0052593,GO:0052594,GO:0052595,GO:0052596,GO:1902283	leukocyte migration involved in inflammatory response|positive regulation of acute inflammatory response|positive regulation of leukocyte migration|copper ion binding|calcium ion binding|extracellular space|cytoplasm|early endosome|endoplasmic reticulum|Golgi apparatus|plasma membrane|microvillus|cell adhesion|primary amine oxidase activity|regulation of blood pressure|amine metabolic process|cel…	path:apla00260,path:apla00350,path:apla00360,path:apla00410	Glycine, serine and threonine metabolism|Tyrosine metabolism|Phenylalanine metabolism|beta-Alanine metabolism
AP3B2	335.888989701219	203.254949967815	468.523029434624	2.30510021777484	1.20482947540243	3.20138751098641e-20	1.82067177101151e-19	Up	1.56431	1.6076	1.66533	3.6218	3.18156	3.62107	GeneID:101791839	adaptor related protein complex 3 subunit beta 2	GO:0005802,GO:0006886,GO:0008089,GO:0016192,GO:0030123,GO:0030665,GO:0048490,GO:1904115	trans-Golgi network|intracellular protein transport|anterograde axonal transport|vesicle-mediated transport|AP-3 adaptor complex|clathrin-coated vesicle membrane|anterograde synaptic vesicle transport|axon cytoplasm	path:apla04142	Lysosome
AP3M2	909.668177598717	1235.80151998021	583.53483521722	0.472191388166089	-1.08255636497556	4.80087195638778e-34	4.15313979713213e-33	Down	21.0095	21.5911	22.2394	10.0618	10.503	9.8679	GeneID:101790763	adaptor related protein complex 3 subunit mu 2	GO:0005794,GO:0006886,GO:0008089,GO:0030119,GO:0030131,GO:0030659,GO:0048490,GO:1904115	Golgi apparatus|intracellular protein transport|anterograde axonal transport|AP-type membrane coat adaptor complex|clathrin adaptor complex|cytoplasmic vesicle membrane|anterograde synaptic vesicle transport|axon cytoplasm	path:apla04142	Lysosome
APCDD1	257.772943801743	351.403959347775	164.141928255711	0.467103240841018	-1.09818664005316	5.8091043394848e-14	2.54063143773798e-13	Down	3.57047	2.37064	2.62843	1.54958	1.1672	1.2805	GeneID:101790064	APC down-regulated 1	GO:0005887,GO:0016055,GO:0017147,GO:0030178,GO:0042802,GO:0043615	integral component of plasma membrane|Wnt signaling pathway|Wnt-protein binding|negative regulation of Wnt signaling pathway|identical protein binding|astrocyte cell migration
APOA1	406.937415255181	253.978239016806	559.896591493555	2.20450615635817	1.14045550586498	3.04930507326767e-21	1.79163613638216e-20	Up	12.8498	15.0195	15.397	31.6663	30.1253	27.8712	GeneID:101797140	apolipoprotein A1	GO:0006869,GO:0008203,GO:0008289,GO:0034364,GO:0042157	lipid transport|cholesterol metabolic process|lipid binding|high-density lipoprotein particle|lipoprotein metabolic process	path:apla03320	PPAR signaling pathway
APOB	267.921548321838	15.7552378552668	520.087858788409	33.0104733147237	5.04485191941901	1.04708339628197e-79	2.12663222747659e-78	Up	0.0252658	0.02202	0.102251	1.77485	1.47409	1.42742	GeneID:101799540	apolipoprotein B
APOBEC1	78.3879837846636	0	156.775967569327	Inf	Inf	6.98632129038102e-62	1.09832523464563e-60	Up	0	0	0	2.62472	1.80923	2.43309	GeneID:101792029	apolipoprotein B mRNA editing enzyme catalytic subunit 1	GO:0003723,GO:0004126,GO:0005634,GO:0005737,GO:0006397,GO:0006641,GO:0008270,GO:0010332,GO:0016554,GO:0016556,GO:0017091,GO:0042127,GO:0042158,GO:0042953,GO:0048255,GO:0080111,GO:0090209,GO:0090310	RNA binding|cytidine deaminase activity|nucleus|cytoplasm|mRNA processing|triglyceride metabolic process|zinc ion binding|response to gamma radiation|cytidine to uridine editing|mRNA modification|AU-rich element binding|regulation of cell proliferation|lipoprotein biosynthetic process|lipoprotein transport|mRNA stabilization|DNA demethylation|negative regulation of triglyceride metabolic process|…
APOBEC2	948.349049732151	1734.57580571414	162.122293750157	0.0934650957404593	-3.41942849433233	1.07750152580244e-237	9.10989952803434e-236	Down	53.7669	51.9841	53.7528	4.09956	5.10902	5.38134	GeneID:101805151	apolipoprotein B mRNA editing enzyme catalytic subunit 2	GO:0003723,GO:0004126,GO:0005634,GO:0005737,GO:0006397,GO:0008270,GO:0016554,GO:0016556,GO:0042802,GO:0080111	RNA binding|cytidine deaminase activity|nucleus|cytoplasm|mRNA processing|zinc ion binding|cytidine to uridine editing|mRNA modification|identical protein binding|DNA demethylation
APOH	28.7444879641196	50.849801089526	6.63917483871326	0.130564421029383	-2.93716628067932	4.548636302052e-10	1.58548104277181e-09	Down	1.9899	1.36728	1.48687	0.302288	0.10125	0.13624	GeneID:101799362	apolipoprotein H	GO:0001937,GO:0005543,GO:0006641,GO:0007597,GO:0008201,GO:0009986,GO:0010596,GO:0016525,GO:0030195,GO:0031639,GO:0033033,GO:0034361,GO:0034364,GO:0034392,GO:0042627,GO:0042802,GO:0051006,GO:0051918,GO:0060230	negative regulation of endothelial cell proliferation|phospholipid binding|triglyceride metabolic process|blood coagulation, intrinsic pathway|heparin binding|cell surface|negative regulation of endothelial cell migration|negative regulation of angiogenesis|negative regulation of blood coagulation|plasminogen activation|negative regulation of myeloid cell apoptotic process|very-low-density lipopr…
APOLD1	78.2064276732965	4.01805173418408	152.394803612409	37.9275364515322	5.24517376062488	2.80981641630559e-47	3.33281813425089e-46	Up	0.10666	0.0315023	0.045912	2.21122	2.642	2.10677	GeneID:101798726	apolipoprotein L domain containing 1	GO:0001525,GO:0001666,GO:0005576,GO:0005654,GO:0005829,GO:0005886,GO:0006869,GO:0008289,GO:0016021,GO:0030154,GO:0042118,GO:0042157,GO:0045601	angiogenesis|response to hypoxia|extracellular region|nucleoplasm|cytosol|plasma membrane|lipid transport|lipid binding|integral component of membrane|cell differentiation|endothelial cell activation|lipoprotein metabolic process|regulation of endothelial cell differentiation
APRT	375.931390618001	191.950981094958	559.911800141045	2.91695201007624	1.54446165109912	2.99507923267434e-34	2.60493075368124e-33	Up	7.7711	8.10026	8.84652	24.4799	20.615	19.3982	GeneID:101803803	adenine phosphoribosyltransferase	GO:0002055,GO:0003999,GO:0005654,GO:0005829,GO:0006166,GO:0006168,GO:0007625,GO:0016208,GO:0044209	adenine binding|adenine phosphoribosyltransferase activity|nucleoplasm|cytosol|purine ribonucleoside salvage|adenine salvage|grooming behavior|AMP binding|AMP salvage	path:apla00230	Purine metabolism
AQP4	46.0790455234972	83.2034473262563	8.95464372073808	0.107623470042356	-3.21593536623616	1.18501625642812e-12	4.83781568806434e-12	Down	1.12762	0.900337	0.729088	0.0451037	0.16509	0.0894809	GeneID:101798538	aquaporin 4	GO:0005737,GO:0009897,GO:0015267,GO:0016021,GO:0016323,GO:0050891,GO:0071346	cytoplasm|external side of plasma membrane|channel activity|integral component of membrane|basolateral plasma membrane|multicellular organismal water homeostasis|cellular response to interferon-gamma
ARAP2	372.079089790614	177.797897554464	566.360282026765	3.18541608093693	1.67148183047162	5.01723250666667e-39	4.98024540013288e-38	Up	1.03887	1.00841	1.077	3.19897	3.3669	3.28313	GeneID:101800494	ArfGAP with RhoGAP domain, ankyrin repeat and PH domain 2	GO:0005096,GO:0005547,GO:0005829,GO:0007165,GO:0046872,GO:0051056	GTPase activator activity|phosphatidylinositol-3,4,5-trisphosphate binding|cytosol|signal transduction|metal ion binding|regulation of small GTPase mediated signal transduction	path:apla04144	Endocytosis
ARAP3	133.891534003031	88.6794353481434	179.103632657919	2.01967493314298	1.0141231097686	2.59174331306865e-07	7.4543376698268e-07	Up	0.543619	0.670855	0.567354	1.01843	0.958495	1.23604	GeneID:101796955	ArfGAP with RhoGAP domain, ankyrin repeat and PH domain 3	GO:0001726,GO:0005096,GO:0005547,GO:0005737,GO:0005829,GO:0005856,GO:0005886,GO:0007010,GO:0007165,GO:0008360,GO:0016192,GO:0030027,GO:0030336,GO:0035024,GO:0043325,GO:0046872,GO:0051056	ruffle|GTPase activator activity|phosphatidylinositol-3,4,5-trisphosphate binding|cytoplasm|cytosol|cytoskeleton|plasma membrane|cytoskeleton organization|signal transduction|regulation of cell shape|vesicle-mediated transport|lamellipodium|negative regulation of cell migration|negative regulation of Rho protein signal transduction|phosphatidylinositol-3,4-bisphosphate binding|metal ion binding|r…	path:apla04144	Endocytosis
ARC	459.842328141934	35.0806667644406	884.603989519427	25.2162821037399	4.6562836748399	1.66051345971549e-209	1.24470034696818e-207	Up	0.190471	0.439775	0.183364	6.6907	6.70156	6.77891	GeneID:101790723	activity regulated cytoskeleton associated protein	GO:0003729,GO:0005737,GO:0005886,GO:0005938,GO:0006897,GO:0007010,GO:0007492,GO:0007616,GO:0009952,GO:0014069,GO:0015629,GO:0016477,GO:0022604,GO:0030054,GO:0031901,GO:0043197,GO:0045121,GO:0045211,GO:0048168,GO:0051028,GO:0051260,GO:0098978,GO:0099149,GO:0110077,GO:1900271,GO:1900452,GO:1903561,GO:2000969	mRNA binding|cytoplasm|plasma membrane|cell cortex|endocytosis|cytoskeleton organization|endoderm development|long-term memory|anterior/posterior pattern specification|postsynaptic density|actin cytoskeleton|cell migration|regulation of cell morphogenesis|cell junction|early endosome membrane|dendritic spine|membrane raft|postsynaptic membrane|regulation of neuronal synaptic plasticity|mRNA trans…
AREG	64.9376751669898	33.4566745728617	96.4186757611179	2.88189657197215	1.52701855973875	7.82257838990852e-08	2.34645080334261e-07	Up	0.676906	0.877826	1.07923	2.4511	1.98025	2.96276	GeneID:101797950	amphiregulin	GO:0005125,GO:0005154,GO:0005615,GO:0005622,GO:0005634,GO:0005737,GO:0007173,GO:0007186,GO:0008083,GO:0008284,GO:0009986,GO:0014009,GO:0016021,GO:0031175,GO:0032355,GO:0042327,GO:0042542,GO:0043434,GO:0045668,GO:0050731,GO:0051384,GO:0051591,GO:0060598,GO:0060744,GO:0060749,GO:0060750	cytokine activity|epidermal growth factor receptor binding|extracellular space|intracellular|nucleus|cytoplasm|epidermal growth factor receptor signaling pathway|G protein-coupled receptor signaling pathway|growth factor activity|positive regulation of cell proliferation|cell surface|glial cell proliferation|integral component of membrane|neuron projection development|response to estradiol|positi…	path:apla04010,path:apla04012	MAPK signaling pathway|ErbB signaling pathway
ARFGEF1	1617.68862159404	851.889690995631	2383.48755219244	2.7978828449101	1.48433555413747	3.78654493730929e-85	8.14555273348398e-84	Up	5.66214	5.98354	5.03037	15.6408	14.9557	14.8081	GeneID:101803836	ADP ribosylation factor guanine nucleotide exchange factor 1	GO:0000139,GO:0005085,GO:0005086,GO:0005654,GO:0005730,GO:0005794,GO:0005802,GO:0005829,GO:0006887,GO:0007030,GO:0010256,GO:0015031,GO:0016192,GO:0016363,GO:0017022,GO:0030532,GO:0030837,GO:0031175,GO:0032012,GO:0034237,GO:0034260,GO:0043547,GO:0048471,GO:0051897,GO:0090284,GO:0090303,GO:2000114	Golgi membrane|guanyl-nucleotide exchange factor activity|ARF guanyl-nucleotide exchange factor activity|nucleoplasm|nucleolus|Golgi apparatus|trans-Golgi network|cytosol|exocytosis|Golgi organization|endomembrane system organization|protein transport|vesicle-mediated transport|nuclear matrix|myosin binding|small nuclear ribonucleoprotein complex|negative regulation of actin filament polymerizati…	path:apla04144	Endocytosis
ARFRP1	610.427383664523	382.66540428917	838.189363039875	2.19039754742626	1.1311927363332	2.8424604911918e-28	2.06778691660386e-27	Up	10.5494	10.8763	10.8807	25.5786	23.2975	20.8021	GeneID:101801873	ADP ribosylation factor related protein 1	GO:0005525,GO:0005794,GO:0005802,GO:0005829,GO:0006886,GO:0007369,GO:0016020,GO:0033365,GO:0034067,GO:0042147,GO:0043001	GTP binding|Golgi apparatus|trans-Golgi network|cytosol|intracellular protein transport|gastrulation|membrane|protein localization to organelle|protein localization to Golgi apparatus|retrograde transport, endosome to Golgi|Golgi to plasma membrane protein transport
ARG2	500.972834256026	324.775508822747	677.170159689306	2.08504071672131	1.06007555692574	8.44427919299136e-22	5.06378177420538e-21	Up	15.2033	15.4839	17.4369	33.5439	31.889	30.0617	GeneID:101796754	arginase 2	GO:0000050,GO:0002250,GO:0004053,GO:0005737,GO:0005739,GO:0019547,GO:0030145,GO:0045087	urea cycle|adaptive immune response|arginase activity|cytoplasm|mitochondrion|arginine catabolic process to ornithine|manganese ion binding|innate immune response	path:apla00220,path:apla00330	Arginine biosynthesis|Arginine and proline metabolism
ARHGAP18	558.765651165425	816.261093999316	301.270208331533	0.369085591052052	-1.43797267841876	1.73257761428601e-36	1.60683314202469e-35	Down	6.94099	6.26305	7.29111	2.39496	2.63621	2.55935	GeneID:101802341	Rho GTPase activating protein 18	GO:0005096,GO:0005737,GO:0005829,GO:0005886,GO:0007264,GO:0008360,GO:0016607,GO:0030833,GO:0032956,GO:0045296,GO:0051056,GO:2000145	GTPase activator activity|cytoplasm|cytosol|plasma membrane|small GTPase mediated signal transduction|regulation of cell shape|nuclear speck|regulation of actin filament polymerization|regulation of actin cytoskeleton organization|cadherin binding|regulation of small GTPase mediated signal transduction|regulation of cell motility
ARHGAP20	88.011110853026	129.92365044667	46.0985712593819	0.354812777357299	-1.49487013063144	1.06245857977574e-08	3.39342689811086e-08	Down	1.54493	1.07488	1.18777	0.451788	0.487116	0.32222	GeneID:101795059	Rho GTPase activating protein 20
ARHGAP39	114.850199049994	178.226090497306	51.4743076026819	0.288814659285028	-1.79178412433444	2.74305155396971e-16	1.33403754864006e-15	Down	0.951016	1.05116	0.886134	0.459835	0.259174	0.299809	GeneID:101797856	Rho GTPase activating protein 39	GO:0005096,GO:0005634,GO:0005737,GO:0005856,GO:0007165,GO:0098794,GO:0098978,GO:0099173	GTPase activator activity|nucleus|cytoplasm|cytoskeleton|signal transduction|postsynapse|glutamatergic synapse|postsynapse organization
ARHGAP40	1291.38767930798	1814.30866173254	768.466696883427	0.423558963858771	-1.23936527303883	5.90778785098853e-54	7.98429841348283e-53	Down	11.0403	11.6403	11.4563	4.75275	4.71718	4.75055	GeneID:101804252	Rho GTPase activating protein 40	GO:0005096,GO:0005737,GO:0005829,GO:0007165,GO:0030833,GO:0032956,GO:0051056	GTPase activator activity|cytoplasm|cytosol|signal transduction|regulation of actin filament polymerization|regulation of actin cytoskeleton organization|regulation of small GTPase mediated signal transduction
ARHGAP8	290.44798801146	44.6626349438332	536.233341079086	12.0063077727824	3.58572065085467	5.52031414116537e-105	1.52038651971263e-103	Up	0.287019	0.429631	0.28603	3.3684	3.43569	3.91686	GeneID:101794945	Rho GTPase activating protein 8	GO:0005096,GO:0005829,GO:0007165,GO:0051056,GO:0070374	GTPase activator activity|cytosol|signal transduction|regulation of small GTPase mediated signal transduction|positive regulation of ERK1 and ERK2 cascade
ARHGAP9	99.1345375064112	164.727784408095	33.5412906047277	0.20361647384046	-2.29607380574059	1.06312228288032e-13	4.57800540054652e-13	Down	2.51092	2.48815	3.78736	0.457572	0.690676	0.498726	GeneID:113839971	Rho GTPase activating protein 9	GO:0005096,GO:0005547,GO:0005576,GO:0005737,GO:0005829,GO:0007165,GO:0034774,GO:0043087,GO:0043312,GO:0051056	GTPase activator activity|phosphatidylinositol-3,4,5-trisphosphate binding|extracellular region|cytoplasm|cytosol|signal transduction|secretory granule lumen|regulation of GTPase activity|neutrophil degranulation|regulation of small GTPase mediated signal transduction
ARHGEF38	4.64321556127819	0	9.28643112255639	Inf	Inf	0.000279334212108692	0.000612127503388276	Up	0	0	0	0.10884	0.0657952	0.033505	GeneID:101795927	Rho guanine nucleotide exchange factor 38	GO:0005089,GO:0005737,GO:0035023	Rho guanyl-nucleotide exchange factor activity|cytoplasm|regulation of Rho protein signal transduction
ARHGEF4	482.697541230382	780.037600492863	185.357481967901	0.237626342436292	-2.07323331768966	2.79246394896676e-69	4.86323481986523e-68	Down	2.57278	2.44802	2.44865	0.570511	0.592505	0.596118	GeneID:101800934	Rho guanine nucleotide exchange factor 4	GO:0005085,GO:0005089,GO:0005829,GO:0007186,GO:0019904,GO:0030032,GO:0030676,GO:0032587,GO:0035023,GO:0035556,GO:0043065,GO:0046847,GO:0051056	guanyl-nucleotide exchange factor activity|Rho guanyl-nucleotide exchange factor activity|cytosol|G protein-coupled receptor signaling pathway|protein domain specific binding|lamellipodium assembly|Rac guanyl-nucleotide exchange factor activity|ruffle membrane|regulation of Rho protein signal transduction|intracellular signal transduction|positive regulation of apoptotic process|filopodium assemb…	path:apla04810	Regulation of actin cytoskeleton
ARHGEF5	577.423973617712	131.094403811237	1023.75354342419	7.80928486389315	2.96519043946155	5.80838390658116e-140	2.42021543752158e-138	Up	1.28784	1.24685	1.20921	10.0214	10.0258	8.90142	GeneID:101800028	Rho guanine nucleotide exchange factor 5	GO:0002102,GO:0002408,GO:0005085,GO:0005089,GO:0005525,GO:0005634,GO:0005654,GO:0005737,GO:0005829,GO:0005886,GO:0007186,GO:0008289,GO:0030036,GO:0030054,GO:0032956,GO:0035023,GO:0035556,GO:0042995,GO:0043065,GO:0043087,GO:0043507,GO:0043547,GO:0051056,GO:0051091,GO:0051493,GO:0051496,GO:0071803,GO:0071944,GO:1904591	podosome|myeloid dendritic cell chemotaxis|guanyl-nucleotide exchange factor activity|Rho guanyl-nucleotide exchange factor activity|GTP binding|nucleus|nucleoplasm|cytoplasm|cytosol|plasma membrane|G protein-coupled receptor signaling pathway|lipid binding|actin cytoskeleton organization|cell junction|regulation of actin cytoskeleton organization|regulation of Rho protein signal transduction|int…
ARID5B	3767.64964132121	2485.83628941705	5049.46299322538	2.0312934583514	1.02239867898654	2.66331412170082e-60	4.03436603726806e-59	Up	15.5379	15.2819	14.5496	31.3061	29.7365	31.3928	GeneID:101801313	AT-rich interaction domain 5B	GO:0003713,GO:0005634,GO:0006357,GO:0044212,GO:0051091,GO:0060612	transcription coactivator activity|nucleus|regulation of transcription by RNA polymerase II|transcription regulatory region DNA binding|positive regulation of DNA-binding transcription factor activity|adipose tissue development
ARL13B	415.819635132255	586.849423624587	244.789846639922	0.417125478505226	-1.26144665849212	5.17938389486191e-19	2.8251538109183e-18	Down	6.8723	6.35446	6.11429	2.86437	2.61903	2.6898	GeneID:101805324	ADP ribosylation factor like GTPase 13B	GO:0001947,GO:0005525,GO:0005929,GO:0005930,GO:0007224,GO:0007368,GO:0009953,GO:0010226,GO:0021532,GO:0021830,GO:0021943,GO:0031514,GO:0060170,GO:0060271,GO:0070986,GO:0097500,GO:0097730,GO:1905515	heart looping|GTP binding|cilium|axoneme|smoothened signaling pathway|determination of left/right symmetry|dorsal/ventral pattern formation|response to lithium ion|neural tube patterning|interneuron migration from the subpallium to the cortex|formation of radial glial scaffolds|motile cilium|ciliary membrane|cilium assembly|left/right axis specification|receptor localization to non-motile cilium|…
ARL14EPL	29.616625448864	49.2629644425968	9.97028645513117	0.202389088191169	-2.30479658566964	1.56297077400994e-07	4.58147974111117e-07	Down	0.264928	0.296112	0.410618	0.0953106	0.0536469	0	GeneID:101796430	ADP ribosylation factor like GTPase 14 effector protein like
ARL16	9.77399455945853	15.2375862014187	4.31040291749838	0.282879641205709	-1.82173974490635	0.0168296192526005	0.029391851681687	Down	2.90813	3.47854	2.19294	0.789716	0.270994	0.541551	GeneID:113845553	ADP ribosylation factor like GTPase 16	GO:0005525,GO:0005622	GTP binding|intracellular
ARL2BP	799.301214221513	1113.01472615586	485.587702287162	0.436281471283212	-1.19666889061015	1.19445785263269e-37	1.13842270216942e-36	Down	26.9771	28.9777	28.785	12.1155	11.3745	11.4229	GeneID:101795719	ADP ribosylation factor like GTPase 2 binding protein	GO:0003713,GO:0005634,GO:0005758,GO:0005815,GO:0005819,GO:0005929,GO:0042531,GO:0051457	transcription coactivator activity|nucleus|mitochondrial intermembrane space|microtubule organizing center|spindle|cilium|positive regulation of tyrosine phosphorylation of STAT protein|maintenance of protein location in nucleus
ARL6	42.7493788695089	69.2249675014023	16.2737902376155	0.235085559805944	-2.0887421711077	6.88656635536915e-09	2.23088545198882e-08	Down	0.962735	1.2625	1.28939	0	0.26197	0.313417	GeneID:101804082	ADP ribosylation factor like GTPase 6	GO:0005525,GO:0005737,GO:0005930,GO:0006886,GO:0007368,GO:0007369,GO:0007601,GO:0008593,GO:0016192,GO:0032402,GO:0033339,GO:0046872,GO:0050896,GO:0060170,GO:0060271,GO:0061512,GO:0070121	GTP binding|cytoplasm|axoneme|intracellular protein transport|determination of left/right symmetry|gastrulation|visual perception|regulation of Notch signaling pathway|vesicle-mediated transport|melanosome transport|pectoral fin development|metal ion binding|response to stimulus|ciliary membrane|cilium assembly|protein localization to cilium|Kupffer's vesicle development
ARL6IP4	934.744345418576	1340.53757233599	528.951118501159	0.394581345138592	-1.34160534438146	3.23809496544184e-18	1.69687844999839e-17	Down	19.1734	16.1092	18.0644	7.29849	7.12637	7.1654	GeneID:101803166	ADP ribosylation factor like GTPase 6 interacting protein 4	GO:0005730,GO:0006397,GO:0008380,GO:0016607	nucleolus|mRNA processing|RNA splicing|nuclear speck
ARMC2	108.400908062299	168.693964439138	48.10785168546	0.28517826257392	-1.81006407689233	9.03322502135755e-16	4.29706111418323e-15	Down	1.47772	1.35409	1.47471	0.357811	0.338347	0.22585	GeneID:101800561	armadillo repeat containing 2
ARMC9	201.256258543033	273.770912312471	128.741604773596	0.470253043634729	-1.08849081350461	2.78988431144233e-11	1.04860422995592e-10	Down	2.50969	2.11711	2.18176	0.833647	1.36749	0.842459	GeneID:101802836	armadillo repeat containing 9	GO:0005737,GO:0036064,GO:0060271	cytoplasm|ciliary basal body|cilium assembly
ARMH1	134.976071579603	191.572770830796	78.3793723284103	0.40913628794166	-1.28934659356526	6.76117696284902e-11	2.4859933095765e-10	Down	1.78771	1.86781	1.95854	0.756103	0.767785	0.821225	GeneID:101798406	armadillo-like helical domain containing 1
ARMH4	357.897603833789	549.338853881256	166.456353786321	0.303012162002111	-1.72255239456205	2.07528294270529e-32	1.70597877630415e-31	Down	3.81138	3.9109	3.33433	1.1561	1.00448	1.08851	GeneID:101794492	armadillo-like helical domain containing 4	GO:0016021	integral component of membrane
ARPC1B	1456.69457296846	751.586284627359	2161.80286130956	2.87632026491994	1.52422432212198	2.68402105566452e-84	5.73142939669214e-83	Up	26.7541	29.8305	28.7919	75.5489	80.8091	81.0838	GeneID:101804698	actin related protein 2/3 complex subunit 1B	GO:0003779,GO:0005634,GO:0005737,GO:0005885,GO:0034314	actin binding|nucleus|cytoplasm|Arp2/3 protein complex|Arp2/3 complex-mediated actin nucleation	path:apla04144,path:apla04810,path:apla05132	Endocytosis|Regulation of actin cytoskeleton|Salmonella infection
ARPP21	2616.14872971392	4587.8638848719	644.433574555946	0.140464841749319	-2.83171902480625	2.02837580495567e-204	1.43187577454686e-202	Down	24.0699	23.1416	22.765	2.97942	3.3945	3.12074	GeneID:101790668	cAMP regulated phosphoprotein 21	GO:0003676,GO:0005516,GO:0005737,GO:0034605	nucleic acid binding|calmodulin binding|cytoplasm|cellular response to heat
ARRDC2	77.6453036787967	42.0760524151573	113.214554942436	2.69071237542361	1.42798818186367	3.48434525873283e-08	1.07168673334376e-07	Up	1.39489	2.46602	1.58553	4.63252	4.4361	4.60127	GeneID:101796773	arrestin domain containing 2	GO:0005886,GO:0031410	plasma membrane|cytoplasmic vesicle
ARRDC3	825.759371576973	346.089924828173	1305.42881832577	3.77193534013997	1.91530494503237	9.48635036083036e-90	2.15547667104992e-88	Up	9.09398	8.02394	7.49229	30.8256	29.1601	31.3127	GeneID:101802997	arrestin domain containing 3	GO:0001659,GO:0005764,GO:0005768,GO:0005769,GO:0005886,GO:0031651,GO:0031699,GO:0043588,GO:0051443,GO:0060613,GO:0071878,GO:0090327,GO:0120163	temperature homeostasis|lysosome|endosome|early endosome|plasma membrane|negative regulation of heat generation|beta-3 adrenergic receptor binding|skin development|positive regulation of ubiquitin-protein transferase activity|fat pad development|negative regulation of adenylate cyclase-activating adrenergic receptor signaling pathway|negative regulation of locomotion involved in locomotory behavi…
ART5	74.8576049436403	12.2488168601989	137.466393027082	11.2228303023914	3.48836465214412	1.73842366330096e-28	1.27099833643653e-27	Up	0.295671	0.228386	0.26125	4.11276	3.09382	3.0041	GeneID:101800656	ADP-ribosyltransferase 5	GO:0003950,GO:0003956,GO:0005576,GO:0006471,GO:0016020,GO:0018120	NAD+ ADP-ribosyltransferase activity|NAD(P)+-protein-arginine ADP-ribosyltransferase activity|extracellular region|protein ADP-ribosylation|membrane|peptidyl-arginine ADP-ribosylation
ARX	45.8895155638329	28.6377068680691	63.1413242595966	2.20483171192728	1.14066854347742	0.000551405787340139	0.00116867181451161	Up	0.746585	0.431982	0.50158	1.24354	1.14375	1.37622	GeneID:113842321	aristaless related homeobox	GO:0000980,GO:0000981,GO:0001206,GO:0003682,GO:0005634,GO:0007411,GO:0010628,GO:0021759,GO:0021800,GO:0021831,GO:0021846,GO:0021853,GO:0042127,GO:0044241,GO:0046622,GO:0072148	RNA polymerase II distal enhancer sequence-specific DNA binding|DNA-binding transcription factor activity, RNA polymerase II-specific|distal enhancer DNA-binding transcription repressor activity, RNA polymerase II-specific|chromatin binding|nucleus|axon guidance|positive regulation of gene expression|globus pallidus development|cerebral cortex tangential migration|embryonic olfactory bulb interne…
ASB1	403.516107538899	539.822154580592	267.210060497207	0.494996469170133	-1.01450986046058	3.35816290990943e-17	1.69917902003838e-16	Down	6.28158	5.82225	6.30461	3.4518	2.28958	3.03161	GeneID:101801395	ankyrin repeat and SOCS box containing 1	GO:0000151,GO:0005829,GO:0016567,GO:0030539,GO:0035556,GO:0042036,GO:0043687	ubiquitin ligase complex|cytosol|protein ubiquitination|male genitalia development|intracellular signal transduction|negative regulation of cytokine biosynthetic process|post-translational protein modification
ASB12	35.8890766868321	67.8091383372931	3.96901503637116	0.058532155601634	-4.09462677906285	3.65218972628655e-18	1.91112425331626e-17	Down	1.63257	2.31421	2.47228	0	0.346672	0.069316	GeneID:101791994	ankyrin repeat and SOCS box containing 12	GO:0000151,GO:0005829,GO:0016567,GO:0043687	ubiquitin ligase complex|cytosol|protein ubiquitination|post-translational protein modification
ASB2	457.062478136035	228.449756252539	685.675200019531	3.00142670873132	1.58564843949876	7.22857777014324e-42	7.71225076547491e-41	Up	1.75207	1.96534	1.37914	5.41237	4.92922	5.18553	GeneID:101802678	ankyrin repeat and SOCS box containing 2	GO:0005622,GO:0016567,GO:0035556	intracellular|protein ubiquitination|intracellular signal transduction
ASB5	751.660393695449	1399.73800754437	103.58277984653	0.0740015483527883	-3.75630073285044	3.38958622880478e-240	2.89949193760465e-238	Down	31.8532	31.8708	32.3725	2.47105	2.48631	1.8654	GeneID:101793972	ankyrin repeat and SOCS box containing 5	GO:0005622,GO:0016567,GO:0035556,GO:0045732	intracellular|protein ubiquitination|intracellular signal transduction|positive regulation of protein catabolic process
ASCL4	140.727378666211	11.2873322221098	270.167425110313	23.9354543477603	4.58107728674155	1.62638715309374e-72	2.95636524753615e-71	Up	0.105806	0.0641946	0.10359	2.23533	1.92386	2.31157	GeneID:101804007	achaete-scute family bHLH transcription factor 4	GO:0000977,GO:0000981,GO:0006357,GO:0008134,GO:0043588,GO:0045944,GO:0046983,GO:0090575	RNA polymerase II regulatory region sequence-specific DNA binding|DNA-binding transcription factor activity, RNA polymerase II-specific|regulation of transcription by RNA polymerase II|transcription factor binding|skin development|positive regulation of transcription by RNA polymerase II|protein dimerization activity|RNA polymerase II transcription factor complex
ASPA	130.308050912347	67.2706817792064	193.345420045487	2.87414093230211	1.52313080547944	4.68026632146444e-11	1.73712181844655e-10	Up	1.03804	1.18015	1.00853	2.48983	3.8024	3.78588	GeneID:101795665	aspartoacylase	GO:0005634,GO:0005737,GO:0016788,GO:0019807,GO:0046872	nucleus|cytoplasm|hydrolase activity, acting on ester bonds|aspartoacylase activity|metal ion binding	path:apla00250,path:apla00340	Alanine, aspartate and glutamate metabolism|Histidine metabolism
ASPG	502.79584761666	232.867965217352	772.723730015969	3.31829124411652	1.73044051619214	8.90715839011263e-45	1.01670249065163e-43	Up	4.36318	4.16469	3.43809	13.0762	15.17	13.2306	GeneID:101800984	asparaginase	GO:0004067,GO:0006528	asparaginase activity|asparagine metabolic process
ASPN	815.598122884503	1444.33551416693	186.860731602078	0.129374878460879	-2.95037058759111	5.01510889640175e-70	8.81858688893279e-69	Down	30.6305	34.6474	27.3851	3.90839	4.39358	3.08792	GeneID:101796901	asporin	GO:0005509,GO:0005518,GO:0030282,GO:0030512,GO:0031012,GO:0070171	calcium ion binding|collagen binding|bone mineralization|negative regulation of transforming growth factor beta receptor signaling pathway|extracellular matrix|negative regulation of tooth mineralization
ASRGL1	137.143021465235	74.9254397024892	199.360603227981	2.66078656354362	1.41185278842591	8.07827233876199e-13	3.33165729864654e-12	Up	1.41199	1.45623	1.33521	4.17897	2.99698	3.56173	GeneID:101795506	asparaginase like 1	GO:0004067,GO:0005737,GO:0008798,GO:0033345	asparaginase activity|cytoplasm|beta-aspartyl-peptidase activity|asparagine catabolic process via L-aspartate
ATF3	4111.70339408474	929.082605473751	7294.32418269574	7.85110402425011	2.97289554041414	0	0	Up	13.1861	14.795	13.1283	103.34	107.79	101.652	GeneID:101805187	activating transcription factor 3
ATF7IP	2762.1658391548	1738.63154177589	3785.7001365337	2.17740219567561	1.12260791745435	2.24595376350789e-55	3.11647515543241e-54	Up	3.88464	3.96392	3.83495	8.96267	8.13882	8.98619	GeneID:101801431	activating transcription factor 7 interacting protein	GO:0005634	nucleus
ATL1	949.939757348108	590.645195703048	1309.23431899317	2.21661723233824	1.14835966570212	6.16233255431906e-39	6.10440327008909e-38	Up	10.4556	11.162	12.587	25.5067	22.7231	24.9366	GeneID:101803897	atlastin GTPase 1	GO:0000137,GO:0000139,GO:0003924,GO:0005525,GO:0005783,GO:0005789,GO:0005794,GO:0007029,GO:0007409,GO:0016021,GO:0030424,GO:0042802,GO:0051260,GO:0071782,GO:0098826,GO:1990809	Golgi cis cisterna|Golgi membrane|GTPase activity|GTP binding|endoplasmic reticulum|endoplasmic reticulum membrane|Golgi apparatus|endoplasmic reticulum organization|axonogenesis|integral component of membrane|axon|identical protein binding|protein homooligomerization|endoplasmic reticulum tubular network|endoplasmic reticulum tubular network membrane|endoplasmic reticulum tubular network membran…
ATL2	2240.41796345461	3090.62383696038	1390.21208994885	0.449816012328475	-1.15259307651127	4.41758066965349e-62	6.98265848892403e-61	Down	35.8324	36.8748	35.4036	16.0048	15.0836	16.2779	GeneID:101799249	atlastin GTPase 2	GO:0003924,GO:0005525,GO:0005783,GO:0007029,GO:0007030,GO:0016020,GO:0016021,GO:0042802,GO:0051260,GO:0098826,GO:1990809	GTPase activity|GTP binding|endoplasmic reticulum|endoplasmic reticulum organization|Golgi organization|membrane|integral component of membrane|identical protein binding|protein homooligomerization|endoplasmic reticulum tubular network membrane|endoplasmic reticulum tubular network membrane organization
ATOH1	4.48638255451777	0	8.97276510903554	Inf	Inf	0.000376646680206121	0.00081396879529758	Up	0	0	0	1.21137	0.801739	1.02672	GeneID:113843494	atonal bHLH transcription factor 1	GO:0000978,GO:0000981,GO:0001077,GO:0001764,GO:0003700,GO:0005634,GO:0006366,GO:0007219,GO:0007411,GO:0007417,GO:0021987,GO:0031490,GO:0042472,GO:0042667,GO:0042668,GO:0043066,GO:0045609,GO:0045666,GO:0046983	RNA polymerase II proximal promoter sequence-specific DNA binding|DNA-binding transcription factor activity, RNA polymerase II-specific|proximal promoter DNA-binding transcription activator activity, RNA polymerase II-specific|neuron migration|DNA-binding transcription factor activity|nucleus|transcription by RNA polymerase II|Notch signaling pathway|axon guidance|central nervous system developme…
ATOH8	667.532602702745	1140.37929649463	194.685908910856	0.170720311662351	-2.55029337986521	9.65211839522305e-77	1.87398004944371e-75	Down	30.7379	27.7108	32.5975	5.28461	4.70736	5.18155	GeneID:101803490	atonal bHLH transcription factor 8	GO:0001704,GO:0001937,GO:0003700,GO:0005634,GO:0005654,GO:0005737,GO:0007399,GO:0008134,GO:0010595,GO:0010628,GO:0010629,GO:0016607,GO:0030154,GO:0033613,GO:0035148,GO:0045603,GO:0045892,GO:0045893,GO:0046983,GO:0051450,GO:0060395,GO:0070888	formation of primary germ layer|negative regulation of endothelial cell proliferation|DNA-binding transcription factor activity|nucleus|nucleoplasm|cytoplasm|nervous system development|transcription factor binding|positive regulation of endothelial cell migration|positive regulation of gene expression|negative regulation of gene expression|nuclear speck|cell differentiation|activating transcripti…
ATP10A	2046.30496560877	971.258591778473	3121.35133943906	3.21371812394838	1.68424339540521	2.32847656142498e-120	7.73075483019224e-119	Up	7.62582	7.78802	7.81683	24.3172	23.8859	23.4839	GeneID:101795223	ATPase phospholipid transporting 10A (putative)	GO:0000287,GO:0004012,GO:0005524,GO:0005783,GO:0005789,GO:0005886,GO:0016021,GO:0045332	magnesium ion binding|phospholipid-translocating ATPase activity|ATP binding|endoplasmic reticulum|endoplasmic reticulum membrane|plasma membrane|integral component of membrane|phospholipid translocation
ATP12A	8.64863535521782	3.65444853885345	13.6428221715822	3.73320954626508	1.90041648985526	0.0200908720398408	0.0346779182437228	Up	0.0451092	0.0461182	0.0340651	0.110549	0.121824	0.200654	GeneID:101800708	ATPase H+/K+ transporting non-gastric alpha2 subunit	GO:0005391,GO:0005524,GO:0008900,GO:0016021,GO:0046872	sodium:potassium-exchanging ATPase activity|ATP binding|potassium:proton exchanging ATPase activity|integral component of membrane|metal ion binding	path:apla00190	Oxidative phosphorylation
ATP1B4	54.2876132662502	12.2415133257834	96.3337132067171	7.86942844752835	2.97625885735157	1.16877389766011e-13	5.01810157064463e-13	Up	0.162511	0.342062	0.203215	1.32837	2.15564	1.74964	GeneID:101795008	ATPase Na+/K+ transporting family member beta 4	GO:0005634,GO:0005637,GO:0005890,GO:0006355,GO:0006813,GO:0006814	nucleus|nuclear inner membrane|sodium:potassium-exchanging ATPase complex|regulation of transcription, DNA-templated|potassium ion transport|sodium ion transport	path:apla04260,path:apla04261	Cardiac muscle contraction|Adrenergic signaling in cardiomyocytes
ATP5F1E	306.889708647812	411.803699592549	201.975717703075	0.490466010633017	-1.02777493395816	0.000492691408243128	0.00105100754858025	Down	13.4749	14.2918	31.8837	7.26541	9.17534	13.7624	GeneID:101791509	ATP synthase F1 subunit epsilon	GO:0000275,GO:0005743,GO:0005753,GO:0005759,GO:0006754,GO:0022857,GO:0042407,GO:0042776,GO:0046933	mitochondrial proton-transporting ATP synthase complex, catalytic core F(1)|mitochondrial inner membrane|mitochondrial proton-transporting ATP synthase complex|mitochondrial matrix|ATP biosynthetic process|transmembrane transporter activity|cristae formation|mitochondrial ATP synthesis coupled proton transport|proton-transporting ATP synthase activity, rotational mechanism	path:apla00190	Oxidative phosphorylation
ATP6AP1	569.23410571411	825.782810730826	312.685400697393	0.378653317354309	-1.40105052677527	1.50089294575591e-39	1.51464158342696e-38	Down	26.6539	27.2727	27.8741	9.45871	9.16283	10.3651	GeneID:101798729	ATPase H+ transporting accessory protein 1	GO:0005524,GO:0005789,GO:0006879,GO:0007568,GO:0008219,GO:0015991,GO:0016021,GO:0017137,GO:0033116,GO:0033180,GO:0036295,GO:0045669,GO:0045780,GO:0045851,GO:0045921,GO:0046933,GO:0046961,GO:0051656,GO:0070374,GO:2001206	ATP binding|endoplasmic reticulum membrane|cellular iron ion homeostasis|aging|cell death|ATP hydrolysis coupled proton transport|integral component of membrane|Rab GTPase binding|endoplasmic reticulum-Golgi intermediate compartment membrane|proton-transporting V-type ATPase, V1 domain|cellular response to increased oxygen levels|positive regulation of osteoblast differentiation|positive regulati…	path:apla00190,path:apla04142,path:apla04145	Oxidative phosphorylation|Lysosome|Phagosome
ATP6V0A2	1248.06964723237	807.807479176022	1688.33181528873	2.09001755840495	1.06351506255369	8.0071910383557e-40	8.13700713345693e-39	Up	12.5043	12.223	13.4127	25.3629	26.5876	25.2646	GeneID:101799483	ATPase H+ transporting V0 subunit a2	GO:0000220,GO:0001669,GO:0005765,GO:0005886,GO:0006879,GO:0006955,GO:0007035,GO:0008286,GO:0010008,GO:0015991,GO:0016021,GO:0016241,GO:0016471,GO:0030670,GO:0033572,GO:0034220,GO:0036295,GO:0046961,GO:0051117	vacuolar proton-transporting V-type ATPase, V0 domain|acrosomal vesicle|lysosomal membrane|plasma membrane|cellular iron ion homeostasis|immune response|vacuolar acidification|insulin receptor signaling pathway|endosome membrane|ATP hydrolysis coupled proton transport|integral component of membrane|regulation of macroautophagy|vacuolar proton-transporting V-type ATPase complex|phagocytic vesicle …	path:apla00190,path:apla04142,path:apla04145	Oxidative phosphorylation|Lysosome|Phagosome
ATP6V0D2	114.714304495573	206.208556983081	23.2200520080663	0.112604696661407	-3.15066109243537	1.73160130172971e-38	1.69454549998341e-37	Down	7.94519	7.4259	6.53057	0.620669	0.978418	0.552839	GeneID:101802167	ATPase H+ transporting V0 subunit d2	GO:0005769,GO:0007034,GO:0007035,GO:0008553,GO:0015991,GO:0016324,GO:0016471,GO:0033179,GO:0033181,GO:0046961	early endosome|vacuolar transport|vacuolar acidification|proton-exporting ATPase activity, phosphorylative mechanism|ATP hydrolysis coupled proton transport|apical plasma membrane|vacuolar proton-transporting V-type ATPase complex|proton-transporting V-type ATPase, V0 domain|plasma membrane proton-transporting V-type ATPase complex|proton-transporting ATPase activity, rotational mechanism	path:apla00190,path:apla04142,path:apla04145	Oxidative phosphorylation|Lysosome|Phagosome
ATP6V1C2	184.566907568606	301.342569468383	67.7912456688287	0.224964052667446	-2.15223360536356	3.24645505540017e-33	2.74316963484191e-32	Down	6.6546	6.30235	6.86265	1.37076	1.0047	1.41183	GeneID:101790910	ATPase H+ transporting V1 subunit C2	GO:0000221,GO:0008553,GO:0015991,GO:0046961	vacuolar proton-transporting V-type ATPase, V1 domain|proton-exporting ATPase activity, phosphorylative mechanism|ATP hydrolysis coupled proton transport|proton-transporting ATPase activity, rotational mechanism	path:apla00190,path:apla04145,path:apla04150	Oxidative phosphorylation|Phagosome|mTOR signaling pathway
ATP6V1G3	18.1212909331244	27.6188632904441	8.62371857580474	0.312240170245836	-1.67927194038258	0.00215642271356171	0.00427172035153446	Down	1.12178	0.68967	1.01319	0.227775	0.510936	0.194605	GeneID:101799077	ATPase H+ transporting V1 subunit G3	GO:0005829,GO:0005886,GO:0008553,GO:0015991,GO:0016020,GO:0016471,GO:0051117	cytosol|plasma membrane|proton-exporting ATPase activity, phosphorylative mechanism|ATP hydrolysis coupled proton transport|membrane|vacuolar proton-transporting V-type ATPase complex|ATPase binding	path:apla00190,path:apla04145,path:apla04150	Oxidative phosphorylation|Phagosome|mTOR signaling pathway
ATP8B3	8.8065998521077	2.66688504402623	14.9463146601892	5.60440904405259	2.48656225632015	0.00302333023214073	0.00585969188801687	Up	0.0541985	0	0.0269474	0.114555	0.143144	0.169357	GeneID:101791790	ATPase phospholipid transporting 8B3	GO:0000287,GO:0001669,GO:0002080,GO:0004012,GO:0005524,GO:0005789,GO:0005794,GO:0005886,GO:0007030,GO:0007339,GO:0016021,GO:0045332	magnesium ion binding|acrosomal vesicle|acrosomal membrane|phospholipid-translocating ATPase activity|ATP binding|endoplasmic reticulum membrane|Golgi apparatus|plasma membrane|Golgi organization|binding of sperm to zona pellucida|integral component of membrane|phospholipid translocation
ATP9A	288.181564699113	176.454744997734	399.908384400492	2.2663509808457	1.1803713029566	2.93525835923235e-17	1.49090209779801e-16	Up	1.39034	1.64835	1.56135	3.51135	3.45788	3.34426	GeneID:101790964	ATPase phospholipid transporting 9A (putative)	GO:0000287,GO:0004012,GO:0005524,GO:0005768,GO:0005769,GO:0005802,GO:0005886,GO:0006890,GO:0006897,GO:0016021,GO:0031901,GO:0045332,GO:0048471,GO:0055037	magnesium ion binding|phospholipid-translocating ATPase activity|ATP binding|endosome|early endosome|trans-Golgi network|plasma membrane|retrograde vesicle-mediated transport, Golgi to ER|endocytosis|integral component of membrane|early endosome membrane|phospholipid translocation|perinuclear region of cytoplasm|recycling endosome
ATXN1L	2149.03093481366	2893.7578846474	1404.30398497993	0.485287311848151	-1.04308895449069	1.53339766484616e-50	1.9457826214828e-49	Down	28.8244	27.574	28.5888	13.537	13.184	13.9707	GeneID:101794164	ataxin 1 like	GO:0000122,GO:0003677,GO:0003723,GO:0005634,GO:0005654,GO:0005730,GO:0007420,GO:0007612,GO:0007613,GO:0030198,GO:0030425,GO:0035176,GO:0048286,GO:1902035	negative regulation of transcription by RNA polymerase II|DNA binding|RNA binding|nucleus|nucleoplasm|nucleolus|brain development|learning|memory|extracellular matrix organization|dendrite|social behavior|lung alveolus development|positive regulation of hematopoietic stem cell proliferation
ATXN7	1113.02650121556	570.744719837271	1655.30828259385	2.90026035293994	1.53618241508014	2.52941904824109e-60	3.83553824812533e-59	Up	3.51684	3.94364	3.89471	11.2935	11.7998	9.93505	GeneID:101793301	ataxin 7	GO:0000226,GO:0005634,GO:0005654,GO:0005730,GO:0005829,GO:0006997,GO:0007601,GO:0015630,GO:0016363,GO:0016578,GO:0016579,GO:0036459	microtubule cytoskeleton organization|nucleus|nucleoplasm|nucleolus|cytosol|nucleus organization|visual perception|microtubule cytoskeleton|nuclear matrix|histone deubiquitination|protein deubiquitination|thiol-dependent ubiquitinyl hydrolase activity
AVPR1A	27.0646984897019	5.33377008805245	48.7956268913513	9.14843086331235	3.19352431390503	1.13578619914257e-10	4.12399573231742e-10	Up	0.167227	0.0412142	0.0607866	0.877422	1.18558	0.899426	GeneID:101796503	arginine vasopressin receptor 1A			path:apla04020,path:apla04080,path:apla04270	Calcium signaling pathway|Neuroactive ligand-receptor interaction|Vascular smooth muscle contraction
AZIN2	53.4420752530729	16.2460273269244	90.6381231792213	5.57909459065155	2.48003101173857	7.92863982068913e-14	3.42945509436232e-13	Up	0.787324	0.612251	0.771917	4.3435	3.58388	2.84133	GeneID:101804545	antizyme inhibitor 2	GO:0003824,GO:0005634,GO:0005737,GO:0005739,GO:0005801,GO:0005802,GO:0006591,GO:0015489,GO:0015847,GO:0030133,GO:0030424,GO:0030425,GO:0031410,GO:0033116,GO:0033387,GO:0042177,GO:0042978,GO:0043085,GO:0043204,GO:0048471,GO:0098629,GO:1902269,GO:1990005	catalytic activity|nucleus|cytoplasm|mitochondrion|cis-Golgi network|trans-Golgi network|ornithine metabolic process|putrescine transmembrane transporter activity|putrescine transport|transport vesicle|axon|dendrite|cytoplasmic vesicle|endoplasmic reticulum-Golgi intermediate compartment membrane|putrescine biosynthetic process from ornithine|negative regulation of protein catabolic process|ornit…	path:apla00330	Arginine and proline metabolism
B2M	9278.55731896864	1307.01949737848	17250.0951405588	13.1980396429875	3.72225175118536	0	0	Up	70.0541	75.3133	66.3938	888.072	999.489	889.899	GeneID:101799108	beta-2-microglobulin	GO:0002474,GO:0005576,GO:0006955,GO:0042612	antigen processing and presentation of peptide antigen via MHC class I|extracellular region|immune response|MHC class I protein complex	path:apla05168	Herpes simplex infection
B3GALT1	232.203389099921	384.328016461182	80.0787617386605	0.208360458537502	-2.26284657775305	6.503832191444e-44	7.28649674329574e-43	Down	2.89843	3.01606	2.84207	0.74622	0.524781	0.611454	GeneID:101797838	beta-1,3-galactosyltransferase 1	GO:0000139,GO:0005783,GO:0005794,GO:0006486,GO:0006487,GO:0006682,GO:0008376,GO:0008499,GO:0009312,GO:0016021,GO:0030259,GO:0047275	Golgi membrane|endoplasmic reticulum|Golgi apparatus|protein glycosylation|protein N-linked glycosylation|galactosylceramide biosynthetic process|acetylgalactosaminyltransferase activity|UDP-galactose:beta-N-acetylglucosamine beta-1,3-galactosyltransferase activity|oligosaccharide biosynthetic process|integral component of membrane|lipid glycosylation|glucosaminylgalactosylglucosylceramide beta-g…	path:apla00601	Glycosphingolipid biosynthesis - lacto and neolacto series
B3GALT2	693.578090611145	217.759059216725	1169.39712200557	5.37014223983088	2.42496030161495	2.54456914949305e-118	8.16846017040352e-117	Up	2.08299	2.26406	2.14166	11.6614	10.7548	11.6815	GeneID:101802460	beta-1,3-galactosyltransferase 2			path:apla00601	Glycosphingolipid biosynthesis - lacto and neolacto series
B3GNT4	23.5544999421013	34.7984354202482	12.3105644639544	0.353767757523696	-1.49912552843148	0.00145659708759184	0.00294806330518587	Down	0.296197	0.346269	0.277464	0.036366	0.0824404	0.147846	GeneID:101792148	UDP-GlcNAc:betaGal beta-1,3-N-acetylglucosaminyltransferase 4	GO:0000139,GO:0005783,GO:0005794,GO:0006486,GO:0008376,GO:0008499,GO:0008532,GO:0016021,GO:0016266,GO:0018146,GO:0030311	Golgi membrane|endoplasmic reticulum|Golgi apparatus|protein glycosylation|acetylgalactosaminyltransferase activity|UDP-galactose:beta-N-acetylglucosamine beta-1,3-galactosyltransferase activity|N-acetyllactosaminide beta-1,3-N-acetylglucosaminyltransferase activity|integral component of membrane|O-glycan processing|keratan sulfate biosynthetic process|poly-N-acetyllactosamine biosynthetic process
B4GALNT4	2399.30028790333	1550.07625512974	3248.52432067691	2.09571903958041	1.06744531641087	2.40503663395147e-55	3.32769198200974e-54	Up	13.1358	13.6335	14.1696	27.1337	27.7767	28.8765	GeneID:101795425	beta-1,4-N-acetyl-galactosaminyltransferase 4	GO:0008376,GO:0016021,GO:0032580,GO:0033842	acetylgalactosaminyltransferase activity|integral component of membrane|Golgi cisterna membrane|N-acetyl-beta-glucosaminyl-glycoprotein 4-beta-N-acetylgalactosaminyltransferase activity
BACE2	1840.4022535397	3157.81637948907	522.988127590344	0.165617016552103	-2.59407718271381	4.70257915061095e-144	2.03526505976739e-142	Down	25.4783	28.5677	25.4305	4.32149	4.53715	3.83585	GeneID:101795939	beta-secretase 2	GO:0001540,GO:0004190,GO:0005768,GO:0005783,GO:0005794,GO:0005802,GO:0005886,GO:0006508,GO:0006509,GO:0009986,GO:0016020,GO:0016021,GO:0016486,GO:0030163,GO:0031045,GO:0042985,GO:0048143,GO:0050435	amyloid-beta binding|aspartic-type endopeptidase activity|endosome|endoplasmic reticulum|Golgi apparatus|trans-Golgi network|plasma membrane|proteolysis|membrane protein ectodomain proteolysis|cell surface|membrane|integral component of membrane|peptide hormone processing|protein catabolic process|dense core granule|negative regulation of amyloid precursor protein biosynthetic process|astrocyte a…
BAG5	523.560583392119	702.074507594943	345.046659189295	0.491467295075706	-1.02483267995319	3.3332185189334e-21	1.95371478042441e-20	Down	8.90777	9.30338	9.81671	4.31558	4.92067	4.56779	GeneID:101798285	BCL2 associated athanogene 5	GO:0051087	chaperone binding
BAIAP2L1	1153.9554181289	135.700967508628	2172.20986874917	16.0073277930834	4.00066058441336	2.84901241795293e-193	1.83320082220671e-191	Up	2.06934	2.05037	1.87186	35.9791	32.1356	31.2136	GeneID:101804329	BAI1 associated protein 2 like 1	GO:0003779,GO:0005654,GO:0005829,GO:0005886,GO:0007009,GO:0009617,GO:0015629,GO:0030838,GO:0046626,GO:0051017,GO:0051764,GO:0070064,GO:2000251	actin binding|nucleoplasm|cytosol|plasma membrane|plasma membrane organization|response to bacterium|actin cytoskeleton|positive regulation of actin filament polymerization|regulation of insulin receptor signaling pathway|actin filament bundle assembly|actin crosslink formation|proline-rich region binding|positive regulation of actin cytoskeleton reorganization
BAIAP2L2	4.97609041939853	0.654207409726443	9.29797342907061	14.2125773735253	3.82909629808385	0.00355776085138282	0.00684912800371123	Up	0	0.0204156	0.0210461	0.120559	0.229127	0.143497	GeneID:101803687	BAI1 associated protein 2 like 2	GO:0005543,GO:0005654,GO:0005829,GO:0005886,GO:0007009,GO:0012506,GO:0015629,GO:0030659,GO:0030838,GO:0042802,GO:0044291,GO:0051017,GO:0051764,GO:0061024,GO:0071439,GO:2000251	phospholipid binding|nucleoplasm|cytosol|plasma membrane|plasma membrane organization|vesicle membrane|actin cytoskeleton|cytoplasmic vesicle membrane|positive regulation of actin filament polymerization|identical protein binding|cell-cell contact zone|actin filament bundle assembly|actin crosslink formation|membrane organization|clathrin complex|positive regulation of actin cytoskeleton reorgani…
BAMBI	276.125897043175	176.984154449825	375.267639636525	2.12034597562187	1.08429968770817	1.21384119782116e-07	3.5913893588434e-07	Up	8.45579	8.42271	8.71691	15.4026	17.6975	21.3869	GeneID:101792754	BMP and activin membrane bound inhibitor	GO:0005109,GO:0005114,GO:0005737,GO:0005886,GO:0008284,GO:0008360,GO:0010718,GO:0016021,GO:0016477,GO:0030512,GO:0032092,GO:0045893,GO:0090263	frizzled binding|type II transforming growth factor beta receptor binding|cytoplasm|plasma membrane|positive regulation of cell proliferation|regulation of cell shape|positive regulation of epithelial to mesenchymal transition|integral component of membrane|cell migration|negative regulation of transforming growth factor beta receptor signaling pathway|positive regulation of protein binding|posit…	path:apla04310,path:apla04350	Wnt signaling pathway|TGF-beta signaling pathway
BANK1	35.4049193134532	60.2026558843305	10.6071827425759	0.176191275729693	-2.50478560520973	9.77670096372063e-10	3.32957342890926e-09	Down	0.626329	0.417751	0.427003	0.137885	0.0297188	0.0298821	GeneID:101802668	B cell scaffold protein with ankyrin repeats 1	GO:0005102,GO:0009617,GO:0042113,GO:0043410,GO:0045947,GO:0050731,GO:0050869,GO:0051898,GO:1900165,GO:1990782	signaling receptor binding|response to bacterium|B cell activation|positive regulation of MAPK cascade|negative regulation of translational initiation|positive regulation of peptidyl-tyrosine phosphorylation|negative regulation of B cell activation|negative regulation of protein kinase B signaling|negative regulation of interleukin-6 secretion|protein tyrosine kinase binding
BARHL1	11.4474218440156	0	22.8948436880313	Inf	Inf	9.94034751337867e-10	3.38372035439028e-09	Up	0	0	0	0.652137	1.02248	0.603995	GeneID:113845432	BarH like homeobox 1	GO:0000977,GO:0001077,GO:0001228,GO:0001764,GO:0005634,GO:0006357,GO:0007399,GO:0007605,GO:0009888,GO:0030901,GO:0043524,GO:0045944,GO:0048513	RNA polymerase II regulatory region sequence-specific DNA binding|proximal promoter DNA-binding transcription activator activity, RNA polymerase II-specific|DNA-binding transcription activator activity, RNA polymerase II-specific|neuron migration|nucleus|regulation of transcription by RNA polymerase II|nervous system development|sensory perception of sound|tissue development|midbrain development|…
BARHL2	11.4564322720931	0.979226987843812	21.9336375563424	22.3989308185211	4.48535796379384	4.61021420988955e-07	1.2992584310119e-06	Up	0	0.0306125	0.0634503	0.826048	0.534267	0.68628	GeneID:113844389	BarH like homeobox 2	GO:0000977,GO:0000981,GO:0001077,GO:0001228,GO:0001709,GO:0001764,GO:0005634,GO:0006357,GO:0007399,GO:0009888,GO:0030182,GO:0030516,GO:0045727,GO:0048513	RNA polymerase II regulatory region sequence-specific DNA binding|DNA-binding transcription factor activity, RNA polymerase II-specific|proximal promoter DNA-binding transcription activator activity, RNA polymerase II-specific|DNA-binding transcription activator activity, RNA polymerase II-specific|cell fate determination|neuron migration|nucleus|regulation of transcription by RNA polymerase II|n…
BARX1	28.6791069703174	12.5373551294588	44.820858811176	3.57498518215067	1.83793726211983	2.40915144714827e-05	5.85361409263662e-05	Up	0.495533	0.736944	1.28769	3.04284	3.10376	2.84092	GeneID:113845103	BARX homeobox 1	GO:0000977,GO:0001228,GO:0005634,GO:0006357,GO:0007267,GO:0009888,GO:0009952,GO:0030178,GO:0030855,GO:0048513,GO:0048536,GO:0055123	RNA polymerase II regulatory region sequence-specific DNA binding|DNA-binding transcription activator activity, RNA polymerase II-specific|nucleus|regulation of transcription by RNA polymerase II|cell-cell signaling|tissue development|anterior/posterior pattern specification|negative regulation of Wnt signaling pathway|epithelial cell differentiation|animal organ development|spleen development|di…
BATF3	426.00148458809	76.8620194381504	775.14094973803	10.084837158901	3.33411588365304	1.14229875680434e-131	4.32586159412725e-130	Up	3.20824	3.05318	3.47243	34.313	31.9962	30.9607	GeneID:101791523	basic leucine zipper ATF-like transcription factor 3
BAZ1A	5814.21899850795	3521.13522362163	8107.30277339426	2.30246845364137	1.20318138993792	2.4289588601781e-92	5.66965003927927e-91	Up	20.092	20.0431	19.7971	45.6363	44.9737	47.2001	GeneID:101804991	bromodomain adjacent to zinc finger domain 1A	GO:0006261,GO:0006338,GO:0006357,GO:0008623,GO:0016573,GO:0016590,GO:0046872	DNA-dependent DNA replication|chromatin remodeling|regulation of transcription by RNA polymerase II|CHRAC|histone acetylation|ACF complex|metal ion binding
BAZ2B	5465.39571314054	2955.69678268271	7975.09464359837	2.69821136265535	1.43200336530289	3.87976010268806e-126	1.36940464595363e-124	Up	8.45955	9.21593	9.05752	25.4357	23.9947	23.6121	GeneID:101789983	bromodomain adjacent to zinc finger domain 2B	GO:0003677,GO:0005634,GO:0046872	DNA binding|nucleus|metal ion binding
BBS12	97.9313530749798	63.6878405119443	132.174865638015	2.07535480203991	1.05335800026019	4.35832718355291e-06	1.13541372094637e-05	Up	0.0816741	0.165777	0.153126	0.348005	0.342987	0.321752	GeneID:101795128	Bardet-Biedl syndrome 12	GO:0005524,GO:0005929,GO:0042073,GO:0042755,GO:0045494,GO:0045599,GO:0051131	ATP binding|cilium|intraciliary transport|eating behavior|photoreceptor cell maintenance|negative regulation of fat cell differentiation|chaperone-mediated protein complex assembly
BCAN	46.9858124937863	72.0657092988366	21.905915688736	0.30397141583521	-1.71799242967792	1.24429652637887e-05	3.11867633343702e-05	Down	1.152	0.985395	1.89907	0.379478	0.367006	0.194187	GeneID:110354568	brevican
BCAS1	69.7470646131624	102.347180290155	37.1469489361695	0.362950389359604	-1.4621557310085	9.65670723220665e-07	2.65058204172799e-06	Down	0.719255	1.01368	0.933258	0.160142	0.423862	0.237957	GeneID:101797212	breast carcinoma amplified sequence 1	GO:0005737,GO:0042552,GO:0070062	cytoplasm|myelination|extracellular exosome
BCAS3	503.961405105901	699.035287748607	308.887522463194	0.441876866414044	-1.17828369124968	1.60182378993876e-26	1.10922483587093e-25	Down	7.18907	8.72165	9.06611	3.44973	3.43163	3.41269	GeneID:101790515	BCAS3, microtubule associated cell migration factor
BCAS4	119.313995647028	189.120787202523	49.5072040915324	0.261775581753035	-1.93359756493338	1.70440630305346e-08	5.36714518384655e-08	Down	10.8501	7.39347	12.5664	1.56641	2.5655	3.1047	GeneID:101800926	breast carcinoma amplified sequence 4
BCHE	63.028750843912	86.5398574478522	39.5176442399717	0.456640967588657	-1.13086779799303	6.64532976802756e-05	0.000155264115499127	Down	0.675023	0.763714	0.63091	0.381833	0.255405	0.295382	GeneID:101790679	butyrylcholinesterase	GO:0003990,GO:0004104,GO:0005576,GO:0005641,GO:0005783,GO:0042802	acetylcholinesterase activity|cholinesterase activity|extracellular region|nuclear envelope lumen|endoplasmic reticulum|identical protein binding
BCKDHB	52.936171906998	70.6564367069105	35.2159071070854	0.498410459802329	-1.00459374934527	0.00110575117502849	0.00227244680430531	Down	2.31636	1.89771	2.8917	0.584851	0.709816	1.31341	GeneID:101790102	branched chain keto acid dehydrogenase E1 subunit beta	GO:0003826,GO:0003863,GO:0005739,GO:0005947,GO:0007584,GO:0009083	alpha-ketoacid dehydrogenase activity|3-methyl-2-oxobutanoate dehydrogenase (2-methylpropanoyl-transferring) activity|mitochondrion|mitochondrial alpha-ketoglutarate dehydrogenase complex|response to nutrient|branched-chain amino acid catabolic process	path:apla00280,path:apla00640	Valine, leucine and isoleucine degradation|Propanoate metabolism
BCL2L1	797.506318730706	487.601231074023	1107.41140638739	2.27114153085326	1.18341761335342	2.54572353393467e-33	2.15733750760361e-32	Up	6.14928	6.65646	10.1225	18.1566	20.1045	18.733	GeneID:101803720	BCL2 like 1	GO:0001541,GO:0001836,GO:0005741,GO:0005759,GO:0005783,GO:0005813,GO:0005829,GO:0007093,GO:0007281,GO:0007283,GO:0008283,GO:0008284,GO:0008584,GO:0008630,GO:0009566,GO:0016021,GO:0019050,GO:0019901,GO:0030054,GO:0030672,GO:0031965,GO:0032465,GO:0034097,GO:0040008,GO:0042803,GO:0043066,GO:0043524,GO:0046898,GO:0046902,GO:0046982,GO:0051402,GO:0051434,GO:0051881,GO:0060154,GO:0070584,GO:0071230,GO:…	ovarian follicle development|release of cytochrome c from mitochondria|mitochondrial outer membrane|mitochondrial matrix|endoplasmic reticulum|centrosome|cytosol|mitotic cell cycle checkpoint|germ cell development|spermatogenesis|cell proliferation|positive regulation of cell proliferation|male gonad development|intrinsic apoptotic signaling pathway in response to DNA damage|fertilization|integra…	path:apla04115,path:apla04137,path:apla04140,path:apla04210,path:apla04621,path:apla05168	p53 signaling pathway|Mitophagy - animal|Autophagy - animal|Apoptosis|NOD-like receptor signaling pathway|Herpes simplex infection
BCL2L10	1029.89256267503	1532.19725435715	527.587870992915	0.344334170742442	-1.53811873792816	4.31686384621679e-70	7.59997990940491e-69	Down	96.5555	92.1879	97.9716	28.0447	33.696	34.7167	GeneID:110354616	BCL2 like 10	GO:0005886,GO:0006915,GO:0016021,GO:0042981	plasma membrane|apoptotic process|integral component of membrane|regulation of apoptotic process
BCL2L11	205.99680096067	283.403360485661	128.590241435679	0.45373576804212	-1.14007570290198	1.57984154323988e-12	6.39767633578234e-12	Down	3.81725	4.00471	4.51221	2.21517	1.55939	1.71079	GeneID:113843059	BCL2 like 11			path:apla04068,path:apla04210	FoxO signaling pathway|Apoptosis
BCL2L14	31.042229290139	1.66888273385975	60.4155758464182	36.2012109183314	5.17796605066693	1.31242705269944e-19	7.33204540927979e-19	Up	0.0393488	0.062561	0	1.32318	1.10969	0.773232	GeneID:101790196	BCL2 like 14	GO:0005829,GO:0006915,GO:0012505,GO:0016020,GO:0019901,GO:0042981,GO:0043229,GO:2001238	cytosol|apoptotic process|endomembrane system|membrane|protein kinase binding|regulation of apoptotic process|intracellular organelle|positive regulation of extrinsic apoptotic signaling pathway
BCL2L15	64.7638788396958	2.2876418072967	127.240115872095	55.6206463206993	5.79754860401371	2.88777353472977e-42	3.11991105067165e-41	Up	0	0.161151	0.234092	7.78997	8.35577	9.12739	GeneID:101796858	BCL2 like 15	GO:0005634,GO:0005829,GO:0006915,GO:0042981	nucleus|cytosol|apoptotic process|regulation of apoptotic process
BCLAF3	3313.08259881421	4907.13781527749	1719.02738235094	0.350311616885725	-1.51328926391115	2.36691973239293e-120	7.84048900876036e-119	Down	30.2477	31.1492	30.1819	10.7138	10.3772	10.3808	GeneID:101790441	BCLAF1 and THRAP3 family member 3	GO:0005739	mitochondrion
BCOR	1655.10512349048	834.376213910619	2475.83403307034	2.96728740799838	1.56914467134546	2.93683322206875e-95	7.15367315164553e-94	Up	6.00469	7.18076	6.01036	19.4647	18.3126	18.6597	GeneID:101791484	BCL6 corepressor	GO:0000122,GO:0000415,GO:0000977,GO:0001835,GO:0003714,GO:0005634,GO:0007507,GO:0008134,GO:0030502,GO:0031072,GO:0035518,GO:0042476,GO:0042826,GO:0044212,GO:0045892,GO:0051572,GO:0060021,GO:0065001,GO:0070171	negative regulation of transcription by RNA polymerase II|negative regulation of histone H3-K36 methylation|RNA polymerase II regulatory region sequence-specific DNA binding|blastocyst hatching|transcription corepressor activity|nucleus|heart development|transcription factor binding|negative regulation of bone mineralization|heat shock protein binding|histone H2A monoubiquitination|odontogenesis|…
BDKRB1	243.337899774701	50.6329064550774	436.042893094324	8.61184797837332	3.1063228523915	8.61291232374299e-42	9.15562653595545e-41	Up	1.04052	1.23	1.32353	8.57139	11.3993	10.0143	GeneID:101793101	bradykinin receptor B1	GO:0004947,GO:0005886,GO:0006954,GO:0009612,GO:0016021	bradykinin receptor activity|plasma membrane|inflammatory response|response to mechanical stimulus|integral component of membrane	path:apla04020,path:apla04080,path:apla04810	Calcium signaling pathway|Neuroactive ligand-receptor interaction|Regulation of actin cytoskeleton
BDKRB2	508.976996204948	157.823639382299	860.130353027598	5.44994625896372	2.44624200377786	2.61810750366391e-95	6.40951503674758e-94	Up	1.88204	2.04198	1.35142	10.6944	11.4398	11.4628	GeneID:101790477	bradykinin receptor B2			path:apla04020,path:apla04080,path:apla04810	Calcium signaling pathway|Neuroactive ligand-receptor interaction|Regulation of actin cytoskeleton
BDNF	131.819363972723	73.7077662137259	189.930961731721	2.57681071464016	1.36558656471806	8.7074163731389e-12	3.36763959835601e-11	Up	0.51584	0.424872	0.510687	1.19385	1.39598	1.19882	GeneID:101793720	brain derived neurotrophic factor	GO:0005615,GO:0005634,GO:0005737,GO:0005739,GO:0007169,GO:0007416,GO:0007422,GO:0007613,GO:0008021,GO:0008083,GO:0009408,GO:0016607,GO:0021675,GO:0030424,GO:0030425,GO:0031410,GO:0038180,GO:0043524,GO:0045664,GO:0048471,GO:0048668,GO:0048672,GO:0048812,GO:0050804,GO:0051965,GO:1900122	extracellular space|nucleus|cytoplasm|mitochondrion|transmembrane receptor protein tyrosine kinase signaling pathway|synapse assembly|peripheral nervous system development|memory|synaptic vesicle|growth factor activity|response to heat|nuclear speck|nerve development|axon|dendrite|cytoplasmic vesicle|nerve growth factor signaling pathway|negative regulation of neuron apoptotic process|regulation …	path:apla04010	MAPK signaling pathway
BEAN1	1119.00188271807	1642.61214255114	595.391622885004	0.362466347022312	-1.46408103972613	2.64706836495702e-67	4.50218341090117e-66	Down	18.8219	19.3073	17.5489	7.36276	6.03634	6.83463	GeneID:101792517	brain expressed associated with NEDD4 1	GO:0016021	integral component of membrane
BEND2	306.568346200609	176.834310608019	436.302381793198	2.46729483827565	1.30293012597532	1.3090662397809e-21	7.80501896633616e-21	Up	1.3455	1.20613	1.25491	3.26762	2.73641	3.09967	GeneID:101804686	BEN domain containing 2
BEND6	1118.77616422454	404.002696039396	1833.54963240969	4.53845890234083	2.18220249324529	2.29923220505461e-136	9.16039307559017e-135	Up	3.81341	2.93303	3.54818	17.0709	15.0288	14.9649	GeneID:101797529	BEN domain containing 6	GO:0003682,GO:0003714,GO:0005634,GO:0045666,GO:0045746	chromatin binding|transcription corepressor activity|nucleus|positive regulation of neuron differentiation|negative regulation of Notch signaling pathway
BEST3	10.1229045863313	3.28147586397147	16.9643333086912	5.16972667541115	2.37008800695168	0.00230047483705314	0.00453729893943126	Up	0.00991163	0	0.0699465	0.121076	0.140247	0.232249	GeneID:101804349	bestrophin 3	GO:0005254,GO:0005886,GO:0034707,GO:0043271	chloride channel activity|plasma membrane|chloride channel complex|negative regulation of ion transport
BFSP1	39.0084389401829	0	78.0168778803658	Inf	Inf	1.61347958499798e-31	1.29487969784993e-30	Up	0	0	0	0.471673	0.429982	0.441413	GeneID:101790451	beaded filament structural protein 1	GO:0005212,GO:0005882,GO:0005886,GO:0005938	structural constituent of eye lens|intermediate filament|plasma membrane|cell cortex
BHLHA15	13.2731063607464	5.60143072663388	20.9447819948589	3.73918432933034	1.90272359300831	0.00352647987829419	0.00679232720399392	Up	0.314839	0.461864	0.330656	0.535609	0.8732	0.874654	GeneID:110352816	basic helix-loop-helix family member a15	GO:0000977,GO:0000981,GO:0001228,GO:0005634,GO:0006851,GO:0007030,GO:0007186,GO:0007267,GO:0010832,GO:0019722,GO:0030968,GO:0042149,GO:0042593,GO:0042803,GO:0048312,GO:0048469	RNA polymerase II regulatory region sequence-specific DNA binding|DNA-binding transcription factor activity, RNA polymerase II-specific|DNA-binding transcription activator activity, RNA polymerase II-specific|nucleus|mitochondrial calcium ion transmembrane transport|Golgi organization|G protein-coupled receptor signaling pathway|cell-cell signaling|negative regulation of myotube differentiation|c…
BHLHE23	6.95747531378043	2.63246968030466	11.2824809472562	4.28589207756818	2.09959552217557	0.0248316424251992	0.0421847831947719	Up	0.045882	0.178641	0.136265	0.275178	0.777879	0.500998	GeneID:101792003	basic helix-loop-helix family member e23	GO:0000981,GO:0003677,GO:0005634,GO:0046983,GO:0048468	DNA-binding transcription factor activity, RNA polymerase II-specific|DNA binding|nucleus|protein dimerization activity|cell development
BICDL1	55.8878240838273	37.1100537759272	74.6655943917275	2.01200447842417	1.00863351637264	0.00252809423185316	0.00495732825237442	Up	0.167284	0.269723	0.192372	0.4804	0.472881	0.311023	GeneID:101800592	BICD family like cargo adaptor 1	GO:0005737,GO:0005813,GO:0017137,GO:0031175,GO:0034452,GO:0055107	cytoplasm|centrosome|Rab GTPase binding|neuron projection development|dynactin binding|Golgi to secretory granule transport
BIN2	12.524761545734	22.3984193721201	2.65110371934787	0.118361196622998	-3.07873190762834	0.000107078927295488	0.000244756642680129	Down	0.272165	0.927238	0.710143	0.032673	0.133157	0.0668538	GeneID:101799948	bridging integrator 2	GO:0002102,GO:0005543,GO:0005737,GO:0005886,GO:0006911,GO:0071800,GO:0097320	podosome|phospholipid binding|cytoplasm|plasma membrane|phagocytosis, engulfment|podosome assembly|plasma membrane tubulation
BIRC2	4149.22980056627	1632.31572530498	6666.14387582756	4.08385692331797	2.02993232272026	5.28989391581486e-222	4.15814255804214e-220	Up	21.0592	20.7083	23.6954	91.2196	85.6463	85.2094	GeneID:101793263	baculoviral IAP repeat containing 2	GO:0005634,GO:0005737,GO:0043027,GO:0043066,GO:0046872,GO:0060546,GO:0061630,GO:1990001	nucleus|cytoplasm|cysteine-type endopeptidase inhibitor activity involved in apoptotic process|negative regulation of apoptotic process|metal ion binding|negative regulation of necroptotic process|ubiquitin protein ligase activity|inhibition of cysteine-type endopeptidase activity involved in apoptotic process	path:apla04120,path:apla04210,path:apla04217,path:apla04510,path:apla04621,path:apla05168	Ubiquitin mediated proteolysis|Apoptosis|Necroptosis|Focal adhesion|NOD-like receptor signaling pathway|Herpes simplex infection
BLK	24.7064858560781	7.95580095301786	41.4571707591384	5.21093614633641	2.38154257641056	9.85152176232796e-05	0.000225892194051992	Up	0.116126	0.136522	0.0997031	0.636826	0.476474	0.29624	GeneID:101794713	BLK proto-oncogene, Src family tyrosine kinase	GO:0004713,GO:0004715,GO:0005102,GO:0005524,GO:0005829,GO:0007169,GO:0030154,GO:0031234,GO:0032024,GO:0038083,GO:0050853	protein tyrosine kinase activity|non-membrane spanning protein tyrosine kinase activity|signaling receptor binding|ATP binding|cytosol|transmembrane receptor protein tyrosine kinase signaling pathway|cell differentiation|extrinsic component of cytoplasmic side of plasma membrane|positive regulation of insulin secretion|peptidyl-tyrosine autophosphorylation|B cell receptor signaling pathway
BLM	216.125505876834	320.984431801575	111.266579952093	0.346641671459241	-1.52848299666787	1.95568481541165e-21	1.15655016615357e-20	Down	3.48656	3.75106	4.0324	1.0614	1.45573	1.3218	GeneID:101790058	BLM RecQ like helicase	GO:0000079,GO:0000228,GO:0000400,GO:0000403,GO:0000405,GO:0000712,GO:0000724,GO:0000729,GO:0000731,GO:0000732,GO:0000800,GO:0002039,GO:0003677,GO:0003697,GO:0004003,GO:0005524,GO:0005634,GO:0005657,GO:0005694,GO:0005730,GO:0005737,GO:0005829,GO:0006281,GO:0006303,GO:0006310,GO:0007095,GO:0008094,GO:0008270,GO:0009378,GO:0010165,GO:0010705,GO:0016363,GO:0031297,GO:0032508,GO:0036310,GO:0042803,GO:…	regulation of cyclin-dependent protein serine/threonine kinase activity|nuclear chromosome|four-way junction DNA binding|Y-form DNA binding|bubble DNA binding|resolution of meiotic recombination intermediates|double-strand break repair via homologous recombination|DNA double-strand break processing|DNA synthesis involved in DNA repair|strand displacement|lateral element|p53 binding|DNA binding|si…	path:apla03440,path:apla03460	Homologous recombination|Fanconi anemia pathway
BLNK	115.979923222967	202.36646431066	29.5933821352738	0.146236592293493	-2.77362373766757	1.51694796044597e-32	1.25195557552811e-31	Down	2.00018	1.94181	1.97248	0.229037	0.222305	0.352679	GeneID:101798732	B cell linker	GO:0005070,GO:0005737,GO:0005829,GO:0005886,GO:0007169,GO:0007202,GO:0030183,GO:0035556,GO:0036464,GO:0051726	SH3/SH2 adaptor activity|cytoplasm|cytosol|plasma membrane|transmembrane receptor protein tyrosine kinase signaling pathway|activation of phospholipase C activity|B cell differentiation|intracellular signal transduction|cytoplasmic ribonucleoprotein granule|regulation of cell cycle
BLOC1S5	560.359601436033	783.098789919808	337.620412952258	0.431133871355913	-1.21379218484692	2.9098000561701e-30	2.24479110964592e-29	Down	17.7844	21.2362	20.6029	7.54998	8.15554	9.26816	GeneID:101804541	biogenesis of lysosomal organelles complex 1 subunit 5	GO:0030133,GO:0031083,GO:0032474,GO:0048066,GO:0048490,GO:1904115	transport vesicle|BLOC-1 complex|otolith morphogenesis|developmental pigmentation|anterograde synaptic vesicle transport|axon cytoplasm
BMF	62.7649988815646	117.552812172984	7.97718559014523	0.067860440279442	-3.88128539947079	1.03005938959939e-28	7.59590448456099e-28	Down	0.673581	0.898756	0.571251	0.0589279	0.0597065	0.039512	GeneID:101803805	Bcl2 modifying factor	GO:0001669,GO:0005737,GO:0009267,GO:0010507,GO:0015629,GO:0016459,GO:0032464,GO:0034644,GO:0043065,GO:0043276,GO:0090200,GO:1904093,GO:2001234,GO:2001235	acrosomal vesicle|cytoplasm|cellular response to starvation|negative regulation of autophagy|actin cytoskeleton|myosin complex|positive regulation of protein homooligomerization|cellular response to UV|positive regulation of apoptotic process|anoikis|positive regulation of release of cytochrome c from mitochondria|negative regulation of autophagic cell death|negative regulation of apoptotic signa…
BMP2	235.77333679431	99.1991976275784	372.347475961043	3.75353314206169	1.90824922142155	1.25434800213873e-33	1.07424785907547e-32	Up	1.1496	1.28976	1.06163	4.28347	4.60638	4.54551	GeneID:106016176	bone morphogenetic protein 2	GO:0000122,GO:0001503,GO:0005125,GO:0005160,GO:0005615,GO:0008083,GO:0010718,GO:0010862,GO:0030509,GO:0042981,GO:0043408,GO:0048468,GO:0051216,GO:0060317,GO:0060395,GO:0070700	negative regulation of transcription by RNA polymerase II|ossification|cytokine activity|transforming growth factor beta receptor binding|extracellular space|growth factor activity|positive regulation of epithelial to mesenchymal transition|positive regulation of pathway-restricted SMAD protein phosphorylation|BMP signaling pathway|regulation of apoptotic process|regulation of MAPK cascade|cell d…	path:apla04060,path:apla04350	Cytokine-cytokine receptor interaction|TGF-beta signaling pathway
BMP2K	1643.46011914291	2435.89082043543	851.029417850391	0.349370920367549	-1.51716856329967	2.30532797466941e-60	3.5030386005896e-59	Down	15.96	17.1259	15.0656	5.08172	5.15856	5.92145	GeneID:101804987	BMP2 inducible kinase	GO:0004674,GO:0005524,GO:0005634,GO:0006468,GO:0016607,GO:0019208,GO:0030100,GO:0030500	protein serine/threonine kinase activity|ATP binding|nucleus|protein phosphorylation|nuclear speck|phosphatase regulator activity|regulation of endocytosis|regulation of bone mineralization
BMP3	77.8688438096447	107.894709731733	47.8429778875568	0.44342283330214	-1.17324503365008	4.70119214456591e-06	1.22210826182119e-05	Down	2.06088	2.0379	1.47439	0.912265	0.662661	0.767612	GeneID:101798302	bone morphogenetic protein 3	GO:0001649,GO:0005125,GO:0005160,GO:0005615,GO:0008083,GO:0010862,GO:0031982,GO:0042981,GO:0043408,GO:0045944,GO:0048468,GO:0051216,GO:0060395,GO:0070700	osteoblast differentiation|cytokine activity|transforming growth factor beta receptor binding|extracellular space|growth factor activity|positive regulation of pathway-restricted SMAD protein phosphorylation|vesicle|regulation of apoptotic process|regulation of MAPK cascade|positive regulation of transcription by RNA polymerase II|cell development|cartilage development|SMAD protein signal transdu…	path:apla04060	Cytokine-cytokine receptor interaction
BMP5	1490.33133522854	588.836621932386	2391.82604852469	4.06195192254759	2.02217316392933	6.23784357463671e-27	4.35899669689414e-26	Up	5.90016	6.30857	6.90964	21.85	27.8289	27.8053	GeneID:101798837	bone morphogenetic protein 5			path:apla04060,path:apla04350	Cytokine-cytokine receptor interaction|TGF-beta signaling pathway
BMP6	241.200811456632	117.052367211439	365.349255701825	3.12124619437957	1.64212215712968	3.7358581840443e-23	2.33965761035194e-22	Up	2.40458	2.3765	3.96355	9.85753	8.19227	7.98495	GeneID:101804730	bone morphogenetic protein 6	GO:0000122,GO:0001503,GO:0001649,GO:0001654,GO:0001822,GO:0001938,GO:0001958,GO:0003323,GO:0005125,GO:0005160,GO:0005615,GO:0005737,GO:0006879,GO:0006954,GO:0006955,GO:0008083,GO:0010039,GO:0010862,GO:0014823,GO:0030501,GO:0030509,GO:0030539,GO:0031666,GO:0031982,GO:0032026,GO:0032332,GO:0032349,GO:0032526,GO:0042981,GO:0043408,GO:0045595,GO:0045603,GO:0045666,GO:0045669,GO:0045944,GO:0046982,GO:…	negative regulation of transcription by RNA polymerase II|ossification|osteoblast differentiation|eye development|kidney development|positive regulation of endothelial cell proliferation|endochondral ossification|type B pancreatic cell development|cytokine activity|transforming growth factor beta receptor binding|extracellular space|cytoplasm|cellular iron ion homeostasis|inflammatory response|im…	path:apla04060,path:apla04350	Cytokine-cytokine receptor interaction|TGF-beta signaling pathway
BMPER	628.654767532452	238.827189529365	1018.48234553554	4.26451589344818	2.09238197653485	5.40935982561596e-86	1.17407329230011e-84	Up	1.38485	1.61003	1.57981	6.43042	6.57739	6.59199	GeneID:101796798	BMP binding endothelial regulator	GO:0001657,GO:0002043,GO:0005201,GO:0005576,GO:0005615,GO:0010594,GO:0030514,GO:0042118,GO:0048839,GO:0060393,GO:0062023,GO:0070374,GO:1903672	ureteric bud development|blood vessel endothelial cell proliferation involved in sprouting angiogenesis|extracellular matrix structural constituent|extracellular region|extracellular space|regulation of endothelial cell migration|negative regulation of BMP signaling pathway|endothelial cell activation|inner ear development|regulation of pathway-restricted SMAD protein phosphorylation|collagen-con…
BMPR1B	125.547217362373	181.376248194679	69.7181865300667	0.384384323879251	-1.37937859416286	1.87102807035679e-11	7.10219008069132e-11	Down	1.50218	1.32498	1.38671	0.666872	0.431268	0.391678	GeneID:101794439	bone morphogenetic protein receptor type 1B	GO:0002063,GO:0005024,GO:0005025,GO:0005524,GO:0005886,GO:0005887,GO:0007179,GO:0007389,GO:0019838,GO:0030166,GO:0030509,GO:0032332,GO:0043235,GO:0044214,GO:0046332,GO:0046872,GO:0060350,GO:0061036,GO:0071363,GO:1902731	chondrocyte development|transforming growth factor beta-activated receptor activity|transforming growth factor beta receptor activity, type I|ATP binding|plasma membrane|integral component of plasma membrane|transforming growth factor beta receptor signaling pathway|pattern specification process|growth factor binding|proteoglycan biosynthetic process|BMP signaling pathway|positive regulation of c…	path:apla04060,path:apla04350	Cytokine-cytokine receptor interaction|TGF-beta signaling pathway
BOC	2600.27223654058	3838.65013252535	1361.89434055581	0.354784701272021	-1.49498429459126	4.17072233176296e-33	3.51190759400677e-32	Down	18.1153	21.7712	19.5916	6.1114	7.4717	6.94445	GeneID:101796995	BOC cell adhesion associated, oncogene regulated	GO:0005654,GO:0005886,GO:0005887,GO:0007155,GO:0007224,GO:0007411,GO:0044295,GO:0045663,GO:0051149	nucleoplasm|plasma membrane|integral component of plasma membrane|cell adhesion|smoothened signaling pathway|axon guidance|axonal growth cone|positive regulation of myoblast differentiation|positive regulation of muscle cell differentiation	path:apla04340	Hedgehog signaling pathway
BORCS6	462.319764489424	156.365878036157	768.273650942691	4.91330756167303	2.29669455128358	1.50522236074177e-79	3.04859938299538e-78	Up	10.3887	5.94167	7.82683	31.5219	33.2885	31.2289	GeneID:113843284	BLOC-1 related complex subunit 6	GO:0005765,GO:0032418,GO:0099078	lysosomal membrane|lysosome localization|BORC complex
BPGM	354.592733444136	609.222402012541	99.963064875731	0.16408304183416	-2.60750195247683	1.08092075394674e-62	1.716020699115e-61	Down	11.4229	11.855	9.6286	1.50159	1.91842	1.74729	GeneID:101803151	bisphosphoglycerate mutase	GO:0004082,GO:0004619,GO:0005829,GO:0005975,GO:0007585,GO:0016787,GO:0048821,GO:0061621,GO:0070062	bisphosphoglycerate mutase activity|phosphoglycerate mutase activity|cytosol|carbohydrate metabolic process|respiratory gaseous exchange|hydrolase activity|erythrocyte development|canonical glycolysis|extracellular exosome	path:apla00010,path:apla00260	Glycolysis / Gluconeogenesis|Glycine, serine and threonine metabolism
BPIFC	3.30775246024634	0.329187831609074	6.28631708888361	19.0964442949061	4.25523213232884	0.049103016072272	0.0788315367324993	Up	0	0.0270304	0	0.106428	0.319791	0.053773	GeneID:101789816	BPI fold containing family C	GO:0001530,GO:0005543,GO:0005615	lipopolysaccharide binding|phospholipid binding|extracellular space
BRCA1	547.038870560879	744.570491151513	349.507249970245	0.46940787222136	-1.09108605805507	2.06297099331408e-16	1.00737824663443e-15	Down	4.32378	4.47776	3.72334	1.74556	2.00903	2.12347	GeneID:101789679	BRCA1, DNA repair associated	GO:0000724,GO:0003677,GO:0003713,GO:0004842,GO:0005634,GO:0005694,GO:0005737,GO:0005886,GO:0006357,GO:0006633,GO:0007049,GO:0008270,GO:0009048,GO:0031436,GO:0035066,GO:0035067,GO:0043009,GO:0045717,GO:0045893,GO:0045944,GO:0051865,GO:0070063,GO:0070531,GO:0071158,GO:0085020	double-strand break repair via homologous recombination|DNA binding|transcription coactivator activity|ubiquitin-protein transferase activity|nucleus|chromosome|cytoplasm|plasma membrane|regulation of transcription by RNA polymerase II|fatty acid biosynthetic process|cell cycle|zinc ion binding|dosage compensation by inactivation of X chromosome|BRCA1-BARD1 complex|positive regulation of histone …	path:apla03440,path:apla03460,path:apla04120	Homologous recombination|Fanconi anemia pathway|Ubiquitin mediated proteolysis
BRCA2	270.866306125755	366.41898186225	175.313630389259	0.478451278638087	-1.06355607434736	4.4094751903491e-12	1.7415151607294e-11	Down	1.2685	1.62348	1.40114	0.578287	0.767552	0.649849	GeneID:101799101	BRCA2, DNA repair associated			path:apla03440,path:apla03460	Homologous recombination|Fanconi anemia pathway
BRINP1	256.899624793737	146.883984303785	366.915265283689	2.49799368544385	1.3207698300322	3.8534909140187e-19	2.10984430992696e-18	Up	1.06835	1.43516	1.26912	3.01534	2.66354	3.72836	GeneID:101792314	BMP/retinoic acid inducible neural specific 1	GO:0001662,GO:0005737,GO:0005783,GO:0007050,GO:0007614,GO:0008219,GO:0030425,GO:0035176,GO:0035640,GO:0042711,GO:0043025,GO:0045666,GO:0045786,GO:0045930,GO:0050768,GO:0071300,GO:0071625	behavioral fear response|cytoplasm|endoplasmic reticulum|cell cycle arrest|short-term memory|cell death|dendrite|social behavior|exploration behavior|maternal behavior|neuronal cell body|positive regulation of neuron differentiation|negative regulation of cell cycle|negative regulation of mitotic cell cycle|negative regulation of neurogenesis|cellular response to retinoic acid|vocalization behavi…
BRINP3	424.144540753895	54.8445505111201	793.44453099667	14.4671535020748	3.85470918590587	2.27996832633932e-158	1.08705899677464e-156	Up	0.277529	0.579216	0.440478	5.48659	5.00296	6.03368	GeneID:101800093	BMP/retinoic acid inducible neural specific 3	GO:0005576,GO:0005739,GO:0005783,GO:0007050,GO:0030425,GO:0043025,GO:0045666,GO:0045930,GO:0071300	extracellular region|mitochondrion|endoplasmic reticulum|cell cycle arrest|dendrite|neuronal cell body|positive regulation of neuron differentiation|negative regulation of mitotic cell cycle|cellular response to retinoic acid
BRIX1	2217.98783594637	1218.21123439755	3217.76443749519	2.64138463563463	1.40129440052728	5.54066381801397e-89	1.24532199755115e-87	Up	31.4956	36.1558	34.5496	89.8377	90.8231	87.9243	GeneID:101801510	BRX1, biogenesis of ribosomes	GO:0000027,GO:0005634,GO:0005730	ribosomal large subunit assembly|nucleus|nucleolus
BST1	229.916387729935	115.517901561882	344.314873897987	2.98061918752515	1.5756120642376	1.0297156346429e-23	6.60234777732672e-23	Up	1.03344	0.858194	1.03132	2.50899	3.25692	2.37716	GeneID:101799363	bone marrow stromal cell antigen 1	GO:0001931,GO:0001952,GO:0002691,GO:0003953,GO:0005576,GO:0005886,GO:0006959,GO:0007165,GO:0008284,GO:0016740,GO:0016849,GO:0019674,GO:0019898,GO:0030890,GO:0031225,GO:0032956,GO:0035579,GO:0043312,GO:0050135,GO:0050727,GO:0050730,GO:0050848,GO:0061809,GO:0061811,GO:0061812,GO:0070062,GO:0090022,GO:0090322,GO:2001044	uropod|regulation of cell-matrix adhesion|regulation of cellular extravasation|NAD+ nucleosidase activity|extracellular region|plasma membrane|humoral immune response|signal transduction|positive regulation of cell proliferation|transferase activity|phosphorus-oxygen lyase activity|NAD metabolic process|extrinsic component of membrane|positive regulation of B cell proliferation|anchored component…	path:apla00760	Nicotinate and nicotinamide metabolism
BTBD11	865.199809071958	324.932510746088	1405.46710739783	4.32541238847012	2.11283768707036	1.46576317803835e-109	4.22919209028447e-108	Up	3.42561	4.08656	3.72854	15.8078	16.896	16.837	GeneID:101805368	BTB domain containing 11	GO:0016021,GO:0046982,GO:0060395	integral component of membrane|protein heterodimerization activity|SMAD protein signal transduction
BTBD6	2186.89289299602	858.324957153015	3515.46082883902	4.09572248778538	2.03411796654416	3.61284376903316e-174	1.98256505997284e-172	Up	21.4243	20.685	22.6814	88.2619	87.0964	92.8147	GeneID:101795919	BTB domain containing 6	GO:0005737	cytoplasm
BTF3	506.562918864947	685.361206392846	327.764631337048	0.478236334767356	-1.06420434961975	4.20497715762112e-22	2.54574428918095e-21	Down	48.586	48.2446	49.2984	23.5039	23.0626	21.8057	GeneID:101793873	basic transcription factor 3	GO:0001701,GO:0005634,GO:0005829,GO:0015031	in utero embryonic development|nucleus|cytosol|protein transport
BTK	211.530467536623	393.184449095054	29.8764859781921	0.075985929878344	-3.71812388666546	2.44297008899126e-56	3.45244616463663e-55	Down	4.88089	6.11601	5.4008	0.287116	0.454275	0.414234	GeneID:101801225	Bruton tyrosine kinase	GO:0002250,GO:0004715,GO:0005524,GO:0005634,GO:0005737,GO:0005886,GO:0008289,GO:0035556,GO:0038083,GO:0045087,GO:0046872,GO:0050852,GO:0050853	adaptive immune response|non-membrane spanning protein tyrosine kinase activity|ATP binding|nucleus|cytoplasm|plasma membrane|lipid binding|intracellular signal transduction|peptidyl-tyrosine autophosphorylation|innate immune response|metal ion binding|T cell receptor signaling pathway|B cell receptor signaling pathway
BVES	564.867549904323	1034.27284804902	95.4622517596305	0.0922989053997736	-3.43754265115267	4.0840667690508e-172	2.19964810946433e-170	Down	16.5416	15.3328	17.161	1.55922	0.853763	2.02766	GeneID:101792652	blood vessel epicardial substance	GO:0001921,GO:0002931,GO:0003201,GO:0005198,GO:0005623,GO:0005737,GO:0005886,GO:0005901,GO:0005923,GO:0007507,GO:0007519,GO:0008360,GO:0016020,GO:0016021,GO:0016192,GO:0016328,GO:0030552,GO:0031227,GO:0034446,GO:0040017,GO:0042383,GO:0042391,GO:0043087,GO:0044214,GO:0048471,GO:0051260,GO:0071944,GO:0089717,GO:0090132,GO:0090136	positive regulation of receptor recycling|response to ischemia|epithelial to mesenchymal transition involved in coronary vasculature morphogenesis|structural molecule activity|cell|cytoplasm|plasma membrane|caveola|bicellular tight junction|heart development|skeletal muscle tissue development|regulation of cell shape|membrane|integral component of membrane|vesicle-mediated transport|lateral plasm…	path:apla04530	Tight junction
C11H15orf39	579.035135851567	277.876211359645	880.194060343488	3.16757615211719	1.66337930380529	2.28124324955131e-54	3.10907585145034e-53	Up	1.88311	2.08172	1.97187	6.53871	6.75109	6.29315	GeneID:113844849	chromosome 11 C15orf39 homolog	GO:0005829	cytosol
C12H15orf48	1030.81311407421	61.3567362349303	2000.26949191349	32.6006501430358	5.02682883077871	0	0	Up	2.0247	1.91592	1.59561	62.9657	68.6575	64.0154	GeneID:101795211	chromosome 12 C15orf48 homolog	GO:0005634,GO:0005751,GO:0009617,GO:0022900,GO:1902600	nucleus|mitochondrial respiratory chain complex IV|response to bacterium|electron transport chain|proton transmembrane transport
C12H16orf46	15.9775766120287	9.00385866830479	22.9512945557526	2.54905095706858	1.34996021399382	0.0181940581661351	0.0316102740563843	Up	0.161731	0.0896822	0.124708	0.336575	0.319356	0.483104	GeneID:101797959	chromosome 12 C16orf46 homolog
C13H3orf14	124.307025305429	175.323608222948	73.2904423879097	0.418029512002233	-1.25832329775748	9.03858000661615e-10	3.08977504598524e-09	Down	0.863272	0.884969	0.922156	0.381911	0.463588	0.252988	GeneID:101797821	chromosome 13 C3orf14 homolog
C13H3orf67	21.2482653605953	11.6321600951178	30.8643706260729	2.65336535722435	1.40782334227011	0.00436605049001286	0.00829732177545308	Up	0.122075	0.0458169	0.0885232	0.277256	0.307485	0.233043	GeneID:101789496	chromosome 13 C3orf67 homolog
C14H5orf47	8.4964183755134	14.3292922493738	2.66354450165296	0.185881092750366	-2.427548063643	0.00949747339624157	0.0172588847001246	Down	0.189515	0.0442099	0.162895	0	0.0324224	0.0551276	GeneID:106020368	chromosome 14 C5orf47 homolog
C14H5orf58	35.8686889437486	62.4451575022308	9.29222038526645	0.14880610053605	-2.74849442171632	2.93026221814222e-11	1.09909396895084e-10	Down	0.276713	0.246355	0.561999	0.0573409	0.0657552	0.0381387	GeneID:113845183	chromosome 14 C5orf58 homolog
C15H16orf71	68.1158894719704	101.096197136678	35.1355818072625	0.347546028460007	-1.52472403609148	7.55195359967014e-08	2.26855007738904e-07	Down	0.370489	0.305831	0.396196	0.103714	0.13823	0.0544324	GeneID:101792521	chromosome 15 C16orf71 homolog
C1H2orf40	1072.04435342273	1650.62301925643	493.46568758902	0.298957231198263	-1.74198898755939	1.79866064735547e-38	1.75898608835529e-37	Down	66.8068	65.8651	75.6269	19.6206	21.5445	21.3917	GeneID:101802643	chromosome 1 C2orf40 homolog	GO:0005576,GO:0030133	extracellular region|transport vesicle
C1QA	148.674307856091	44.4419307926685	252.906684919514	5.69072226180675	2.50861176982516	5.53949598667802e-35	4.89996050111142e-34	Up	2.27407	1.71278	2.27645	10.5377	10.6841	12.6465	GeneID:101803758	complement C1q A chain	GO:0005576,GO:0005581,GO:0006958,GO:0045087	extracellular region|collagen trimer|complement activation, classical pathway|innate immune response
C1QC	50.6134883720878	87.2542003412628	13.9727764029129	0.16013872510737	-2.6426058690776	1.7707162056078e-08	5.56871865526571e-08	Down	2.18076	3.72532	2.77677	0.336138	0.425171	0.697172	GeneID:101803553	complement C1q C chain	GO:0005581,GO:0005615,GO:0006958,GO:0030853,GO:0045087,GO:0045650	collagen trimer|extracellular space|complement activation, classical pathway|negative regulation of granulocyte differentiation|innate immune response|negative regulation of macrophage differentiation
C1QL1	60.071240080343	92.9123157716403	27.2301643890457	0.293073788581182	-1.77066415031577	3.23795645131472e-09	1.07014460715952e-08	Down	2.43775	2.40453	2.92275	0.485499	1.01293	0.790137	GeneID:113839958	complement C1q like 1	GO:0005102,GO:0005581,GO:0005737,GO:0016322,GO:0043083,GO:0044301,GO:0061743,GO:0098793,GO:0099558	signaling receptor binding|collagen trimer|cytoplasm|neuron remodeling|synaptic cleft|climbing fiber|motor learning|presynapse|maintenance of synapse structure
C1QTNF2	672.844662999619	1076.73235029673	268.956975702508	0.249790001784927	-2.00121236279329	8.4489347243926e-53	1.11898368635808e-51	Down	8.03174	7.78475	7.22501	1.70184	2.34155	1.93532	GeneID:101798293	C1q and TNF related 2	GO:0000187,GO:0005102,GO:0005581,GO:0005615,GO:0042802,GO:0045725,GO:0046321,GO:0046326,GO:0051260,GO:0070206,GO:0070208	activation of MAPK activity|signaling receptor binding|collagen trimer|extracellular space|identical protein binding|positive regulation of glycogen biosynthetic process|positive regulation of fatty acid oxidation|positive regulation of glucose import|protein homooligomerization|protein trimerization|protein heterotrimerization
C1QTNF4	59.6784881608493	90.4609336527192	28.8960426689795	0.319431178766204	-1.64642295791763	3.17699751185478e-08	9.80681337664873e-08	Down	3.13744	3.63875	3.26704	1.53257	0.734419	0.856689	GeneID:101800435	C1q and TNF related 4	GO:0005125,GO:0005615,GO:0032755,GO:0070105,GO:1901224,GO:1904469,GO:2000778	cytokine activity|extracellular space|positive regulation of interleukin-6 production|positive regulation of interleukin-6-mediated signaling pathway|positive regulation of NIK/NF-kappaB signaling|positive regulation of tumor necrosis factor secretion|positive regulation of interleukin-6 secretion
C1QTNF7	317.256027465642	83.2385732889902	551.273481642294	6.6228127160273	2.72744406138996	6.64447762491092e-36	6.04655779858915e-35	Up	0.530165	0.898361	0.826215	7.33523	6.09342	5.46222	GeneID:101797958	C1q and TNF related 7	GO:0005576,GO:0005581	extracellular region|collagen trimer
C1QTNF8	4.13884262510572	8.27768525021145	0	0	-Inf	0.00071522543199376	0.00149802797523452	Down	0.145404	0.254229	0.106999	0	0	0	GeneID:101801893	C1q and TNF related 8	GO:0005518,GO:0005581,GO:0005615,GO:0005887,GO:0007204,GO:0010544,GO:0010628,GO:0010906,GO:0043410,GO:0051260,GO:0051897,GO:0070208,GO:0090331,GO:2000860	collagen binding|collagen trimer|extracellular space|integral component of plasma membrane|positive regulation of cytosolic calcium ion concentration|negative regulation of platelet activation|positive regulation of gene expression|regulation of glucose metabolic process|positive regulation of MAPK cascade|protein homooligomerization|positive regulation of protein kinase B signaling|protein heter…
C1R	2950.20031742198	984.596554254062	4915.80408058989	4.9927090028404	2.31982282247147	1.16287337946763e-249	1.01870510145893e-247	Up	15.1078	12.7156	13.9782	70.8	69.4995	64.6063	GeneID:101791982	complement C1r	GO:0004252,GO:0005509,GO:0006958,GO:0045087	serine-type endopeptidase activity|calcium ion binding|complement activation, classical pathway|innate immune response	path:apla04145	Phagosome
C1S	6076.60243739949	1286.79585949125	10866.4090153077	8.4445476997446	3.07802015259323	0	0	Up	21.4885	20.4246	23.8561	175.432	171.403	181.999	GeneID:101791779	complement C1s
C21H20orf96	120.811658926653	168.23331298805	73.3900048652563	0.436239431785245	-1.19680791346925	7.65728055362599e-09	2.47119782092386e-08	Down	1.05153	1.39769	1.23797	0.50483	0.749396	0.48837	GeneID:101798990	chromosome 21 C20orf96 homolog
C22H1orf167	39.0323738826036	12.3124099983624	65.7523377668448	5.3403304288592	2.41692901032636	3.65548973643548e-10	1.2803018243556e-09	Up	0.0656873	0.0988825	0.0257819	0.277164	0.360704	0.314442	GeneID:101805131	chromosome 22 C1orf167 homolog
C25H11orf1	42.4288651023837	25.4310099198328	59.4267202849347	2.33678176652315	1.22452300624051	0.000419970177779668	0.000903299264202327	Up	0.375985	0.204125	0.24133	1.10026	1.31981	0.901552	GeneID:101800143	chromosome 25 C11orf1 homolog	GO:0005634,GO:0005654	nucleus|nucleoplasm
C25H11orf52	205.171644886842	349.181763339882	61.1615264338007	0.175156703055732	-2.51328189532733	5.87612933177182e-34	5.07125654258907e-33	Down	7.25687	5.79293	7.71247	1.39328	0.826857	1.23719	GeneID:101801178	chromosome 25 C11orf52 homolog
C2CD4C	25.0124619667325	11.4924326950956	38.5324912383693	3.35285768128213	1.74539124636877	0.0134439138283753	0.0238387263616917	Up	0.0700265	0.271436	0.347889	1.26861	0.540292	0.675093	GeneID:113845639	C2 calcium dependent domain containing 4C	GO:0005829	cytosol
C2H7orf31	12.4297370487057	24.1976600264506	0.661814070960782	0.0273503334718047	-5.19229776643931	1.82358611172205e-08	5.72879439115621e-08	Down	0.244408	0.303964	0.283689	0	0.0198089	0	GeneID:101801729	chromosome 2 C7orf31 homolog	GO:0005737,GO:0005813	cytoplasm|centrosome
C2H8orf34	186.856335635806	115.388935350755	258.323735920857	2.23872189422335	1.16267532017589	6.0899362634438e-08	1.83886738253737e-07	Up	0.677745	0.64513	0.65927	0.856593	0.868317	1.19972	GeneID:101804203	chromosome 2 C8orf34 homolog
C3AR1	68.8767466136445	130.45056249041	7.30293073687936	0.0559823629539064	-4.15888380700938	4.39308061094833e-29	3.27443250868327e-28	Down	4.46546	4.95641	3.37791	0.260157	0.257868	0.196592	GeneID:113839588	complement C3a receptor 1	GO:0001850,GO:0002430,GO:0002462,GO:0004876,GO:0004930,GO:0005886,GO:0006935,GO:0006954,GO:0007200,GO:0007204,GO:0008217,GO:0016021,GO:0030335,GO:0048661,GO:0072126,GO:2000573	complement component C3a binding|complement receptor mediated signaling pathway|tolerance induction to nonself antigen|complement component C3a receptor activity|G protein-coupled receptor activity|plasma membrane|chemotaxis|inflammatory response|phospholipase C-activating G protein-coupled receptor signaling pathway|positive regulation of cytosolic calcium ion concentration|regulation of blood p…	path:apla04080	Neuroactive ligand-receptor interaction
C3H1orf115	35.0497803620525	5.02439055133398	65.0751701727709	12.9518534651916	3.69508666335533	5.4783033454702e-16	2.63096060930738e-15	Up	0.266849	0.074181	0.148309	2.20405	2.79268	2.28807	GeneID:113843041	chromosome 3 C1orf115 homolog	GO:0016021	integral component of membrane
C3H6orf120	533.378187177683	794.780119879473	271.976254475893	0.342203142319586	-1.5470750872866	7.18463811839991e-45	8.213758452655e-44	Down	11.6747	11.8101	10.9771	4.02885	5.02436	4.15952	GeneID:101798446	chromosome 3 C6orf120 homolog	GO:0005576	extracellular region
C3H6orf203	210.088129213614	282.685882311326	137.490376115901	0.486371569007047	-1.03986919680355	7.3034413600281e-11	2.67860389047992e-10	Down	16.007	14.9692	17.4424	8.50523	7.43247	7.01392	GeneID:101799044	chromosome 3 C6orf203 homolog	GO:0005739	mitochondrion
C4H4orf47	119.737780320352	184.328536227041	55.1470244136624	0.299177900190868	-1.74092448537904	3.8318343108803e-16	1.85001774730483e-15	Down	2.70106	2.50549	2.76948	0.564282	0.906952	0.955704	GeneID:101792086	chromosome 4 C4orf47 homolog	GO:0005737,GO:0005813	cytoplasm|centrosome
C4H4orf54	56.7799785587648	112.231546845407	1.32841027212307	0.0118363357670984	-6.40063366191726	1.71235032871128e-39	1.72206075242873e-38	Down	1.81163	1.62255	1.4999	0.0284857	0.0144736	0.014412	GeneID:113843490	chromosome 4 C4orf54 homolog
C5	10.6228811301205	4.67642739740223	16.5693348628389	3.54316093350303	1.82503699542907	0.0152633089240228	0.0268358165122887	Up	0.0574097	0.0283957	0.0188261	0.105742	0.188811	0.0576606	GeneID:101797076	complement C5	GO:0001701,GO:0004866,GO:0005579,GO:0005615,GO:0006954,GO:0006957,GO:0006958,GO:0010575,GO:0010760,GO:0019835,GO:0045766,GO:0090197	in utero embryonic development|endopeptidase inhibitor activity|membrane attack complex|extracellular space|inflammatory response|complement activation, alternative pathway|complement activation, classical pathway|positive regulation of vascular endothelial growth factor production|negative regulation of macrophage chemotaxis|cytolysis|positive regulation of angiogenesis|positive regulation of ch…	path:apla04080,path:apla05168	Neuroactive ligand-receptor interaction|Herpes simplex infection
C5H11orf74	181.905741750952	254.931350784692	108.880132717213	0.427095892215979	-1.2273680725995	1.71944613125091e-10	6.1662603306167e-10	Down	2.44301	3.45414	2.84813	1.49625	1.23939	0.952198	GeneID:101804006	chromosome 5 C11orf74 homolog	GO:0005929	cilium
C5H11orf96	72.0421750575713	99.6355137935083	44.4488363216344	0.446114388628068	-1.16451441445668	1.16300181039294e-05	2.92449806791184e-05	Down	10.9801	13.6055	14.6184	5.9723	7.20823	4.5778	GeneID:113843873	chromosome 5 C11orf96 homolog
C5H14orf39	4.14980758232317	0.340659619516261	7.95895554513008	23.3633665076942	4.5461762669657	0.0321500187235405	0.0534926284070625	Up	0.00975089	0	0	0.108627	0	0	GeneID:101801547	chromosome 5 C14orf39 homolog	GO:0000801,GO:0007129,GO:0007275,GO:0007283,GO:0010705,GO:0048477,GO:0051090	central element|synapsis|multicellular organism development|spermatogenesis|meiotic DNA double-strand break processing involved in reciprocal meiotic recombination|oogenesis|regulation of DNA-binding transcription factor activity
C5H15orf62	3.94090277674382	6.89003725119617	0.991768302291462	0.143942371591573	-2.79643676141239	0.0390392607608747	0.0637803538910954	Down	0.0269257	0.186873	0.267665	0.0260929	0.0528784	0	GeneID:101799330	chromosome 5 C15orf62 homolog	GO:0005737,GO:0005739,GO:0005886,GO:0007266,GO:0008360,GO:0017049,GO:0030838,GO:0031274	cytoplasm|mitochondrion|plasma membrane|Rho protein signal transduction|regulation of cell shape|GTP-Rho binding|positive regulation of actin filament polymerization|positive regulation of pseudopodium assembly
C6	21.7552656951366	41.5136193086884	1.99691208158478	0.0481025772948408	-4.37774199534544	2.94761333313379e-12	1.17275494091468e-11	Down	0.416962	0.418254	0.361034	0.0322802	0	0.0217811	GeneID:101800292	complement C6	GO:0005576,GO:0005579,GO:0006958,GO:0019835,GO:0045087	extracellular region|membrane attack complex|complement activation, classical pathway|cytolysis|innate immune response
C6H10orf71	672.936247242805	1006.78126345917	339.091231026438	0.336807252313541	-1.57000489126888	4.46551090305763e-08	1.3639458002996e-07	Down	3.57648	5.1074	3.37204	1.30496	1.48135	1.3269	GeneID:101791544	chromosome 6 C10orf71 homolog	GO:0030018,GO:0070886	Z disc|positive regulation of calcineurin-NFAT signaling cascade
C7	160.519059506253	311.403539832509	9.63457917999632	0.0309392089286408	-5.01441988016674	1.21966425128509e-23	7.80306095124846e-23	Down	5.08451	3.20296	4.38828	0.150826	0.109064	0.124514	GeneID:101800101	complement C7	GO:0005576,GO:0005579,GO:0006957,GO:0006958,GO:0019835	extracellular region|membrane attack complex|complement activation, alternative pathway|complement activation, classical pathway|cytolysis
C7H21orf58	89.301385288028	176.615422754874	1.98734782118177	0.0112524024809545	-6.4736231281264	2.70581544842941e-40	2.77489197821301e-39	Down	2.03908	2.05875	2.79269	0.0493669	0.0336052	0	GeneID:101796161	chromosome 7 C21orf58 homolog
C7H2orf88	91.1213618045984	52.1384076140883	130.104315995109	2.49536420364233	1.31925039529906	2.90509637217967e-08	8.98849179664612e-08	Up	0.580389	0.431601	0.4472	1.40885	1.5516	1.06414	GeneID:101801054	chromosome 7 C2orf88 homolog	GO:0005125,GO:0005615,GO:0008083,GO:0033002,GO:1902723,GO:1902725,GO:2000818	cytokine activity|extracellular space|growth factor activity|muscle cell proliferation|negative regulation of skeletal muscle satellite cell proliferation|negative regulation of satellite cell differentiation|negative regulation of myoblast proliferation
CA10	48.9335764198992	71.9950986365933	25.8720542032051	0.35935854930623	-1.47650408603702	6.06272555332512e-06	1.5598753537943e-05	Down	1.76166	1.50544	2.4547	0.593741	0.857947	0.557939	GeneID:101804553	carbonic anhydrase 10	GO:0004089,GO:0008270	carbonate dehydratase activity|zinc ion binding
CA5A	704.497665929525	258.622280632403	1150.37305122665	4.44808176779537	2.15318330894915	4.46350492792955e-98	1.13080642268208e-96	Up	2.85824	3.83518	3.05155	14.5273	14.6277	13.6437	GeneID:101789805	carbonic anhydrase 5A	GO:0004089,GO:0005739,GO:0005759,GO:0008270,GO:0009617,GO:0015701	carbonate dehydratase activity|mitochondrion|mitochondrial matrix|zinc ion binding|response to bacterium|bicarbonate transport	path:apla00910	Nitrogen metabolism
CA8	32.7700876359517	61.2326488763071	4.3075263955963	0.0703468896845817	-3.82936955218111	1.4360461095808e-15	6.78459471264588e-15	Down	0.803295	0.954667	0.992137	0.0748978	0.0911256	0.0185236	GeneID:101796737	carbonic anhydrase 8	GO:0004089,GO:0005737,GO:0008270,GO:0048015	carbonate dehydratase activity|cytoplasm|zinc ion binding|phosphatidylinositol-mediated signaling	path:apla00910	Nitrogen metabolism
CABCOCO1	152.885232613473	71.4690741125418	234.301391114405	3.27836052199938	1.7129745166401	2.51537139349571e-18	1.32578944560401e-17	Up	0.465313	0.508364	0.250365	1.26016	1.12194	1.47796	GeneID:101801126	ciliary associated calcium binding coiled-coil 1	GO:0005509,GO:0005737,GO:0005813,GO:0036126	calcium ion binding|cytoplasm|centrosome|sperm flagellum
CACFD1	103.194687489775	174.829824027822	31.5595509517265	0.180515830907112	-2.46980273051909	3.44147174432802e-07	9.80522768534837e-07	Down	4.44359	3.76874	4.01692	0.969058	0.839054	0.141399	GeneID:101801827	calcium channel flower domain containing 1	GO:0016021,GO:0016192	integral component of membrane|vesicle-mediated transport
CACNA1E	157.361297667862	103.049377159866	211.673218175858	2.05409507567889	1.03850295966779	1.24232200461703e-08	3.94968224554894e-08	Up	0.470931	0.570176	0.503356	1.04372	0.984578	1.12894	GeneID:101795250	calcium voltage-gated channel subunit alpha1 E	GO:0005245,GO:0005262,GO:0005509,GO:0005886,GO:0005891,GO:0006816,GO:0007268,GO:0034765,GO:0050796,GO:0051899,GO:0070509	voltage-gated calcium channel activity|calcium channel activity|calcium ion binding|plasma membrane|voltage-gated calcium channel complex|calcium ion transport|chemical synaptic transmission|regulation of ion transmembrane transport|regulation of insulin secretion|membrane depolarization|calcium ion import	path:apla04010,path:apla04020	MAPK signaling pathway|Calcium signaling pathway
CACNA1G	712.617944185682	1162.35891699672	262.876971374645	0.226158175010057	-2.14459594842808	2.16805670707702e-98	5.52152025119336e-97	Down	4.0688	4.49142	4.51664	0.906706	0.860431	0.996974	GeneID:101800038	calcium voltage-gated channel subunit alpha1 G	GO:0005737,GO:0005886,GO:0005891,GO:0007268,GO:0008332,GO:0010045,GO:0019228,GO:0034765,GO:0042391,GO:0045956,GO:0060371,GO:0070509,GO:0070588,GO:0086002,GO:0086010,GO:0086015,GO:0086016,GO:0086018,GO:0086027,GO:0086045,GO:0086046,GO:0086056,GO:0086059,GO:0086091,GO:0097110	cytoplasm|plasma membrane|voltage-gated calcium channel complex|chemical synaptic transmission|low voltage-gated calcium channel activity|response to nickel cation|neuronal action potential|regulation of ion transmembrane transport|regulation of membrane potential|positive regulation of calcium ion-dependent exocytosis|regulation of atrial cardiac muscle cell membrane depolarization|calcium ion i…	path:apla04010,path:apla04020	MAPK signaling pathway|Calcium signaling pathway
CACNA1H	239.821240079866	399.134201712395	80.5082784473378	0.201707290685527	-2.30966486395701	9.82393878509713e-47	1.15488858377431e-45	Down	1.6809	1.90757	1.74348	0.330219	0.261587	0.478659	GeneID:101803209	calcium voltage-gated channel subunit alpha1 H	GO:0005244,GO:0005886,GO:0005887,GO:0005891,GO:0006936,GO:0007517,GO:0007520,GO:0008016,GO:0008332,GO:0016021,GO:0019228,GO:0032342,GO:0032870,GO:0034651,GO:0034765,GO:0035865,GO:0042391,GO:0045956,GO:0046872,GO:0070509,GO:0086010,GO:0097110,GO:0098662,GO:2000344	voltage-gated ion channel activity|plasma membrane|integral component of plasma membrane|voltage-gated calcium channel complex|muscle contraction|muscle organ development|myoblast fusion|regulation of heart contraction|low voltage-gated calcium channel activity|integral component of membrane|neuronal action potential|aldosterone biosynthetic process|cellular response to hormone stimulus|cortisol …	path:apla04010,path:apla04020	MAPK signaling pathway|Calcium signaling pathway
CACNA1I	65.464500681909	0.340659619516261	130.588341744302	383.339657132648	8.5824794448636	3.64697964474336e-50	4.59569999946775e-49	Up	0.00567886	0	0	0.578989	0.633403	0.67571	GeneID:101803794	calcium voltage-gated channel subunit alpha1 I	GO:0005886,GO:0005891,GO:0008332,GO:0019228,GO:0030317,GO:0034765,GO:0045956,GO:0060402,GO:0070509,GO:0086010	plasma membrane|voltage-gated calcium channel complex|low voltage-gated calcium channel activity|neuronal action potential|flagellated sperm motility|regulation of ion transmembrane transport|positive regulation of calcium ion-dependent exocytosis|calcium ion transport into cytosol|calcium ion import|membrane depolarization during action potential	path:apla04010,path:apla04020	MAPK signaling pathway|Calcium signaling pathway
CACNA1S	251.869367168562	425.386149181623	78.3525851555007	0.184191669865695	-2.44072027838321	4.95576868662707e-30	3.79099359499899e-29	Down	3.32191	3.90331	3.08201	0.640928	0.61354	0.461124	GeneID:101801311	calcium voltage-gated channel subunit alpha1 S	GO:0005245,GO:0005516,GO:0005887,GO:0030315,GO:0044325,GO:0046872,GO:0060314,GO:0070588,GO:0071313,GO:1990454	voltage-gated calcium channel activity|calmodulin binding|integral component of plasma membrane|T-tubule|ion channel binding|metal ion binding|regulation of ryanodine-sensitive calcium-release channel activity|calcium ion transmembrane transport|cellular response to caffeine|L-type voltage-gated calcium channel complex	path:apla04010,path:apla04020,path:apla04260,path:apla04261,path:apla04270,path:apla04912	MAPK signaling pathway|Calcium signaling pathway|Cardiac muscle contraction|Adrenergic signaling in cardiomyocytes|Vascular smooth muscle contraction|GnRH signaling pathway
CACNA2D3	79.0159366571303	33.4650110798451	124.566862234415	3.72230153867895	1.89619493093058	6.04128834554518e-13	2.50363109492499e-12	Up	0.135504	0.0563851	0.140107	0.362937	0.384179	0.384847	GeneID:101790806	calcium voltage-gated channel auxiliary subunit alpha2delta 3	GO:0005245,GO:0005891,GO:0006816,GO:0034765,GO:0046872	voltage-gated calcium channel activity|voltage-gated calcium channel complex|calcium ion transport|regulation of ion transmembrane transport|metal ion binding	path:apla04010,path:apla04260,path:apla04261	MAPK signaling pathway|Cardiac muscle contraction|Adrenergic signaling in cardiomyocytes
CACNA2D4	40.1950936619684	14.2907086321606	66.0994786917762	4.62534646763579	2.20956143663839	3.63219822156954e-09	1.19636300199466e-08	Up	0.136012	0.0922152	0.148285	0.335266	0.566374	0.620098	GeneID:101792163	calcium voltage-gated channel auxiliary subunit alpha2delta 4	GO:0005245,GO:0005886,GO:0005891,GO:0034765,GO:0046872,GO:0050908,GO:0070588	voltage-gated calcium channel activity|plasma membrane|voltage-gated calcium channel complex|regulation of ion transmembrane transport|metal ion binding|detection of light stimulus involved in visual perception|calcium ion transmembrane transport	path:apla04010,path:apla04260,path:apla04261	MAPK signaling pathway|Cardiac muscle contraction|Adrenergic signaling in cardiomyocytes
CACNB2	591.629753831579	202.818597438665	980.440910224493	4.8340779524471	2.27324073762606	9.41193204871531e-95	2.2660317194109e-93	Up	0.916319	1.02747	0.756734	4.39801	4.30835	3.99222	GeneID:101802285	calcium voltage-gated channel auxiliary subunit beta 2	GO:0005245,GO:0005246,GO:0005886,GO:0005891,GO:0007268,GO:0007528,GO:0007601,GO:0008331,GO:0019901,GO:0019904,GO:0042802,GO:0051015,GO:0051219,GO:0051928,GO:0070509,GO:0072659,GO:0086045,GO:0086056,GO:0086091,GO:0098684,GO:0098793,GO:0098912,GO:0099635,GO:1901385,GO:1901843,GO:1904879,GO:1990454	voltage-gated calcium channel activity|calcium channel regulator activity|plasma membrane|voltage-gated calcium channel complex|chemical synaptic transmission|neuromuscular junction development|visual perception|high voltage-gated calcium channel activity|protein kinase binding|protein domain specific binding|identical protein binding|actin filament binding|phosphoprotein binding|positive regulat…	path:apla04010,path:apla04260,path:apla04261	MAPK signaling pathway|Cardiac muscle contraction|Adrenergic signaling in cardiomyocytes
CACNG1	62.3009792000813	123.278330258241	1.32362814192156	0.0107369084181206	-6.54127754579217	1.41967087086811e-43	1.57354068629299e-42	Down	5.15305	3.99132	3.79986	0.0740722	0.073733	0	GeneID:101798986	calcium voltage-gated channel auxiliary subunit gamma 1	GO:0005245,GO:0005246,GO:0005887,GO:0030315,GO:0042383,GO:0070296,GO:1902514,GO:1990454	voltage-gated calcium channel activity|calcium channel regulator activity|integral component of plasma membrane|T-tubule|sarcolemma|sarcoplasmic reticulum calcium ion transport|regulation of calcium ion transmembrane transport via high voltage-gated calcium channel|L-type voltage-gated calcium channel complex	path:apla04010,path:apla04260,path:apla04261	MAPK signaling pathway|Cardiac muscle contraction|Adrenergic signaling in cardiomyocytes
CACNG3	259.355842841827	346.373613733611	172.338071950044	0.497549654814601	-1.00708758293955	3.82141035172251e-12	1.51337007992235e-11	Down	11.0793	13.6539	12.4954	6.67826	6.22452	5.40928	GeneID:101799740	calcium voltage-gated channel auxiliary subunit gamma 3	GO:0005245,GO:0005622,GO:0006605,GO:0008104,GO:0016247,GO:0019226,GO:0032281,GO:0036477,GO:0051968,GO:0098685,GO:0098839,GO:0098943,GO:0098970,GO:0098978,GO:0099061,GO:0099590,GO:0099645,GO:2000311	voltage-gated calcium channel activity|intracellular|protein targeting|protein localization|channel regulator activity|transmission of nerve impulse|AMPA glutamate receptor complex|somatodendritic compartment|positive regulation of synaptic transmission, glutamatergic|Schaffer collateral - CA1 synapse|postsynaptic density membrane|neurotransmitter receptor transport, postsynaptic endosome to lyso…	path:apla04010,path:apla04260,path:apla04261	MAPK signaling pathway|Cardiac muscle contraction|Adrenergic signaling in cardiomyocytes
CACNG4	79.9580387042584	128.042715567646	31.873361840871	0.248927568425648	-2.00620207899794	2.56385366773368e-14	1.14191608074068e-13	Down	1.42871	2.06264	1.85385	0.454538	0.520282	0.381157	GeneID:101802358	calcium voltage-gated channel auxiliary subunit gamma 4	GO:0005245,GO:0005246,GO:0005262,GO:0005886,GO:0005887,GO:0009986,GO:0016247,GO:0019226,GO:0030666,GO:0032281,GO:0035255,GO:0036477,GO:0042220,GO:0044297,GO:0051899,GO:0051968,GO:0098839,GO:0098943,GO:0098962,GO:0098970,GO:0098978,GO:0099061,GO:0099590,GO:1990454,GO:2000311,GO:2000969	voltage-gated calcium channel activity|calcium channel regulator activity|calcium channel activity|plasma membrane|integral component of plasma membrane|cell surface|channel regulator activity|transmission of nerve impulse|endocytic vesicle membrane|AMPA glutamate receptor complex|ionotropic glutamate receptor binding|somatodendritic compartment|response to cocaine|cell body|membrane depolarizati…	path:apla04010,path:apla04260,path:apla04261	MAPK signaling pathway|Cardiac muscle contraction|Adrenergic signaling in cardiomyocytes
CACUL1	1506.00755832398	820.443984869594	2191.57113177836	2.67120141313085	1.41748876173481	3.76554586924222e-75	7.15798274908763e-74	Up	11.9193	11.4248	13.0649	32.7104	31.0135	31.8277	GeneID:101789539	CDK2 associated cullin domain 1	GO:0000082,GO:0006511,GO:0008284,GO:0019901,GO:0031625,GO:0045860	G1/S transition of mitotic cell cycle|ubiquitin-dependent protein catabolic process|positive regulation of cell proliferation|protein kinase binding|ubiquitin protein ligase binding|positive regulation of protein kinase activity
CADM1	3951.49581316427	7235.63566731149	667.355959017055	0.0922318355568918	-3.43859137976535	0	0	Down	50.8494	49.1534	52.1521	4.82924	5.17363	5.32238	GeneID:101797730	cell adhesion molecule 1	GO:0001889,GO:0005102,GO:0005886,GO:0005911,GO:0007156,GO:0007157,GO:0007420,GO:0008037,GO:0014069,GO:0016021,GO:0016323,GO:0030165,GO:0042271,GO:0042803,GO:0043005,GO:0045211,GO:0045954,GO:0050839,GO:0051606	liver development|signaling receptor binding|plasma membrane|cell-cell junction|homophilic cell adhesion via plasma membrane adhesion molecules|heterophilic cell-cell adhesion via plasma membrane cell adhesion molecules|brain development|cell recognition|postsynaptic density|integral component of membrane|basolateral plasma membrane|PDZ domain binding|susceptibility to natural killer cell mediate…	path:apla04514	Cell adhesion molecules (CAMs)
CADM2	272.771068949254	403.079399918524	142.462737979984	0.353435918602589	-1.50047943089877	4.02049797634895e-25	2.68933217902789e-24	Down	1.96131	1.77632	2.25223	0.489773	0.592361	0.562403	GeneID:101801642	cell adhesion molecule 2	GO:0005886,GO:0007155,GO:0016021,GO:0030054,GO:0030424,GO:0034332,GO:0045202	plasma membrane|cell adhesion|integral component of membrane|cell junction|axon|adherens junction organization|synapse
CALB1	8.56901996833153	16.138612982268	0.999426954395048	0.0619276858236299	-4.01327165479878	4.37811101334381e-05	0.000103979242783024	Down	0.147996	0.379386	0.380169	0	0.0199769	0.0397779	GeneID:101802006	calbindin 1	GO:0005499,GO:0005509,GO:0005634,GO:0005829,GO:0006816,GO:0006874,GO:0007614,GO:0007616,GO:0007626,GO:0008270,GO:0010842,GO:0012506,GO:0019233,GO:0030424,GO:0030425,GO:0035502,GO:0043005,GO:0043025,GO:0043197,GO:0045202,GO:0045211,GO:0051480,GO:0071310,GO:0072205,GO:0072221,GO:0072286,GO:0098686,GO:0098793,GO:0098978,GO:0098982,GO:0099509,GO:0099534,GO:0099567,GO:1900271	vitamin D binding|calcium ion binding|nucleus|cytosol|calcium ion transport|cellular calcium ion homeostasis|short-term memory|long-term memory|locomotory behavior|zinc ion binding|retina layer formation|vesicle membrane|sensory perception of pain|axon|dendrite|metanephric part of ureteric bud development|neuron projection|neuronal cell body|dendritic spine|synapse|postsynaptic membrane|regulatio…
CALB2	31.20899278669	5.95042685313356	56.4675587202465	9.48966521460727	3.24635719138279	2.01119559530954e-11	7.61041018657073e-11	Up	0	0.272361	0.175814	3.38312	1.85476	2.47049	GeneID:101789977	calbindin 2	GO:0005509,GO:0005634,GO:0005829,GO:0005921,GO:0030425,GO:0043005,GO:0045202,GO:0051480,GO:0098688,GO:0098793,GO:0099509,GO:0099534,GO:1900271	calcium ion binding|nucleus|cytosol|gap junction|dendrite|neuron projection|synapse|regulation of cytosolic calcium ion concentration|parallel fiber to Purkinje cell synapse|presynapse|regulation of presynaptic cytosolic calcium ion concentration|calcium ion binding involved in regulation of presynaptic cytosolic calcium ion concentration|regulation of long-term synaptic potentiation
CALCR	66.9818683330594	92.0310972856815	41.9326393804372	0.45563554730061	-1.13404778876814	3.97706677587869e-05	9.46245174326373e-05	Down	0.673994	0.567397	0.548722	0.23216	0.115125	0.341894	GeneID:101794045	calcitonin receptor	GO:0004948,GO:0005622,GO:0005886,GO:0007166,GO:0007189,GO:0007202,GO:0016021,GO:0032841	calcitonin receptor activity|intracellular|plasma membrane|cell surface receptor signaling pathway|adenylate cyclase-activating G protein-coupled receptor signaling pathway|activation of phospholipase C activity|integral component of membrane|calcitonin binding	path:apla04080	Neuroactive ligand-receptor interaction
CALD1	6404.13528873683	8673.15852858764	4135.11204888602	0.476771182638511	-1.06863105690803	3.90959846844021e-27	2.75185774095147e-26	Down	30.5464	29.6216	30.7205	12.8274	15.7564	16.5781	GeneID:101804696	caldesmon 1	GO:0003779,GO:0005516,GO:0005623,GO:0005856,GO:0006936,GO:0030016,GO:0044548,GO:0045159,GO:1903611	actin binding|calmodulin binding|cell|cytoskeleton|muscle contraction|myofibril|S100 protein binding|myosin II binding|negative regulation of calcium-dependent ATPase activity	path:apla04270	Vascular smooth muscle contraction
CALHM2	149.891834823474	96.0397795403143	203.743890106634	2.12145312163185	1.08505279932792	5.66510738233692e-09	1.84547472119049e-08	Up	0.983135	0.692242	0.827675	1.76586	1.59734	1.98216	GeneID:101804765	calcium homeostasis modulator family member 2	GO:0005887,GO:0006811	integral component of plasma membrane|ion transport
CAMK1D	364.317049265288	213.634698836892	514.999399693685	2.41065427338132	1.26942476008894	1.30781581963328e-23	8.35967369191523e-23	Up	1.43201	1.45512	1.63911	3.52291	3.58444	3.00394	GeneID:101792047	calcium/calmodulin dependent protein kinase ID	GO:0004683,GO:0005516,GO:0005524,GO:0005634,GO:0005737,GO:0006954,GO:0010976,GO:0032793,GO:0043065,GO:0043066,GO:0050766,GO:0050773,GO:0060267,GO:0071622,GO:0090023	calmodulin-dependent protein kinase activity|calmodulin binding|ATP binding|nucleus|cytoplasm|inflammatory response|positive regulation of neuron projection development|positive regulation of CREB transcription factor activity|positive regulation of apoptotic process|negative regulation of apoptotic process|positive regulation of phagocytosis|regulation of dendrite development|positive regulation…	path:apla04020	Calcium signaling pathway
CAMK1G	119.048678344383	61.1828794815222	176.914477207245	2.89156833915727	1.53185219909467	2.45287053005088e-06	6.52931415852094e-06	Up	1.19387	1.21038	0.696916	3.09888	2.47335	3.54441	GeneID:101802855	calcium/calmodulin dependent protein kinase IG	GO:0000139,GO:0004683,GO:0005516,GO:0005524,GO:0005886,GO:0005954,GO:0043005	Golgi membrane|calmodulin-dependent protein kinase activity|calmodulin binding|ATP binding|plasma membrane|calcium- and calmodulin-dependent protein kinase complex|neuron projection	path:apla04020	Calcium signaling pathway
CAMK4	402.392657503789	558.38525113637	246.400063871208	0.441272514576197	-1.18025820553748	2.32198715267377e-22	1.41577933644369e-21	Down	8.4079	8.39944	7.76487	4.11324	3.30963	2.99347	GeneID:101802471	calcium/calmodulin dependent protein kinase IV	GO:0001650,GO:0002250,GO:0004683,GO:0005516,GO:0005524,GO:0005634,GO:0005654,GO:0005737,GO:0005829,GO:0006468,GO:0006954,GO:0007616,GO:0009931,GO:0018105,GO:0035556,GO:0043011,GO:0045893,GO:0098794,GO:0098978	fibrillar center|adaptive immune response|calmodulin-dependent protein kinase activity|calmodulin binding|ATP binding|nucleus|nucleoplasm|cytoplasm|cytosol|protein phosphorylation|inflammatory response|long-term memory|calcium-dependent protein serine/threonine kinase activity|peptidyl-serine phosphorylation|intracellular signal transduction|myeloid dendritic cell differentiation|positive regulat…	path:apla04020,path:apla04371	Calcium signaling pathway|Apelin signaling pathway
CAP2	1121.20065067723	1502.59083600124	739.810465353211	0.492356566822959	-1.02222459462644	2.66187859142897e-18	1.40199342544586e-17	Down	19.3827	21.5008	17.0372	9.0366	8.97127	9.22199	GeneID:101802818	cyclase associated actin cytoskeleton regulatory protein 2	GO:0000902,GO:0003779,GO:0005886,GO:0007010	cell morphogenesis|actin binding|plasma membrane|cytoskeleton organization
CAPN3	263.890694353843	510.49763634167	17.2837523660162	0.0338566746163118	-4.88441591028461	9.03960641771941e-51	1.15108543368192e-49	Down	3.04966	4.59551	3.14683	0.102242	0.100492	0.142941	GeneID:101792647	calpain 3	GO:0003824,GO:0004198,GO:0005509,GO:0005634,GO:0005737,GO:0005829,GO:0005886,GO:0006508,GO:0008233,GO:0008307,GO:0014718,GO:0014850,GO:0030016,GO:0030018,GO:0030239,GO:0030315,GO:0031402,GO:0031432,GO:0032947,GO:0032991,GO:0033234,GO:0043066,GO:0043122,GO:0045214,GO:0045862,GO:0045892,GO:0045893,GO:0050790,GO:0051092,GO:0051281,GO:0051592,GO:0055103,GO:0061061,GO:0065003,GO:0071277,GO:0071472,GO:…	catalytic activity|calcium-dependent cysteine-type endopeptidase activity|calcium ion binding|nucleus|cytoplasm|cytosol|plasma membrane|proteolysis|peptidase activity|structural constituent of muscle|positive regulation of satellite cell activation involved in skeletal muscle regeneration|response to muscle activity|myofibril|Z disc|myofibril assembly|T-tubule|sodium ion binding|titin binding|pro…
CAPN5	395.521724301628	588.545556766094	202.497891837163	0.344064940273845	-1.53924720388777	1.87496168709341e-35	1.6830674601057e-34	Down	5.70965	5.53611	5.78572	1.70798	1.6444	2.47659	GeneID:101796319	calpain 5	GO:0004198,GO:0005737,GO:0006508,GO:0009986,GO:0045202	calcium-dependent cysteine-type endopeptidase activity|cytoplasm|proteolysis|cell surface|synapse
CAPN6	297.527689582228	555.202998562952	39.8523806015038	0.0717798367527822	-3.80027754770487	8.21785924091243e-62	1.28775979613522e-60	Down	3.76448	3.09073	3.76111	0.244655	0.23583	0.184379	GeneID:101795897	calpain 6	GO:0004198,GO:0005737,GO:0006508,GO:0009986,GO:0045202	calcium-dependent cysteine-type endopeptidase activity|cytoplasm|proteolysis|cell surface|synapse
CARD9	113.171594187605	192.475827193562	33.8673611816478	0.175956439182305	-2.50670978394616	2.11843440448342e-27	1.50568294770273e-26	Down	1.32343	1.8634	1.58479	0.379945	0.338685	0.253492	GeneID:101789777	caspase recruitment domain family member 9	GO:0002223,GO:0005737,GO:0005829,GO:0005886,GO:0007249,GO:0009620,GO:0032494,GO:0032495,GO:0032755,GO:0032760,GO:0032874,GO:0042534,GO:0042803,GO:0042981,GO:0043123,GO:0043330,GO:0045076,GO:0045087,GO:0045408,GO:0046330,GO:0050700,GO:0050830,GO:0051607	stimulatory C-type lectin receptor signaling pathway|cytoplasm|cytosol|plasma membrane|I-kappaB kinase/NF-kappaB signaling|response to fungus|response to peptidoglycan|response to muramyl dipeptide|positive regulation of interleukin-6 production|positive regulation of tumor necrosis factor production|positive regulation of stress-activated MAPK cascade|regulation of tumor necrosis factor biosynth…	path:apla04621,path:apla04625,path:apla05168	NOD-like receptor signaling pathway|C-type lectin receptor signaling pathway|Herpes simplex infection
CARHSP1	1520.39337438848	802.676173574263	2238.11057520269	2.788310714689	1.47939133651616	8.16510150566432e-82	1.69866818448313e-80	Up	26.3272	27.9835	25.9355	70.2777	74.7552	74.4964	GeneID:101802905	calcium regulated heat stable protein 1	GO:0000932,GO:0003677,GO:0003730,GO:0005737,GO:0005829,GO:0006355,GO:0043186,GO:0043488	P-body|DNA binding|mRNA 3'-UTR binding|cytoplasm|cytosol|regulation of transcription, DNA-templated|P granule|regulation of mRNA stability
CARMIL1	1010.80537339637	576.888782250022	1444.72196454272	2.50433360639796	1.32442675885106	9.38319370143939e-53	1.23933154229184e-51	Up	4.36075	3.7603	4.15224	10.0134	10.2332	10.5716	GeneID:101793797	capping protein regulator and myosin 1 linker 1	GO:0005634,GO:0005829,GO:0005886,GO:0007015,GO:0007596,GO:0016477,GO:0016607,GO:0030027,GO:0030032,GO:0030335,GO:0030838,GO:0031252,GO:0031529,GO:0031941,GO:0044351,GO:0044354,GO:0044877,GO:0046415,GO:0051496,GO:0051638,GO:0051639,GO:0070062,GO:1900026,GO:1902745,GO:2000813	nucleus|cytosol|plasma membrane|actin filament organization|blood coagulation|cell migration|nuclear speck|lamellipodium|lamellipodium assembly|positive regulation of cell migration|positive regulation of actin filament polymerization|cell leading edge|ruffle organization|filamentous actin|macropinocytosis|macropinosome|protein-containing complex binding|urate metabolic process|positive regulatio…
CARS	5182.40431935288	2497.84497518211	7866.96366352364	3.14950036599052	1.65512297887294	4.98020228574078e-163	2.49731384962905e-161	Up	24.8758	26.8363	24.0872	79.5495	77.6527	81.6527	GeneID:101797236	cysteinyl-tRNA synthetase	GO:0000049,GO:0004817,GO:0005524,GO:0005737,GO:0005829,GO:0006423,GO:0042803,GO:0046872	tRNA binding|cysteine-tRNA ligase activity|ATP binding|cytoplasm|cytosol|cysteinyl-tRNA aminoacylation|protein homodimerization activity|metal ion binding	path:apla00970	Aminoacyl-tRNA biosynthesis
CASC1	84.3640268421147	118.1889548594	50.5390988248295	0.427612706153056	-1.22562337271845	6.25290129289055e-07	1.7446218457639e-06	Down	0.409291	0.610653	0.439763	0.221876	0.143493	0.262562	GeneID:101794690	cancer susceptibility 1
CASC4	4761.11227502959	6371.6371551473	3150.58739491189	0.494470623200302	-1.01604328274459	7.16168916111292e-36	6.50501460218014e-35	Down	89.8243	84.0252	83.7052	42.6324	43.8884	41.1959	GeneID:101790631	cancer susceptibility 4	GO:0016021	integral component of membrane
CASKIN2	433.635307934869	587.819201531901	279.451414337838	0.475403684686664	-1.07277500974211	7.15849562004744e-12	2.78444934446516e-11	Down	3.47871	4.03161	3.38674	1.41955	1.79091	2.00925	GeneID:101803287	CASK interacting protein 2	GO:0005737,GO:0016020	cytoplasm|membrane
CASP7	378.822585268889	83.3790476512446	674.266122886534	8.08675730750529	3.01556131523743	1.5578172811268e-103	4.24228069328574e-102	Up	1.39235	1.83049	1.96252	12.1318	14.694	14.1467	GeneID:101799962	caspase 7	GO:0004197,GO:0005634,GO:0005654,GO:0005737,GO:0005829,GO:0006508,GO:0006915,GO:0008233,GO:0008234,GO:0072734,GO:0097153,GO:0097194,GO:0097200	cysteine-type endopeptidase activity|nucleus|nucleoplasm|cytoplasm|cytosol|proteolysis|apoptotic process|peptidase activity|cysteine-type peptidase activity|cellular response to staurosporine|cysteine-type endopeptidase activity involved in apoptotic process|execution phase of apoptosis|cysteine-type endopeptidase activity involved in execution phase of apoptosis	path:apla04210	Apoptosis
CASQ2	2001.33684039456	3893.360075271	109.313605518112	0.0280769318544223	-5.15447089801584	0	0	Down	46.9219	50.449	45.6106	1.19779	1.29882	1.43983	GeneID:101794422	calsequestrin 2	GO:0005509,GO:0014802,GO:0014809,GO:0030018,GO:0033018	calcium ion binding|terminal cisterna|regulation of skeletal muscle contraction by regulation of release of sequestered calcium ion|Z disc|sarcoplasmic reticulum lumen
CASR	14.9129467887017	7.25050516560303	22.5753884118004	3.11362972595341	1.6385973887674	0.00671876735752411	0.0124686466198463	Up	0.0319545	0.0714378	0.0721525	0.174889	0.192245	0.135948	GeneID:101794634	calcium sensing receptor	GO:0004930,GO:0005509,GO:0005513,GO:0005887,GO:0006874,GO:0007186,GO:0010628,GO:0016597,GO:0032781,GO:0042803,GO:0051924,GO:0070509	G protein-coupled receptor activity|calcium ion binding|detection of calcium ion|integral component of plasma membrane|cellular calcium ion homeostasis|G protein-coupled receptor signaling pathway|positive regulation of gene expression|amino acid binding|positive regulation of ATPase activity|protein homodimerization activity|regulation of calcium ion transport|calcium ion import	path:apla04621	NOD-like receptor signaling pathway
CAT	687.503506568346	947.721797949053	427.285215187638	0.450855109708691	-1.14926422258032	1.22536312045041e-31	9.87214986016062e-31	Down	21.5052	23.9744	23.2848	8.62616	9.81898	10.8713	GeneID:101803207	catalase			path:apla00380,path:apla00630,path:apla04068,path:apla04146	Tryptophan metabolism|Glyoxylate and dicarboxylate metabolism|FoxO signaling pathway|Peroxisome
CAV1	1159.84030660914	300.982775789768	2018.69783742852	6.70702113146352	2.74567214748426	2.06707309363643e-35	1.85437241996675e-34	Up	6.1587	7.39743	7.24441	38.8801	49.8213	45.998	GeneID:101801891	caveolin 1	GO:0000139,GO:0001937,GO:0005198,GO:0005768,GO:0005794,GO:0005887,GO:0005901,GO:0006874,GO:0019901,GO:0030154,GO:0031295,GO:0031410,GO:0032947,GO:0044325,GO:0048471,GO:0061099,GO:0070836	Golgi membrane|negative regulation of endothelial cell proliferation|structural molecule activity|endosome|Golgi apparatus|integral component of plasma membrane|caveola|cellular calcium ion homeostasis|protein kinase binding|cell differentiation|T cell costimulation|cytoplasmic vesicle|protein-containing complex scaffold activity|ion channel binding|perinuclear region of cytoplasm|negative regula…	path:apla04144,path:apla04510	Endocytosis|Focal adhesion
CAV2	429.032744236472	157.61903622443	700.446452248515	4.44392041105471	2.15183297883212	4.49425199784771e-38	4.3367891541275e-37	Up	7.60485	8.27928	8.98408	32.0196	38.9496	37.4937	GeneID:101805307	caveolin 2			path:apla04144,path:apla04510	Endocytosis|Focal adhesion
CAV3	24.8555994671792	48.7213362403664	0.989862693992039	0.0203168215483368	-5.62118147147981	3.08258217116172e-15	1.43446111785708e-14	Down	2.33113	3.51085	2.30528	0	0.170245	0	GeneID:101792227	caveolin 3	GO:0000139,GO:0001778,GO:0002027,GO:0005198,GO:0005246,GO:0005783,GO:0005887,GO:0005901,GO:0006641,GO:0007015,GO:0007520,GO:0008022,GO:0010614,GO:0010831,GO:0014819,GO:0016010,GO:0017015,GO:0017080,GO:0030154,GO:0030315,GO:0031122,GO:0032947,GO:0035995,GO:0038009,GO:0042383,GO:0042391,GO:0042593,GO:0042632,GO:0043014,GO:0043407,GO:0044325,GO:0044877,GO:0045792,GO:0046716,GO:0051001,GO:0051394,GO:…	Golgi membrane|plasma membrane repair|regulation of heart rate|structural molecule activity|calcium channel regulator activity|endoplasmic reticulum|integral component of plasma membrane|caveola|triglyceride metabolic process|actin filament organization|myoblast fusion|protein C-terminus binding|negative regulation of cardiac muscle hypertrophy|positive regulation of myotube differentiation|regul…	path:apla04144,path:apla04510	Endocytosis|Focal adhesion
CAVIN1	1385.0998730149	1965.17038235168	805.029363678128	0.409648634493853	-1.28754108907614	5.0980675827067e-27	3.57282403796245e-26	Down	23.8516	21.5394	25.0419	8.95041	11.3375	8.30586	GeneID:101789819	caveolae associated protein 1	GO:0005634,GO:0005737,GO:0005739,GO:0005783,GO:0005829,GO:0005901,GO:0006361,GO:0006363,GO:0009303,GO:0042134,GO:2000147	nucleus|cytoplasm|mitochondrion|endoplasmic reticulum|cytosol|caveola|transcription initiation from RNA polymerase I promoter|termination of RNA polymerase I transcription|rRNA transcription|rRNA primary transcript binding|positive regulation of cell motility
CAVIN4	1556.21154630548	3017.12893278964	95.2941598213165	0.0315843843415758	-4.98464473900684	2.55454183129502e-179	1.46252548467292e-177	Down	40.2319	45.8116	38.8572	0.894072	1.67178	1.36397	GeneID:101800545	caveolae associated protein 4	GO:0005886,GO:0005901,GO:0007517,GO:0030017,GO:0030154,GO:0035023	plasma membrane|caveola|muscle organ development|sarcomere|cell differentiation|regulation of Rho protein signal transduction
CBFA2T3	292.978243727147	485.609894001413	100.346593452881	0.206640339689185	-2.27480617471845	4.29212574339635e-54	5.81697041570082e-53	Down	4.13749	5.44896	5.49146	1.08394	0.997473	1.20317	GeneID:101792852	CBFA2/RUNX1 translocation partner 3	GO:0000122,GO:0000139,GO:0001666,GO:0003682,GO:0003700,GO:0003714,GO:0005622,GO:0005634,GO:0005654,GO:0005730,GO:0008285,GO:0030851,GO:0032436,GO:0045820,GO:0045892,GO:0046872,GO:1903715	negative regulation of transcription by RNA polymerase II|Golgi membrane|response to hypoxia|chromatin binding|DNA-binding transcription factor activity|transcription corepressor activity|intracellular|nucleus|nucleoplasm|nucleolus|negative regulation of cell proliferation|granulocyte differentiation|positive regulation of proteasomal ubiquitin-dependent protein catabolic process|negative regulat…
CBLB	4757.47465804034	2707.201123686	6807.74819239469	2.5146813558963	1.33037560265804	6.06931361687842e-103	1.64051967688933e-101	Up	14.0929	15.4609	12.1494	34.4794	34.2743	33.9814	GeneID:101799051	Cbl proto-oncogene B			path:apla04012,path:apla04120,path:apla04144,path:apla04625,path:apla04910	ErbB signaling pathway|Ubiquitin mediated proteolysis|Endocytosis|C-type lectin receptor signaling pathway|Insulin signaling pathway
CBLN2	515.002178044147	168.138798503865	861.865557584429	5.12591719016369	2.35781017189808	8.52437610683249e-73	1.56122767437731e-71	Up	3.72422	3.03506	3.84134	16.122	17.4875	17.875	GeneID:101800548	cerebellin 2 precursor	GO:0005615,GO:0051965,GO:0098978,GO:1905606	extracellular space|positive regulation of synapse assembly|glutamatergic synapse|regulation of presynapse assembly
CCDC102A	439.574864324679	660.468081010429	218.681647638929	0.331101008400549	-1.59465669027671	5.10598353498785e-41	5.30365804041381e-40	Down	12.1747	12.7651	14.1187	4.15028	3.77695	4.69977	GeneID:101795339	coiled-coil domain containing 102A	GO:0003774,GO:0016459	motor activity|myosin complex
CCDC102B	228.884793431304	126.283736250208	331.485850612399	2.62492907206691	1.39227844039407	3.25104595332755e-19	1.78739925343248e-18	Up	0.941288	0.72018	0.548831	1.99275	1.98465	1.70549	GeneID:101803010	coiled-coil domain containing 102B
CCDC103	22.1758411015837	32.405481576651	11.9462006265164	0.368647526445772	-1.4396860180923	0.00296556373168784	0.00575540208010203	Down	1.03146	1.06311	1.24017	0.419972	0.894724	0.482096	GeneID:101795966	coiled-coil domain containing 103	GO:0001947,GO:0003341,GO:0005737,GO:0031514,GO:0036158,GO:0036159,GO:0042803,GO:0070286,GO:0071907	heart looping|cilium movement|cytoplasm|motile cilium|outer dynein arm assembly|inner dynein arm assembly|protein homodimerization activity|axonemal dynein complex assembly|determination of digestive tract left/right asymmetry
CCDC107	315.18020716157	198.351870230956	432.008544092184	2.17799077764764	1.12299784520717	4.09094429906456e-17	2.05849522480958e-16	Up	6.91808	5.48325	6.03709	12.855	13.9273	12.1494	GeneID:101792383	coiled-coil domain containing 107
CCDC13	148.371618752388	93.4788807683809	203.264356736395	2.17444148951716	1.12064488888056	2.31845164338309e-05	5.64266507080785e-05	Up	0.552868	0.711233	0.477429	1.41625	0.969305	0.951641	GeneID:101792262	coiled-coil domain containing 13	GO:0005634,GO:0005813,GO:0005829,GO:0006974,GO:0031122,GO:0034451,GO:0042995,GO:1905515	nucleus|centrosome|cytosol|cellular response to DNA damage stimulus|cytoplasmic microtubule organization|centriolar satellite|cell projection|non-motile cilium assembly
CCDC141	102.235135964249	169.582341006632	34.887930921866	0.205728560620009	-2.28118600250924	3.79201313854814e-11	1.41357229071435e-10	Down	0.910192	1.42708	0.897312	0.161339	0.258509	0.227375	GeneID:101789824	coiled-coil domain containing 141	GO:0005737,GO:0005815	cytoplasm|microtubule organizing center
CCDC146	10.7752519311241	19.8921393587945	1.65836450345375	0.0833678305556699	-3.58436539664415	1.67129144094363e-05	4.13542966380846e-05	Down	0.11045	0.0981133	0.0687963	0.0176071	0.0173083	0.00883939	GeneID:101789455	coiled-coil domain containing 146	GO:0005814	centriole
CCDC15	295.124906012622	429.190337368046	161.059474657198	0.375263515122159	-1.41402406341822	3.37551362765573e-24	2.1992257694162e-23	Down	7.71019	7.70996	8.89439	3.20947	2.99179	2.6299	GeneID:101798452	coiled-coil domain containing 15	GO:0005813	centrosome
CCDC158	9.61494251589044	3.63984147002249	15.5900435617584	4.28316554172951	2.0986774375878	0.0201812116235466	0.0348255819899863	Up	0	0.015117	0	0.0204584	0.101954	0.0407319	GeneID:101791603	coiled-coil domain containing 158
CCDC162P	219.839753807026	13.6177259001115	426.06178171394	31.2872931089362	4.96750494083458	1.46075364349159e-117	4.61788684427275e-116	Up	0.0996194	0.0143339	0.0638613	1.78803	2.01863	1.89952	GeneID:101801906	coiled-coil domain containing 162, pseudogene
CCDC177	72.4654835844601	99.7533669535039	45.1776002154162	0.452892985922711	-1.1427578987382	1.56941853655297e-05	3.89661675918615e-05	Down	1.11208	0.853196	1.24007	0.45338	0.497174	0.509635	GeneID:101797846	coiled-coil domain containing 177
CCDC178	13.1573462754536	1.36263847806505	24.9520540728421	18.3115730800984	4.19468382798727	1.31714987078468e-07	3.88597959443109e-07	Up	0.0217279	0	0	0.170586	0.0995401	0.226832	GeneID:106016703	coiled-coil domain containing 178
CCDC180	44.9983731557462	26.84787205651	63.1488742549825	2.35209979107713	1.23394926979929	0.000244097880508371	0.00053782899672011	Up	0.147929	0.132881	0.128886	0.399775	0.305786	0.305219	GeneID:101791450	coiled-coil domain containing 180	GO:0070062	extracellular exosome
CCDC187	97.0022040651617	36.8966531591779	157.107754971145	4.25804894263331	2.09019253243196	4.3232188685722e-18	2.25657748696256e-17	Up	0.261104	0.141526	0.269793	0.974233	1.03313	1.07764	GeneID:113845446	coiled-coil domain containing 187	GO:0005634,GO:0005813,GO:0005814,GO:0005819,GO:0008017,GO:0016020,GO:0034453,GO:0042995	nucleus|centrosome|centriole|spindle|microtubule binding|membrane|microtubule anchoring|cell projection
CCDC28A	2244.40800898055	125.793657377562	4363.02236058354	34.6839614296942	5.11619678031519	0	0	Up	4.92496	7.08758	5.22613	199.139	208.397	185.146	GeneID:101800238	coiled-coil domain containing 28A
CCDC3	122.666449545001	219.451280626394	25.8816184636081	0.117937878465473	-3.08390094741132	9.8813585414034e-40	1.00065958153961e-38	Down	5.36473	4.24586	4.8171	0.560938	0.684369	0.432323	GeneID:101791844	coiled-coil domain containing 3	GO:0005576,GO:0005783,GO:0010804,GO:0045600,GO:0046889	extracellular region|endoplasmic reticulum|negative regulation of tumor necrosis factor-mediated signaling pathway|positive regulation of fat cell differentiation|positive regulation of lipid biosynthetic process
CCDC30	728.226453518721	983.282506745334	473.170400292107	0.481215110658585	-1.05524614952647	1.47178340253971e-26	1.0216073622784e-25	Down	7.33987	6.22524	6.6541	3.02908	3.19579	3.6229	GeneID:101794478	coiled-coil domain containing 30
CCDC33	33.0287991422692	9.51417042451743	56.543427860021	5.94307494369789	2.5712095738174	0.000528925989490677	0.00112401603670516	Up	0	0.0280777	0.17367	0.218261	0.459111	0.504412	GeneID:101796888	coiled-coil domain containing 33
CCDC34	305.799908654662	470.13654250264	141.463274806683	0.300898275325808	-1.73265225736212	2.48386054133988e-15	1.15972397187593e-14	Down	5.71358	4.90492	4.66858	1.44584	1.55992	1.28441	GeneID:101798146	coiled-coil domain containing 34
CCDC6	2608.07185771143	3821.51558806206	1394.62812736079	0.364941106538317	-1.45426443133445	1.60324136882145e-61	2.49885701879974e-60	Down	21.7541	20.593	20.0945	7.66994	7.35766	7.19283	GeneID:101803488	coiled-coil domain containing 6
CCDC60	10.9731857374027	4.30968892114782	17.6366825536576	4.0923330839759	2.03292357397954	0.00504038031620127	0.00950430634831417	Up	0.0349451	0.104519	0.011666	0.127809	0.128845	0.211137	GeneID:101805030	coiled-coil domain containing 60
CCDC62	381.148387326012	204.76532997933	557.531444672695	2.72278243943433	1.44508171022281	9.73383090848716e-31	7.64305448548706e-30	Up	0.93837	0.986024	0.996886	3.02059	2.29563	2.73966	GeneID:101803891	coiled-coil domain containing 62	GO:0001835,GO:0005634,GO:0005654,GO:0005737,GO:0005886,GO:0030331,GO:0030374,GO:0045944,GO:0071392	blastocyst hatching|nucleus|nucleoplasm|cytoplasm|plasma membrane|estrogen receptor binding|nuclear receptor transcription coactivator activity|positive regulation of transcription by RNA polymerase II|cellular response to estradiol stimulus
CCDC68	169.768526377595	34.5464511862857	304.990601568905	8.82842060749732	3.14215536476653	7.14902002421711e-55	9.82618612402318e-54	Up	0.355121	0.19157	0.340906	2.13754	2.66349	2.58773	GeneID:101793514	coiled-coil domain containing 68	GO:0005622,GO:0005814,GO:0008104,GO:0034454,GO:0035556,GO:0120103	intracellular|centriole|protein localization|microtubule anchoring at centrosome|intracellular signal transduction|centriolar subdistal appendage
CCDC69	48.8555068654892	79.7788227710033	17.9321909599751	0.224773822640221	-2.15345406709622	2.05201320075341e-10	7.31561068040111e-10	Down	0.426497	0.442702	0.448502	0.0402689	0.144337	0.073885	GeneID:101801051	coiled-coil domain containing 69	GO:0005634,GO:0005737,GO:0008017,GO:0030496,GO:0051233,GO:0051255	nucleus|cytoplasm|microtubule binding|midbody|spindle midzone|spindle midzone assembly
CCDC88C	1713.86113279036	2406.40256678031	1021.3196988004	0.424417640215077	-1.23644347416267	3.75645394224477e-57	5.4139101316277e-56	Down	9.07077	9.99568	8.92335	3.94326	3.73657	4.15674	GeneID:101791686	coiled-coil domain containing 88C	GO:0001932,GO:0005737,GO:0005813,GO:0008017,GO:0016055,GO:0030165,GO:0030705,GO:0031098,GO:0031122,GO:0031648,GO:0043621,GO:0051260,GO:0051959	regulation of protein phosphorylation|cytoplasm|centrosome|microtubule binding|Wnt signaling pathway|PDZ domain binding|cytoskeleton-dependent intracellular transport|stress-activated protein kinase signaling cascade|cytoplasmic microtubule organization|protein destabilization|protein self-association|protein homooligomerization|dynein light intermediate chain binding
CCDC91	221.711834871839	331.816745261872	111.606924481805	0.336351091605472	-1.57196015453809	6.03915323087685e-23	3.75144665883858e-22	Down	3.40824	3.38822	3.8325	1.18171	0.956906	0.928021	GeneID:101799174	coiled-coil domain containing 91	GO:0005802,GO:0005829,GO:0015031,GO:0016020,GO:0090160	trans-Golgi network|cytosol|protein transport|membrane|Golgi to lysosome transport
CCDC96	17.4587339797272	29.9586264479972	4.95884151145731	0.16552299285366	-2.59489645868931	1.19735922353333e-05	3.00517739534376e-05	Down	0.372774	0.267226	0.244199	0.0498252	0.0981705	0	GeneID:106015938	coiled-coil domain containing 96	GO:0005737,GO:0005815	cytoplasm|microtubule organizing center
CCDC9B	209.027805041822	311.399759804474	106.655850279169	0.342504600344387	-1.54580472915154	2.48421136872062e-15	1.15972397187593e-14	Down	1.84981	1.43092	2.09736	0.491128	0.608294	0.678406	GeneID:101803906	coiled-coil domain containing 9B	GO:0003723	RNA binding
CCK	120.22645120645	21.2318342610451	219.221068151856	10.3251120678758	3.3680855355046	4.63193118007579e-44	5.20940009440542e-43	Up	0.893538	0.499283	0.717852	5.78577	5.80913	5.8586	GeneID:101794600	cholecystokinin	GO:0001764,GO:0005179,GO:0005576,GO:0007409,GO:0007586,GO:0030424	neuron migration|hormone activity|extracellular region|axonogenesis|digestion|axon	path:apla04080	Neuroactive ligand-receptor interaction
CCKBR	66.9916690342985	109.114558255292	24.8687798133053	0.227914406756985	-2.13343597282942	1.95071827972811e-13	8.27036303901056e-13	Down	9.11874	6.67572	8.8392	2.19576	2.11366	1.0757	GeneID:101790257	cholecystokinin B receptor	GO:0004930,GO:0005886,GO:0016021	G protein-coupled receptor activity|plasma membrane|integral component of membrane	path:apla04020,path:apla04080	Calcium signaling pathway|Neuroactive ligand-receptor interaction
CCL19	375.144475785547	1.66054622687633	748.628405344217	450.832619548609	8.81644809383517	1.23541628661314e-255	1.12990085785712e-253	Up	0.0765958	0	0	23.0061	24.9806	23.1884	GeneID:101793244	C-C motif chemokine ligand 19	GO:0001768,GO:0001771,GO:0002407,GO:0002408,GO:0002548,GO:0002606,GO:0005615,GO:0005622,GO:0006954,GO:0007186,GO:0007257,GO:0008009,GO:0009897,GO:0010560,GO:0030593,GO:0031295,GO:0031732,GO:0031735,GO:0032735,GO:0032760,GO:0034695,GO:0042102,GO:0042379,GO:0043123,GO:0043547,GO:0043552,GO:0045627,GO:0045807,GO:0045860,GO:0046330,GO:0048020,GO:0048247,GO:0048260,GO:0048469,GO:0050718,GO:0050921,GO:…	establishment of T cell polarity|immunological synapse formation|dendritic cell chemotaxis|myeloid dendritic cell chemotaxis|monocyte chemotaxis|positive regulation of dendritic cell antigen processing and presentation|extracellular space|intracellular|inflammatory response|G protein-coupled receptor signaling pathway|activation of JUN kinase activity|chemokine activity|external side of plasma me…
CCL20	238.875749149982	133.453798343005	344.29769995696	2.57990184042601	1.3673161753289	5.83355126590998e-12	2.28348593563561e-11	Up	12.5028	8.04673	16.6264	28.5269	28.2542	33.1541	GeneID:101803013	C-C motif chemokine ligand 20			path:apla04060	Cytokine-cytokine receptor interaction
CCL26	1461.58465951851	2267.47334649875	655.69597253827	0.289174721083599	-1.78998665380625	1.23528116020437e-79	2.50536382589846e-78	Down	136.232	155.197	156.068	49.2676	41.9657	35.2143	GeneID:101800620	C-C motif chemokine ligand 26	GO:0000165,GO:0002230,GO:0002548,GO:0004435,GO:0004672,GO:0005615,GO:0005737,GO:0006816,GO:0006874,GO:0006887,GO:0006954,GO:0007159,GO:0007186,GO:0007267,GO:0008009,GO:0008201,GO:0009615,GO:0009636,GO:0010628,GO:0010759,GO:0010820,GO:0014068,GO:0014911,GO:0016004,GO:0030298,GO:0030335,GO:0030593,GO:0031269,GO:0031328,GO:0031584,GO:0031622,GO:0031663,GO:0031726,GO:0031729,GO:0031730,GO:0033634,GO:…	MAPK cascade|positive regulation of defense response to virus by host|monocyte chemotaxis|phosphatidylinositol phospholipase C activity|protein kinase activity|extracellular space|cytoplasm|calcium ion transport|cellular calcium ion homeostasis|exocytosis|inflammatory response|leukocyte cell-cell adhesion|G protein-coupled receptor signaling pathway|cell-cell signaling|chemokine activity|heparin …
CCN1	2359.3906274026	648.499751922842	4070.28150288235	6.27645807236427	2.64995064781463	5.32013675950427e-113	1.59845927183287e-111	Up	22.6774	22.0268	23.8364	129.571	151.358	131.072	GeneID:101799001	cellular communication network factor 1	GO:0001558,GO:0001649,GO:0002041,GO:0003181,GO:0003278,GO:0003281,GO:0005178,GO:0005520,GO:0007155,GO:0008201,GO:0010518,GO:0010811,GO:0030198,GO:0030335,GO:0030513,GO:0031012,GO:0033690,GO:0043066,GO:0043280,GO:0044319,GO:0045669,GO:0045860,GO:0045944,GO:0050840,GO:0060413,GO:0060548,GO:0060591,GO:0061036,GO:0070372,GO:0072593,GO:0098609,GO:2000304	regulation of cell growth|osteoblast differentiation|intussusceptive angiogenesis|atrioventricular valve morphogenesis|apoptotic process involved in heart morphogenesis|ventricular septum development|integrin binding|insulin-like growth factor binding|cell adhesion|heparin binding|positive regulation of phospholipase activity|positive regulation of cell-substrate adhesion|extracellular matrix org…
CCN2	4312.62464962005	1827.06337244834	6798.18592679176	3.72082656207042	1.89562314405882	7.55413732274161e-35	6.66175045162574e-34	Up	45.8211	48.3975	49.9013	162.83	200.837	163.829	GeneID:101790193	cellular communication network factor 2	GO:0001558,GO:0005178,GO:0005520,GO:0007155,GO:0008201,GO:0031012,GO:0060548,GO:0071897	regulation of cell growth|integrin binding|insulin-like growth factor binding|cell adhesion|heparin binding|extracellular matrix|negative regulation of cell death|DNA biosynthetic process	path:apla04371	Apelin signaling pathway
CCN4	591.848807155593	293.096237027409	890.601377283777	3.03859710488365	1.60340539703209	9.57628932642005e-52	1.24560285675134e-50	Up	8.68535	6.79212	8.62881	24.8438	25.7135	24.179	GeneID:101791146	cellular communication network factor 4	GO:0001558,GO:0005178,GO:0005520,GO:0005615,GO:0005829,GO:0007155,GO:0007165,GO:0007267,GO:0008201,GO:0016055,GO:0031012,GO:0060548	regulation of cell growth|integrin binding|insulin-like growth factor binding|extracellular space|cytosol|cell adhesion|signal transduction|cell-cell signaling|heparin binding|Wnt signaling pathway|extracellular matrix|negative regulation of cell death	path:apla04310	Wnt signaling pathway
CCN6	1.99070979988518	0	3.98141959977036	Inf	Inf	0.0376654214593268	0.0617996794382862	Up	0	0	0	0.215956	0.165063	0.109835	GeneID:101801177	cellular communication network factor 6
CCND1	3862.74778899237	1824.52318324007	5900.97239474468	3.23425454329688	1.69343322670918	2.6957346451785e-156	1.26865285469857e-154	Up	17.422	16.7473	17.3039	56.0475	59.773	56.8725	GeneID:101800639	cyclin D1	GO:0000079,GO:0000082,GO:0000122,GO:0000278,GO:0000307,GO:0001934,GO:0003714,GO:0005634,GO:0005737,GO:0006468,GO:0006974,GO:0007088,GO:0008284,GO:0010971,GO:0016538,GO:0017053,GO:0019901,GO:0031571,GO:0045737,GO:0045787,GO:0051301,GO:0070141,GO:0071157,GO:1900087	regulation of cyclin-dependent protein serine/threonine kinase activity|G1/S transition of mitotic cell cycle|negative regulation of transcription by RNA polymerase II|mitotic cell cycle|cyclin-dependent protein kinase holoenzyme complex|positive regulation of protein phosphorylation|transcription corepressor activity|nucleus|cytoplasm|protein phosphorylation|cellular response to DNA damage stimu…	path:apla04068,path:apla04110,path:apla04115,path:apla04218,path:apla04310,path:apla04340,path:apla04371,path:apla04510,path:apla04530,path:apla04933	FoxO signaling pathway|Cell cycle|p53 signaling pathway|Cellular senescence|Wnt signaling pathway|Hedgehog signaling pathway|Apelin signaling pathway|Focal adhesion|Tight junction|AGE-RAGE signaling pathway in diabetic complications
CCND3	409.79448075361	270.354199675524	549.234761831696	2.03153774748415	1.02257217116622	1.24219093640084e-07	3.67302574159028e-07	Up	4.9668	6.0163	4.55259	8.28422	12.4395	10.1775	GeneID:101790685	cyclin D3			path:apla04110,path:apla04115,path:apla04218,path:apla04310,path:apla04510	Cell cycle|p53 signaling pathway|Cellular senescence|Wnt signaling pathway|Focal adhesion
CCSER1	91.7929628246497	36.7391834094011	146.846742239898	3.99700615562191	1.99891979459433	5.43745995441177e-16	2.6122082146368e-15	Up	0.208364	0.195819	0.245416	0.863277	0.748861	0.77584	GeneID:101793770	coiled-coil serine rich protein 1
CD164L2	31.6520703969319	43.6667349420226	19.6374058518413	0.449710881244369	-1.15293030288095	0.00379743531890169	0.00727854282423466	Down	1.51978	2.66875	2.39498	0.516381	0.348827	1.8735	GeneID:113839790	CD164 molecule like 2
CD2	99.7915132622524	188.953802520315	10.6292240041899	0.0562530304360882	-4.15192537118103	1.22020333590566e-47	1.45802768370913e-46	Down	2.22649	2.62657	2.29792	0.152806	0.0909848	0.138603	GeneID:101794483	CD2 molecule	GO:0003823,GO:0005886,GO:0009986,GO:0016021,GO:0019901,GO:0030971,GO:0032991,GO:0042110,GO:0042803,GO:0043621,GO:0045121,GO:0098609	antigen binding|plasma membrane|cell surface|integral component of membrane|protein kinase binding|receptor tyrosine kinase binding|protein-containing complex|T cell activation|protein homodimerization activity|protein self-association|membrane raft|cell-cell adhesion	path:apla04514	Cell adhesion molecules (CAMs)
CD226	27.5328459906655	0	55.065691981331	Inf	Inf	3.95985251819051e-15	1.83155773917069e-14	Up	0	0	0	0.494427	0.936262	0.471529	GeneID:101801111	CD226 molecule	GO:0001816,GO:0002729,GO:0002860,GO:0002891,GO:0005178,GO:0005886,GO:0005887,GO:0007155,GO:0007165,GO:0008037,GO:0009897,GO:0009986,GO:0019901,GO:0032729,GO:0033005,GO:0045121,GO:0045954,GO:0050776,GO:0050839,GO:0050862,GO:0060369	cytokine production|positive regulation of natural killer cell cytokine production|positive regulation of natural killer cell mediated cytotoxicity directed against tumor cell target|positive regulation of immunoglobulin mediated immune response|integrin binding|plasma membrane|integral component of plasma membrane|cell adhesion|signal transduction|cell recognition|external side of plasma membran…	path:apla04514	Cell adhesion molecules (CAMs)
CD24	464.990853314337	208.457152242153	721.524554386522	3.4612607273286	1.79129761987853	2.75156740888033e-52	3.60805169160845e-51	Up	7.12687	6.0107	10.3124	25.8089	25.8225	25.5499	GeneID:113843270	CD24 molecule	GO:0001666,GO:0001775,GO:0001959,GO:0002237,GO:0002329,GO:0002523,GO:0002842,GO:0002863,GO:0002904,GO:0005886,GO:0007157,GO:0007159,GO:0007166,GO:0007204,GO:0007274,GO:0007406,GO:0008637,GO:0009897,GO:0009986,GO:0010976,GO:0016020,GO:0016477,GO:0019901,GO:0022407,GO:0022409,GO:0030246,GO:0030262,GO:0030296,GO:0030544,GO:0030889,GO:0031175,GO:0031295,GO:0031362,GO:0031528,GO:0032597,GO:0032600,GO:…	response to hypoxia|cell activation|regulation of cytokine-mediated signaling pathway|response to molecule of bacterial origin|pre-B cell differentiation|leukocyte migration involved in inflammatory response|positive regulation of T cell mediated immune response to tumor cell|positive regulation of inflammatory response to antigenic stimulus|positive regulation of B cell apoptotic process|plasma …
CD274	896.333140975911	114.447222644336	1678.21905930749	14.6636940637942	3.87417668650169	1.98414619528383e-147	8.82368622991359e-146	Up	2.316	2.17946	2.21045	27.0785	29.6143	25.8031	GeneID:101799097	CD274 molecule	GO:0002845,GO:0005886,GO:0006955,GO:0007165,GO:0007166,GO:0009897,GO:0009986,GO:0016021,GO:0030335,GO:0031295,GO:0031901,GO:0032689,GO:0032693,GO:0034097,GO:0042102,GO:0042130,GO:0046007,GO:0055038,GO:0070062,GO:0071222,GO:1901998,GO:1903556,GO:1905404,GO:2000562,GO:2001181,GO:2001186	positive regulation of tolerance induction to tumor cell|plasma membrane|immune response|signal transduction|cell surface receptor signaling pathway|external side of plasma membrane|cell surface|integral component of membrane|positive regulation of cell migration|T cell costimulation|early endosome membrane|negative regulation of interferon-gamma production|negative regulation of interleukin-10 p…	path:apla04514	Cell adhesion molecules (CAMs)
CD320	98.904140362381	134.009924524406	63.7983562003559	0.476071876219412	-1.07074869018385	2.26342982692988e-06	6.04052056216081e-06	Down	5.34314	4.63445	6.97725	2.67904	2.23875	2.55117	GeneID:110354058	CD320 molecule	GO:0016021	integral component of membrane
CD34	1184.62246560941	310.999529847406	2058.24540137141	6.61816242095704	2.72643069827389	2.81538902827699e-189	1.74218669145549e-187	Up	4.1347	4.40703	4.52669	29.4413	29.7395	27.0689	GeneID:101804360	CD34 molecule	GO:0001894,GO:0001935,GO:0003094,GO:0005576,GO:0005737,GO:0005764,GO:0005886,GO:0007165,GO:0008134,GO:0008217,GO:0008283,GO:0009897,GO:0009925,GO:0009986,GO:0010628,GO:0010629,GO:0016020,GO:0016324,GO:0030097,GO:0030195,GO:0030246,GO:0032720,GO:0032733,GO:0035759,GO:0036053,GO:0038001,GO:0042482,GO:0043199,GO:0045019,GO:0045171,GO:0045766,GO:0048471,GO:0050900,GO:0060290,GO:0061042,GO:0071425,GO:…	tissue homeostasis|endothelial cell proliferation|glomerular filtration|extracellular region|cytoplasm|lysosome|plasma membrane|signal transduction|transcription factor binding|regulation of blood pressure|cell proliferation|external side of plasma membrane|basal plasma membrane|cell surface|positive regulation of gene expression|negative regulation of gene expression|membrane|apical plasma membr…	path:apla04514	Cell adhesion molecules (CAMs)
CD36	189.262730584745	372.541376444332	5.9840847251593	0.016062872753286	-5.96012625605483	1.14641135122937e-41	1.21244464506018e-40	Down	3.9716	5.41046	3.73977	0.074879	0.0612308	0.0870121	GeneID:101796495	CD36 molecule	GO:0005794,GO:0006955,GO:0007155,GO:0007166,GO:0007204,GO:0016020,GO:0016021,GO:0016324,GO:0030299,GO:0031526,GO:0031623,GO:0033993,GO:0034197,GO:0044539,GO:0045121,GO:0050702,GO:0050892,GO:0050909,GO:0070374,GO:0070508,GO:0070542,GO:0070543,GO:0071404,GO:0071726,GO:0097009,GO:1900227,GO:1990000	Golgi apparatus|immune response|cell adhesion|cell surface receptor signaling pathway|positive regulation of cytosolic calcium ion concentration|membrane|integral component of membrane|apical plasma membrane|intestinal cholesterol absorption|brush border membrane|receptor internalization|response to lipid|triglyceride transport|long-chain fatty acid import|membrane raft|interleukin-1 beta secreti…	path:apla03320,path:apla04145,path:apla04512,path:apla04920	PPAR signaling pathway|Phagosome|ECM-receptor interaction|Adipocytokine signaling pathway
CD3E	4.97845548906466	0	9.95691097812931	Inf	Inf	0.000150854704877821	0.00033942892129557	Up	0	0	0	0.175694	0.296831	0.15024	GeneID:101792798	CD3e molecule	GO:0004888,GO:0007166,GO:0009897,GO:0016021,GO:0030217,GO:0042105,GO:0045059	transmembrane signaling receptor activity|cell surface receptor signaling pathway|external side of plasma membrane|integral component of membrane|T cell differentiation|alpha-beta T cell receptor complex|positive thymic T cell selection
CD40	105.352211625501	68.8501785285001	141.854244722501	2.06033227152463	1.0428770208186	2.40732802542332e-05	5.85016112060594e-05	Up	2.97628	4.25946	2.42259	8.6942	6.37915	6.81001	GeneID:101793419	CD40 molecule	GO:0001934,GO:0002768,GO:0003823,GO:0005615,GO:0005737,GO:0005886,GO:0006874,GO:0006954,GO:0009897,GO:0009986,GO:0019899,GO:0019904,GO:0030890,GO:0031625,GO:0032735,GO:0033590,GO:0034341,GO:0035631,GO:0036018,GO:0038023,GO:0042113,GO:0042531,GO:0042832,GO:0043025,GO:0043123,GO:0043196,GO:0043231,GO:0043406,GO:0043491,GO:0043536,GO:0043547,GO:0045766,GO:0045944,GO:0048304,GO:0050776,GO:0051023,GO:…	positive regulation of protein phosphorylation|immune response-regulating cell surface receptor signaling pathway|antigen binding|extracellular space|cytoplasm|plasma membrane|cellular calcium ion homeostasis|inflammatory response|external side of plasma membrane|cell surface|enzyme binding|protein domain specific binding|positive regulation of B cell proliferation|ubiquitin protein ligase bindin…	path:apla04060,path:apla04514,path:apla04620,path:apla04672	Cytokine-cytokine receptor interaction|Cell adhesion molecules (CAMs)|Toll-like receptor signaling pathway|Intestinal immune network for IgA production
CD44	8337.25202568998	2776.17647558571	13898.3275757942	5.00628389370024	2.32374010493363	0	0	Up	11.5412	13.7808	13.0658	64.8398	66.3466	65.5429	GeneID:101797405	CD44 molecule (Indian blood group)			path:apla04512	ECM-receptor interaction
CD58	1140.04298087219	703.17415298215	1576.91180876222	2.24256224731038	1.16514803091472	7.49322706855389e-45	8.55981995529541e-44	Up	6.30178	6.2225	5.7911	13.5374	13.6853	12.9462	GeneID:101801659	CD58 molecule	GO:0005102,GO:0005886,GO:0005887,GO:0009986,GO:0016020,GO:0030667,GO:0034113,GO:0043312,GO:0050900,GO:0070062,GO:0071346,GO:0071356,GO:0098609,GO:0101003,GO:2000484	signaling receptor binding|plasma membrane|integral component of plasma membrane|cell surface|membrane|secretory granule membrane|heterotypic cell-cell adhesion|neutrophil degranulation|leukocyte migration|extracellular exosome|cellular response to interferon-gamma|cellular response to tumor necrosis factor|cell-cell adhesion|ficolin-1-rich granule membrane|positive regulation of interleukin-8 se…	path:apla04514	Cell adhesion molecules (CAMs)
CD59	474.169844850384	669.231141222343	279.108548478426	0.417058518778186	-1.26167826798514	2.71376949241371e-27	1.91850442190959e-26	Down	34.0318	35.0034	39.99	16.152	12.7186	15.0893	GeneID:101804565	CD59 molecule (CD59 blood group)	GO:0001971,GO:0005886,GO:0031225	negative regulation of activation of membrane attack complex|plasma membrane|anchored component of membrane
CD7	49.1365963133142	0.340659619516261	97.9325330071121	287.479135760725	8.16731344382544	1.06597609838897e-37	1.01849043513616e-36	Up	0	0	0	1.75503	2.05823	1.15677	GeneID:101801512	CD7 molecule	GO:0002250,GO:0016021,GO:0038023,GO:0048873	adaptive immune response|integral component of membrane|signaling receptor activity|homeostasis of number of cells within a tissue
CD74	124.318184914844	48.9504496249546	199.685920204734	4.07934802917388	2.02833859576596	2.59670941896507e-21	1.52756263635073e-20	Up	0.196185	0.180046	0.2911	1.57255	1.63609	1.69348	GeneID:101803352	CD74 molecule	GO:0000187,GO:0001516,GO:0001540,GO:0001961,GO:0002606,GO:0002792,GO:0002830,GO:0002906,GO:0004896,GO:0005764,GO:0005771,GO:0005783,GO:0005794,GO:0006886,GO:0006952,GO:0008283,GO:0009897,GO:0016021,GO:0016064,GO:0019886,GO:0019955,GO:0030890,GO:0035691,GO:0035692,GO:0035693,GO:0035718,GO:0042609,GO:0042613,GO:0042658,GO:0043066,GO:0043123,GO:0043518,GO:0044183,GO:0045059,GO:0045060,GO:0045581,GO:…	activation of MAPK activity|prostaglandin biosynthetic process|amyloid-beta binding|positive regulation of cytokine-mediated signaling pathway|positive regulation of dendritic cell antigen processing and presentation|negative regulation of peptide secretion|positive regulation of type 2 immune response|negative regulation of mature B cell apoptotic process|cytokine receptor activity|lysosome|mult…	path:apla05168	Herpes simplex infection
CD79B	7.78130288976802	15.562605779536	0	0	-Inf	8.62129933642659e-07	2.37444952557416e-06	Down	0.315812	0.484132	0.298853	0	0	0	GeneID:101790676	CD79b molecule	GO:0002250,GO:0004888,GO:0005654,GO:0005794,GO:0005829,GO:0005886,GO:0009617,GO:0009897,GO:0016021,GO:0019815,GO:0030183,GO:0042802,GO:0042803,GO:0050853,GO:0051260	adaptive immune response|transmembrane signaling receptor activity|nucleoplasm|Golgi apparatus|cytosol|plasma membrane|response to bacterium|external side of plasma membrane|integral component of membrane|B cell receptor complex|B cell differentiation|identical protein binding|protein homodimerization activity|B cell receptor signaling pathway|protein homooligomerization
CD83	124.004507105125	12.2217050308928	235.787309179357	19.2925053078403	4.2699685975541	5.30946012301615e-60	7.95161370843469e-59	Up	0.121943	0.27436	0.170886	3.96214	3.56947	3.3276	GeneID:101793226	CD83 molecule
CD86	191.472915788485	2.97312929982093	379.972702277149	127.80227967214	6.99776976035039	1.18363576313743e-129	4.32473147425743e-128	Up	0.0582675	0	0.0848577	6.59546	6.34444	6.86964	GeneID:101794331	CD86 molecule			path:apla04514,path:apla04620,path:apla04672	Cell adhesion molecules (CAMs)|Toll-like receptor signaling pathway|Intestinal immune network for IgA production
CD93	42.8643299590243	59.1355004731653	26.5931594448833	0.449698729732589	-1.1529692860663	0.000738112982437797	0.00154418630277808	Down	0.385482	0.668329	0.619621	0.298928	0.221226	0.295576	GeneID:101804445	CD93 molecule	GO:0005509,GO:0016021,GO:0030246,GO:0098609	calcium ion binding|integral component of membrane|carbohydrate binding|cell-cell adhesion
CDC20B	32.0503751471511	1.99703759290089	62.1037127014013	31.0979186982603	4.95874612269735	1.592484194859e-19	8.87276059832936e-19	Up	0.0218683	0	0.0215369	0.330158	0.409105	0.306006	GeneID:101800314	cell division cycle 20B	GO:0010997,GO:0097027,GO:1904668	anaphase-promoting complex binding|ubiquitin-protein transferase activator activity|positive regulation of ubiquitin protein ligase activity
CDC25A	893.235260260719	562.030791147569	1224.43972937387	2.17859901745557	1.12340068531906	5.29454644031877e-36	4.83626220697962e-35	Up	7.15493	7.4815	8.00138	16.5655	15.4917	16.34	GeneID:101800901	cell division cycle 25A			path:apla04110,path:apla04218,path:apla04914	Cell cycle|Cellular senescence|Progesterone-mediated oocyte maturation
CDC42EP3	1423.06519391885	930.867025775354	1915.26336206234	2.05750478750393	1.040895787585	3.46613482731235e-41	3.61582013334119e-40	Up	19.6553	20.5272	20.0111	40.1616	42.8411	41.6792	GeneID:101795805	CDC42 effector protein 3	GO:0005519,GO:0005737,GO:0005829,GO:0005886,GO:0007165,GO:0007266,GO:0008360,GO:0012505,GO:0015629,GO:0017049,GO:0030838,GO:0031274	cytoskeletal regulatory protein binding|cytoplasm|cytosol|plasma membrane|signal transduction|Rho protein signal transduction|regulation of cell shape|endomembrane system|actin cytoskeleton|GTP-Rho binding|positive regulation of actin filament polymerization|positive regulation of pseudopodium assembly
CDCA7L	1031.36725864846	1384.40867652837	678.325840768537	0.489975144095129	-1.02921953014979	1.42845040681167e-33	1.2219132832856e-32	Down	18.8695	22.4422	21.6547	10.1034	11.1141	9.45979	GeneID:101793590	cell division cycle associated 7 like	GO:0001650,GO:0005634,GO:0005730,GO:0005829,GO:0006355,GO:0008284	fibrillar center|nucleus|nucleolus|cytosol|regulation of transcription, DNA-templated|positive regulation of cell proliferation
CDCP1	1164.0165225043	508.452468731329	1819.58057627728	3.5786640604134	1.83942112013791	3.15998311111175e-56	4.45707802151184e-55	Up	6.01448	7.16342	6.48118	22.9568	24.7838	21.2004	GeneID:101791456	CUB domain containing protein 1	GO:0005576,GO:0005886,GO:0016021	extracellular region|plasma membrane|integral component of membrane
CDH12	79.7766597086589	46.5098650581483	113.04345435917	2.43052638870998	1.28126879783945	4.37971224160333e-07	1.23621458496498e-06	Up	0.259188	0.292287	0.270399	0.316977	0.308251	0.451819	GeneID:101802995	cadherin 12	GO:0005509,GO:0005886,GO:0005913,GO:0007043,GO:0007156,GO:0008092,GO:0009986,GO:0016021,GO:0016339,GO:0016342,GO:0034332,GO:0042803,GO:0044331,GO:0045296,GO:0098609	calcium ion binding|plasma membrane|cell-cell adherens junction|cell-cell junction assembly|homophilic cell adhesion via plasma membrane adhesion molecules|cytoskeletal protein binding|cell surface|integral component of membrane|calcium-dependent cell-cell adhesion via plasma membrane cell adhesion molecules|catenin complex|adherens junction organization|protein homodimerization activity|cell-cel…
CDH13	1997.84010377134	1222.48327733347	2773.19693020921	2.26849477749766	1.18173533833671	5.65214769566394e-62	8.90504136406772e-61	Up	9.47225	9.85927	9.43701	23.0634	22.714	22.365	GeneID:101792054	cadherin 13	GO:0001938,GO:0001954,GO:0002040,GO:0005509,GO:0005615,GO:0005737,GO:0005886,GO:0005901,GO:0005913,GO:0007043,GO:0007156,GO:0007162,GO:0007266,GO:0008092,GO:0008285,GO:0009897,GO:0009986,GO:0016339,GO:0016342,GO:0016601,GO:0030032,GO:0030100,GO:0030169,GO:0030335,GO:0031225,GO:0034332,GO:0042058,GO:0042803,GO:0043005,GO:0043542,GO:0043616,GO:0044331,GO:0045296,GO:0045944,GO:0048661,GO:0050850,GO:…	positive regulation of endothelial cell proliferation|positive regulation of cell-matrix adhesion|sprouting angiogenesis|calcium ion binding|extracellular space|cytoplasm|plasma membrane|caveola|cell-cell adherens junction|cell-cell junction assembly|homophilic cell adhesion via plasma membrane adhesion molecules|negative regulation of cell adhesion|Rho protein signal transduction|cytoskeletal pr…
CDH15	570.255606353187	966.59391332566	173.917299380713	0.179927989389394	-2.4745084668729	6.37603733734364e-34	5.4929108388419e-33	Down	15.7727	18.8881	20.8544	2.81816	4.15957	2.66246	GeneID:113844848	cadherin 15	GO:0005509,GO:0005794,GO:0005829,GO:0005886,GO:0005901,GO:0005913,GO:0007043,GO:0007156,GO:0008092,GO:0009986,GO:0016021,GO:0016339,GO:0016342,GO:0031594,GO:0034332,GO:0042803,GO:0044331,GO:0045296,GO:0098609	calcium ion binding|Golgi apparatus|cytosol|plasma membrane|caveola|cell-cell adherens junction|cell-cell junction assembly|homophilic cell adhesion via plasma membrane adhesion molecules|cytoskeletal protein binding|cell surface|integral component of membrane|calcium-dependent cell-cell adhesion via plasma membrane cell adhesion molecules|catenin complex|neuromuscular junction|adherens junction …	path:apla04514	Cell adhesion molecules (CAMs)
CDH17	484.964856805252	12.8884172010943	957.04129640941	74.2559215361332	6.21443417305902	6.36912683825446e-277	6.5225241184434e-275	Up	0.0791187	0.200663	0.0897578	7.86047	8.48079	7.65043	GeneID:101793802	cadherin 17
CDH20	49.8671900158067	88.1191045500303	11.6152754815831	0.131813362617506	-2.92343146350338	2.39212130296823e-16	1.16614911122239e-15	Down	0.715728	0.626062	0.773516	0.0836809	0.100838	0.0841223	GeneID:101799811	cadherin 20	GO:0005509,GO:0005886,GO:0005913,GO:0007043,GO:0007156,GO:0008092,GO:0009986,GO:0016021,GO:0016339,GO:0016342,GO:0034332,GO:0042803,GO:0044331,GO:0045296,GO:0098609	calcium ion binding|plasma membrane|cell-cell adherens junction|cell-cell junction assembly|homophilic cell adhesion via plasma membrane adhesion molecules|cytoskeletal protein binding|cell surface|integral component of membrane|calcium-dependent cell-cell adhesion via plasma membrane cell adhesion molecules|catenin complex|adherens junction organization|protein homodimerization activity|cell-cel…
CDH3	174.593034992372	271.415009819288	77.7710601654569	0.286539275102133	-1.80319519635317	1.87927851368416e-10	6.72121695671301e-10	Down	2.93231	2.49675	3.83204	0.94122	0.768247	1.09304	GeneID:106020454	cadherin 3	GO:0005509,GO:0005737,GO:0005886,GO:0005913,GO:0007043,GO:0007156,GO:0008092,GO:0009986,GO:0016021,GO:0016339,GO:0016342,GO:0034332,GO:0042803,GO:0044331,GO:0045296,GO:0098609	calcium ion binding|cytoplasm|plasma membrane|cell-cell adherens junction|cell-cell junction assembly|homophilic cell adhesion via plasma membrane adhesion molecules|cytoskeletal protein binding|cell surface|integral component of membrane|calcium-dependent cell-cell adhesion via plasma membrane cell adhesion molecules|catenin complex|adherens junction organization|protein homodimerization activit…	path:apla04514	Cell adhesion molecules (CAMs)
CDH8	188.53952479821	79.8403499640309	297.238699632389	3.72291328590491	1.89643201332832	1.84250281903933e-27	1.31277197425134e-26	Up	0.333054	0.355892	0.372373	1.40311	1.31621	1.25389	GeneID:101796230	cadherin 8	GO:0005509,GO:0005886,GO:0005913,GO:0007043,GO:0007156,GO:0007268,GO:0008092,GO:0009409,GO:0009986,GO:0016021,GO:0016339,GO:0016342,GO:0034332,GO:0035249,GO:0042802,GO:0042803,GO:0043083,GO:0043679,GO:0044331,GO:0045296,GO:0050807,GO:0097060,GO:0098609,GO:0098978	calcium ion binding|plasma membrane|cell-cell adherens junction|cell-cell junction assembly|homophilic cell adhesion via plasma membrane adhesion molecules|chemical synaptic transmission|cytoskeletal protein binding|response to cold|cell surface|integral component of membrane|calcium-dependent cell-cell adhesion via plasma membrane cell adhesion molecules|catenin complex|adherens junction organiz…
CDH9	30.2414307378694	7.95163269952615	52.5312287762127	6.60634498111855	2.72385230864157	1.47116418757056e-09	4.95912601197289e-09	Up	0.033757	0.0545549	0.046828	0.258437	0.167661	0.300075	GeneID:101792226	cadherin 9	GO:0005509,GO:0005886,GO:0005913,GO:0007043,GO:0007156,GO:0007416,GO:0008092,GO:0009986,GO:0016339,GO:0016342,GO:0034332,GO:0042803,GO:0044331,GO:0045296,GO:0098609,GO:0099055,GO:0099056,GO:0099560	calcium ion binding|plasma membrane|cell-cell adherens junction|cell-cell junction assembly|homophilic cell adhesion via plasma membrane adhesion molecules|synapse assembly|cytoskeletal protein binding|cell surface|calcium-dependent cell-cell adhesion via plasma membrane cell adhesion molecules|catenin complex|adherens junction organization|protein homodimerization activity|cell-cell adhesion med…
CDHR1	24.793569036313	8.36215601905347	41.2249820535726	4.92994653049286	2.3015719994204	9.65288607752859e-05	0.0002217221123668	Up	0.0894552	0.0547287	0.0273694	0.129152	0.293782	0.267071	GeneID:101793306	cadherin related family member 1	GO:0005509,GO:0005887,GO:0007155,GO:0007156	calcium ion binding|integral component of plasma membrane|cell adhesion|homophilic cell adhesion via plasma membrane adhesion molecules
CDHR5	43.7797648185686	14.2375179461163	73.3220116910208	5.14991531308456	2.36454870833518	1.08700104447126e-09	3.68895430308077e-09	Up	0.0899053	0.056884	0.104064	0.462705	0.520157	0.362419	GeneID:101789534	cadherin related family member 5
CDK10	164.162555186515	224.680054177163	103.645056195867	0.461300655171384	-1.11622075346616	4.20551568828602e-10	1.46905138455574e-09	Down	4.68036	7.38419	6.00885	2.59698	3.02621	2.46454	GeneID:101796806	cyclin dependent kinase 10	GO:0004674,GO:0004693,GO:0005524,GO:0005634,GO:0005737,GO:0006468,GO:0018107,GO:0030030,GO:0032956,GO:0036064,GO:0043410,GO:1902018	protein serine/threonine kinase activity|cyclin-dependent protein serine/threonine kinase activity|ATP binding|nucleus|cytoplasm|protein phosphorylation|peptidyl-threonine phosphorylation|cell projection organization|regulation of actin cytoskeleton organization|ciliary basal body|positive regulation of MAPK cascade|negative regulation of cilium assembly
CDK15	20.4692197826694	12.0270433732462	28.9113961920926	2.40386562971953	1.26535625513596	0.0112115665058213	0.0201431430847114	Up	0.236785	0.0477955	0.140443	0.541416	0.296993	0.206551	GeneID:101801009	cyclin dependent kinase 15	GO:0004674,GO:0004693,GO:0005524,GO:0005634,GO:0005737,GO:0005829,GO:0006468,GO:0030332,GO:0046872	protein serine/threonine kinase activity|cyclin-dependent protein serine/threonine kinase activity|ATP binding|nucleus|cytoplasm|cytosol|protein phosphorylation|cyclin binding|metal ion binding
CDK6	761.464375564338	286.351693548427	1236.57705758025	4.31838569647266	2.11049210337393	3.12770517393693e-100	8.13650959559765e-99	Up	2.71658	2.92685	2.84224	12.708	12.1438	11.8646	GeneID:101793324	cyclin dependent kinase 6			path:apla04110,path:apla04115,path:apla04218	Cell cycle|p53 signaling pathway|Cellular senescence
CDKAL1	1015.22173517542	456.174267865318	1574.26920248553	3.4510258762564	1.78702529133553	5.86562556508808e-91	1.35178965083219e-89	Up	2.44797	2.70025	2.30622	8.186	7.96543	7.83884	GeneID:101792757	CDK5 regulatory subunit associated protein 1 like 1	GO:0005783,GO:0005789,GO:0005791,GO:0016021,GO:0035598,GO:0035600,GO:0046872,GO:0051539,GO:0061712,GO:1990145	endoplasmic reticulum|endoplasmic reticulum membrane|rough endoplasmic reticulum|integral component of membrane|N6-threonylcarbomyladenosine methylthiotransferase activity|tRNA methylthiolation|metal ion binding|4 iron, 4 sulfur cluster binding|tRNA (N(6)-L-threonylcarbamoyladenosine(37)-C(2))-methylthiotransferase|maintenance of translational fidelity
CDKL1	72.83893856719	45.4232237256481	100.254653408732	2.2071232551494	1.14216719809402	1.48772562963299e-05	3.70073659016815e-05	Up	1.02432	0.99583	0.964193	2.28196	2.54524	1.89433	GeneID:101804081	cyclin dependent kinase like 1
CDKL5	1102.99454374865	1946.87450518042	259.114582316874	0.133092596172685	-2.9094977772968	1.16253078924039e-173	6.35545967561422e-172	Down	7.69001	7.89796	7.37739	0.989856	1.00227	1.02932	GeneID:101803549	cyclin dependent kinase like 5	GO:0001764,GO:0004672,GO:0004674,GO:0004693,GO:0005524,GO:0005634,GO:0005654,GO:0005813,GO:0005829,GO:0006468,GO:0016301,GO:0032587,GO:0032839,GO:0036064,GO:0043547,GO:0044294,GO:0045773,GO:0046777,GO:0048365,GO:0048471,GO:0050773,GO:0050775,GO:0060999,GO:0097542,GO:0098978,GO:0099092,GO:0099175,GO:1902017	neuron migration|protein kinase activity|protein serine/threonine kinase activity|cyclin-dependent protein serine/threonine kinase activity|ATP binding|nucleus|nucleoplasm|centrosome|cytosol|protein phosphorylation|kinase activity|ruffle membrane|dendrite cytoplasm|ciliary basal body|positive regulation of GTPase activity|dendritic growth cone|positive regulation of axon extension|protein autopho…
CDKN1B	848.807038782107	1135.86743795118	561.746639613034	0.494552991699704	-1.01580297983555	2.13341680600279e-07	6.18010900256825e-07	Down	52.28	37.935	45.8597	21.7194	23.187	22.6057	GeneID:101791694	cyclin dependent kinase inhibitor 1B	GO:0000082,GO:0001666,GO:0001890,GO:0004861,GO:0005634,GO:0005737,GO:0005768,GO:0005829,GO:0006813,GO:0007096,GO:0007219,GO:0007605,GO:0008284,GO:0008285,GO:0009749,GO:0010942,GO:0019901,GO:0019903,GO:0030308,GO:0030332,GO:0030544,GO:0031116,GO:0031464,GO:0032355,GO:0032991,GO:0042326,GO:0042493,GO:0043066,GO:0043200,GO:0043434,GO:0044877,GO:0045732,GO:0045736,GO:0045737,GO:0045892,GO:0046686,GO:…	G1/S transition of mitotic cell cycle|response to hypoxia|placenta development|cyclin-dependent protein serine/threonine kinase inhibitor activity|nucleus|cytoplasm|endosome|cytosol|potassium ion transport|regulation of exit from mitosis|Notch signaling pathway|sensory perception of sound|positive regulation of cell proliferation|negative regulation of cell proliferation|response to glucose|posit…	path:apla04012,path:apla04068,path:apla04110,path:apla04933	ErbB signaling pathway|FoxO signaling pathway|Cell cycle|AGE-RAGE signaling pathway in diabetic complications
CDON	1432.9661174835	2067.16969191218	798.762543054826	0.386403954247198	-1.3718182368844	7.18457364181195e-69	1.24526900952598e-67	Down	12.0615	12.5947	11.5755	4.64915	4.61574	4.1668	GeneID:101790340	cell adhesion associated, oncogene regulated	GO:0001708,GO:0002088,GO:0005886,GO:0005887,GO:0007155,GO:0007224,GO:0007520,GO:0009952,GO:0010172,GO:0014816,GO:0021987,GO:0043410,GO:0043497,GO:0045663,GO:0045666,GO:0045944,GO:0048643,GO:0051057,GO:0051149,GO:0060059,GO:2000179	cell fate specification|lens development in camera-type eye|plasma membrane|integral component of plasma membrane|cell adhesion|smoothened signaling pathway|myoblast fusion|anterior/posterior pattern specification|embryonic body morphogenesis|skeletal muscle satellite cell differentiation|cerebral cortex development|positive regulation of MAPK cascade|regulation of protein heterodimerization acti…	path:apla04340	Hedgehog signaling pathway
CDR2	618.877887366426	879.261594357496	358.494180375356	0.407721868754336	-1.29434275494267	2.39698473836059e-36	2.21454587453874e-35	Down	13.1952	12.1585	13.0779	5.27536	4.96153	5.54575	GeneID:101799052	cerebellar degeneration related protein 2	GO:0005737	cytoplasm
CDS1	50.159978352574	14.2302144117009	86.0897422934471	6.04978532316839	2.59688394921444	6.30618171720588e-14	2.74728863186363e-13	Up	0.116582	0.106088	0.142303	0.734716	0.590874	0.880222	GeneID:101798797	CDP-diacylglycerol synthase 1	GO:0004142,GO:0004605,GO:0005783,GO:0005789,GO:0006661,GO:0007165,GO:0007602,GO:0016021,GO:0016024	diacylglycerol cholinephosphotransferase activity|phosphatidate cytidylyltransferase activity|endoplasmic reticulum|endoplasmic reticulum membrane|phosphatidylinositol biosynthetic process|signal transduction|phototransduction|integral component of membrane|CDP-diacylglycerol biosynthetic process	path:apla00564,path:apla04070	Glycerophospholipid metabolism|Phosphatidylinositol signaling system
CDX1	10.4781338177623	0.654207409726443	20.3020602257982	31.033063710311	4.95573422750923	3.29616592026392e-06	8.68663371012648e-06	Up	0	0.0457025	0.0454687	0.868676	0.271398	1.14897	GeneID:101802595	caudal type homeobox 1	GO:0000977,GO:0003700,GO:0005634,GO:0006357,GO:0007275,GO:0008327,GO:0030154,GO:0044212,GO:0045944	RNA polymerase II regulatory region sequence-specific DNA binding|DNA-binding transcription factor activity|nucleus|regulation of transcription by RNA polymerase II|multicellular organism development|methyl-CpG binding|cell differentiation|transcription regulatory region DNA binding|positive regulation of transcription by RNA polymerase II
CDX2	25.5425311003169	0	51.0850622006338	Inf	Inf	4.18514952516812e-14	1.84313883691686e-13	Up	0	0	0	2.82473	2.57283	1.19675	GeneID:113845312	caudal type homeobox 2
CDYL	1613.14222235317	815.466091832895	2410.81835287344	2.95636860565805	1.56382615865914	1.74207775107934e-93	4.15299912396652e-92	Up	7.46905	7.12642	6.35479	20.7982	21.9909	20.862	GeneID:101801557	chromodomain Y like	GO:0003682,GO:0003714,GO:0005634,GO:0005694,GO:0007283,GO:0007286,GO:0016607,GO:0030674,GO:0035064,GO:0060816,GO:0120092,GO:0120094	chromatin binding|transcription corepressor activity|nucleus|chromosome|spermatogenesis|spermatid development|nuclear speck|protein binding, bridging|methylated histone binding|random inactivation of X chromosome|crotonyl-CoA hydratase activity|negative regulation of peptidyl-lysine crotonylation
CDYL2	2924.832390099	910.304571138999	4939.36020905901	5.42605229684691	2.43990295252912	6.85993049954247e-271	6.87980064305838e-269	Up	8.21122	9.93213	8.45185	48.2331	49.3502	46.4338	GeneID:101800877	chromodomain Y like 2	GO:0003714,GO:0003824,GO:0005634,GO:0035064	transcription corepressor activity|catalytic activity|nucleus|methylated histone binding
CEBPA	866.388594341349	1630.36745070667	102.409737976025	0.0628138999779691	-3.99277234386918	3.20411483940382e-163	1.61785548592397e-161	Down	38.341	43.2522	38.4337	1.44295	2.68741	3.43229	GeneID:110351216	CCAAT enhancer binding protein alpha
CEBPB	3599.5637595121	1754.78839244392	5444.33912658028	3.10256162510734	1.63345986639231	1.57058811773901e-142	6.67821415443294e-141	Up	18.0081	19.4471	21.4145	63.0257	61.8961	61.3273	GeneID:106019185	CCAAT enhancer binding protein beta	GO:0000779,GO:0000790,GO:0000978,GO:0000979,GO:0001046,GO:0001077,GO:0001158,GO:0001541,GO:0003682,GO:0003705,GO:0005634,GO:0005654,GO:0005737,GO:0010628,GO:0016363,GO:0019900,GO:0030182,GO:0032496,GO:0032753,GO:0035035,GO:0042130,GO:0042742,GO:0042803,GO:0042826,GO:0043524,GO:0044389,GO:0045408,GO:0045444,GO:0045600,GO:0045669,GO:0045670,GO:0045892,GO:0046982,GO:0060850,GO:0070059,GO:0070169,GO:…	condensed chromosome, centromeric region|nuclear chromatin|RNA polymerase II proximal promoter sequence-specific DNA binding|RNA polymerase II core promoter sequence-specific DNA binding|core promoter sequence-specific DNA binding|proximal promoter DNA-binding transcription activator activity, RNA polymerase II-specific|enhancer sequence-specific DNA binding|ovarian follicle development|chromatin…
CEBPD	1684.72785302832	746.104462402264	2623.35124365438	3.51606427229757	1.81396144263077	4.94395238474425e-56	6.9463725197054e-55	Up	16.4649	15.47	21.173	58.9035	70.0002	60.8947	GeneID:113842846	CCAAT enhancer binding protein delta	GO:0000978,GO:0001077,GO:0002244,GO:0003677,GO:0005634,GO:0005654,GO:0006357,GO:0042803,GO:0043565,GO:0044212,GO:0045444,GO:0045669,GO:0045892,GO:0045944,GO:0046982,GO:0048839	RNA polymerase II proximal promoter sequence-specific DNA binding|proximal promoter DNA-binding transcription activator activity, RNA polymerase II-specific|hematopoietic progenitor cell differentiation|DNA binding|nucleus|nucleoplasm|regulation of transcription by RNA polymerase II|protein homodimerization activity|sequence-specific DNA binding|transcription regulatory region DNA binding|fat cel…
CELF4	48.1033891622636	14.8062216144328	81.4005567100944	5.49772648484112	2.45883513370082	2.28793179608363e-12	9.16811909028607e-12	Up	0.262355	0.505391	0.888968	3.2346	2.12372	2.39553	GeneID:101792253	CUGBP Elav-like family member 4	GO:0003723,GO:0005634,GO:0005737,GO:0006397,GO:0008380,GO:0048026	RNA binding|nucleus|cytoplasm|mRNA processing|RNA splicing|positive regulation of mRNA splicing, via spliceosome
CELSR1	908.788326636356	386.208805887327	1431.36784738538	3.70620199634437	1.88994151363249	1.3222932258348e-60	2.01771123715526e-59	Up	1.51449	1.51004	1.19746	5.67631	5.1859	5.31245	GeneID:101803029	cadherin EGF LAG seven-pass G-type receptor 1	GO:0001702,GO:0001736,GO:0001764,GO:0001843,GO:0001942,GO:0004888,GO:0004930,GO:0005509,GO:0005654,GO:0005886,GO:0005887,GO:0007156,GO:0007165,GO:0007186,GO:0007266,GO:0007267,GO:0007417,GO:0007626,GO:0009952,GO:0016020,GO:0032956,GO:0042060,GO:0042249,GO:0042472,GO:0045176,GO:0046928,GO:0046983,GO:0048105,GO:0060488,GO:0060489,GO:0060490,GO:0090179,GO:0090251	gastrulation with mouth forming second|establishment of planar polarity|neuron migration|neural tube closure|hair follicle development|transmembrane signaling receptor activity|G protein-coupled receptor activity|calcium ion binding|nucleoplasm|plasma membrane|integral component of plasma membrane|homophilic cell adhesion via plasma membrane adhesion molecules|signal transduction|G protein-couple…
CEND1	213.718436360563	121.46626246988	305.970610251246	2.51897608463188	1.33283742507066	9.93101475562178e-17	4.91548048251368e-16	Up	0.565823	0.710986	0.713921	1.68682	1.61765	1.69031	GeneID:101795623	cell cycle exit and neuronal differentiation 1	GO:0016021,GO:0021686,GO:0021702,GO:0021933,GO:0030182	integral component of membrane|cerebellar granular layer maturation|cerebellar Purkinje cell differentiation|radial glia guided migration of cerebellar granule cell|neuron differentiation
CENPH	681.069633081913	960.14519591075	401.994070253077	0.418680499538159	-1.25607837020477	3.45374122586316e-28	2.50745406422876e-27	Down	43.6203	40.0831	43.0754	18.17	15.7739	17.3518	GeneID:101801048	centromere protein H	GO:0000777,GO:0005730,GO:0043515,GO:0051382	condensed chromosome kinetochore|nucleolus|kinetochore binding|kinetochore assembly
CEP128	97.2473186582417	152.664509373107	41.8301279433767	0.274000343073486	-1.86775039531431	3.92509185343193e-15	1.81663544661385e-14	Down	0.477961	0.480514	0.530776	0.154015	0.101663	0.0894779	GeneID:101798665	centrosomal protein 128	GO:0000922,GO:0005814,GO:0008104,GO:0120103	spindle pole|centriole|protein localization|centriolar subdistal appendage
CEP152	452.69448725663	625.999046705686	279.389927807574	0.446310468486911	-1.16388044860002	6.29678770372398e-24	4.06246170308581e-23	Down	3.10993	3.70563	3.52816	1.38188	1.53009	1.51831	GeneID:101797600	centrosomal protein 152	GO:0000086,GO:0000242,GO:0005654,GO:0005813,GO:0005814,GO:0005829,GO:0007099,GO:0010389,GO:0019901,GO:0051298,GO:0097711,GO:0098535,GO:0098536	G2/M transition of mitotic cell cycle|pericentriolar material|nucleoplasm|centrosome|centriole|cytosol|centriole replication|regulation of G2/M transition of mitotic cell cycle|protein kinase binding|centrosome duplication|ciliary basal body-plasma membrane docking|de novo centriole assembly involved in multi-ciliated epithelial cell differentiation|deuterosome
CEP164	461.525748837338	637.501529990664	285.549967684013	0.447920442933204	-1.15868558309134	5.28241454205935e-24	3.4188943024348e-23	Down	2.01461	2.01308	1.99641	0.901582	1.00486	0.840531	GeneID:101796208	centrosomal protein 164	GO:0005654,GO:0005813,GO:0005814,GO:0005929,GO:0006281,GO:0007049,GO:0043231,GO:0051301,GO:0060271,GO:0097539	nucleoplasm|centrosome|centriole|cilium|DNA repair|cell cycle|intracellular membrane-bounded organelle|cell division|cilium assembly|ciliary transition fiber
CEP78	187.379758974123	276.732994413061	98.026523535184	0.354227813503388	-1.49725059982738	2.07294914553957e-18	1.09577704378177e-17	Down	3.63604	4.33449	4.51585	1.04022	1.61906	1.58632	GeneID:101794300	centrosomal protein 78	GO:0000086,GO:0005813,GO:0005814,GO:0005829,GO:0010389,GO:0036064,GO:0044782,GO:0097711	G2/M transition of mitotic cell cycle|centrosome|centriole|cytosol|regulation of G2/M transition of mitotic cell cycle|ciliary basal body|cilium organization|ciliary basal body-plasma membrane docking
CEP85L	930.977074424102	564.47341217083	1297.48073667737	2.29856838019628	1.20073558558159	7.2089174256488e-42	7.69692196797246e-41	Up	4.69993	4.34793	4.55655	11.132	9.95533	11.2485	GeneID:101790218	centrosomal protein 85 like	GO:0005737,GO:0005813	cytoplasm|centrosome
CEPT1	1067.75392294592	396.181062523565	1739.32678336827	4.39023201232597	2.13429718445023	4.75737753657231e-128	1.6956319641381e-126	Up	9.58857	8.70542	10.6521	38.0354	36.7218	39.3313	GeneID:101801996	choline/ethanolamine phosphotransferase 1	GO:0004142,GO:0004307,GO:0005789,GO:0005794,GO:0006646,GO:0016021,GO:0016780,GO:0031965,GO:0046872	diacylglycerol cholinephosphotransferase activity|ethanolaminephosphotransferase activity|endoplasmic reticulum membrane|Golgi apparatus|phosphatidylethanolamine biosynthetic process|integral component of membrane|phosphotransferase activity, for other substituted phosphate groups|nuclear membrane|metal ion binding	path:apla00440,path:apla00564,path:apla00565	Phosphonate and phosphinate metabolism|Glycerophospholipid metabolism|Ether lipid metabolism
CER1	9.43664789058472	18.8732957811694	0	0	-Inf	4.08508165119103e-08	1.25169105292078e-07	Down	0.25896	0.184676	0.373421	0	0	0	GeneID:101798861	cerberus 1, DAN family BMP antagonist	GO:0001657,GO:0001947,GO:0003140,GO:0003419,GO:0005125,GO:0005615,GO:0007399,GO:0008285,GO:0009948,GO:0010628,GO:0010629,GO:0016015,GO:0023019,GO:0030282,GO:0035582,GO:0036122,GO:0042074,GO:0042803,GO:0048263,GO:0048382,GO:0061371,GO:1900176,GO:1901207,GO:1902813	ureteric bud development|heart looping|determination of left/right asymmetry in lateral mesoderm|growth plate cartilage chondrocyte proliferation|cytokine activity|extracellular space|nervous system development|negative regulation of cell proliferation|anterior/posterior axis specification|positive regulation of gene expression|negative regulation of gene expression|morphogen activity|signal tran…	path:apla04310	Wnt signaling pathway
CERKL	23.2122397000322	9.61424487153834	36.8102345285261	3.82871822180208	1.93686148756663	0.00188213993513553	0.00375343923981635	Up	0.0770716	0.153746	0.0214897	0.189559	0.424	0.199473	GeneID:101798373	ceramide kinase like	GO:0001750,GO:0001917,GO:0003951,GO:0005634,GO:0005730,GO:0005737,GO:0005783,GO:0005794,GO:0005829,GO:0030148,GO:0043066,GO:0046625,GO:0048471	photoreceptor outer segment|photoreceptor inner segment|NAD+ kinase activity|nucleus|nucleolus|cytoplasm|endoplasmic reticulum|Golgi apparatus|cytosol|sphingolipid biosynthetic process|negative regulation of apoptotic process|sphingolipid binding|perinuclear region of cytoplasm
CERS3	24.3959923177657	34.8422566267411	13.9497280087903	0.400368097802369	-1.32060107320087	0.00413941082238729	0.00789343196684447	Down	0.366732	0.256116	0.339809	0.165887	0.0861577	0.0975471	GeneID:101794409	ceramide synthase 3	GO:0000981,GO:0003677,GO:0005783,GO:0005789,GO:0016021,GO:0030148,GO:0030216,GO:0031965,GO:0046513,GO:0050291	DNA-binding transcription factor activity, RNA polymerase II-specific|DNA binding|endoplasmic reticulum|endoplasmic reticulum membrane|integral component of membrane|sphingolipid biosynthetic process|keratinocyte differentiation|nuclear membrane|ceramide biosynthetic process|sphingosine N-acyltransferase activity	path:apla00600	Sphingolipid metabolism
CETN3	171.302861278928	236.326930430772	106.278792127085	0.449710881165182	-1.15293030313498	2.96170947507192e-09	9.81745593492042e-09	Down	6.73009	6.89621	8.99774	3.92515	2.86105	2.8086	GeneID:101795207	centrin 3	GO:0005509,GO:0005634,GO:0005730,GO:0005813,GO:0005814,GO:0005825,GO:0007020,GO:0007098,GO:0008017,GO:0019722,GO:0030474,GO:0051301,GO:0070390,GO:1903087	calcium ion binding|nucleus|nucleolus|centrosome|centriole|half bridge of spindle pole body|microtubule nucleation|centrosome cycle|microtubule binding|calcium-mediated signaling|spindle pole body duplication|cell division|transcription export complex 2|mitotic spindle pole body duplication
CFAP161	7.79509119422391	12.6072188294699	2.98296355897797	0.236607581682106	-2.07943179179323	0.0176262024903055	0.0306749924143157	Down	0.339374	0.210992	0.496911	0.0843086	0.0808141	0.041595	GeneID:101803191	cilia and flagella associated protein 161
CFAP206	15.266266504921	4.29615118810477	26.2363818217372	6.10695030807592	2.61045210609747	3.8414116104393e-05	9.14867468703052e-05	Up	0.0449209	0.025013	0.0874506	0.289689	0.270318	0.179653	GeneID:101791640	cilia and flagella associated protein 206	GO:0001534,GO:0003341,GO:0031514,GO:0035082	radial spoke|cilium movement|motile cilium|axoneme assembly
CFAP299	100.982412548926	152.766649765263	49.1981753325895	0.322047877649905	-1.63465291054302	1.26027297020704e-12	5.13214492656139e-12	Down	0.583368	0.709431	0.560577	0.257885	0.192938	0.199879	GeneID:101789518	cilia and flagella associated protein 299
CFAP46	44.9055821991864	69.2259641107503	20.5852002876224	0.297362421051868	-1.74970575545821	3.81646977704915e-07	1.08164302276065e-06	Down	0.236378	0.319977	0.222064	0.0534844	0.0994092	0.0970516	GeneID:101789846	cilia and flagella associated protein 46	GO:0005930,GO:0035082,GO:0060294	axoneme|axoneme assembly|cilium movement involved in cell motility
CFAP54	29.4006761542487	4.29615118810477	54.5052011203926	12.6869839383929	3.66527723465013	1.99685361545164e-13	8.46349323109816e-13	Up	0.0191762	0.00954723	0.0280712	0.223769	0.185913	0.194957	GeneID:101794613	cilia and flagella associated protein 54	GO:0005930,GO:0007283,GO:0030154,GO:0060271,GO:0060294	axoneme|spermatogenesis|cell differentiation|cilium assembly|cilium movement involved in cell motility
CFAP58	8.96443728010286	1.64073793198574	16.28813662822	9.92732374298615	3.31140484130732	0.000222920651005805	0.00049303606188995	Up	0	0	0.0318652	0.112779	0.0638069	0.138334	GeneID:101798835	cilia and flagella associated protein 58	GO:0005615,GO:0005929	extracellular space|cilium
CFAP61	10.9191196842833	20.5098290964435	1.32841027212307	0.0647694461946259	-3.94854278127571	4.1509305343322e-06	1.0844921277445e-05	Down	0.139601	0.265358	0.148177	0.0226603	0.0112075	0.0113911	GeneID:101793776	cilia and flagella associated protein 61	GO:0003341,GO:0005930,GO:0031514,GO:0044782	cilium movement|axoneme|motile cilium|cilium organization
CFAP69	56.0623052893294	17.1261764770952	94.9984341015636	5.5469727424925	2.47170063615959	2.86159283934688e-14	1.27141103176848e-13	Up	0.123682	0.419942	0.203084	1.51848	1.4932	1.453	GeneID:101797298	cilia and flagella associated protein 69	GO:0005737,GO:0042048,GO:0097225,GO:0097730,GO:1902093,GO:1905516,GO:1990834	cytoplasm|olfactory behavior|sperm midpiece|non-motile cilium|positive regulation of flagellated sperm motility|positive regulation of fertilization|response to odorant
CFAP74	53.839878115058	72.1576968859898	35.5220593441263	0.492283718537354	-1.02243806925699	0.00591583070776883	0.0110590063185981	Down	0.15475	0.224142	0.142454	0.0497321	0.14142	0.105405	GeneID:101802724	cilia and flagella associated protein 74	GO:0005930,GO:0035082	axoneme|axoneme assembly
CFLAR	1659.45703281229	399.46025426308	2919.4538113615	7.30849635277802	2.86957461718578	4.04261920921867e-271	4.08248392642069e-269	Up	4.3996	4.73956	4.14824	33.825	31.9565	30.7276	GeneID:101799915	CASP8 and FADD like apoptosis regulator			path:apla04140,path:apla04210,path:apla04217	Autophagy - animal|Apoptosis|Necroptosis
CGAS	351.238828547624	225.331843779517	477.145813315732	2.11752500362359	1.08237900492503	2.24279669824871e-17	1.14437717845378e-16	Up	3.34129	2.93238	3.26592	6.68519	6.14308	6.81874	GeneID:101797757	cyclic GMP-AMP synthase	GO:0002218,GO:0002230,GO:0003677,GO:0003682,GO:0003690,GO:0005524,GO:0005525,GO:0005829,GO:0006974,GO:0010753,GO:0032481,GO:0038001,GO:0043950,GO:0045087,GO:0046872,GO:0051607,GO:0061501,GO:0071360,GO:2000774	activation of innate immune response|positive regulation of defense response to virus by host|DNA binding|chromatin binding|double-stranded DNA binding|ATP binding|GTP binding|cytosol|cellular response to DNA damage stimulus|positive regulation of cGMP-mediated signaling|positive regulation of type I interferon production|paracrine signaling|positive regulation of cAMP-mediated signaling|innate i…	path:apla04623,path:apla05168	Cytosolic DNA-sensing pathway|Herpes simplex infection
CGN	30.2166258085494	9.96117505290216	50.4720765641966	5.066879790401	2.34109760193139	8.1728400283137e-08	2.45044346635314e-07	Up	0.175685	0.214644	0.12481	0.742569	0.769596	0.752248	GeneID:101802565	cingulin	GO:0003774,GO:0003779,GO:0005923,GO:0016459	motor activity|actin binding|bicellular tight junction|myosin complex	path:apla04530	Tight junction
CHAC1	1773.29397276365	671.683345009051	2874.90460051826	4.28014870679802	2.09766092158743	1.92261292250194e-155	8.93247192301063e-154	Up	14.014	13.5739	14.3376	60.5981	69.3202	62.521	GeneID:101792211	ChaC glutathione specific gamma-glutamylcyclotransferase 1	GO:0003839,GO:0005112,GO:0005737,GO:0005802,GO:0005829,GO:0006750,GO:0006751,GO:0006986,GO:0007219,GO:0010955,GO:0022008,GO:0045746,GO:0061928,GO:0070059	gamma-glutamylcyclotransferase activity|Notch binding|cytoplasm|trans-Golgi network|cytosol|glutathione biosynthetic process|glutathione catabolic process|response to unfolded protein|Notch signaling pathway|negative regulation of protein processing|neurogenesis|negative regulation of Notch signaling pathway|glutathione specific gamma-glutamylcyclotransferase activity|intrinsic apoptotic signalin…	path:apla00480	Glutathione metabolism
CHAC2	202.080084222993	124.416448193886	279.7437202521	2.24844644187365	1.16892851933557	8.96431605344321e-13	3.68871205572075e-12	Up	2.18927	2.66744	2.64184	5.56345	5.00258	5.70085	GeneID:110352605	ChaC cation transport regulator homolog 2	GO:0003839,GO:0005737,GO:0005829,GO:0006751,GO:0061928	gamma-glutamylcyclotransferase activity|cytoplasm|cytosol|glutathione catabolic process|glutathione specific gamma-glutamylcyclotransferase activity	path:apla00480	Glutathione metabolism
CHAD	27.9099507676828	52.1884993824287	3.6314021529369	0.0695824213362906	-3.84513330689225	4.02337851308278e-06	1.05211239592249e-05	Down	1.00967	0.472861	1.11073	0.0204383	0.208617	0	GeneID:101796802	chondroadherin	GO:0005615,GO:0031012,GO:0060348,GO:1900155	extracellular space|extracellular matrix|bone development|negative regulation of bone trabecula formation	path:apla04510,path:apla04512	Focal adhesion|ECM-receptor interaction
CHADL	4.14125738080802	0.983395241335517	7.29911952028052	7.42236611839591	2.89187916570358	0.0304203881126692	0.0508416600315407	Up	0	0	0.0335113	0.1567	0.227721	0.19137	GeneID:113843343	chondroadherin like	GO:0005518,GO:0005615,GO:0030021,GO:0031012,GO:0032331,GO:0062023,GO:0098633,GO:1904027	collagen binding|extracellular space|extracellular matrix structural constituent conferring compression resistance|extracellular matrix|negative regulation of chondrocyte differentiation|collagen-containing extracellular matrix|collagen fibril binding|negative regulation of collagen fibril organization
CHD9	6374.3626447966	2891.45711990489	9857.26816968832	3.40910058870683	1.76939116817471	5.66034543070288e-194	3.67467603809291e-192	Up	8.8854	9.68523	8.47507	31.4597	30.2072	31.7713	GeneID:101803110	chromodomain helicase DNA binding protein 9	GO:0003677,GO:0004386,GO:0005524,GO:0005654,GO:0005737,GO:0006325,GO:0019216	DNA binding|helicase activity|ATP binding|nucleoplasm|cytoplasm|chromatin organization|regulation of lipid metabolic process
CHDH	381.428679431904	545.575063630952	217.282295232856	0.398262878414536	-1.32820708072151	1.41684508115265e-26	9.84412860493159e-26	Down	5.26627	5.99081	5.51808	2.45081	1.94625	2.21112	GeneID:101802751	choline dehydrogenase	GO:0005743,GO:0008812,GO:0019285,GO:0042426,GO:0050660	mitochondrial inner membrane|choline dehydrogenase activity|glycine betaine biosynthetic process from choline|choline catabolic process|flavin adenine dinucleotide binding	path:apla00260	Glycine, serine and threonine metabolism
CHEK1	117.28725693412	189.788100882077	44.7864129861628	0.23598114306434	-2.08325651451416	3.46371714384601e-21	2.02693660787963e-20	Down	3.80686	4.74437	5.39145	1.15946	1.26524	0.645595	GeneID:101790669	checkpoint kinase 1	GO:0000077,GO:0000086,GO:0000724,GO:0000785,GO:0000794,GO:0004674,GO:0005524,GO:0005634,GO:0005654,GO:0005657,GO:0005737,GO:0005813,GO:0006468,GO:0006974,GO:0006975,GO:0006997,GO:0007093,GO:0010569,GO:0010767,GO:0018107,GO:0035402,GO:0035556,GO:0042127,GO:0045839,GO:0046602,GO:0048096,GO:0072425,GO:1902742,GO:2000615	DNA damage checkpoint|G2/M transition of mitotic cell cycle|double-strand break repair via homologous recombination|chromatin|condensed nuclear chromosome|protein serine/threonine kinase activity|ATP binding|nucleus|nucleoplasm|replication fork|cytoplasm|centrosome|protein phosphorylation|cellular response to DNA damage stimulus|DNA damage induced protein phosphorylation|nucleus organization|mito…	path:apla04110,path:apla04115,path:apla04218	Cell cycle|p53 signaling pathway|Cellular senescence
CHFR	1352.31061425311	1867.32049385759	837.300734648618	0.448396907441895	-1.15715176686362	1.15014469845141e-48	1.41023644223276e-47	Down	17.3414	16.9697	16.4798	7.31025	7.38048	8.17972	GeneID:101801134	checkpoint with forkhead and ring finger domains	GO:0000166,GO:0000209,GO:0000278,GO:0004842,GO:0005634,GO:0006511,GO:0007093,GO:0016567,GO:0016605,GO:0019941,GO:0031398,GO:0031648,GO:0032436,GO:0046872,GO:0051301,GO:0061630	nucleotide binding|protein polyubiquitination|mitotic cell cycle|ubiquitin-protein transferase activity|nucleus|ubiquitin-dependent protein catabolic process|mitotic cell cycle checkpoint|protein ubiquitination|PML body|modification-dependent protein catabolic process|positive regulation of protein ubiquitination|protein destabilization|positive regulation of proteasomal ubiquitin-dependent prote…
CHGA	628.265646760593	958.113061843797	298.418231677389	0.311464527060211	-1.68286023195424	6.72609894887902e-59	9.91997270939135e-58	Down	12.5444	13.1589	13.868	3.77533	3.99904	4.55887	GeneID:101790234	chromogranin A	GO:0002026,GO:0002551,GO:0005576,GO:0005615,GO:0006996,GO:0008217,GO:0019730,GO:0030141,GO:0030658,GO:0031640,GO:0032762,GO:0033604,GO:0042583,GO:0042629,GO:0043303,GO:0045087,GO:0045576,GO:0046676,GO:0046888,GO:0048471,GO:0050829,GO:0050830,GO:0050832,GO:0060452,GO:0086030,GO:0097756,GO:1900738,GO:1901215,GO:1901899,GO:2000707	regulation of the force of heart contraction|mast cell chemotaxis|extracellular region|extracellular space|organelle organization|regulation of blood pressure|antimicrobial humoral response|secretory granule|transport vesicle membrane|killing of cells of other organism|mast cell cytokine production|negative regulation of catecholamine secretion|chromaffin granule|mast cell granule|mast cell degra…
CHN2	2693.11402151276	1111.54232137767	4274.68572164785	3.8457246651209	1.94325547654053	6.63647498476255e-73	1.21699393730665e-71	Up	14.7548	16.9461	17.6299	53.7626	62.3334	63.3188	GeneID:101797780	chimerin 2	GO:0005070,GO:0005096,GO:0005829,GO:0016020,GO:0035556,GO:0046872,GO:0051056	SH3/SH2 adaptor activity|GTPase activator activity|cytosol|membrane|intracellular signal transduction|metal ion binding|regulation of small GTPase mediated signal transduction
CHODL	213.875980275614	342.421761635601	85.3301989156273	0.24919619158561	-2.00464607476999	2.22232581786178e-23	1.40570082833171e-22	Down	10.6929	8.83564	10.7544	2.95956	2.51381	1.96885	GeneID:101802103	chondrolectin
CHRDL1	895.457227636963	1323.064311371	467.850143902926	0.353611037560317	-1.49976478739499	5.04236661985573e-61	7.7758319603332e-60	Down	11.9244	11.9347	13.457	3.98722	4.10036	4.73297	GeneID:101797293	chordin like 1	GO:0005576,GO:0007275	extracellular region|multicellular organism development
CHRDL2	65.0176864792026	13.8541064558951	116.18126650251	8.38605267487847	3.06799189213843	3.92123613755943e-22	2.37693271831551e-21	Up	0.0682627	0.0891898	0.157584	0.832509	0.880182	0.735283	GeneID:101798768	chordin like 2	GO:0001503,GO:0005615,GO:0005737,GO:0030154,GO:0051216	ossification|extracellular space|cytoplasm|cell differentiation|cartilage development
CHRM4	581.162537278676	830.075043312555	332.250031244797	0.400265053047369	-1.32097243468569	4.40217415130176e-36	4.03380066214431e-35	Down	12.1312	13.309	12.7908	5.11936	4.78327	5.18987	GeneID:101794923	cholinergic receptor muscarinic 4	GO:0004935,GO:0005622,GO:0005887,GO:0007188,GO:0007194,GO:0016907,GO:0030054,GO:0040012,GO:0045211,GO:0046488,GO:0071880	adrenergic receptor activity|intracellular|integral component of plasma membrane|adenylate cyclase-modulating G protein-coupled receptor signaling pathway|negative regulation of adenylate cyclase activity|G protein-coupled acetylcholine receptor activity|cell junction|regulation of locomotion|postsynaptic membrane|phosphatidylinositol metabolic process|adenylate cyclase-activating adrenergic rece…	path:apla04080,path:apla04810	Neuroactive ligand-receptor interaction|Regulation of actin cytoskeleton
CHRNA1	3500.24814211764	6819.67017755409	180.826106681198	0.0265153742004063	-5.23702708099959	0	0	Down	118.085	113.723	109.386	2.98601	2.37387	3.2215	GeneID:101801519	cholinergic receptor nicotinic alpha 1 subunit	GO:0004888,GO:0005887,GO:0005892,GO:0007165,GO:0007268,GO:0007271,GO:0007274,GO:0022848,GO:0030054,GO:0034220,GO:0035094,GO:0042391,GO:0043005,GO:0045202,GO:0045211,GO:0050877	transmembrane signaling receptor activity|integral component of plasma membrane|acetylcholine-gated channel complex|signal transduction|chemical synaptic transmission|synaptic transmission, cholinergic|neuromuscular synaptic transmission|acetylcholine-gated cation-selective channel activity|cell junction|ion transmembrane transport|response to nicotine|regulation of membrane potential|neuron proj…	path:apla04080	Neuroactive ligand-receptor interaction
CHRNA2	27.3872085107152	16.5783504394573	38.1960665819731	2.30397268542862	1.20412361312126	0.00526579008197902	0.00990622501580064	Up	0.297788	0.186339	0.354371	0.456873	0.664412	0.640187	GeneID:101792085	cholinergic receptor nicotinic alpha 2 subunit	GO:0004888,GO:0005887,GO:0007165,GO:0007268,GO:0022848,GO:0030054,GO:0034220,GO:0042391,GO:0043005,GO:0045202,GO:0045211,GO:0050877	transmembrane signaling receptor activity|integral component of plasma membrane|signal transduction|chemical synaptic transmission|acetylcholine-gated cation-selective channel activity|cell junction|ion transmembrane transport|regulation of membrane potential|neuron projection|synapse|postsynaptic membrane|nervous system process	path:apla04080	Neuroactive ligand-receptor interaction
CHRNA5	27.7161218539891	41.5177875621801	13.914456145798	0.335144451639162	-1.5771450448527	0.000310845350865195	0.000677606519604508	Down	0.878765	0.814578	0.798378	0.110536	0.547757	0.196233	GeneID:101794760	cholinergic receptor nicotinic alpha 5 subunit	GO:0004888,GO:0005887,GO:0005892,GO:0007165,GO:0007268,GO:0007271,GO:0007274,GO:0022848,GO:0030054,GO:0034220,GO:0035094,GO:0042391,GO:0043005,GO:0045202,GO:0045211,GO:0050877	transmembrane signaling receptor activity|integral component of plasma membrane|acetylcholine-gated channel complex|signal transduction|chemical synaptic transmission|synaptic transmission, cholinergic|neuromuscular synaptic transmission|acetylcholine-gated cation-selective channel activity|cell junction|ion transmembrane transport|response to nicotine|regulation of membrane potential|neuron proj…	path:apla04080	Neuroactive ligand-receptor interaction
CHRNA9	22.1909680499498	35.0859407169402	9.2959953829594	0.264949298579619	-1.9162117868571	0.000114290818183194	0.000260137279389576	Down	0.078153	0.0774091	0.101747	0.0373932	0.0172829	0.0149629	GeneID:101794280	cholinergic receptor nicotinic alpha 9 subunit	GO:0004888,GO:0005262,GO:0005887,GO:0005892,GO:0007165,GO:0007204,GO:0007268,GO:0022848,GO:0030054,GO:0034220,GO:0042391,GO:0042472,GO:0043005,GO:0045202,GO:0045211,GO:0050877,GO:0050910	transmembrane signaling receptor activity|calcium channel activity|integral component of plasma membrane|acetylcholine-gated channel complex|signal transduction|positive regulation of cytosolic calcium ion concentration|chemical synaptic transmission|acetylcholine-gated cation-selective channel activity|cell junction|ion transmembrane transport|regulation of membrane potential|inner ear morphogen…	path:apla04080	Neuroactive ligand-receptor interaction
CHRNB2	265.551107822811	370.329764704658	160.772450940963	0.434133213864625	-1.20379029301819	8.33960646707359e-17	4.14897561560671e-16	Down	18.1096	19.3766	20.4879	8.87988	6.98952	6.91823	GeneID:106019861	cholinergic receptor nicotinic beta 2 subunit	GO:0004888,GO:0005737,GO:0005887,GO:0005892,GO:0007165,GO:0007268,GO:0007271,GO:0007274,GO:0022848,GO:0030054,GO:0030424,GO:0030425,GO:0034220,GO:0035094,GO:0042391,GO:0043005,GO:0043204,GO:0045202,GO:0045211,GO:0050877	transmembrane signaling receptor activity|cytoplasm|integral component of plasma membrane|acetylcholine-gated channel complex|signal transduction|chemical synaptic transmission|synaptic transmission, cholinergic|neuromuscular synaptic transmission|acetylcholine-gated cation-selective channel activity|cell junction|axon|dendrite|ion transmembrane transport|response to nicotine|regulation of membra…	path:apla04080	Neuroactive ligand-receptor interaction
CHRND	281.047432354912	465.148274523388	96.9465901864366	0.20842083158488	-2.26242861322955	1.8243729021121e-48	2.23128938120389e-47	Down	10.8639	11.6639	10.8748	2.18429	2.47439	2.03414	GeneID:101805467	cholinergic receptor nicotinic delta subunit	GO:0004888,GO:0005887,GO:0005892,GO:0007165,GO:0007268,GO:0007271,GO:0007274,GO:0022848,GO:0030054,GO:0034220,GO:0035094,GO:0042391,GO:0043005,GO:0045202,GO:0045211,GO:0050877	transmembrane signaling receptor activity|integral component of plasma membrane|acetylcholine-gated channel complex|signal transduction|chemical synaptic transmission|synaptic transmission, cholinergic|neuromuscular synaptic transmission|acetylcholine-gated cation-selective channel activity|cell junction|ion transmembrane transport|response to nicotine|regulation of membrane potential|neuron proj…	path:apla04080	Neuroactive ligand-receptor interaction
CHRNG	121.175319127109	208.505245896373	33.8453923578456	0.162323936802371	-2.62305233492915	3.75145490018104e-31	2.98433573076765e-30	Down	3.0834	3.22788	2.80442	0.501195	0.534598	0.397391	GeneID:106020272	cholinergic receptor nicotinic gamma subunit	GO:0004888,GO:0005887,GO:0005892,GO:0007165,GO:0007268,GO:0007271,GO:0007274,GO:0022848,GO:0030054,GO:0034220,GO:0035094,GO:0042391,GO:0043005,GO:0045202,GO:0045211,GO:0050877	transmembrane signaling receptor activity|integral component of plasma membrane|acetylcholine-gated channel complex|signal transduction|chemical synaptic transmission|synaptic transmission, cholinergic|neuromuscular synaptic transmission|acetylcholine-gated cation-selective channel activity|cell junction|ion transmembrane transport|response to nicotine|regulation of membrane potential|neuron proj…	path:apla04080	Neuroactive ligand-receptor interaction
CHST1	196.139578580864	290.320223555827	101.958933605901	0.351194733722348	-1.50965688352667	5.7585316849554e-12	2.25654992623609e-11	Down	6.55719	7.46595	11.1795	3.59796	3.46456	3.03881	GeneID:101796672	carbohydrate sulfotransferase 1			path:apla00533	Glycosaminoglycan biosynthesis - keratan sulfate
CHST13	146.222601030996	245.285862193576	47.1593398684174	0.192262772288115	-2.37884865324298	8.56545195519943e-32	6.93534534145379e-31	Down	8.71692	10.5567	10.8631	1.07327	2.36064	2.10337	GeneID:101793228	carbohydrate sulfotransferase 13	GO:0000139,GO:0001537,GO:0002063,GO:0007585,GO:0009791,GO:0016020,GO:0016021,GO:0016051,GO:0030206,GO:0030512,GO:0033037,GO:0036342,GO:0042127,GO:0042733,GO:0043066,GO:0047756,GO:0048589,GO:0048703,GO:0050659	Golgi membrane|N-acetylgalactosamine 4-O-sulfotransferase activity|chondrocyte development|respiratory gaseous exchange|post-embryonic development|membrane|integral component of membrane|carbohydrate biosynthetic process|chondroitin sulfate biosynthetic process|negative regulation of transforming growth factor beta receptor signaling pathway|polysaccharide localization|post-anal tail morphogenesi…	path:apla00532	Glycosaminoglycan biosynthesis - chondroitin sulfate / dermatan sulfate
CHST3	881.219822208586	572.118895955144	1190.32074846203	2.08054786667168	1.05696348050738	3.37328652768207e-26	2.32154910958602e-25	Up	23.2267	28.8644	32.3869	57.6513	57.6636	54.1919	GeneID:106020652	carbohydrate sulfotransferase 3	GO:0000139,GO:0001517,GO:0005802,GO:0005975,GO:0006044,GO:0006790,GO:0008459,GO:0016021,GO:0030206	Golgi membrane|N-acetylglucosamine 6-O-sulfotransferase activity|trans-Golgi network|carbohydrate metabolic process|N-acetylglucosamine metabolic process|sulfur compound metabolic process|chondroitin 6-sulfotransferase activity|integral component of membrane|chondroitin sulfate biosynthetic process	path:apla00532	Glycosaminoglycan biosynthesis - chondroitin sulfate / dermatan sulfate
CHST8	15.3020068212305	22.9424358930419	7.66157774941907	0.33394787655232	-1.58230515418727	0.00762580360344771	0.0140443814591358	Down	0.715485	0.364493	0.634071	0.254012	0.0757346	0.383671	GeneID:101804635	carbohydrate sulfotransferase 8	GO:0000139,GO:0001537,GO:0006790,GO:0007417,GO:0016021,GO:0016051,GO:0030166,GO:0042446	Golgi membrane|N-acetylgalactosamine 4-O-sulfotransferase activity|sulfur compound metabolic process|central nervous system development|integral component of membrane|carbohydrate biosynthetic process|proteoglycan biosynthetic process|hormone biosynthetic process
CHST9	27.6590547061634	47.0243450678527	8.29376434447406	0.17637171410908	-2.50330888992559	6.2768522786949e-08	1.8929486901033e-07	Down	0.423656	0.42041	0.522709	0.0606876	0.107979	0.0855106	GeneID:101798839	carbohydrate sulfotransferase 9	GO:0000139,GO:0001537,GO:0005576,GO:0006790,GO:0016021,GO:0016051,GO:0030166,GO:0030203,GO:0030206,GO:0042446,GO:0047756	Golgi membrane|N-acetylgalactosamine 4-O-sulfotransferase activity|extracellular region|sulfur compound metabolic process|integral component of membrane|carbohydrate biosynthetic process|proteoglycan biosynthetic process|glycosaminoglycan metabolic process|chondroitin sulfate biosynthetic process|hormone biosynthetic process|chondroitin 4-sulfotransferase activity
CHSY3	305.429031757673	120.096642830955	490.761420684391	4.08638750522922	2.03082601889363	5.45131073117779e-28	3.94000798473098e-27	Up	1.12464	1.21651	1.25172	4.47213	5.30957	5.53482	GeneID:101799372	chondroitin sulfate synthase 3			path:apla00532	Glycosaminoglycan biosynthesis - chondroitin sulfate / dermatan sulfate
CIB3	49.3157021941019	25.5196125789465	73.1117918092572	2.86492561684004	1.51849768222509	0.000195404560196453	0.000434358470555919	Up	0.362409	0.508282	0.338079	0.76065	1.22487	1.20469	GeneID:101791808	calcium and integrin binding family member 3	GO:0000287,GO:0005509	magnesium ion binding|calcium ion binding
CIITA	71.394068588888	1.98973405848541	140.798403119291	70.762423007659	6.1449115437253	1.66595483352391e-39	1.67656160478233e-38	Up	0.0172558	0	0.0169956	1.21765	0.762178	0.674099	GeneID:101803334	class II major histocompatibility complex transactivator			path:apla05164	Influenza A
CILP	117.567013846456	158.461920740291	76.6721069526211	0.483851934865046	-1.04736246374448	5.54350629456127e-07	1.55384866105455e-06	Down	1.61966	1.8484	1.58324	0.961869	0.840952	0.600044	GeneID:101793418	cartilage intermediate layer protein	GO:0005615,GO:0010629,GO:0043569,GO:0060392,GO:0062023,GO:0071560	extracellular space|negative regulation of gene expression|negative regulation of insulin-like growth factor receptor signaling pathway|negative regulation of SMAD protein signal transduction|collagen-containing extracellular matrix|cellular response to transforming growth factor beta stimulus
CILP2	20.2533390701051	1.31988660736007	39.1867915328501	29.6895137160519	4.89188155853238	1.28428504880798e-12	5.22553810290028e-12	Up	0.0139637	0	0.0282647	0.582619	0.537132	0.50204	GeneID:101789438	cartilage intermediate layer protein 2	GO:0016311,GO:0070062	dephosphorylation|extracellular exosome
CISH	1742.68033140222	865.510727118227	2619.84993568621	3.02694103446778	1.59786057139618	4.82388478449854e-101	1.26851595906289e-99	Up	9.83853	10.662	11.0171	30.8479	31.9838	31.5729	GeneID:101802505	cytokine inducible SH2 containing protein	GO:0005622,GO:0005942,GO:0016567,GO:0035556,GO:0040008,GO:0046627,GO:0046854,GO:0046935	intracellular|phosphatidylinositol 3-kinase complex|protein ubiquitination|intracellular signal transduction|regulation of growth|negative regulation of insulin receptor signaling pathway|phosphatidylinositol phosphorylation|1-phosphatidylinositol-3-kinase regulator activity
CITED2	1077.13790329774	292.826078980476	1861.449727615	6.35684408334107	2.66831070335192	1.01634883234837e-186	6.15822696667086e-185	Up	6.31612	6.55707	7.57848	45.339	46.3162	40.6946	GeneID:101800627	Cbp/p300 interacting transactivator with Glu/Asp rich carboxy-terminal domain 2			path:apla04137	Mitophagy - animal
CITED4	592.807570448471	179.273898565477	1006.34124233147	5.61342867190404	2.48888223553639	7.07152483772024e-110	2.05257712954347e-108	Up	5.17647	4.84486	5.21599	25.7381	28.7068	29.8059	GeneID:101792136	Cbp/p300 interacting transactivator with Glu/Asp rich carboxy-terminal domain 4	GO:0003713,GO:0005634,GO:0005737,GO:0006357,GO:0043627,GO:0045893	transcription coactivator activity|nucleus|cytoplasm|regulation of transcription by RNA polymerase II|response to estrogen|positive regulation of transcription, DNA-templated
CKAP2	2459.21283987674	1375.46802277277	3542.9576569807	2.57581971977693	1.36503162354363	1.37882962323261e-88	3.08476005862286e-87	Up	12.692	14.2912	14.241	37.0159	34.6266	36.2816	GeneID:101794855	cytoskeleton associated protein 2	GO:0005737,GO:0005874,GO:0006915,GO:0007049	cytoplasm|microtubule|apoptotic process|cell cycle
CKB	13106.6796713979	24679.0065415243	1534.35280127149	0.0621723892608815	-4.0075821676214	0	0	Down	486.388	474.852	503.127	33.5457	30.8074	28.7111	GeneID:101793249	creatine kinase B	GO:0004111,GO:0005524,GO:0005615,GO:0005829,GO:0006754,GO:0031625,GO:0043209,GO:0065010	creatine kinase activity|ATP binding|extracellular space|cytosol|ATP biosynthetic process|ubiquitin protein ligase binding|myelin sheath|extracellular membrane-bounded organelle	path:apla00330	Arginine and proline metabolism
CKS2	44.8832048951916	73.4418855099447	16.3245242804385	0.222278120545094	-2.16956214802751	8.92635686864195e-10	3.05428427255979e-09	Down	5.53183	5.89047	7.9938	0.924243	0.836264	2.2512	GeneID:101792507	CDC28 protein kinase regulatory subunit 2
CLBA1	258.468232473138	137.51652244015	379.419942506126	2.75908622304828	1.46419054245431	4.98016768164021e-23	3.10289624791825e-22	Up	1.08499	1.38393	1.19358	2.88719	3.03309	2.89289	GeneID:101799507	clathrin binding box of aftiphilin containing 1	GO:0005622,GO:0030276,GO:0046907	intracellular|clathrin binding|intracellular transport
CLCN1	6.8095574314097	2.65227797519526	10.9668368876241	4.1348746210573	2.04784358421608	0.0295821339292409	0.0495831479482505	Up	0.0229662	0.0460164	0	0.0113032	0.0804701	0.0460601	GeneID:101795064	chloride voltage-gated channel 1	GO:0005247,GO:0005887,GO:0006936,GO:0019227,GO:0034707,GO:0034765,GO:0042383,GO:0042803,GO:1902476	voltage-gated chloride channel activity|integral component of plasma membrane|muscle contraction|neuronal action potential propagation|chloride channel complex|regulation of ion transmembrane transport|sarcolemma|protein homodimerization activity|chloride transmembrane transport
CLDN1	2316.13257965439	746.608959653101	3885.65619965568	5.20440606748287	2.37973353098131	6.67157168866593e-235	5.60797661829942e-233	Up	16.764	16.9431	19.3948	88.8451	94.7868	92.4448	GeneID:101797741	claudin 1	GO:0001618,GO:0005198,GO:0005887,GO:0005923,GO:0016323,GO:0016324,GO:0016328,GO:0016338,GO:0042802,GO:0051260,GO:0051291,GO:0061436,GO:0070830	virus receptor activity|structural molecule activity|integral component of plasma membrane|bicellular tight junction|basolateral plasma membrane|apical plasma membrane|lateral plasma membrane|calcium-independent cell-cell adhesion via plasma membrane cell-adhesion molecules|identical protein binding|protein homooligomerization|protein heterooligomerization|establishment of skin barrier|bicellular…	path:apla04514,path:apla04530	Cell adhesion molecules (CAMs)|Tight junction
CLDN5	1209.78208149358	1963.46905591198	456.095107075179	0.232290448225747	-2.1059982630853	1.02436281254704e-24	6.74956231085591e-24	Down	29.9404	36.6257	26.969	6.89763	7.31023	7.4259	GeneID:101790688	claudin 5	GO:0003151,GO:0005198,GO:0005886,GO:0005911,GO:0005923,GO:0007043,GO:0007179,GO:0007612,GO:0016021,GO:0016327,GO:0016338,GO:0030054,GO:0042802,GO:0060021,GO:0060325,GO:1903142,GO:2000810	outflow tract morphogenesis|structural molecule activity|plasma membrane|cell-cell junction|bicellular tight junction|cell-cell junction assembly|transforming growth factor beta receptor signaling pathway|learning|integral component of membrane|apicolateral plasma membrane|calcium-independent cell-cell adhesion via plasma membrane cell-adhesion molecules|cell junction|identical protein binding|ro…	path:apla04514,path:apla04530	Cell adhesion molecules (CAMs)|Tight junction
CLEC14A	4.4955826841153	0.340659619516261	8.65050574871434	25.3933993145361	4.66638163071397	0.00221971998336554	0.00438635249328735	Up	0.0412178	0	0	0.192893	0.196493	0.506972	GeneID:113843730	C-type lectin domain containing 14A	GO:0002042,GO:0009897,GO:0016021,GO:0016477,GO:0030246,GO:0050840,GO:0062023,GO:1990430	cell migration involved in sprouting angiogenesis|external side of plasma membrane|integral component of membrane|cell migration|carbohydrate binding|extracellular matrix binding|collagen-containing extracellular matrix|extracellular matrix protein binding
CLEC19A	291.061658161959	472.213158262802	109.910158061116	0.232755390522065	-2.10311351447431	1.9326934247052e-37	1.82620063561163e-36	Down	49.446	60.0907	54.1072	13.9855	12.1857	10.2151	GeneID:101802428	C-type lectin domain containing 19A	GO:0005576,GO:0030246	extracellular region|carbohydrate binding
CLEC3B	247.964734251499	476.327370733055	19.6020977699431	0.0411525748347738	-4.60287348974396	2.08230282649664e-88	4.64430179492547e-87	Down	13.7129	13.9825	16.2711	0.246103	0.773166	0.771129	GeneID:101803169	C-type lectin domain family 3 member B	GO:0001503,GO:0001652,GO:0005509,GO:0005615,GO:0005737,GO:0008201,GO:0010756,GO:0030246,GO:0030282,GO:0036143,GO:0071560	ossification|granular component|calcium ion binding|extracellular space|cytoplasm|heparin binding|positive regulation of plasminogen activation|carbohydrate binding|bone mineralization|kringle domain binding|cellular response to transforming growth factor beta stimulus
CLHC1	31.3547318183483	17.8627523473079	44.8467112893888	2.51062716525585	1.32804780050376	0.00105708126431862	0.00217703947680517	Up	0.0772332	0.0983273	0.0755272	0.17223	0.168261	0.286745	GeneID:101802369	clathrin heavy chain linker domain containing 1
CLIC2	629.009935727626	343.684180213766	914.335691241486	2.66039504836325	1.41164049083813	5.28232768957487e-43	5.79740447258851e-42	Up	6.51444	5.02309	7.3374	16.703	15.0496	17.3915	GeneID:101804453	chloride intracellular channel 2	GO:0004602,GO:0005244,GO:0005254,GO:0005622,GO:0005634,GO:0005737,GO:0007165,GO:0010880,GO:0010881,GO:0034707,GO:0051099,GO:0060315	glutathione peroxidase activity|voltage-gated ion channel activity|chloride channel activity|intracellular|nucleus|cytoplasm|signal transduction|regulation of release of sequestered calcium ion into cytosol by sarcoplasmic reticulum|regulation of cardiac muscle contraction by regulation of the release of sequestered calcium ion|chloride channel complex|positive regulation of binding|negative regu…
CLIC5	131.212068330638	7.94329619254274	254.480840468734	32.0371838466307	5.00167543148971	1.26966503987795e-73	2.34904185876656e-72	Up	0.0347332	0.0346453	0.0394988	1.26094	1.11713	1.15498	GeneID:101790561	chloride intracellular channel 5	GO:0002024,GO:0005244,GO:0005254,GO:0005634,GO:0005794,GO:0005815,GO:0007605,GO:0008104,GO:0015629,GO:0032420,GO:0032421,GO:0034707,GO:0034765,GO:0050885,GO:0060088	diet induced thermogenesis|voltage-gated ion channel activity|chloride channel activity|nucleus|Golgi apparatus|microtubule organizing center|sensory perception of sound|protein localization|actin cytoskeleton|stereocilium|stereocilium bundle|chloride channel complex|regulation of ion transmembrane transport|neuromuscular process controlling balance|auditory receptor cell stereocilium organization
CLMN	1039.79747278625	427.896347801324	1651.69859777118	3.86004369109054	1.94861717717287	5.93906290683285e-66	9.91571214594298e-65	Up	2.77246	3.62542	3.04204	12.602	10.9032	12.4101	GeneID:101791542	calmin	GO:0005640,GO:0005737,GO:0007097,GO:0008285,GO:0016021,GO:0031175,GO:0034993,GO:0051015,GO:0051647,GO:0090286	nuclear outer membrane|cytoplasm|nuclear migration|negative regulation of cell proliferation|integral component of membrane|neuron projection development|meiotic nuclear membrane microtubule tethering complex|actin filament binding|nucleus localization|cytoskeletal anchoring at nuclear membrane
CLN6	771.503158767737	1032.57827468387	510.4280428516	0.494323825482255	-1.01647165153586	2.54994743787801e-27	1.80444455676993e-26	Down	51.1042	54.2399	56.8823	26.0044	26.442	23.7607	GeneID:101804462	CLN6, transmembrane ER protein	GO:0001573,GO:0005783,GO:0005788,GO:0005789,GO:0007040,GO:0007042,GO:0008203,GO:0016021,GO:0030203,GO:0042803,GO:0045862	ganglioside metabolic process|endoplasmic reticulum|endoplasmic reticulum lumen|endoplasmic reticulum membrane|lysosome organization|lysosomal lumen acidification|cholesterol metabolic process|integral component of membrane|glycosaminoglycan metabolic process|protein homodimerization activity|positive regulation of proteolysis
CLTRN	27.0995532413179	15.6262352809195	38.5728712017162	2.46846860477109	1.30361629627241	0.00271301003887177	0.00529849476031067	Up	0.383802	0.203227	0.380516	0.508435	0.576305	0.928303	GeneID:101792500	collectrin, amino acid transport regulator	GO:0005886,GO:0008237,GO:0008241,GO:0016021	plasma membrane|metallopeptidase activity|peptidyl-dipeptidase activity|integral component of membrane
CLYBL	83.5487545114056	117.256684358973	49.8408246638384	0.425057427952289	-1.23427032322555	6.1526537219913e-07	1.71731075672164e-06	Down	0.517231	0.540755	0.552993	0.380375	0.227602	0.238616	GeneID:101799635	citrate lyase beta like	GO:0000287,GO:0004474,GO:0005739,GO:0047777,GO:0070207,GO:0106064	magnesium ion binding|malate synthase activity|mitochondrion|(3S)-citramalyl-CoA lyase activity|protein homotrimerization|regulation of cobalamin metabolic process
CMBL	40.0747138449405	78.4881866645252	1.66124102535583	0.0211654912153382	-5.56214221821224	1.09230013358548e-22	6.70786678319258e-22	Down	2.82511	1.92417	3.05034	0.0479437	0.093181	0.0937932	GeneID:101802445	carboxymethylenebutenolidase homolog	GO:0005829,GO:0016787	cytosol|hydrolase activity
CMIP	1012.11204437242	667.567461693657	1356.65662705119	2.03223899440706	1.02307007522563	7.04795261155732e-33	5.89369332244201e-32	Up	7.66535	8.18007	7.1108	16.7512	14.9979	15.425	GeneID:101798922	c-Maf inducing protein	GO:0005654,GO:0005829	nucleoplasm|cytosol
CMPK2	3711.48726843364	6.94009265631663	7416.03444421096	1068.57859274561	10.0614773051489	0	0	Up	0.108466	0.108987	0.240565	184.147	183.141	165.235	GeneID:101790338	cytidine/uridine monophosphate kinase 2	GO:0004127,GO:0004550,GO:0004798,GO:0005524,GO:0005737,GO:0005739,GO:0006165,GO:0006227,GO:0006233,GO:0006235,GO:0009041,GO:0009142,GO:0033862,GO:0071222	cytidylate kinase activity|nucleoside diphosphate kinase activity|thymidylate kinase activity|ATP binding|cytoplasm|mitochondrion|nucleoside diphosphate phosphorylation|dUDP biosynthetic process|dTDP biosynthetic process|dTTP biosynthetic process|uridylate kinase activity|nucleoside triphosphate biosynthetic process|UMP kinase activity|cellular response to lipopolysaccharide	path:apla00240	Pyrimidine metabolism
CMTM6	255.711577954783	139.344618495367	372.078537414199	2.67020385452899	1.41694988749011	1.57577751515834e-21	9.36068489601004e-21	Up	2.27633	3.29308	2.86536	8.15421	7.27382	8.17319	GeneID:113842698	CKLF like MARVEL transmembrane domain containing 6	GO:0005886,GO:0015031,GO:0016020,GO:0016021,GO:0031647,GO:0031901,GO:0032456,GO:0035577,GO:0035579,GO:0043312,GO:0055038	plasma membrane|protein transport|membrane|integral component of membrane|regulation of protein stability|early endosome membrane|endocytic recycling|azurophil granule membrane|specific granule membrane|neutrophil degranulation|recycling endosome membrane
CMTR1	1084.66452498768	323.268938327948	1846.06011164741	5.71060158515642	2.51364273476595	3.78844322678308e-170	1.98171012244171e-168	Up	4.23049	4.97334	5.45149	28.7824	24.7116	27.2443	GeneID:101791717	cap methyltransferase 1	GO:0003676,GO:0004483,GO:0005634,GO:0005654,GO:0005737,GO:0005829,GO:0006370,GO:0080009,GO:0097309	nucleic acid binding|mRNA (nucleoside-2'-O-)-methyltransferase activity|nucleus|nucleoplasm|cytoplasm|cytosol|7-methylguanosine mRNA capping|mRNA methylation|cap1 mRNA methylation
CMTR2	348.821398859194	176.769325760512	520.873471957877	2.94662815348156	1.55906501262487	1.0293242327761e-32	8.54362613757422e-32	Up	1.2156	1.48356	1.43268	4.11279	3.88582	3.9505	GeneID:101802442	cap methyltransferase 2	GO:0004483,GO:0005634,GO:0005737,GO:0006370,GO:0097310	mRNA (nucleoside-2'-O-)-methyltransferase activity|nucleus|cytoplasm|7-methylguanosine mRNA capping|cap2 mRNA methylation
CMYA5	105.50504801199	200.719455816827	10.2906402071529	0.0512687729511582	-4.28577582058376	7.61042228226455e-52	9.92562877387364e-51	Down	0.409689	0.399939	0.387401	0.0300374	0.0180274	0.0141906	GeneID:101800094	cardiomyopathy associated 5	GO:0005634,GO:0016529,GO:0031430,GO:0048471	nucleus|sarcoplasmic reticulum|M band|perinuclear region of cytoplasm
CNGA3	46.3589806422285	15.3303934772441	77.3875678072129	5.04798314029476	2.33570709188667	3.03694196747658e-11	1.13764065149522e-10	Up	0.261031	0.210516	0.0905486	1.03263	0.996953	0.967452	GeneID:113839601	cyclic nucleotide gated channel alpha 3	GO:0005222,GO:0005223,GO:0007601,GO:0016021,GO:0030552,GO:0030553,GO:0050896	intracellular cAMP-activated cation channel activity|intracellular cGMP-activated cation channel activity|visual perception|integral component of membrane|cAMP binding|cGMP binding|response to stimulus
CNIH3	13.945294805308	5.65565438524604	22.2349352253699	3.93145226189464	1.97506233640555	0.00181553515314603	0.00362757793309283	Up	0.0471345	0.0133539	0.026269	0.142824	0.178835	0.114564	GeneID:101803487	cornichon family AMPA receptor auxiliary protein 3	GO:0000139,GO:0005789,GO:0006888,GO:0012507,GO:0016247,GO:0030054,GO:0032281,GO:0033116,GO:0035249,GO:0042391,GO:0043198,GO:0045211,GO:0048208,GO:2000311	Golgi membrane|endoplasmic reticulum membrane|ER to Golgi vesicle-mediated transport|ER to Golgi transport vesicle membrane|channel regulator activity|cell junction|AMPA glutamate receptor complex|endoplasmic reticulum-Golgi intermediate compartment membrane|synaptic transmission, glutamatergic|regulation of membrane potential|dendritic shaft|postsynaptic membrane|COPII vesicle coating|regulation…
CNKSR1	13.7652709549783	4.25026403647603	23.2802778734806	5.47737215233873	2.45348390557981	0.000225828021625353	0.000499238536101533	Up	0	0.091891	0.0653241	0.252012	0.313409	0.454296	GeneID:101805129	connector enhancer of kinase suppressor of Ras 1	GO:0005886,GO:0005911,GO:0005938,GO:0007169,GO:0007265,GO:0007266,GO:0030674	plasma membrane|cell-cell junction|cell cortex|transmembrane receptor protein tyrosine kinase signaling pathway|Ras protein signal transduction|Rho protein signal transduction|protein binding, bridging
CNMD	25.126420802084	44.2562798777976	5.99656172637029	0.135496289858259	-2.88367474645488	1.97603050665167e-06	5.29392697636857e-06	Down	0.694353	1.46223	1.17366	0	0.15731	0.315089	GeneID:101800562	chondromodulin	GO:0005576,GO:0012505,GO:0016021,GO:0030154,GO:0051216	extracellular region|endomembrane system|integral component of membrane|cell differentiation|cartilage development
CNP	2483.70451336567	1286.94249730481	3680.46652942653	2.85985313029477	1.51594105831971	3.44949741087748e-108	9.87452585609848e-107	Up	17.5278	17.9363	17.4629	50.6099	47.0911	50.775	GeneID:101794702	2',3'-cyclic nucleotide 3' phosphodiesterase	GO:0000226,GO:0003723,GO:0004113,GO:0005615,GO:0005634,GO:0005654,GO:0005737,GO:0005741,GO:0005743,GO:0005829,GO:0005874,GO:0005886,GO:0005902,GO:0007268,GO:0007409,GO:0007568,GO:0008344,GO:0009214,GO:0009636,GO:0016020,GO:0021762,GO:0030551,GO:0030900,GO:0031143,GO:0032496,GO:0035748,GO:0035749,GO:0042470,GO:0046902,GO:0048471,GO:0048709,GO:0070062	microtubule cytoskeleton organization|RNA binding|2',3'-cyclic-nucleotide 3'-phosphodiesterase activity|extracellular space|nucleus|nucleoplasm|cytoplasm|mitochondrial outer membrane|mitochondrial inner membrane|cytosol|microtubule|plasma membrane|microvillus|chemical synaptic transmission|axonogenesis|aging|adult locomotory behavior|cyclic nucleotide catabolic process|response to toxic substance…
CNR1	273.042206286038	388.784486669652	157.299925902423	0.404594142245393	-1.30545266232359	1.02144300276732e-19	5.73728240488311e-19	Down	2.8945	2.95491	3.0509	1.32067	1.35323	0.916957	GeneID:101801352	cannabinoid receptor 1	GO:0004949,GO:0005623,GO:0005741,GO:0005886,GO:0007188,GO:0007413,GO:0016020,GO:0016049,GO:0030175,GO:0030426,GO:0031623,GO:0031915,GO:0032592,GO:0042593,GO:0044297,GO:0046847,GO:0060997,GO:0090394,GO:0098921,GO:0098978,GO:0098982,GO:0099056,GO:0099553,GO:0099635,GO:1900454,GO:1903295,GO:1904483	cannabinoid receptor activity|cell|mitochondrial outer membrane|plasma membrane|adenylate cyclase-modulating G protein-coupled receptor signaling pathway|axonal fasciculation|membrane|cell growth|filopodium|growth cone|receptor internalization|positive regulation of synaptic plasticity|integral component of mitochondrial membrane|glucose homeostasis|cell body|filopodium assembly|dendritic spine m…	path:apla04080	Neuroactive ligand-receptor interaction
CNTLN	291.376510972326	431.849208278645	150.903813666008	0.349436355962101	-1.51689837833958	4.59077599207759e-27	3.22196257127376e-26	Down	2.34084	2.25598	2.53218	0.781966	0.738682	0.877644	GeneID:101802040	centlein	GO:0005654,GO:0005737,GO:0005813,GO:0005814,GO:0005829,GO:0010457,GO:0019901,GO:0019904,GO:0030674,GO:0033365	nucleoplasm|cytoplasm|centrosome|centriole|cytosol|centriole-centriole cohesion|protein kinase binding|protein domain specific binding|protein binding, bridging|protein localization to organelle
CNTN2	492.48495249737	313.863823604546	671.106081390193	2.13820781790945	1.09640207910933	7.39110394342417e-09	2.38900719149309e-08	Up	1.61321	1.33488	1.32383	3.58232	2.59766	2.9154	GeneID:101800751	contactin 2	GO:0005886,GO:0007158,GO:0031175,GO:0031225,GO:0050839,GO:0097090	plasma membrane|neuron cell-cell adhesion|neuron projection development|anchored component of membrane|cell adhesion molecule binding|presynaptic membrane organization	path:apla04514	Cell adhesion molecules (CAMs)
CNTN4	534.594642879996	324.928451582256	744.260834177736	2.29053759544145	1.19568624253801	2.46597234698075e-28	1.79570204655954e-27	Up	2.15874	2.10729	2.41575	4.79999	5.39245	5.21538	GeneID:101793345	contactin 4	GO:0005576,GO:0005886,GO:0007155,GO:0007399,GO:0007411,GO:0007420,GO:0031175,GO:0031225,GO:0045665	extracellular region|plasma membrane|cell adhesion|nervous system development|axon guidance|brain development|neuron projection development|anchored component of membrane|negative regulation of neuron differentiation
CNTN5	21.5983824363137	11.5873059160569	31.6094589565705	2.72793858948422	1.44781116721993	0.00884806346497459	0.0161399096437687	Up	0.0517967	0.123134	0.0510125	0.141641	0.107507	0.30929	GeneID:101790578	contactin 5	GO:0005886,GO:0007155,GO:0031225	plasma membrane|cell adhesion|anchored component of membrane
CNTNAP1	200.069363380566	280.0811623329	120.057564428232	0.42865276417817	-1.22211864820256	2.95569879128421e-13	1.24332576866806e-12	Down	2.99057	3.41093	3.53895	1.2408	1.08252	1.8305	GeneID:101791967	contactin associated protein 1	GO:0002175,GO:0007010,GO:0007155,GO:0008076,GO:0016021,GO:0017124,GO:0019227,GO:0022010,GO:0022011,GO:0030424,GO:0030913,GO:0033010,GO:0033270,GO:0042552,GO:0043209,GO:0048787,GO:0048812,GO:0050884,GO:0050885,GO:0071205	protein localization to paranode region of axon|cytoskeleton organization|cell adhesion|voltage-gated potassium channel complex|integral component of membrane|SH3 domain binding|neuronal action potential propagation|central nervous system myelination|myelination in peripheral nervous system|axon|paranodal junction assembly|paranodal junction|paranode region of axon|myelination|myelin sheath|presy…	path:apla04514	Cell adhesion molecules (CAMs)
CNTNAP2	88.7492851992119	52.20481365962	125.293756738804	2.40004221748075	1.26305978350647	1.78375149543566e-07	5.20765192664633e-07	Up	0.161517	0.277782	0.267998	0.530676	0.475986	0.592646	GeneID:101795189	contactin associated protein like 2	GO:0005769,GO:0005794,GO:0007155,GO:0007420,GO:0007612,GO:0008038,GO:0008076,GO:0009986,GO:0016020,GO:0016021,GO:0019226,GO:0019899,GO:0021756,GO:0021761,GO:0021794,GO:0021987,GO:0030424,GO:0030425,GO:0030534,GO:0030673,GO:0031175,GO:0033010,GO:0035176,GO:0042297,GO:0043025,GO:0043204,GO:0044224,GO:0045163,GO:0048812,GO:0071109,GO:0071205,GO:0071625	early endosome|Golgi apparatus|cell adhesion|brain development|learning|neuron recognition|voltage-gated potassium channel complex|cell surface|membrane|integral component of membrane|transmission of nerve impulse|enzyme binding|striatum development|limbic system development|thalamus development|cerebral cortex development|axon|dendrite|adult behavior|axolemma|neuron projection development|parano…	path:apla04514	Cell adhesion molecules (CAMs)
CNTNAP4	62.9289060478017	39.5176510515754	86.340161044028	2.18485053505188	1.12753458878082	6.69403840635076e-05	0.00015632681308038	Up	0.279393	0.159747	0.281285	0.57123	0.478767	0.303227	GeneID:101794509	contactin associated protein like 4	GO:0007155,GO:0030054,GO:0030425,GO:0032225,GO:0032228,GO:0042734,GO:0050807,GO:0098982,GO:0099056,GO:2000821	cell adhesion|cell junction|dendrite|regulation of synaptic transmission, dopaminergic|regulation of synaptic transmission, GABAergic|presynaptic membrane|regulation of synapse organization|GABA-ergic synapse|integral component of presynaptic membrane|regulation of grooming behavior
COBL	591.823318884217	819.964339916864	363.682297851571	0.443534285757408	-1.17288246391159	1.61487007436852e-29	1.21675858142316e-28	Down	2.33506	2.8976	2.80059	1.77238	1.54503	1.28554	GeneID:101797483	cordon-bleu WH2 repeat protein	GO:0000578,GO:0001726,GO:0001757,GO:0001843,GO:0001889,GO:0003785,GO:0005884,GO:0005886,GO:0005938,GO:0016020,GO:0030041,GO:0030424,GO:0030425,GO:0030903,GO:0033504,GO:0043025,GO:0044294,GO:0044295,GO:0048471,GO:0048565,GO:0048669,GO:0051639,GO:1900006,GO:1900029	embryonic axis specification|ruffle|somite specification|neural tube closure|liver development|actin monomer binding|actin filament|plasma membrane|cell cortex|membrane|actin filament polymerization|axon|dendrite|notochord development|floor plate development|neuronal cell body|dendritic growth cone|axonal growth cone|perinuclear region of cytoplasm|digestive tract development|collateral sprouting…
COBLL1	1734.80263555773	934.675413683065	2534.9298574324	2.71209643510742	1.43940847787607	1.98121423385989e-39	1.98832418142101e-38	Up	5.13026	5.64888	5.23726	16.1037	13.8401	13.8998	GeneID:101802750	cordon-bleu WH2 repeat protein like 1	GO:0003779,GO:0045296,GO:0070062	actin binding|cadherin binding|extracellular exosome
COL10A1	4.80299614986527	1.31988660736007	8.28610569237047	6.27789209024831	2.65028023086307	0.0268247622320942	0.0453061199046589	Up	0.0117279	0.0119509	0.0237967	0.0834722	0.153935	0.0595516	GeneID:101802636	collagen type X alpha 1 chain	GO:0005201,GO:0005576,GO:0005581,GO:0005615,GO:0030198,GO:0031012,GO:0043235,GO:0046872	extracellular matrix structural constituent|extracellular region|collagen trimer|extracellular space|extracellular matrix organization|extracellular matrix|receptor complex|metal ion binding
COL13A1	340.329002887187	615.237564066066	65.4204417083088	0.106333627088615	-3.23333018605064	1.47472478081494e-104	4.03869072742199e-103	Down	2.44328	2.59258	2.30313	0.160627	0.218867	0.185436	GeneID:101800336	collagen type XIII alpha 1 chain	GO:0001763,GO:0001958,GO:0005201,GO:0005576,GO:0005600,GO:0005615,GO:0005788,GO:0005886,GO:0005911,GO:0007160,GO:0008201,GO:0030020,GO:0030154,GO:0030198,GO:0030574,GO:0031012,GO:0045211,GO:0062023,GO:0098609	morphogenesis of a branching structure|endochondral ossification|extracellular matrix structural constituent|extracellular region|collagen type XIII trimer|extracellular space|endoplasmic reticulum lumen|plasma membrane|cell-cell junction|cell-matrix adhesion|heparin binding|extracellular matrix structural constituent conferring tensile strength|cell differentiation|extracellular matrix organizat…
COL14A1	2527.5456691189	4196.43038127444	858.660956963367	0.204616990858453	-2.28900214721629	1.25537936000485e-228	1.02560262096576e-226	Down	23.0535	24.5679	25.8637	5.06324	4.86599	4.75233	GeneID:101799687	collagen type XIV alpha 1 chain	GO:0003429,GO:0005581,GO:0005615,GO:0007155,GO:0031012	growth plate cartilage chondrocyte morphogenesis|collagen trimer|extracellular space|cell adhesion|extracellular matrix
COL18A1	946.900986656451	1469.60453713757	424.197436175335	0.288647337059512	-1.79262017918572	2.18580815918552e-87	4.82337211697661e-86	Down	13.8921	14.7007	16.604	4.36045	4.24779	4.25169	GeneID:101794695	collagen type XVIII alpha 1 chain	GO:0001525,GO:0001886,GO:0005201,GO:0005581,GO:0005604,GO:0005615,GO:0007155,GO:0008284,GO:0030020,GO:0030198,GO:0030335,GO:0031012,GO:0046872,GO:0062023,GO:2000353	angiogenesis|endothelial cell morphogenesis|extracellular matrix structural constituent|collagen trimer|basement membrane|extracellular space|cell adhesion|positive regulation of cell proliferation|extracellular matrix structural constituent conferring tensile strength|extracellular matrix organization|positive regulation of cell migration|extracellular matrix|metal ion binding|collagen-containin…
COL1A2	34643.9363011403	48207.8964022226	21079.9762000581	0.437272268098515	-1.19339623959744	2.25138226996334e-53	3.017474743761e-52	Down	492.307	541.828	510.675	246.761	223.268	236.203	GeneID:101794718	collagen type I alpha 2 chain	GO:0001501,GO:0001568,GO:0002020,GO:0005201,GO:0005583,GO:0005584,GO:0005615,GO:0005783,GO:0007179,GO:0007266,GO:0008217,GO:0030198,GO:0030199,GO:0030674,GO:0031012,GO:0042802,GO:0043589,GO:0046332,GO:0046872,GO:0048407,GO:0070208,GO:0071230	skeletal system development|blood vessel development|protease binding|extracellular matrix structural constituent|fibrillar collagen trimer|collagen type I trimer|extracellular space|endoplasmic reticulum|transforming growth factor beta receptor signaling pathway|Rho protein signal transduction|regulation of blood pressure|extracellular matrix organization|collagen fibril organization|protein bin…	path:apla04510,path:apla04512,path:apla04933	Focal adhesion|ECM-receptor interaction|AGE-RAGE signaling pathway in diabetic complications
COL21A1	520.932539845779	733.961340908398	307.903738783159	0.419509477709109	-1.25322468996846	2.59750710163011e-30	2.00813122126023e-29	Down	5.37594	5.99989	5.94841	2.10465	2.38863	2.34327	GeneID:101796553	collagen type XXI alpha 1 chain	GO:0003429,GO:0005576,GO:0005581,GO:0005615,GO:0005788,GO:0005829,GO:0030020,GO:0031012,GO:0062023	growth plate cartilage chondrocyte morphogenesis|extracellular region|collagen trimer|extracellular space|endoplasmic reticulum lumen|cytosol|extracellular matrix structural constituent conferring tensile strength|extracellular matrix|collagen-containing extracellular matrix
COL25A1	347.571047847727	638.264257444054	56.8778382514001	0.0891133062646636	-3.48821532089232	3.68155926396051e-118	1.17664252343986e-116	Down	3.77869	3.37922	3.72896	0.424913	0.182109	0.401274	GeneID:101793589	collagen type XXV alpha 1 chain	GO:0001540,GO:0005201,GO:0005576,GO:0005581,GO:0005615,GO:0005788,GO:0005886,GO:0005887,GO:0008201,GO:0016021,GO:0030198,GO:0031012,GO:0060385	amyloid-beta binding|extracellular matrix structural constituent|extracellular region|collagen trimer|extracellular space|endoplasmic reticulum lumen|plasma membrane|integral component of plasma membrane|heparin binding|integral component of membrane|extracellular matrix organization|extracellular matrix|axonogenesis involved in innervation
COL26A1	4811.87228873368	8895.0876623962	728.65691507115	0.0819167772962521	-3.60969723066448	0	0	Down	49.7811	53.4392	52.579	3.79466	4.85995	4.36252	GeneID:101803410	collagen type XXVI alpha 1 chain	GO:0005576,GO:0005581,GO:0005788,GO:0005794,GO:0005886,GO:0010811,GO:0031012,GO:0062023	extracellular region|collagen trimer|endoplasmic reticulum lumen|Golgi apparatus|plasma membrane|positive regulation of cell-substrate adhesion|extracellular matrix|collagen-containing extracellular matrix
COL28A1	26.3058286409009	49.6181947677241	2.99346251407774	0.0603299359860014	-4.05098213820307	1.49806728313646e-13	6.3922812298622e-13	Down	0.153837	0.307153	0.214355	0.0268212	0	0.0160701	GeneID:101800991	collagen type XXVIII alpha 1 chain	GO:0004867,GO:0005201,GO:0005576,GO:0005581,GO:0005604,GO:0005615,GO:0005788,GO:0007155,GO:0030020,GO:0030198,GO:0031012,GO:0062023	serine-type endopeptidase inhibitor activity|extracellular matrix structural constituent|extracellular region|collagen trimer|basement membrane|extracellular space|endoplasmic reticulum lumen|cell adhesion|extracellular matrix structural constituent conferring tensile strength|extracellular matrix organization|extracellular matrix|collagen-containing extracellular matrix
COL3A1	29124.3355450617	41923.5697996189	16325.1012905045	0.389401507756453	-1.36066962472606	1.30289928490539e-133	5.03903228752504e-132	Down	328.056	365.088	354.101	136.039	126.275	128.74	GeneID:101802788	collagen type III alpha 1 chain	GO:0005201,GO:0005576,GO:0005586,GO:0005615,GO:0030198,GO:0031012,GO:0046872	extracellular matrix structural constituent|extracellular region|collagen type III trimer|extracellular space|extracellular matrix organization|extracellular matrix|metal ion binding	path:apla04933	AGE-RAGE signaling pathway in diabetic complications
COL4A1	3724.23025034401	5511.40503590075	1937.05546478727	0.35146309374279	-1.50855489142082	1.29107618080658e-74	2.42882662629874e-73	Down	26.1674	28.961	25.3247	8.88852	9.90638	8.94719	GeneID:101804910	collagen type IV alpha 1 chain	GO:0001569,GO:0005201,GO:0005576,GO:0005587,GO:0005604,GO:0005615,GO:0005788,GO:0007420,GO:0007528,GO:0030020,GO:0030198,GO:0030855,GO:0031012,GO:0038063,GO:0048407,GO:0048514,GO:0061304,GO:0061333,GO:0062023,GO:0071230,GO:0071711	branching involved in blood vessel morphogenesis|extracellular matrix structural constituent|extracellular region|collagen type IV trimer|basement membrane|extracellular space|endoplasmic reticulum lumen|brain development|neuromuscular junction development|extracellular matrix structural constituent conferring tensile strength|extracellular matrix organization|epithelial cell differentiation|extr…	path:apla04510,path:apla04512,path:apla04933	Focal adhesion|ECM-receptor interaction|AGE-RAGE signaling pathway in diabetic complications
COL4A2	4264.31131119235	6883.26802277179	1645.35459961292	0.239036834563121	-2.06469514635944	1.58169071639347e-120	5.26337446173771e-119	Down	33.2609	36.8148	32.3951	7.96154	7.7625	8.16029	GeneID:101803874	collagen type IV alpha 2 chain	GO:0001525,GO:0005201,GO:0005576,GO:0005587,GO:0005604,GO:0005615,GO:0006351,GO:0007568,GO:0014823,GO:0016525,GO:0030020,GO:0030198,GO:0031012,GO:0035987,GO:0038063,GO:0062023,GO:0071560	angiogenesis|extracellular matrix structural constituent|extracellular region|collagen type IV trimer|basement membrane|extracellular space|transcription, DNA-templated|aging|response to activity|negative regulation of angiogenesis|extracellular matrix structural constituent conferring tensile strength|extracellular matrix organization|extracellular matrix|endodermal cell differentiation|collagen…	path:apla04510,path:apla04512,path:apla04933	Focal adhesion|ECM-receptor interaction|AGE-RAGE signaling pathway in diabetic complications
COL4A4	11.4632255201259	3.67739211466782	19.249058925584	5.23443199021563	2.38803299286588	0.000924976913762495	0.00191719131698036	Up	0.0336913	0.0114643	0.00560045	0.128656	0.0768394	0.050718	GeneID:101797440	collagen type IV alpha 4 chain	GO:0001525,GO:0001886,GO:0005201,GO:0005587,GO:0005604,GO:0005615,GO:0030020,GO:0030198,GO:0031012,GO:0032836,GO:0062023	angiogenesis|endothelial cell morphogenesis|extracellular matrix structural constituent|collagen type IV trimer|basement membrane|extracellular space|extracellular matrix structural constituent conferring tensile strength|extracellular matrix organization|extracellular matrix|glomerular basement membrane development|collagen-containing extracellular matrix	path:apla04510,path:apla04512,path:apla04933	Focal adhesion|ECM-receptor interaction|AGE-RAGE signaling pathway in diabetic complications
COL4A5	674.723468636833	923.870175688854	425.576761584811	0.460645632669648	-1.11827075981988	5.11094245841322e-29	3.79587973596757e-28	Down	4.21997	5.38057	4.63726	2.03624	1.95854	1.95708	GeneID:101799662	collagen type IV alpha 5 chain			path:apla04510,path:apla04512,path:apla04933	Focal adhesion|ECM-receptor interaction|AGE-RAGE signaling pathway in diabetic complications
COL4A6	172.772138191296	271.601475527406	73.9428008551852	0.272247419538499	-1.87700972027632	2.44879383537186e-22	1.4899732198317e-21	Down	3.53206	4.32403	3.70353	0.750178	1.50322	0.565289	GeneID:101800228	collagen type IV alpha 6 chain	GO:0005201,GO:0005576,GO:0005587,GO:0005615,GO:0005788,GO:0007155,GO:0030020,GO:0030198,GO:0031012,GO:0038063,GO:0062023	extracellular matrix structural constituent|extracellular region|collagen type IV trimer|extracellular space|endoplasmic reticulum lumen|cell adhesion|extracellular matrix structural constituent conferring tensile strength|extracellular matrix organization|extracellular matrix|collagen-activated tyrosine kinase receptor signaling pathway|collagen-containing extracellular matrix	path:apla04510,path:apla04512,path:apla04933	Focal adhesion|ECM-receptor interaction|AGE-RAGE signaling pathway in diabetic complications
COL6A1	18667.2906084559	28458.4056264387	8876.17559047313	0.311899960489244	-1.68084472493251	1.618256325491e-73	2.98638115295561e-72	Down	257.196	287.858	255.619	82.8434	86.6473	76.0005	GeneID:101790433	collagen type VI alpha 1 chain	GO:0003429,GO:0005581,GO:0005615,GO:0007155,GO:0031012	growth plate cartilage chondrocyte morphogenesis|collagen trimer|extracellular space|cell adhesion|extracellular matrix	path:apla04510,path:apla04512	Focal adhesion|ECM-receptor interaction
COL6A2	32543.0715215232	53290.2372321042	11795.9058109422	0.221352097938042	-2.17558504776527	0	0	Down	335.568	349.178	335.266	77.1724	76.9991	69.6014	GeneID:101789974	collagen type VI alpha 2 chain	GO:0003429,GO:0005581,GO:0005615,GO:0007155,GO:0031012,GO:0042383,GO:0070208	growth plate cartilage chondrocyte morphogenesis|collagen trimer|extracellular space|cell adhesion|extracellular matrix|sarcolemma|protein heterotrimerization	path:apla04510,path:apla04512	Focal adhesion|ECM-receptor interaction
COL8A2	516.363108560272	874.885742163394	157.84047495715	0.180412672592933	-2.470627414582	9.50211988186582e-98	2.3947977005562e-96	Down	9.16873	9.66683	9.37157	1.58373	1.67131	1.91878	GeneID:101792331	collagen type VIII alpha 2 chain	GO:0001525,GO:0005201,GO:0005576,GO:0005581,GO:0005604,GO:0005615,GO:0005788,GO:0030020,GO:0030198,GO:0030674,GO:0031012,GO:0048593,GO:0050673,GO:0062023,GO:0098609	angiogenesis|extracellular matrix structural constituent|extracellular region|collagen trimer|basement membrane|extracellular space|endoplasmic reticulum lumen|extracellular matrix structural constituent conferring tensile strength|extracellular matrix organization|protein binding, bridging|extracellular matrix|camera-type eye morphogenesis|epithelial cell proliferation|collagen-containing extrac…
COL9A2	294.611412148544	186.274199431918	402.948624865171	2.16320148519788	1.11316804724997	7.84986297374779e-16	3.74762663704007e-15	Up	2.61236	2.724	3.78205	7.65736	6.88444	6.92918	GeneID:101795667	collagen type IX alpha 2 chain	GO:0001501,GO:0005201,GO:0005576,GO:0005594,GO:0005604,GO:0005615,GO:0005788,GO:0030020,GO:0030198,GO:0031012	skeletal system development|extracellular matrix structural constituent|extracellular region|collagen type IX trimer|basement membrane|extracellular space|endoplasmic reticulum lumen|extracellular matrix structural constituent conferring tensile strength|extracellular matrix organization|extracellular matrix	path:apla04510,path:apla04512	Focal adhesion|ECM-receptor interaction
COL9A3	164.324335730594	30.0594478572504	298.589223603938	9.9332903592212	3.31227168337654	4.27619269694033e-57	6.13863713710822e-56	Up	0.11944	0.291609	0.172837	1.92048	1.76179	1.53789	GeneID:101799887	collagen type IX alpha 3 chain	GO:0005201,GO:0005594,GO:0005615,GO:0008584,GO:0008585,GO:0030198,GO:0031012	extracellular matrix structural constituent|collagen type IX trimer|extracellular space|male gonad development|female gonad development|extracellular matrix organization|extracellular matrix	path:apla04510,path:apla04512	Focal adhesion|ECM-receptor interaction
COMMD2	1829.55385870473	2666.64247661817	992.465240791286	0.372177841421744	-1.42593593154456	5.68913674960758e-84	1.20775805274151e-82	Down	100.341	99.6777	98.4981	38.722	34.765	34.3105	GeneID:101789970	COMM domain containing 2	GO:0005737	cytoplasm
COMMD8	192.20009153683	118.658866700379	265.741316373282	2.23954032060912	1.16320264066076	3.23780679735584e-12	1.28610178768502e-11	Up	7.09331	8.41925	7.7327	16.9883	15.1105	15.5678	GeneID:101802203	COMM domain containing 8	GO:0005654,GO:0005829	nucleoplasm|cytosol
COMP	658.863669115051	387.420601935123	930.306736294978	2.40128359629869	1.26380579874221	2.40368720010757e-36	2.21932820723583e-35	Up	3.91884	3.52546	4.80034	8.82916	9.56014	9.19639	GeneID:101803344	cartilage oligomeric matrix protein	GO:0001968,GO:0002020,GO:0003417,GO:0005201,GO:0005499,GO:0005509,GO:0005518,GO:0005576,GO:0006915,GO:0007155,GO:0008201,GO:0043066,GO:0043395,GO:0060173	fibronectin binding|protease binding|growth plate cartilage development|extracellular matrix structural constituent|vitamin D binding|calcium ion binding|collagen binding|extracellular region|apoptotic process|cell adhesion|heparin binding|negative regulation of apoptotic process|heparan sulfate proteoglycan binding|limb development	path:apla04145,path:apla04510,path:apla04512	Phagosome|Focal adhesion|ECM-receptor interaction
COMT	1187.93377830141	1606.30393352415	769.563623078673	0.479089671025264	-1.06163238498889	1.41018508369939e-38	1.38279915624791e-37	Down	26.504	25.8852	26.5349	12.2932	13.3924	12.1076	GeneID:101805407	catechol-O-methyltransferase	GO:0000287,GO:0005829,GO:0007565,GO:0007612,GO:0007614,GO:0008210,GO:0014070,GO:0016020,GO:0016021,GO:0016036,GO:0016206,GO:0030424,GO:0030425,GO:0032496,GO:0032502,GO:0035814,GO:0042135,GO:0042417,GO:0042420,GO:0042424,GO:0042493,GO:0043197,GO:0043231,GO:0043627,GO:0044297,GO:0045211,GO:0045963,GO:0046498,GO:0046500,GO:0048265,GO:0048609,GO:0048662,GO:0050668,GO:0051930,GO:0102084,GO:0102938	magnesium ion binding|cytosol|female pregnancy|learning|short-term memory|estrogen metabolic process|response to organic cyclic compound|membrane|integral component of membrane|cellular response to phosphate starvation|catechol O-methyltransferase activity|axon|dendrite|response to lipopolysaccharide|developmental process|negative regulation of renal sodium excretion|neurotransmitter catabolic pr…	path:apla00140,path:apla00350	Steroid hormone biosynthesis|Tyrosine metabolism
COQ10B	239.79953221175	320.860666816507	158.738397606993	0.494726883110829	-1.01529579822708	1.46620220217178e-11	5.60502429652523e-11	Down	7.5592	7.04482	7.85788	3.77793	3.64205	3.27166	GeneID:101799381	coenzyme Q10B	GO:0005739,GO:0005743,GO:0006744,GO:0045333,GO:0048039	mitochondrion|mitochondrial inner membrane|ubiquinone biosynthetic process|cellular respiration|ubiquinone binding
COQ8A	874.708025506753	1392.19130871285	357.224742300653	0.25659170551131	-1.96245355973299	3.58700357721486e-83	7.53789104333216e-82	Down	21.2526	19.5961	20.939	3.91059	5.26684	5.89006	GeneID:101792720	coenzyme Q8A	GO:0005524,GO:0005739,GO:0006468,GO:0006744,GO:0016021,GO:0016301,GO:0016310,GO:0031314,GO:0043531	ATP binding|mitochondrion|protein phosphorylation|ubiquinone biosynthetic process|integral component of membrane|kinase activity|phosphorylation|extrinsic component of mitochondrial inner membrane|ADP binding
COQ9	222.119036453757	310.617149350638	133.620923556877	0.430178835380526	-1.21699154837529	0.00194175259173541	0.00386754775907633	Down	10.9535	12.2258	20.3986	5.25522	4.30271	6.41824	GeneID:101795914	coenzyme Q9	GO:0005739,GO:0005743,GO:0006120,GO:0006744,GO:0008289,GO:0042803	mitochondrion|mitochondrial inner membrane|mitochondrial electron transport, NADH to ubiquinone|ubiquinone biosynthetic process|lipid binding|protein homodimerization activity
CORIN	68.7874836796685	95.3573909654938	42.2175763938431	0.442729986279931	-1.17550100382729	1.59743681760034e-05	3.96212283840086e-05	Down	1.20584	0.861944	0.762686	0.312316	0.269035	0.384542	GeneID:101803071	corin, serine peptidase	GO:0003050,GO:0004252,GO:0005576,GO:0005886,GO:0005887,GO:0007565,GO:0008217,GO:0009986,GO:0015629,GO:0016021,GO:0016486,GO:0016604,GO:0035813,GO:1903779	regulation of systemic arterial blood pressure by atrial natriuretic peptide|serine-type endopeptidase activity|extracellular region|plasma membrane|integral component of plasma membrane|female pregnancy|regulation of blood pressure|cell surface|actin cytoskeleton|integral component of membrane|peptide hormone processing|nuclear body|regulation of renal sodium excretion|regulation of cardiac cond…
CPA6	7.97161539969997	12.2936710392597	3.64955976014026	0.296864927366727	-1.75212143639928	0.0396348187570534	0.0646879387615119	Down	0.421064	0.180946	0.407676	0.0873925	0.142499	0.0873924	GeneID:101804024	carboxypeptidase A6	GO:0004181,GO:0005615,GO:0006508,GO:0008270	metallocarboxypeptidase activity|extracellular space|proteolysis|zinc ion binding
CPAMD8	1625.33293575608	2169.77381291066	1080.8920586015	0.498158864380213	-1.00532219937217	2.24391625825042e-41	2.35603106335579e-40	Down	10.8575	11.3057	11.442	5.9858	4.99286	5.16958	GeneID:101798474	C3 and PZP like, alpha-2-macroglobulin domain containing 8	GO:0001654,GO:0004867,GO:0005615,GO:0005886	eye development|serine-type endopeptidase inhibitor activity|extracellular space|plasma membrane
CPEB2	569.500180812211	303.695943085419	835.304418539003	2.75046288090869	1.45967443310856	1.4927986785892e-42	1.62365582528378e-41	Up	2.45738	2.24373	2.7576	6.77229	6.72924	6.51905	GeneID:101801772	cytoplasmic polyadenylation element binding protein 2	GO:0000900,GO:0003723,GO:0003730,GO:0005095,GO:0005634,GO:0005737,GO:0008135,GO:0032869,GO:0034260,GO:0034599,GO:0035925,GO:0043005,GO:0043022,GO:0043023,GO:0043024,GO:0045202,GO:0071243,GO:0071456,GO:1900248,GO:1990124,GO:2000766	translation repressor activity, mRNA regulatory element binding|RNA binding|mRNA 3'-UTR binding|GTPase inhibitor activity|nucleus|cytoplasm|translation factor activity, RNA binding|cellular response to insulin stimulus|negative regulation of GTPase activity|cellular response to oxidative stress|mRNA 3'-UTR AU-rich region binding|neuron projection|ribosome binding|ribosomal large subunit binding|r…	path:apla04114,path:apla04914	Oocyte meiosis|Progesterone-mediated oocyte maturation
CPED1	163.863883252078	286.237048395795	41.4907181083607	0.144952298596195	-2.78634988361956	1.09313221684519e-44	1.24384418602212e-43	Down	1.46297	1.53538	1.66833	0.238446	0.254038	0.199839	GeneID:101793934	cadherin like and PC-esterase domain containing 1	GO:0005783	endoplasmic reticulum
CPLX1	27.189234344989	46.4003484051361	7.978120284842	0.171940956459691	-2.54001485813791	5.67103201507907e-08	1.71558451348616e-07	Down	0.579325	0.768697	0.590845	0.150931	0.0682396	0.110046	GeneID:101799617	complexin 1	GO:0000149,GO:0005326,GO:0005829,GO:0016079,GO:0017075,GO:0030073,GO:0030425,GO:0031201,GO:0031630,GO:0032991,GO:0043025,GO:0043195,GO:0044305,GO:0045202,GO:0046928,GO:0070032,GO:0098685,GO:0098793,GO:0098794,GO:0098967,GO:0098978	SNARE binding|neurotransmitter transporter activity|cytosol|synaptic vesicle exocytosis|syntaxin-1 binding|insulin secretion|dendrite|SNARE complex|regulation of synaptic vesicle fusion to presynaptic active zone membrane|protein-containing complex|neuronal cell body|terminal bouton|calyx of Held|synapse|regulation of neurotransmitter secretion|synaptobrevin 2-SNAP-25-syntaxin-1a-complexin I comp…
CPM	144.924406217301	266.591582955243	23.257229479358	0.0872391739511992	-3.51888008029756	1.62785550701241e-20	9.3492396457245e-20	Down	6.54949	9.95862	6.82687	0.918453	0.365105	0.527687	GeneID:101789743	carboxypeptidase M	GO:0004180,GO:0004181,GO:0005576,GO:0005615,GO:0005886,GO:0006518,GO:0008270,GO:0009653,GO:0009986,GO:0016485,GO:0031225,GO:0070062	carboxypeptidase activity|metallocarboxypeptidase activity|extracellular region|extracellular space|plasma membrane|peptide metabolic process|zinc ion binding|anatomical structure morphogenesis|cell surface|protein processing|anchored component of membrane|extracellular exosome
CPNE2	317.51611788542	465.59737458559	169.434861185251	0.363908540798922	-1.45835218379117	4.51302870361164e-27	3.16892628720041e-26	Down	7.05474	8.54674	8.32528	2.11739	2.98615	3.17041	GeneID:101796616	copine 2	GO:0005544,GO:0005634,GO:0005737,GO:0005886,GO:0070062,GO:0071277	calcium-dependent phospholipid binding|nucleus|cytoplasm|plasma membrane|extracellular exosome|cellular response to calcium ion
CPNE4	116.062289142037	50.6433452704166	181.481233013658	3.58351590015658	1.84137575580636	3.56837419648138e-17	1.80053079685053e-16	Up	0.749061	0.744873	0.982651	1.81802	1.76024	2.41933	GeneID:101796635	copine 4	GO:0005544,GO:0005886,GO:0071277	calcium-dependent phospholipid binding|plasma membrane|cellular response to calcium ion
CPNE8	145.652586029886	59.4723142127454	231.832857847026	3.89816439659148	1.9627949343993	2.50096941066338e-23	1.57578410614674e-22	Up	1.01634	1.23	1.25394	2.89375	3.85245	2.91801	GeneID:101802459	copine 8	GO:0005544,GO:0005886,GO:0070062,GO:0071277	calcium-dependent phospholipid binding|plasma membrane|extracellular exosome|cellular response to calcium ion
CPS1	48.4978109886481	69.0625461726815	27.9330758046147	0.404460555722517	-1.30592908157267	0.0011584108163879	0.0023739585811602	Down	0.245437	0.326288	0.19873	0.120609	0.101534	0.116619	GeneID:101797791	carbamoyl-phosphate synthase 1	GO:0000050,GO:0004070,GO:0004087,GO:0004088,GO:0004151,GO:0004175,GO:0005509,GO:0005524,GO:0005543,GO:0005730,GO:0005737,GO:0005739,GO:0005743,GO:0006207,GO:0006526,GO:0006541,GO:0007494,GO:0010043,GO:0014075,GO:0016595,GO:0019433,GO:0032094,GO:0032496,GO:0032991,GO:0042311,GO:0042594,GO:0042645,GO:0043200,GO:0044344,GO:0044877,GO:0046209,GO:0050667,GO:0055081,GO:0060416,GO:0070365,GO:0070409,GO:…	urea cycle|aspartate carbamoyltransferase activity|carbamoyl-phosphate synthase (ammonia) activity|carbamoyl-phosphate synthase (glutamine-hydrolyzing) activity|dihydroorotase activity|endopeptidase activity|calcium ion binding|ATP binding|phospholipid binding|nucleolus|cytoplasm|mitochondrion|mitochondrial inner membrane|'de novo' pyrimidine nucleobase biosynthetic process|arginine biosynthetic …	path:apla00220,path:apla00250,path:apla00910	Arginine biosynthesis|Alanine, aspartate and glutamate metabolism|Nitrogen metabolism
CPSF6	2717.39244094961	3769.5279009767	1665.25698092252	0.44176804752952	-1.17863902055306	4.02238336689527e-70	7.09012108138073e-69	Down	23.0415	24.4057	24.1431	11.5743	10.2877	10.7223	GeneID:101791371	cleavage and polyadenylation specific factor 6	GO:0003729,GO:0005634,GO:0005654,GO:0005726,GO:0005737,GO:0005849,GO:0006397,GO:0016607,GO:0035061,GO:0042382,GO:0046833,GO:0051290,GO:0110104,GO:1990120	mRNA binding|nucleus|nucleoplasm|perichromatin fibrils|cytoplasm|mRNA cleavage factor complex|mRNA processing|nuclear speck|interchromatin granule|paraspeckles|positive regulation of RNA export from nucleus|protein heterotetramerization|mRNA alternative polyadenylation|messenger ribonucleoprotein complex assembly	path:apla03015	mRNA surveillance pathway
CPT1A	991.360440929362	513.038052582921	1469.6828292758	2.86466631836878	1.51836710098192	6.89551850909227e-67	1.16734144539255e-65	Up	4.34734	4.65075	3.78984	12.109	12.1776	12.4018	GeneID:101799612	carnitine palmitoyltransferase 1A	GO:0004095,GO:0005739,GO:0005741,GO:0006635,GO:0009437,GO:0016021	carnitine O-palmitoyltransferase activity|mitochondrion|mitochondrial outer membrane|fatty acid beta-oxidation|carnitine metabolic process|integral component of membrane	path:apla00071,path:apla03320,path:apla04920	Fatty acid degradation|PPAR signaling pathway|Adipocytokine signaling pathway
CPT2	632.017105339809	843.80456509471	420.229645584908	0.498017743643922	-1.00573095056375	2.32822906325196e-23	1.47076920233753e-22	Down	21.2228	21.6739	19.5533	10.0934	9.7254	10.3557	GeneID:101804289	carnitine palmitoyltransferase 2	GO:0004095,GO:0005654,GO:0005730,GO:0005739,GO:0005743,GO:0006635,GO:0006853,GO:0019216,GO:0120162	carnitine O-palmitoyltransferase activity|nucleoplasm|nucleolus|mitochondrion|mitochondrial inner membrane|fatty acid beta-oxidation|carnitine shuttle|regulation of lipid metabolic process|positive regulation of cold-induced thermogenesis	path:apla00071,path:apla03320	Fatty acid degradation|PPAR signaling pathway
CRABP1	276.265896499452	499.32627315052	53.2055198483845	0.106554617109735	-3.23033498710696	1.59433500326676e-87	3.52889187481055e-86	Down	35.4771	40.068	35.3958	3.30071	3.25439	4.6001	GeneID:101795163	cellular retinoic acid binding protein 1	GO:0001972,GO:0005501,GO:0005623,GO:0005829,GO:0016918,GO:0019841,GO:0030424,GO:0034653,GO:0043005,GO:0070852	retinoic acid binding|retinoid binding|cell|cytosol|retinal binding|retinol binding|axon|retinoic acid catabolic process|neuron projection|cell body fiber
CRACR2A	8.76252869101683	13.8582747093868	3.66678267264685	0.26459157070708	-1.91816099356103	0.0175384401570809	0.030544191229254	Down	0.0363353	0.0476383	0.0771813	0.0104614	0.0103029	0.0261112	GeneID:101797406	calcium release activated channel regulator 2A	GO:0002115,GO:0002250,GO:0005509,GO:0005576,GO:0005737,GO:0016020,GO:0032237,GO:0035580,GO:0043312,GO:0051928	store-operated calcium entry|adaptive immune response|calcium ion binding|extracellular region|cytoplasm|membrane|activation of store-operated calcium channel activity|specific granule lumen|neutrophil degranulation|positive regulation of calcium ion transport
CRACR2B	25.3948476615166	12.5602987052732	38.2293966177601	3.04366938357208	1.60581165562668	0.000447582813350236	0.000959426484631357	Up	0.0300157	0.015005	0.0396639	0.160754	0.0929644	0.088836	GeneID:101794736	calcium release activated channel regulator 2B	GO:0005509	calcium ion binding
CRAMP1	1335.02849840787	732.679145503139	1937.37785131259	2.64423774472546	1.40285189610302	4.52212889554032e-69	7.84735064426579e-68	Up	3.77356	4.32134	3.83806	10.4898	10.1357	10.3111	GeneID:101802525	cramped chromatin regulator homolog 1	GO:0000981,GO:0003677,GO:0003682,GO:0005634	DNA-binding transcription factor activity, RNA polymerase II-specific|DNA binding|chromatin binding|nucleus
CRAT	667.730907181972	911.894695394271	423.567118969674	0.464491263200669	-1.10627663424415	8.44104547490458e-29	6.24045161647496e-28	Down	9.3764	8.23766	8.90472	4.37444	3.70524	3.85404	GeneID:101791336	carnitine O-acetyltransferase	GO:0004092,GO:0005743,GO:0005777,GO:0005783,GO:0006631	carnitine O-acetyltransferase activity|mitochondrial inner membrane|peroxisome|endoplasmic reticulum|fatty acid metabolic process	path:apla04146	Peroxisome
CRB1	3.32772803385103	6.32550183637138	0.32995423133068	0.0521625382247866	-4.26084211707657	0.0152801957537109	0.0268590120452634	Down	0.0214827	0.0161836	0.0134114	0	0.00270443	0	GeneID:101800193	crumbs cell polarity complex component 1
CREB3L1	5127.53520931827	7420.04551642372	2835.02490221283	0.382076484023947	-1.38806662919942	5.34186100855407e-117	1.67056651153534e-115	Down	74.3899	76.836	76.8585	27.8973	30.1452	28.6518	GeneID:101795642	cAMP responsive element binding protein 3 like 1	GO:0000790,GO:0000981,GO:0001077,GO:0001227,GO:0001649,GO:0003682,GO:0005634,GO:0005783,GO:0005789,GO:0007275,GO:0010629,GO:0016020,GO:0016021,GO:0030968,GO:0032967,GO:0035497,GO:0040037,GO:0044212,GO:0045892,GO:0046332,GO:0070278,GO:1902236,GO:1903671,GO:1990440	nuclear chromatin|DNA-binding transcription factor activity, RNA polymerase II-specific|proximal promoter DNA-binding transcription activator activity, RNA polymerase II-specific|DNA-binding transcription repressor activity, RNA polymerase II-specific|osteoblast differentiation|chromatin binding|nucleus|endoplasmic reticulum|endoplasmic reticulum membrane|multicellular organism development|negati…	path:apla04261,path:apla04916	Adrenergic signaling in cardiomyocytes|Melanogenesis
CREB5	347.52711281926	93.2498401102328	601.804385528288	6.45367739844788	2.69012146327703	2.30462622466445e-81	4.78086655621547e-80	Up	1.64814	1.78586	1.56825	10.7669	10.7482	9.15179	GeneID:101797962	cAMP responsive element binding protein 5	GO:0001077,GO:0003677,GO:0003700,GO:0005634,GO:0045444,GO:0045893,GO:0045944,GO:0060612	proximal promoter DNA-binding transcription activator activity, RNA polymerase II-specific|DNA binding|DNA-binding transcription factor activity|nucleus|fat cell differentiation|positive regulation of transcription, DNA-templated|positive regulation of transcription by RNA polymerase II|adipose tissue development	path:apla04261	Adrenergic signaling in cardiomyocytes
CREM	829.044018211899	183.062873278293	1475.0251631455	8.05747848665722	3.01032843131655	5.00250432386362e-189	3.08247533379766e-187	Up	3.05006	3.27505	2.96023	22.7454	23.6456	24.2187	GeneID:101790639	cAMP responsive element modulator	GO:0000122,GO:0000977,GO:0000981,GO:0001227,GO:0003677,GO:0005634,GO:0005667,GO:0005737,GO:0006006,GO:0006355,GO:0006631,GO:0006687,GO:0007165,GO:0007275,GO:0007283,GO:0008140,GO:0030154,GO:0042752,GO:0045944,GO:0048384,GO:0048511	negative regulation of transcription by RNA polymerase II|RNA polymerase II regulatory region sequence-specific DNA binding|DNA-binding transcription factor activity, RNA polymerase II-specific|DNA-binding transcription repressor activity, RNA polymerase II-specific|DNA binding|nucleus|transcription factor complex|cytoplasm|glucose metabolic process|regulation of transcription, DNA-templated|fatt…	path:apla04261	Adrenergic signaling in cardiomyocytes
CRH	107.057865225446	51.3069221596944	162.808808291198	3.17323280052642	1.66595336677862	1.25243203719109e-13	5.37094269679528e-13	Up	1.15639	3.71832	3.46258	7.54442	8.23552	7.89288	GeneID:101803050	corticotropin releasing hormone	GO:0001963,GO:0005615,GO:0006704,GO:0006954,GO:0007565,GO:0017045,GO:0030324,GO:0030325,GO:0032811,GO:0035641,GO:0051461,GO:0051464,GO:0070093,GO:2000310	synaptic transmission, dopaminergic|extracellular space|glucocorticoid biosynthetic process|inflammatory response|female pregnancy|corticotropin-releasing hormone activity|lung development|adrenal gland development|negative regulation of epinephrine secretion|locomotory exploration behavior|positive regulation of corticotropin secretion|positive regulation of cortisol secretion|negative regulatio…	path:apla04080	Neuroactive ligand-receptor interaction
CRHR2	118.238943519838	160.153747049965	76.3241399897107	0.476567931725625	-1.06924621909765	3.080871077763e-07	8.81409152327947e-07	Down	1.6997	1.80029	1.50787	0.532215	0.78351	0.757121	GeneID:101799096	corticotropin releasing hormone receptor 2	GO:0004930,GO:0005886,GO:0007166,GO:0016021	G protein-coupled receptor activity|plasma membrane|cell surface receptor signaling pathway|integral component of membrane	path:apla04080	Neuroactive ligand-receptor interaction
CRIM1	971.562116851849	505.953176753402	1437.1710569503	2.84052185653291	1.50615600390913	4.76295753253879e-65	7.86185339820421e-64	Up	5.8827	5.31121	5.56279	15.941	14.9212	15.7426	GeneID:101799066	cysteine rich transmembrane BMP regulator 1	GO:0001558,GO:0004867,GO:0005520,GO:0005576,GO:0016021	regulation of cell growth|serine-type endopeptidase inhibitor activity|insulin-like growth factor binding|extracellular region|integral component of membrane
CRIP1	80.2136748393032	117.880753748129	42.5465959304771	0.360929113342662	-1.47021257597734	0.00129416220370181	0.00264025066866326	Down	16.3664	11.218	21.3085	5.92598	3.78233	5.69065	GeneID:113844326	cysteine rich protein 1	GO:0003680,GO:0005737,GO:0008270,GO:0008301,GO:0008630,GO:0010043,GO:0042277,GO:0071236,GO:0071493	AT DNA binding|cytoplasm|zinc ion binding|DNA binding, bending|intrinsic apoptotic signaling pathway in response to DNA damage|response to zinc ion|peptide binding|cellular response to antibiotic|cellular response to UV-B
CRISPLD1	871.638769914508	1451.67818967298	291.599350156035	0.200870518156455	-2.3156622601872	7.39227454177418e-34	6.36085540748403e-33	Down	30.2491	29.2504	35.1372	5.49117	6.9733	6.16782	GeneID:101797447	cysteine rich secretory protein LCCL domain containing 1	GO:0005615	extracellular space
CRYAB	26.2801067113946	49.5590922566079	3.00112116618133	0.0605564192064309	-4.04557629069048	1.76992013143789e-13	7.52138473155165e-13	Down	2.72901	1.80049	2.42637	0.192882	0	0.38003	GeneID:101800794	crystallin alpha B	GO:0001540,GO:0001666,GO:0002088,GO:0005212,GO:0005634,GO:0005739,GO:0005829,GO:0005886,GO:0007021,GO:0007517,GO:0010629,GO:0030018,GO:0032387,GO:0032463,GO:0042542,GO:0042803,GO:0043154,GO:0043209,GO:0044877,GO:0046872,GO:0050821,GO:0051082,GO:0051260,GO:0060561,GO:0071480,GO:1905907	amyloid-beta binding|response to hypoxia|lens development in camera-type eye|structural constituent of eye lens|nucleus|mitochondrion|cytosol|plasma membrane|tubulin complex assembly|muscle organ development|negative regulation of gene expression|Z disc|negative regulation of intracellular transport|negative regulation of protein homooligomerization|response to hydrogen peroxide|protein homodimer…	path:apla04141	Protein processing in endoplasmic reticulum
CRYBG3	739.727842477973	429.993927667682	1049.46175728827	2.4406432039183	1.2872614038609	8.09913069047574e-41	8.38274437728813e-40	Up	1.5902	1.65083	1.6706	4.45244	4.03972	3.72023	GeneID:101799367	crystallin beta-gamma domain containing 3	GO:0030246,GO:0032991,GO:0051018	carbohydrate binding|protein-containing complex|protein kinase A binding
CRYL1	258.485159525973	427.321805034376	89.6485140175705	0.209791573847627	-2.25297136078708	8.99759594813167e-48	1.08224185506808e-46	Down	7.54069	7.79485	7.34447	1.33205	1.92125	1.48184	GeneID:101793734	crystallin lambda 1	GO:0003857,GO:0005212,GO:0005829,GO:0006631,GO:0042803,GO:0050104,GO:0070403	3-hydroxyacyl-CoA dehydrogenase activity|structural constituent of eye lens|cytosol|fatty acid metabolic process|protein homodimerization activity|L-gulonate 3-dehydrogenase activity|NAD+ binding	path:apla00040	Pentose and glucuronate interconversions
CSF1R	194.016592575933	353.517312938448	34.5158722134185	0.0976355922331536	-3.35644902377189	6.9245644642724e-67	1.1708955399936e-65	Down	3.16494	3.68323	3.10938	0.23476	0.369953	0.227151	GeneID:101802224	colony stimulating factor 1 receptor	GO:0004714,GO:0004888,GO:0005011,GO:0005524,GO:0005737,GO:0005887,GO:0006954,GO:0007169,GO:0008284,GO:0008360,GO:0009968,GO:0009986,GO:0018108,GO:0019955,GO:0030154,GO:0030316,GO:0030335,GO:0031529,GO:0036006,GO:0042531,GO:0043066,GO:0043235,GO:0045087,GO:0045124,GO:0046488,GO:0046777,GO:0048015,GO:0070374,GO:0071345,GO:0071902,GO:1990682,GO:2000249	transmembrane receptor protein tyrosine kinase activity|transmembrane signaling receptor activity|macrophage colony-stimulating factor receptor activity|ATP binding|cytoplasm|integral component of plasma membrane|inflammatory response|transmembrane receptor protein tyrosine kinase signaling pathway|positive regulation of cell proliferation|regulation of cell shape|negative regulation of signal tr…	path:apla04010,path:apla04060	MAPK signaling pathway|Cytokine-cytokine receptor interaction
CSGALNACT1	46.4200005000776	78.877795990154	13.9622050100013	0.177010587513679	-2.49809244024765	2.41359037451893e-12	9.66366498520215e-12	Down	0.612346	0.696692	0.734409	0.107952	0.0961234	0.163316	GeneID:101799131	chondroitin sulfate N-acetylgalactosaminyltransferase 1	GO:0001958,GO:0008376,GO:0008955,GO:0015020,GO:0016021,GO:0019276,GO:0030198,GO:0030204,GO:0030206,GO:0032580,GO:0046398,GO:0046872,GO:0047237,GO:0047238,GO:0050653,GO:0051216	endochondral ossification|acetylgalactosaminyltransferase activity|peptidoglycan glycosyltransferase activity|glucuronosyltransferase activity|integral component of membrane|UDP-N-acetylgalactosamine metabolic process|extracellular matrix organization|chondroitin sulfate metabolic process|chondroitin sulfate biosynthetic process|Golgi cisterna membrane|UDP-glucuronate metabolic process|metal ion …	path:apla00532	Glycosaminoglycan biosynthesis - chondroitin sulfate / dermatan sulfate
CSNK1G3	174.594926769436	265.850668785402	83.3391847534702	0.313481192784746	-1.67354920334357	2.50855527277702e-12	1.00300826991266e-11	Down	4.40681	3.51723	4.64997	1.22763	1.27219	1.17332	GeneID:101791576	casein kinase 1 gamma 3	GO:0000287,GO:0004674,GO:0005524,GO:0005737,GO:0005886,GO:0006468,GO:0006897,GO:0016055,GO:0018105,GO:0018107,GO:0042277,GO:0046777,GO:0051219,GO:0090263	magnesium ion binding|protein serine/threonine kinase activity|ATP binding|cytoplasm|plasma membrane|protein phosphorylation|endocytosis|Wnt signaling pathway|peptidyl-serine phosphorylation|peptidyl-threonine phosphorylation|peptide binding|protein autophosphorylation|phosphoprotein binding|positive regulation of canonical Wnt signaling pathway	path:apla04340	Hedgehog signaling pathway
CSRP3	308.034522252298	550.662050711101	65.4069937934951	0.118778829427289	-3.07365037492707	1.48960046584827e-89	3.37410747264261e-88	Down	20.8866	23.591	23.7377	2.73679	2.91423	2.64292	GeneID:101799312	cysteine and glycine rich protein 3	GO:0002026,GO:0003300,GO:0003779,GO:0005634,GO:0005737,GO:0005856,GO:0006874,GO:0007517,GO:0008307,GO:0010831,GO:0030018,GO:0031433,GO:0033365,GO:0035995,GO:0042802,GO:0042805,GO:0043426,GO:0045662,GO:0045663,GO:0045944,GO:0046872,GO:0048738,GO:0051091,GO:0055003,GO:0060048,GO:0061629,GO:1903919,GO:1903920	regulation of the force of heart contraction|cardiac muscle hypertrophy|actin binding|nucleus|cytoplasm|cytoskeleton|cellular calcium ion homeostasis|muscle organ development|structural constituent of muscle|positive regulation of myotube differentiation|Z disc|telethonin binding|protein localization to organelle|detection of muscle stretch|identical protein binding|actinin binding|MRF binding|ne…
CTLA4	21.1366057250793	36.9633815782652	5.30982987189343	0.143651085078635	-2.7993592044767	3.99403334736928e-06	1.04500239182159e-05	Down	1.61283	0.646741	1.16732	0.133639	0.199431	0.132782	GeneID:101803226	cytotoxic T-lymphocyte associated protein 4	GO:0002250,GO:0005887	adaptive immune response|integral component of plasma membrane	path:apla04514	Cell adhesion molecules (CAMs)
CTSC	1787.24146415215	2809.28195638313	765.20097192116	0.272383115615185	-1.87629081801757	6.41564741184471e-137	2.57724709013939e-135	Down	68.11	73.1768	69.365	20.7234	17.6606	16.6562	GeneID:101805141	cathepsin C	GO:0005764,GO:0008234	lysosome|cysteine-type peptidase activity	path:apla04142,path:apla04210	Lysosome|Apoptosis
CTSD	18753.756557356	28036.6007133103	9470.91240140165	0.337805303083885	-1.56573611822003	2.72535531481078e-181	1.57896880430193e-179	Down	331.761	359.095	349.985	119.93	111.426	116.298	GeneID:101792449	cathepsin D	GO:0004190,GO:0005764,GO:0006508,GO:0008219,GO:0012501,GO:0030163	aspartic-type endopeptidase activity|lysosome|proteolysis|cell death|programmed cell death|protein catabolic process	path:apla04140,path:apla04142,path:apla04210	Autophagy - animal|Lysosome|Apoptosis
CTSE	2.82613055221755	0	5.6522611044351	Inf	Inf	0.0183702289456013	0.0318782660294671	Up	0	0	0	0	0.0880126	0.103471	GeneID:101789387	cathepsin E	GO:0004190,GO:0005768,GO:0006508,GO:0016540,GO:0019886,GO:0030163,GO:0042803	aspartic-type endopeptidase activity|endosome|proteolysis|protein autoprocessing|antigen processing and presentation of exogenous peptide antigen via MHC class II|protein catabolic process|protein homodimerization activity	path:apla04142	Lysosome
CTSH	778.526245099805	1186.58618428171	370.466305917897	0.312211882141671	-1.67940265052267	3.78209187944026e-38	3.65200399142233e-37	Down	29.9285	31.8764	37.7359	9.91162	10.2019	11.1065	GeneID:101804912	cathepsin H	GO:0001656,GO:0001913,GO:0002764,GO:0004175,GO:0004177,GO:0004197,GO:0004252,GO:0005615,GO:0005764,GO:0005829,GO:0006508,GO:0008234,GO:0008284,GO:0008656,GO:0010628,GO:0010634,GO:0010813,GO:0010815,GO:0010952,GO:0030108,GO:0030335,GO:0031638,GO:0031648,GO:0032526,GO:0033619,GO:0036464,GO:0043066,GO:0043129,GO:0045766,GO:0051603,GO:0060448,GO:0070324,GO:0070371,GO:0097067,GO:0097208,GO:2001235	metanephros development|T cell mediated cytotoxicity|immune response-regulating signaling pathway|endopeptidase activity|aminopeptidase activity|cysteine-type endopeptidase activity|serine-type endopeptidase activity|extracellular space|lysosome|cytosol|proteolysis|cysteine-type peptidase activity|positive regulation of cell proliferation|cysteine-type endopeptidase activator activity involved in…	path:apla04142,path:apla04210	Lysosome|Apoptosis
CTSK	2569.17065085434	4037.37139971726	1100.96990199142	0.272694729563032	-1.87464127768059	3.85211675759405e-30	2.96075485670891e-29	Down	76.3685	77.5314	91.48	20.9307	22.4728	21.3804	GeneID:101794155	cathepsin K	GO:0004197,GO:0005615,GO:0005764,GO:0051603	cysteine-type endopeptidase activity|extracellular space|lysosome|proteolysis involved in cellular protein catabolic process	path:apla04142,path:apla04210,path:apla04620	Lysosome|Apoptosis|Toll-like receptor signaling pathway
CTTN	18063.2211810293	9343.30820794939	26783.1341541092	2.8665579212427	1.5193194302123	9.35238443100894e-171	4.94075817368528e-169	Up	98.0952	93.7385	101.627	270.772	290.207	280.749	GeneID:101802254	cortactin	GO:0001726,GO:0002102,GO:0005783,GO:0005886,GO:0005905,GO:0005925,GO:0006886,GO:0006898,GO:0030027,GO:0030041,GO:0030054,GO:0030516,GO:0030838,GO:0030863,GO:0031532,GO:0043197,GO:0048041,GO:0048812,GO:0048870,GO:0097581	ruffle|podosome|endoplasmic reticulum|plasma membrane|clathrin-coated pit|focal adhesion|intracellular protein transport|receptor-mediated endocytosis|lamellipodium|actin filament polymerization|cell junction|regulation of axon extension|positive regulation of actin filament polymerization|cortical cytoskeleton|actin cytoskeleton reorganization|dendritic spine|focal adhesion assembly|neuron proje…	path:apla04530	Tight junction
CTTNBP2	1075.47706590655	674.556363498631	1476.39776831448	2.18869444898132	1.13007056223566	5.9975988086589e-41	6.22090455602837e-40	Up	4.52522	4.36985	4.57141	9.46488	9.56387	8.4369	GeneID:101802874	cortactin binding protein 2	GO:0005938,GO:0043197	cell cortex|dendritic spine
CTTNBP2NL	3743.19688722048	698.519599824774	6787.87417461618	9.717514263478	3.28058732017022	0	0	Up	6.92218	7.36737	6.55713	69.6438	67.1416	65.7327	GeneID:101793332	CTTNBP2 N-terminal like	GO:0005737,GO:0006470,GO:0015629,GO:0032410,GO:0034763,GO:0051721	cytoplasm|protein dephosphorylation|actin cytoskeleton|negative regulation of transporter activity|negative regulation of transmembrane transport|protein phosphatase 2A binding
CTXN1	61.8525763390273	27.4176086973944	96.2875439806602	3.51188701550806	1.81224643120919	9.01186977483845e-10	3.08209337407575e-09	Up	0.85767	1.069	1.32638	4.15099	3.99727	3.22022	GeneID:101790989	cortexin 1	GO:0016021	integral component of membrane
CUBN	163.713556884807	78.7057555347661	248.721358234848	3.16014193047143	1.65998935517105	1.93949354264803e-19	1.07649294264075e-18	Up	0.225835	0.244077	0.251089	0.843982	0.776027	0.709623	GeneID:101794727	cubilin	GO:0005509,GO:0005765,GO:0008144,GO:0008203,GO:0010008,GO:0015031,GO:0016324,GO:0031419,GO:0031526	calcium ion binding|lysosomal membrane|drug binding|cholesterol metabolic process|endosome membrane|protein transport|apical plasma membrane|cobalamin binding|brush border membrane
CUEDC1	1134.51977962124	1768.25792762864	500.781631613842	0.283206213182612	-1.82007517823264	1.83837154271083e-27	1.31047053794612e-26	Down	14.6704	12.5939	16.0888	4.27504	4.087	3.49967	GeneID:101796593	CUE domain containing 1
CWH43	43.0358748529619	19.9713725383568	66.100377167567	3.30975635453273	1.72672501792525	8.41030753849639e-07	2.32073419781432e-06	Up	0.322469	0.199438	0.225823	0.72445	0.936518	0.826908	GeneID:101790269	cell wall biogenesis 43 C-terminal homolog	GO:0006506,GO:0016021	GPI anchor biosynthetic process|integral component of membrane
CXADR	554.876349492603	319.369949647003	790.382749338204	2.47481878057659	1.30732288723855	3.00694260007916e-34	2.61368555232224e-33	Up	3.41181	3.98378	3.05368	8.68254	7.80094	8.72526	GeneID:101802301	CXADR, Ig-like cell adhesion molecule	GO:0001669,GO:0005178,GO:0005634,GO:0005654,GO:0005737,GO:0005886,GO:0005912,GO:0005913,GO:0005923,GO:0007005,GO:0007157,GO:0007507,GO:0008013,GO:0008354,GO:0010669,GO:0014704,GO:0016021,GO:0016323,GO:0016327,GO:0030165,GO:0030175,GO:0030426,GO:0030593,GO:0031532,GO:0032991,GO:0034109,GO:0043005,GO:0044297,GO:0045121,GO:0045216,GO:0046629,GO:0048739,GO:0050839,GO:0060044,GO:0070633,GO:0071253,GO:…	acrosomal vesicle|integrin binding|nucleus|nucleoplasm|cytoplasm|plasma membrane|adherens junction|cell-cell adherens junction|bicellular tight junction|mitochondrion organization|heterophilic cell-cell adhesion via plasma membrane cell adhesion molecules|heart development|beta-catenin binding|germ cell migration|epithelial structure maintenance|intercalated disc|integral component of membrane|ba…
CXXC5	1381.31299297259	1881.99701803827	880.62896790691	0.467922615958684	-1.09565813517198	1.26897890521572e-44	1.44280619543761e-43	Down	41.3263	48.4442	43.7816	21.2411	19.8947	20.5946	GeneID:101795564	CXXC finger protein 5	GO:0000122,GO:0005654,GO:0005829,GO:0008134,GO:0008270,GO:0043565	negative regulation of transcription by RNA polymerase II|nucleoplasm|cytosol|transcription factor binding|zinc ion binding|sequence-specific DNA binding
CYFIP2	250.390708807687	144.341860854174	356.4395567612	2.46941223184938	1.30416769318453	1.84340832865007e-12	7.42160684253303e-12	Up	0.959619	1.63567	1.00098	3.18581	2.46572	2.95117	GeneID:101800906	cytoplasmic FMR1 interacting protein 2	GO:0000902,GO:0005634,GO:0005737,GO:0006915,GO:0007411,GO:0030031,GO:0030054,GO:0031175,GO:0043005,GO:0045202,GO:0045862,GO:0048471,GO:0051388,GO:0097202,GO:0097484,GO:0098609	cell morphogenesis|nucleus|cytoplasm|apoptotic process|axon guidance|cell projection assembly|cell junction|neuron projection development|neuron projection|synapse|positive regulation of proteolysis|perinuclear region of cytoplasm|positive regulation of neurotrophin TRK receptor signaling pathway|activation of cysteine-type endopeptidase activity|dendrite extension|cell-cell adhesion	path:apla03013,path:apla04810	RNA transport|Regulation of actin cytoskeleton
CYSLTR2	11.0910410313557	16.8856276678199	5.29645439489157	0.313666420880841	-1.67269700313546	0.0180312956985981	0.0313499643769744	Down	0.31943	0.523425	0.505223	0.123851	0.310373	0	GeneID:101805449	cysteinyl leukotriene receptor 2	GO:0004966,GO:0004974,GO:0005886,GO:0005887,GO:0006955,GO:0007186,GO:0007218,GO:0008528	galanin receptor activity|leukotriene receptor activity|plasma membrane|integral component of plasma membrane|immune response|G protein-coupled receptor signaling pathway|neuropeptide signaling pathway|G protein-coupled peptide receptor activity	path:apla04020,path:apla04080	Calcium signaling pathway|Neuroactive ligand-receptor interaction
CYTH4	94.7178039609906	162.879734605107	26.555873316874	0.163039762934641	-2.61670423599711	6.38715294045406e-25	4.23538431646525e-24	Down	0.77807	1.14867	0.940812	0.123432	0.162374	0.125076	GeneID:101790586	cytohesin 4	GO:0000139,GO:0005086,GO:0005829,GO:0005886,GO:0008289,GO:0032012	Golgi membrane|ARF guanyl-nucleotide exchange factor activity|cytosol|plasma membrane|lipid binding|regulation of ARF protein signal transduction	path:apla04144	Endocytosis
CYTIP	27.6008284786443	5.65148613175434	49.5501708255342	8.76763556883272	3.13218783320213	1.43106683200075e-10	5.16135264656619e-10	Up	0.0911663	0.0727423	0.072261	0.70122	0.647584	1.0154	GeneID:101798985	cytohesin 1 interacting protein	GO:0005654,GO:0005737,GO:0005769,GO:0005829,GO:0005938,GO:0030155	nucleoplasm|cytoplasm|early endosome|cytosol|cell cortex|regulation of cell adhesion
CYTL1	78.4040403421745	153.816523778571	2.99155690577832	0.0194488656503827	-5.68417017689186	3.77714348315404e-50	4.75560350926632e-49	Down	7.9509	9.33533	11.0844	0.26817	0.130492	0.200849	GeneID:101804514	cytokine like 1	GO:0002062,GO:0005102,GO:0005615,GO:0007165,GO:0045944,GO:0048839,GO:0050650,GO:0051091,GO:1990079	chondrocyte differentiation|signaling receptor binding|extracellular space|signal transduction|positive regulation of transcription by RNA polymerase II|inner ear development|chondroitin sulfate proteoglycan biosynthetic process|positive regulation of DNA-binding transcription factor activity|cartilage homeostasis
CZH18orf54	76.5330482904476	20.8577922503752	132.20830433052	6.338556964395	2.66415443385501	4.34836460825047e-21	2.53747665060908e-20	Up	0.125193	0.22323	0.38816	2.04495	2.00818	2.25974	GeneID:101792360	chromosome Z C18orf54 homolog	GO:0005576,GO:0008285	extracellular region|negative regulation of cell proliferation
DAAM1	354.539989295055	478.580313145409	230.499665444701	0.481632150578387	-1.05399639479174	1.28272025893263e-16	6.31245956189452e-16	Down	2.88839	2.67407	2.45181	1.25613	1.43263	1.35666	GeneID:101790442	dishevelled associated activator of morphogenesis 1	GO:0001725,GO:0003779,GO:0005829,GO:0005886,GO:0016020,GO:0017048,GO:0030036,GO:0031514,GO:0036064,GO:0042802,GO:0060071	stress fiber|actin binding|cytosol|plasma membrane|membrane|Rho GTPase binding|actin cytoskeleton organization|motile cilium|ciliary basal body|identical protein binding|Wnt signaling pathway, planar cell polarity pathway	path:apla04310	Wnt signaling pathway
DAB1	494.42258414285	737.318453719111	251.526714566588	0.341137148131667	-1.55157622909699	1.20086344032204e-42	1.31004922349311e-41	Down	2.27706	2.36485	2.26916	0.714961	0.744228	0.828109	GeneID:101805409	DAB1, reelin adaptor protein	GO:0005829,GO:0005903,GO:0007162,GO:0007264,GO:0007411,GO:0007494,GO:0007628,GO:0014069,GO:0016020,GO:0016358,GO:0021517,GO:0021589,GO:0021813,GO:0021942,GO:0042493,GO:0043005,GO:0043025,GO:0043231,GO:0043548,GO:0045177,GO:0045666,GO:0045860,GO:0046426,GO:0048471,GO:0048712,GO:0050771,GO:0051645,GO:0097477	cytosol|brush border|negative regulation of cell adhesion|small GTPase mediated signal transduction|axon guidance|midgut development|adult walking behavior|postsynaptic density|membrane|dendrite development|ventral spinal cord development|cerebellum structural organization|cell-cell adhesion involved in neuronal-glial interactions involved in cerebral cortex radial glia guided migration|radial gl…
DAB2	466.633127593245	868.577453893865	64.6888012926248	0.0744767216816676	-3.74706662006939	2.42089999509016e-165	1.23525360451232e-163	Down	13.4059	12.2141	13.98	0.844615	1.36022	0.797592	GeneID:101802842	DAB2, clathrin adaptor protein			path:apla04144	Endocytosis
DACH1	459.596126754618	157.43923128273	761.753022226507	4.83839393790325	2.27452823709838	4.13610513154351e-78	8.23934805793229e-77	Up	0.947505	0.989664	0.714277	4.2617	4.53376	4.85822	GeneID:101789475	dachshund family transcription factor 1	GO:0000122,GO:0000977,GO:0000978,GO:0001075,GO:0001227,GO:0001967,GO:0005634,GO:0005667,GO:0005737,GO:0006355,GO:0007585,GO:0008283,GO:0010944,GO:0030336,GO:0033262,GO:0045892,GO:0046545,GO:0048147,GO:0060244,GO:2000279	negative regulation of transcription by RNA polymerase II|RNA polymerase II regulatory region sequence-specific DNA binding|RNA polymerase II proximal promoter sequence-specific DNA binding|transcription factor activity, RNA polymerase II core promoter sequence-specific binding involved in preinitiation complex assembly|DNA-binding transcription repressor activity, RNA polymerase II-specific|suck…
DACT1	1017.7308826307	1689.23967499495	346.222090266449	0.204957351755004	-2.28660435497439	8.24716918310008e-140	3.41681863990431e-138	Down	25.3425	26.9523	29.5558	5.06005	5.51753	6.13672	GeneID:101795068	dishevelled binding antagonist of beta catenin 1
DACT2	296.007155749946	532.90132966629	59.112981833602	0.110926692321484	-3.17232153149539	2.780151417728e-53	3.70907907491748e-52	Down	6.30169	7.70022	6.39942	0.837763	0.752162	0.62976	GeneID:101791215	dishevelled binding antagonist of beta catenin 2	GO:0002244,GO:0003382,GO:0005080,GO:0005737,GO:0005739,GO:0007162,GO:0008013,GO:0008134,GO:0030111,GO:0043588,GO:0051018,GO:0070097,GO:0072061,GO:1900108	hematopoietic progenitor cell differentiation|epithelial cell morphogenesis|protein kinase C binding|cytoplasm|mitochondrion|negative regulation of cell adhesion|beta-catenin binding|transcription factor binding|regulation of Wnt signaling pathway|skin development|protein kinase A binding|delta-catenin binding|inner medullary collecting duct development|negative regulation of nodal signaling path…
DAG1	7185.64678149676	11189.3483268164	3181.94523617708	0.284372703685631	-1.81414510442837	2.46162710899192e-208	1.83574263686977e-206	Down	112.402	117.162	116.336	32.0947	32.4476	33.0926	GeneID:101789918	dystroglycan 1	GO:0002011,GO:0002162,GO:0003779,GO:0005509,GO:0005576,GO:0005604,GO:0005615,GO:0005654,GO:0005737,GO:0005856,GO:0005886,GO:0005911,GO:0005925,GO:0006509,GO:0007016,GO:0008307,GO:0009897,GO:0010470,GO:0010717,GO:0015631,GO:0016010,GO:0016011,GO:0016021,GO:0017166,GO:0019048,GO:0021682,GO:0022011,GO:0030027,GO:0030175,GO:0030336,GO:0033268,GO:0034453,GO:0035556,GO:0042169,GO:0042383,GO:0043237,GO:…	morphogenesis of an epithelial sheet|dystroglycan binding|actin binding|calcium ion binding|extracellular region|basement membrane|extracellular space|nucleoplasm|cytoplasm|cytoskeleton|plasma membrane|cell-cell junction|focal adhesion|membrane protein ectodomain proteolysis|cytoskeletal anchoring at plasma membrane|structural constituent of muscle|external side of plasma membrane|regulation of g…	path:apla04512	ECM-receptor interaction
DAGLA	404.667889658169	214.027443443445	595.308335872894	2.78145795835851	1.47584129947034	2.22006314374516e-19	1.22846873045442e-18	Up	0.798571	0.938228	0.860189	2.60705	2.45532	2.01421	GeneID:101805484	diacylglycerol lipase alpha	GO:0005886,GO:0007216,GO:0007405,GO:0019369,GO:0022008,GO:0042136,GO:0043196,GO:0045211,GO:0046340,GO:0046872,GO:0047372,GO:0071926,GO:0098921,GO:0099055	plasma membrane|G protein-coupled glutamate receptor signaling pathway|neuroblast proliferation|arachidonic acid metabolic process|neurogenesis|neurotransmitter biosynthetic process|varicosity|postsynaptic membrane|diacylglycerol catabolic process|metal ion binding|acylglycerol lipase activity|endocannabinoid signaling pathway|retrograde trans-synaptic signaling by endocannabinoid|integral compon…
DAPK2	159.192812572567	225.353504735648	93.0321204094873	0.412827484172564	-1.27638907286764	2.04167499409545e-08	6.3918272904491e-08	Down	5.66156	4.49094	5.97784	1.7862	1.89253	2.06062	GeneID:101802579	death associated protein kinase 2	GO:0004674,GO:0005524,GO:0005634,GO:0005737,GO:0005884,GO:0006325,GO:0006355,GO:0006468,GO:0006915,GO:0006940,GO:0007088,GO:0007346,GO:0008022,GO:0008140,GO:0008360,GO:0010506,GO:0016605,GO:0017048,GO:0017148,GO:0030182,GO:0030335,GO:0035556,GO:0042802,GO:0042803,GO:0042981,GO:0043065,GO:0043519,GO:0043522,GO:0045121,GO:0046777,GO:0051893,GO:0071346,GO:0090263,GO:0097190,GO:2000145,GO:2000249,GO:…	protein serine/threonine kinase activity|ATP binding|nucleus|cytoplasm|actin filament|chromatin organization|regulation of transcription, DNA-templated|protein phosphorylation|apoptotic process|regulation of smooth muscle contraction|regulation of mitotic nuclear division|regulation of mitotic cell cycle|protein C-terminus binding|cAMP response element binding protein binding|regulation of cell s…	path:apla04140	Autophagy - animal
DBH	40.8221308338012	24.1934917729589	57.4507698946435	2.37463737908459	1.2477072223537	0.000409298787831533	0.000882042527066709	Up	0.287167	0.30112	0.388689	0.910116	0.783512	1.02809	GeneID:101793381	dopamine beta-hydroxylase	GO:0001816,GO:0001974,GO:0001975,GO:0002443,GO:0004500,GO:0005507,GO:0005615,GO:0005737,GO:0005783,GO:0005815,GO:0006589,GO:0007613,GO:0007626,GO:0008542,GO:0016021,GO:0016715,GO:0030658,GO:0030667,GO:0031418,GO:0034466,GO:0034774,GO:0042127,GO:0042309,GO:0042420,GO:0042421,GO:0042584,GO:0042593,GO:0042596,GO:0042711,GO:0045907,GO:0048149,GO:0048265,GO:0050900,GO:0120162,GO:2001236	cytokine production|blood vessel remodeling|response to amphetamine|leukocyte mediated immunity|dopamine beta-monooxygenase activity|copper ion binding|extracellular space|cytoplasm|endoplasmic reticulum|microtubule organizing center|octopamine biosynthetic process|memory|locomotory behavior|visual learning|integral component of membrane|oxidoreductase activity, acting on paired donors, with inco…	path:apla00350	Tyrosine metabolism
DBI	694.796788094032	1012.18298654583	377.410589642236	0.37286794449113	-1.42326332113736	1.92223720641387e-39	1.93046778008774e-38	Down	120.983	127.959	137.072	43.2582	46.122	48.9095	GeneID:101805272	diazepam binding inhibitor, acyl-CoA binding protein	GO:0000062,GO:0005783,GO:0005794,GO:0008289	fatty-acyl-CoA binding|endoplasmic reticulum|Golgi apparatus|lipid binding	path:apla03320	PPAR signaling pathway
[truncated: 3,137 more rows]
